# Supplementary material for: ﻿Phylogenomic inference of the African tribe Monodoreae (Annonaceae) and taxonomic revision of Dennettia, Uvariodendron and Uvariopsis
Source: PhytoKeys. 2023 Sep 22;233:1–200. doi: 10.3897/phytokeys.233.103096 (PMC10552675; doi:10.3897/phytokeys.233.103096)
Supplement: XML Treatment for ﻿Ophrypetaleae [file phytokeys.233.103096-treatment1.xml]

<!DOCTYPE tp:taxon-treatment
  PUBLIC "-//TaxonX//DTD Taxonomic Treatment Publishing DTD v0 20100105//EN" "tax-treatment-NSO.dtd">
<tp:taxon-treatment xmlns:tp="http://www.plazi.org/taxpub"><tp:treatment-meta><kwd-group><label>Taxon classification</label><kwd>
                <named-content content-type="kingdom">Plantae</named-content>
              </kwd><kwd>
                <named-content content-type="order">Magnoliales</named-content>
              </kwd><kwd>
                <named-content content-type="family">Annonaceae</named-content>
              </kwd></kwd-group><mixed-citation publication-type="journal"><person-group><name><surname>Dagallier</surname><given-names>Léo-Paul M. J.</given-names></name><name><surname>Mbago</surname><given-names>Frank M.</given-names></name><name><surname>Couderc</surname><given-names>Marie</given-names></name><name><surname>Gaudeul</surname><given-names>Myriam</given-names></name><name><surname>Grall</surname><given-names>Aurélie</given-names></name><name><surname>Loup</surname><given-names>Caroline</given-names></name><name><surname>Wieringa</surname><given-names>Jan J.</given-names></name><name><surname>Sonké</surname><given-names>Bonaventure</given-names></name><name><surname>Couvreur</surname><given-names>Thomas L. P.</given-names></name></person-group><article-title>﻿Phylogenomic inference of the African tribe Monodoreae (<tp:taxon-name><tp:taxon-name-part taxon-name-part-type="family">Annonaceae</tp:taxon-name-part></tp:taxon-name>) and taxonomic revision of <italic><tp:taxon-name><tp:taxon-name-part taxon-name-part-type="genus" reg="Dennettia">Dennettia</tp:taxon-name-part></tp:taxon-name></italic>, <italic><tp:taxon-name><tp:taxon-name-part taxon-name-part-type="genus" reg="Uvariodendron">Uvariodendron</tp:taxon-name-part></tp:taxon-name></italic> and <italic><tp:taxon-name><tp:taxon-name-part taxon-name-part-type="genus" reg="Uvariopsis">Uvariopsis</tp:taxon-name-part></tp:taxon-name></italic></article-title><source>PhytoKeys</source><day>22</day><month>09</month><year>2023</year><volume>233</volume><fpage>1</fpage><lpage>200</lpage><pub-id pub-id-type="doi">10.3897/phytokeys.233.103096</pub-id></mixed-citation></tp:treatment-meta><tp:nomenclature><label>﻿</label><tp:taxon-name>
              <tp:taxon-name-part taxon-name-part-type="tribe">﻿Ophrypetaleae</tp:taxon-name-part>
              <object-id xmlns:xlink="http://www.w3.org/1999/xlink" content-type="ipni" xlink:type="simple">urn:lsid:ipni.org:names:77326966-1</object-id>
            </tp:taxon-name><tp:taxon-authority>Dagallier &amp; Couvreur</tp:taxon-authority><tp:taxon-status xmlns:xlink="http://www.w3.org/1999/xlink" xlink:type="simple">trib. nov.</tp:taxon-status></tp:nomenclature><tp:treatment-sec sec-type="material" id="SECID0EA5EK"><title>Type.</title><p><italic><tp:taxon-name><tp:taxon-name-part taxon-name-part-type="genus" reg="Ophrypetalum">Ophrypetalum</tp:taxon-name-part></tp:taxon-name></italic> Diels.</p></tp:treatment-sec><tp:treatment-sec sec-type="description" id="SECID0EN5EK"><title>Description.</title><p>Shrubs to trees; indument of simple hairs. Carpels 1–15. Monocarps 1–10, sessile to shortly stipitate, 5 cm long or more, narrowly cylindrical, length:width ratio more than 5.</p></tp:treatment-sec><tp:treatment-sec sec-type="Included genera" id="SECID0ES5EK"><title>Included genera.</title><p><italic><tp:taxon-name><tp:taxon-name-part taxon-name-part-type="genus" reg="Ophrypetalum">Ophrypetalum</tp:taxon-name-part></tp:taxon-name></italic> Diels (1 species), <italic><tp:taxon-name><tp:taxon-name-part taxon-name-part-type="genus" reg="Sanrafaelia">Sanrafaelia</tp:taxon-name-part></tp:taxon-name></italic> Verdc. (1 species).</p></tp:treatment-sec></tp:taxon-treatment>
