# Supplementary material for: ﻿Phylogenomic inference of the African tribe Monodoreae (Annonaceae) and taxonomic revision of Dennettia, Uvariodendron and Uvariopsis
Source: PhytoKeys. 2023 Sep 22;233:1–200. doi: 10.3897/phytokeys.233.103096 (PMC10552675; doi:10.3897/phytokeys.233.103096)
Supplement: XML Treatment for Dennettia [file phytokeys.233.103096-treatment2.xml]

<!DOCTYPE tp:taxon-treatment
  PUBLIC "-//TaxonX//DTD Taxonomic Treatment Publishing DTD v0 20100105//EN" "tax-treatment-NSO.dtd">
<tp:taxon-treatment xmlns:tp="http://www.plazi.org/taxpub"><tp:treatment-meta><kwd-group><label>Taxon classification</label><kwd>
                <named-content content-type="kingdom">Plantae</named-content>
              </kwd><kwd>
                <named-content content-type="order">Magnoliales</named-content>
              </kwd><kwd>
                <named-content content-type="family">Annonaceae</named-content>
              </kwd></kwd-group><mixed-citation publication-type="journal"><person-group><name><surname>Dagallier</surname><given-names>Léo-Paul M. J.</given-names></name><name><surname>Mbago</surname><given-names>Frank M.</given-names></name><name><surname>Couderc</surname><given-names>Marie</given-names></name><name><surname>Gaudeul</surname><given-names>Myriam</given-names></name><name><surname>Grall</surname><given-names>Aurélie</given-names></name><name><surname>Loup</surname><given-names>Caroline</given-names></name><name><surname>Wieringa</surname><given-names>Jan J.</given-names></name><name><surname>Sonké</surname><given-names>Bonaventure</given-names></name><name><surname>Couvreur</surname><given-names>Thomas L. P.</given-names></name></person-group><article-title>﻿Phylogenomic inference of the African tribe Monodoreae (<tp:taxon-name><tp:taxon-name-part taxon-name-part-type="family">Annonaceae</tp:taxon-name-part></tp:taxon-name>) and taxonomic revision of <italic><tp:taxon-name><tp:taxon-name-part taxon-name-part-type="genus" reg="Dennettia">Dennettia</tp:taxon-name-part></tp:taxon-name></italic>, <italic><tp:taxon-name><tp:taxon-name-part taxon-name-part-type="genus" reg="Uvariodendron">Uvariodendron</tp:taxon-name-part></tp:taxon-name></italic> and <italic><tp:taxon-name><tp:taxon-name-part taxon-name-part-type="genus" reg="Uvariopsis">Uvariopsis</tp:taxon-name-part></tp:taxon-name></italic></article-title><source>PhytoKeys</source><day>22</day><month>09</month><year>2023</year><volume>233</volume><fpage>1</fpage><lpage>200</lpage><pub-id pub-id-type="doi">10.3897/phytokeys.233.103096</pub-id></mixed-citation></tp:treatment-meta><tp:nomenclature><label>﻿</label><tp:taxon-name>
              <tp:taxon-name-part taxon-name-part-type="genus" reg="Dennettia">Dennettia</tp:taxon-name-part>
            </tp:taxon-name><tp:taxon-authority>Baker f., Cat. Pl. Oban 5 (1913)</tp:taxon-authority><xref ref-type="fig" rid="F5">Figs 5</xref><xref ref-type="fig" rid="F6">, 6</xref><tp:nomenclature-citation-list><tp:nomenclature-citation><tp:taxon-name>
                  <tp:taxon-name-part taxon-name-part-type="genus" reg="Dennettia">Dennettia</tp:taxon-name-part>
                  <tp:taxon-name-part taxon-name-part-type="species" reg="tripetala">tripetala</tp:taxon-name-part>
                </tp:taxon-name><comment>Baker f., Cat. Pl. Oban 5 (1913).</comment></tp:nomenclature-citation><tp:nomenclature-citation><tp:taxon-name>
                  <tp:taxon-name-part taxon-name-part-type="status">≡</tp:taxon-name-part>
                  <tp:taxon-name-part taxon-name-part-type="genus" reg="Uvariopsis">Uvariopsis</tp:taxon-name-part>
                  <tp:taxon-name-part taxon-name-part-type="species" reg="tripetala">tripetala</tp:taxon-name-part>
                </tp:taxon-name><comment> (Baker f.) G.E.Schatz, Novon 13(4): 447 (2003). Type. Nigeria – Edo State • R.E. Dennett 44 (lectotype: K! (K000040959), designated by <xref ref-type="bibr" rid="B111">Kenfack et al (2003)</xref>, sheet designated by <xref ref-type="bibr" rid="B47">Couvreur et al (2022)</xref>; isolectotype: K! (K000040961)), Benin City; <named-content xmlns:xlink="http://www.w3.org/1999/xlink" content-type="dwc:verbatimCoordinates" xlink:type="simple"><named-content content-type="geo-json" specific-use="{&#34;type&#34;:&#34;Point&#34;,&#34;coordinates&#34;:[5.633333,6.333333]}" id="NCID0ECNFK" xlink:type="simple">6°20'N, 5°38'E</named-content></named-content>; 01 Jan. 1907. </comment></tp:nomenclature-citation></tp:nomenclature-citation-list></tp:nomenclature><tp:treatment-sec sec-type="description" id="SECID0EHNFK"><title>Description.</title><p>Shrub to tree 1–5 m tall, D.B.H unknown; young branches sparsely pubescent to glabrous, old branches glabrous. Petiole 2–5 mm long, 1–1.5 mm wide, glabrous. Leaf lamina 72–155 mm long, 30–68 mm wide, length:width ratio 1.9–3.25, elliptic, papyraceous to coriaceous, base acute to decurrent, apex attenuate, acumen 6–13 mm long, surface above glabrous, surface below glabrous; midrib impressed above, raised below, glabrous above, glabrous below; secondary veins 5–10 pairs, brochidodromous to weakly brochidodromous, slightly raised above, raised below; tertiary veins reticulate. Flowers bisexual. Flower buds globose. Inflorescences borne on branches or axilary, composed of 1 to 6 flowers. Peduncle ca. 0–1 mm long, ca. 1 mm in diameter. Flower pedicel 3.5–10 mm long, 1–2.5 mm in diameter, pubescent to sparsely pubescent. Bracts 1 to 3 at base, upper bract 0.5–2 mm long, 1.5–2 mm wide, broadly ovate, pubescent outside, glabrous inside. Sepals 3, 1–3 mm long, 1.5–4 mm wide, broadly ovate, fused up to more than 50% of their length, forming a persistent ring with the 3 lobes generally clearly distinct, curved downward on fruit pedicel, pubescent outside, glabrous inside, color unknown. Petals 3, 5–14 mm long, 4.5–10 mm wide, length:width ratio 1–1.7, broadly ovate to ovate, connivent in bud, free at anthesis, pubescent to sparsely pubescent outside, glabrate inside, light brown to dark red outside, purplish pink inside. Stamens number unknown, 0.5–1 mm long, 0.3–0.5 mm wide, anthers linear, connective prolongation truncate. Carpels 8–30, 2–4.5 mm long, 0.5–2 mm wide, pubescent, free; stigma 0.5–1 mm long, 0.5–1 mm wide, coiled, pubescent. Fruiting pedicel 5–14 mm long, 1–2.5 mm in diameter, pubescent to glabrous. Monocarps, 1–7, 11–32 mm long, 5–18 mm wide, length:width ratio 1.5–2.3, cylindrical, slightly constricted between the seeds when dried, sparsely pubescent to glabrous, greyish green when unripe to pink-reddish when ripe, subsessile; stipe 0.1–3 mm long, 1–2 mm wide, pubescent. Seeds 4–12 per monocarp, biseriate, 7.5–10 mm long, 2–5 mm wide, ellipsoid.</p></tp:treatment-sec><tp:treatment-sec sec-type="distribution" id="SECID0EMNFK"><title>Distribution.</title><p>Element of the Upper Guinean Domain and Lower Guinean Domain of the Guineo-Congolian Region: Guinea, Sierra Leone, Ivory Coast, Ghana, Benin, Nigeria, Cameroon.</p></tp:treatment-sec><tp:treatment-sec sec-type="habitat" id="SECID0ERNFK"><title>Habitat and ecology.</title><p>Lowland mature or secondary rain forests, in west Africa reported from drier forests on rocky outcrops (<xref ref-type="bibr" rid="B93">Hawthorne and Jongkind 2006</xref>). Altitude: 250–975 m a.s.l.</p></tp:treatment-sec><tp:treatment-sec sec-type="phenology" id="SECID0E2NFK"><title>Phenology.</title><p>Flowers collected from February to April. Fruits collected from January to July.</p></tp:treatment-sec><tp:treatment-sec sec-type="Vernacular names" id="SECID0EAOFK"><title>Vernacular names.</title><p>Cameroon: ‘Bushpèpè’ (Westphal 9932). Ivory Coast: ‘Michiti à petites feuilles’ (Aubréville 145). Nigeria: ‘Mmimmi’ in Igbo, ‘Ata Igebere’ or ‘Igberi’ in Yoruba, ‘Opipi’ in Idoma, ‘Imako’ in Urhobo, ‘Ako’ in Bini and Edo, ‘Nkarika’ in Efik and Ibibio (<xref ref-type="bibr" rid="B1">Aiyeloja and Bello 2006</xref>; <xref ref-type="bibr" rid="B2">Ajibesin et al. 2008</xref>; <xref ref-type="bibr" rid="B147">Rafiu and Sonibare 2016</xref>; <xref ref-type="bibr" rid="B134">Omage et al. 2019</xref>; <xref ref-type="bibr" rid="B130">Muhammed et al. 2021</xref>).</p></tp:treatment-sec><tp:treatment-sec sec-type="Uses" id="SECID0E1OFK"><title>Uses.</title><p>Fruits used as spice and leaves, roots, fruits and seeds used as local medicine.</p></tp:treatment-sec><tp:treatment-sec sec-type="notes" id="SECID0E6OFK"><title>Notes.</title><p>This species resembles <italic><tp:taxon-name><tp:taxon-name-part taxon-name-part-type="genus" reg="Uvariopsis">Uvariopsis</tp:taxon-name-part><tp:taxon-name-part taxon-name-part-type="species" reg="congensis">congensis</tp:taxon-name-part></tp:taxon-name></italic>, <italic><tp:taxon-name><tp:taxon-name-part taxon-name-part-type="genus" reg="Uvariopsis">Up.</tp:taxon-name-part><tp:taxon-name-part taxon-name-part-type="species" reg="oligocarpa">oligocarpa</tp:taxon-name-part></tp:taxon-name></italic> and <italic><tp:taxon-name><tp:taxon-name-part taxon-name-part-type="genus" reg="Uvariopsis">Up.</tp:taxon-name-part><tp:taxon-name-part taxon-name-part-type="species" reg="zenkeri">zenkeri</tp:taxon-name-part></tp:taxon-name></italic> in having elliptic leaves generally less than 16 cm long with decurrent base, but it clearly differs by its bisexual flowers having three sepals and three petals.</p></tp:treatment-sec><tp:treatment-sec sec-type="Preliminary conservation status" id="SECID0EGQFK"><title>Preliminary conservation status.</title><p>This species is distributed from Guinea to Cameroon. Its <abbrev xmlns:xlink="http://www.w3.org/1999/xlink" xlink:title="extent of occurrence" id="ABBRID0EMQFK" xlink:type="simple">EOO</abbrev> is estimated at 705,671 km<sup>2</sup> and its <abbrev xmlns:xlink="http://www.w3.org/1999/xlink" xlink:title="area of occupancy" id="ABBRID0ESQFK" xlink:type="simple">AOO</abbrev> at 120 km<sup>2</sup>. Following IUCN criterion B, it would thus be assigned a status of LC.</p></tp:treatment-sec><tp:treatment-sec sec-type="material" id="SECID0EYQFK"><title>Additional specimens examined.</title><p>Benin – Mono • J.-P. Essou 1443 (BENIN, MO, WAG); Aplahoué, Kpédjihoundéhoué; <named-content xmlns:xlink="http://www.w3.org/1999/xlink" content-type="dwc:verbatimCoordinates" xlink:type="simple"><named-content content-type="geo-json" specific-use="{&#34;type&#34;:&#34;Point&#34;,&#34;coordinates&#34;:[1.733333,7.350000]}" id="NCID0EBRFK" xlink:type="simple">7°21'N, 1°44'E</named-content></named-content>; 17 Feb. 1999 – Ouémé • A. Akoègninou 2201 (BENIN, WAG); Kétou, Ewè; <named-content xmlns:xlink="http://www.w3.org/1999/xlink" content-type="dwc:verbatimCoordinates" xlink:type="simple"><named-content content-type="geo-json" specific-use="{&#34;type&#34;:&#34;Point&#34;,&#34;coordinates&#34;:[2.583333,7.466667]}" id="NCID0EJRFK" xlink:type="simple">7°28'N, 2°35'E</named-content></named-content>; 01 Feb. 1999 – Zou – K. Küppers 2059 (FR, WAG), Noyau Central forêt class.Lama; <named-content xmlns:xlink="http://www.w3.org/1999/xlink" content-type="dwc:verbatimCoordinates" xlink:type="simple"><named-content content-type="geo-json" specific-use="{&#34;type&#34;:&#34;Point&#34;,&#34;coordinates&#34;:[2.116667,6.950000]}" id="NCID0ERRFK" xlink:type="simple">6°57'N, 2°07'E</named-content></named-content>; 28 Feb. 1998. Cameroon – South-West Region • D.W. Thomas 5661 (K, MO, P, WAG), Nganjo. West bank of Meme River on Kumba Mbonge road; <named-content xmlns:xlink="http://www.w3.org/1999/xlink" content-type="dwc:verbatimCoordinates" xlink:type="simple"><named-content content-type="geo-json" specific-use="{&#34;type&#34;:&#34;Point&#34;,&#34;coordinates&#34;:[9.400000,4.550000]}" id="NCID0EZRFK" xlink:type="simple">4°33'N, 9°24'E</named-content></named-content>; alt. 50 m; 25 Feb. 1986 • E. Westphal 9932 (WAG), Victoria; <named-content xmlns:xlink="http://www.w3.org/1999/xlink" content-type="dwc:verbatimCoordinates" xlink:type="simple"><named-content content-type="geo-json" specific-use="{&#34;type&#34;:&#34;Point&#34;,&#34;coordinates&#34;:[9.200000,4.016667]}" id="NCID0EBSFK" xlink:type="simple">4°01'N, 9°12'E</named-content></named-content>; 04 Apr. 1978 • G.W.J. Mildbraed 10515 (K), Likomba – Pflangzung, 15–35 km NE of Victoria; <named-content xmlns:xlink="http://www.w3.org/1999/xlink" content-type="dwc:verbatimCoordinates" xlink:type="simple"><named-content content-type="geo-json" specific-use="{&#34;type&#34;:&#34;Point&#34;,&#34;coordinates&#34;:[9.333333,4.100000]}" id="NCID0EJSFK" xlink:type="simple">4°06'N, 9°20'E</named-content></named-content>; alt. 50 m; 18 Oct. 1928 • T.D. Maitland 626 (K); Fako, Victoria (= Limbe), Bonjongo; <named-content xmlns:xlink="http://www.w3.org/1999/xlink" content-type="dwc:verbatimCoordinates" xlink:type="simple"><named-content content-type="geo-json" specific-use="{&#34;type&#34;:&#34;Point&#34;,&#34;coordinates&#34;:[9.133333,4.100000]}" id="NCID0ERSFK" xlink:type="simple">4°06'N, 9°08'E</named-content></named-content>; alt. 600 m; Apr. 1929 • T.D. Maitland 627 (P), Victoria (= Limbe), Bonjongo; <named-content xmlns:xlink="http://www.w3.org/1999/xlink" content-type="dwc:verbatimCoordinates" xlink:type="simple"><named-content content-type="geo-json" specific-use="{&#34;type&#34;:&#34;Point&#34;,&#34;coordinates&#34;:[9.133333,4.100000]}" id="NCID0EZSFK" xlink:type="simple">4°06'N, 9°08'E</named-content></named-content>; 1929 • T.D. Maitland s.n (K), Mt Cameroon; <named-content xmlns:xlink="http://www.w3.org/1999/xlink" content-type="dwc:verbatimCoordinates" xlink:type="simple"><named-content content-type="geo-json" specific-use="{&#34;type&#34;:&#34;Point&#34;,&#34;coordinates&#34;:[9.216667,4.250000]}" id="NCID0EBTFK" xlink:type="simple">4°15'N, 9°13'E</named-content></named-content>; alt. 920 m; 1930 • T.D. Maitland s.n.14 (K), Mt Cameroon, Buea area; <named-content xmlns:xlink="http://www.w3.org/1999/xlink" content-type="dwc:verbatimCoordinates" xlink:type="simple"><named-content content-type="geo-json" specific-use="{&#34;type&#34;:&#34;Point&#34;,&#34;coordinates&#34;:[9.183333,4.200000]}" id="NCID0EJTFK" xlink:type="simple">4°12'N, 9°11'E</named-content></named-content>; alt. 975 m; 1930. Ghana – Ashanti Region • J.K. Morton A3394 (K), Nyinahin range, W of Kunasi; 6°36'N, 2°07'W; alt. 700 m; 07 Jun. 1958 – Central Region • J.B. Hall GC43611 (K, WAG), Ojobi near Awutu; <named-content xmlns:xlink="http://www.w3.org/1999/xlink" content-type="dwc:verbatimCoordinates" xlink:type="simple"><named-content content-type="geo-json" specific-use="{&#34;type&#34;:&#34;Point&#34;,&#34;coordinates&#34;:[0.533333,5.483333]}" id="NCID0ERTFK" xlink:type="simple">5°29'N, 0°32'E</named-content></named-content>; 29 Feb. 1972 • J.K. Morton s.n (K), About 1 mile N of Ojubi, Senya Beraku; <named-content xmlns:xlink="http://www.w3.org/1999/xlink" content-type="dwc:verbatimCoordinates" xlink:type="simple"><named-content content-type="geo-json" specific-use="{&#34;type&#34;:&#34;Point&#34;,&#34;coordinates&#34;:[0.483333,5.383333]}" id="NCID0EZTFK" xlink:type="simple">5°23'N, 0°29'E</named-content></named-content>; 24 May. 1953 – Unknown major area • J.B. Hall GC43276 (K), Yaugwu F.R; alt. 460 m; 19 Mar. 1972. Guinea – Kindia • D. Molmou 603 (P), Layah, Sousoude. Just avant Tonkoyah; <named-content xmlns:xlink="http://www.w3.org/1999/xlink" content-type="dwc:verbatimCoordinates" xlink:type="simple"><named-content content-type="geo-json" specific-use="{&#34;type&#34;:&#34;Point&#34;,&#34;coordinates&#34;:[-13.207389,9.727583]}" id="NCID0EBUFK" xlink:type="simple">9°43'39.3"N, 13°12'26.6"W</named-content></named-content>; alt. 12 m; 06 Jul. 2013. Ivory Coast – Bouaflé • C.C.H. Jongkind 4356 (MO, WAG), Parc National de la Marahoue. Near south border; <named-content xmlns:xlink="http://www.w3.org/1999/xlink" content-type="dwc:verbatimCoordinates" xlink:type="simple"><named-content content-type="geo-json" specific-use="{&#34;type&#34;:&#34;Point&#34;,&#34;coordinates&#34;:[-6.166667,6.983333]}" id="NCID0EIUFK" xlink:type="simple">6°59'N, 6°10'W</named-content></named-content>; alt. 250 m; 11 Feb. 1998 – Bouaké • L. Aké Assi 18031 (G), Forêt de Bamoro; <named-content xmlns:xlink="http://www.w3.org/1999/xlink" content-type="dwc:verbatimCoordinates" xlink:type="simple"><named-content content-type="geo-json" specific-use="{&#34;type&#34;:&#34;Point&#34;,&#34;coordinates&#34;:[-5.083333,7.800000]}" id="NCID0EPUFK" xlink:type="simple">7°48'N, 5°05'W</named-content></named-content>; 07 Jun. 1989 – Bouna • C. Geerling 2222 (K, WAG), Iringou (Gawi-Bania confl. Bamago); <named-content xmlns:xlink="http://www.w3.org/1999/xlink" content-type="dwc:verbatimCoordinates" xlink:type="simple"><named-content content-type="geo-json" specific-use="{&#34;type&#34;:&#34;Point&#34;,&#34;coordinates&#34;:[-3.650000,8.966667]}" id="NCID0EWUFK" xlink:type="simple">8°58'N, 3°39'W</named-content></named-content>; 15 Mar. 1968 • P.P. Poilecot 1224 (G), P.N. Comoé Sud; <named-content xmlns:xlink="http://www.w3.org/1999/xlink" content-type="dwc:verbatimCoordinates" xlink:type="simple"><named-content content-type="geo-json" specific-use="{&#34;type&#34;:&#34;Point&#34;,&#34;coordinates&#34;:[-3.583333,8.750000]}" id="NCID0E4UFK" xlink:type="simple">8°45'N, 3°35'W</named-content></named-content>; 13 Apr. 1986 • P.P. Poilecot 4164 (G, MO), P.N. Comoé Sud; <named-content xmlns:xlink="http://www.w3.org/1999/xlink" content-type="dwc:verbatimCoordinates" xlink:type="simple"><named-content content-type="geo-json" specific-use="{&#34;type&#34;:&#34;Point&#34;,&#34;coordinates&#34;:[-3.583333,8.750000]}" id="NCID0EEVFK" xlink:type="simple">8°45'N, 3°35'W</named-content></named-content>; 13 Apr. 1986 – Danané • A.J.M. Leeuwenberg 2999 (K, L, MO, P, WAG), 2 km E of Danané; <named-content xmlns:xlink="http://www.w3.org/1999/xlink" content-type="dwc:verbatimCoordinates" xlink:type="simple"><named-content content-type="geo-json" specific-use="{&#34;type&#34;:&#34;Point&#34;,&#34;coordinates&#34;:[-8.116667,7.266667]}" id="NCID0ELVFK" xlink:type="simple">7°16'N, 8°07'W</named-content></named-content>; alt. 410 m; 06 Mar. 1959 – Oumé • A. Le Thomas 27 (P), Lamto-Station, Fleuve Bandama; <named-content xmlns:xlink="http://www.w3.org/1999/xlink" content-type="dwc:verbatimCoordinates" xlink:type="simple"><named-content content-type="geo-json" specific-use="{&#34;type&#34;:&#34;Point&#34;,&#34;coordinates&#34;:[-5.025000,6.216667]}" id="NCID0ESVFK" xlink:type="simple">6°13'N, 5°01'30"W</named-content></named-content>; 07 Jul. 1985 • A. Le Thomas 97 (P), Lamto-Station, Bandama; <named-content xmlns:xlink="http://www.w3.org/1999/xlink" content-type="dwc:verbatimCoordinates" xlink:type="simple"><named-content content-type="geo-json" specific-use="{&#34;type&#34;:&#34;Point&#34;,&#34;coordinates&#34;:[-5.025000,6.216667]}" id="NCID0EZVFK" xlink:type="simple">6°13'N, 5°01'30"W</named-content></named-content>; 26 Jul. 1985 – Sassandra • A. Aubréville 1957/163 (BR, K, P); <named-content xmlns:xlink="http://www.w3.org/1999/xlink" content-type="dwc:verbatimCoordinates" xlink:type="simple"><named-content content-type="geo-json" specific-use="{&#34;type&#34;:&#34;Point&#34;,&#34;coordinates&#34;:[-6.133333,4.983333]}" id="NCID0EAWFK" xlink:type="simple">4°59'N, 6°08'W</named-content></named-content>; 07 Mar. 1957 – Soubré • L. Aké Assi 9490 (G, P), Foret du Bassin de la Lobo; <named-content xmlns:xlink="http://www.w3.org/1999/xlink" content-type="dwc:verbatimCoordinates" xlink:type="simple"><named-content content-type="geo-json" specific-use="{&#34;type&#34;:&#34;Point&#34;,&#34;coordinates&#34;:[-6.800000,6.116667]}" id="NCID0EHWFK" xlink:type="simple">6°07'N, 6°48'W</named-content></named-content>; 22 Feb. 1967 – Vavoua • F.N. Kouamé 1470 (CSRS, G), F.C. du Haut-Sassandra, Centre. forêt très dégradée, relevé FNK20; <named-content xmlns:xlink="http://www.w3.org/1999/xlink" content-type="dwc:verbatimCoordinates" xlink:type="simple"><named-content content-type="geo-json" specific-use="{&#34;type&#34;:&#34;Point&#34;,&#34;coordinates&#34;:[-7.000000,7.116667]}" id="NCID0EOWFK" xlink:type="simple">7°07'N, 7°00'W</named-content></named-content>; 07 Apr. 1995 – Unknown major area • A. Aubréville 145 (K, P); <named-content xmlns:xlink="http://www.w3.org/1999/xlink" content-type="dwc:verbatimCoordinates" xlink:type="simple"><named-content content-type="geo-json" specific-use="{&#34;type&#34;:&#34;Point&#34;,&#34;coordinates&#34;:[-5.554000,7.624000]}" id="NCID0EVWFK" xlink:type="simple">7°37'26.4"N, 5°33'14.4"W</named-content></named-content>; 28 Feb. 1957 • L. Aké Assi 13255 (G), Mont Niénokoué; <named-content xmlns:xlink="http://www.w3.org/1999/xlink" content-type="dwc:verbatimCoordinates" xlink:type="simple"><named-content content-type="geo-json" specific-use="{&#34;type&#34;:&#34;Point&#34;,&#34;coordinates&#34;:[-7.166667,5.383333]}" id="NCID0E3WFK" xlink:type="simple">5°23'N, 7°10'W</named-content></named-content>; 19 Jan. 1976 • L. Aké Assi 9543 (G, K, P), Mt Mafa; <named-content xmlns:xlink="http://www.w3.org/1999/xlink" content-type="dwc:verbatimCoordinates" xlink:type="simple"><named-content content-type="geo-json" specific-use="{&#34;type&#34;:&#34;Point&#34;,&#34;coordinates&#34;:[-4.066667,5.866667]}" id="NCID0EDXFK" xlink:type="simple">5°52'N, 4°04'W</named-content></named-content>; 14 Mar. 1967. Nigeria – Anambra State • J.C. Okafor FHI35869 (K), Onitsha; Nnwei; Ukpor – Nzagha village; <named-content xmlns:xlink="http://www.w3.org/1999/xlink" content-type="dwc:verbatimCoordinates" xlink:type="simple"><named-content content-type="geo-json" specific-use="{&#34;type&#34;:&#34;Point&#34;,&#34;coordinates&#34;:[6.833333,6.833333]}" id="NCID0EKXFK" xlink:type="simple">6°50'N, 6°50'E</named-content></named-content>; 22 Oct. 1956 – Cross River State • C.F.A. Onochie FHI36331 (K), Calabar, Ikot Efanga, c. 12 miles from Calabar on the Oban road; <named-content xmlns:xlink="http://www.w3.org/1999/xlink" content-type="dwc:verbatimCoordinates" xlink:type="simple"><named-content content-type="geo-json" specific-use="{&#34;type&#34;:&#34;Point&#34;,&#34;coordinates&#34;:[8.483333,4.966667]}" id="NCID0ESXFK" xlink:type="simple">4°58'N, 8°29'E</named-content></named-content>; 09 Feb. 1957 – Oyo State • C.E. Darter 41837 (K), Olokemeji Forest Reservee; agbola pool, Ogun River; <named-content xmlns:xlink="http://www.w3.org/1999/xlink" content-type="dwc:verbatimCoordinates" xlink:type="simple"><named-content content-type="geo-json" specific-use="{&#34;type&#34;:&#34;Point&#34;,&#34;coordinates&#34;:[3.533333,7.416667]}" id="NCID0E1XFK" xlink:type="simple">7°25'N, 3°32'E</named-content></named-content>; 06 Apr. 1958 – Unknown major area • J.O. Ariwaodo ARS1184 (K), Munta Village. Sierra Leone – Western Area • J.K. Morton SL2013 (FHI, IFAN, K, SL, WAG); Western Area, near York by Whale Bay, Peninsula; <named-content xmlns:xlink="http://www.w3.org/1999/xlink" content-type="dwc:verbatimCoordinates" xlink:type="simple"><named-content content-type="geo-json" specific-use="{&#34;type&#34;:&#34;Point&#34;,&#34;coordinates&#34;:[-13.183333,8.283333]}" id="NCID0ECYFK" xlink:type="simple">8°17'N, 13°11'W</named-content></named-content>; 02 May. 1965.</p><fig id="F6" position="float" orientation="portrait"><object-id xmlns:xlink="http://www.w3.org/1999/xlink" content-type="doi" xlink:type="simple">10.3897/phytokeys.233.103096.figure6</object-id><label>Figure 6.</label><caption><p>Distribution map of <italic><tp:taxon-name><tp:taxon-name-part taxon-name-part-type="genus" reg="Dennettia">Dennettia</tp:taxon-name-part><tp:taxon-name-part taxon-name-part-type="species" reg="tripetala">tripetala</tp:taxon-name-part></tp:taxon-name></italic>. Shades of grey represent elevation, from white (sea level) to darker grey (higher elevation). The inset shows the extent of the map over Africa.</p></caption><graphic xmlns:xlink="http://www.w3.org/1999/xlink" xlink:href="phytokeys-233-001_article-103096__-g006.jpg" position="float" orientation="portrait" xlink:type="simple" id="oo_909865.jpg"><uri content-type="original_file" xlink:type="simple">https://binary.pensoft.net/fig/909865</uri></graphic></fig></tp:treatment-sec><tp:treatment-sec><!--Section generated to contain objects referenced in tp:taxon-treatment.--><fig id="F5" position="float" orientation="portrait"><object-id xmlns:xlink="http://www.w3.org/1999/xlink" content-type="doi" xlink:type="simple">10.3897/phytokeys.233.103096.figure5</object-id><label>Figure 5.</label><caption><p><italic><tp:taxon-name><tp:taxon-name-part taxon-name-part-type="genus" reg="Dennettia">Dennettia</tp:taxon-name-part><tp:taxon-name-part taxon-name-part-type="species" reg="tripetala">tripetala</tp:taxon-name-part></tp:taxon-name></italic> Baker f <bold>A</bold> flowering branch <bold>B</bold> flower, one petal removed, showing receptacle <bold>C</bold> receptacle with stamens and stigmas <bold>D</bold> stamen, front view <bold>E</bold> carpel, front view <bold>F</bold> carpel, longitudinal section showing ovules <bold>G</bold> flower, top view <bold>H</bold> flower, side view <bold>I</bold> fruits collected for local use in Nigeria <bold>A–F</bold> material of drawings unknown, author of drawing unknown, modified from <xref ref-type="bibr" rid="B4">Baker (1913</xref>; plate 2) <bold>G</bold> Aké Assi 9543 <bold>H</bold> Jongkind 4356 <bold>I</bold> material unknown. Photos <bold>G, H</bold> Léo-Paul Dagallier <bold>I</bold> World Agroforestry (<ext-link xmlns:xlink="http://www.w3.org/1999/xlink" xlink:href="https://flic.kr/p/pZycpY" ext-link-type="uri" xlink:type="simple">https://flic.kr/p/pZycpY</ext-link>).</p></caption><graphic xmlns:xlink="http://www.w3.org/1999/xlink" xlink:href="phytokeys-233-001_article-103096__-g005.jpg" position="float" orientation="portrait" xlink:type="simple" id="oo_909864.jpg"><uri content-type="original_file" xlink:type="simple">https://binary.pensoft.net/fig/909864</uri></graphic></fig></tp:treatment-sec><ref-list><ref id="B4"><mixed-citation xmlns:xlink="http://www.w3.org/1999/xlink" xlink:type="simple"><person-group><name name-style="western"><surname>Baker</surname><given-names>EG</given-names></name></person-group> (<year>1913</year>) <source>Dicotyledons Polypetalae, <tp:taxon-name><tp:taxon-name-part taxon-name-part-type="family">Annonaceae</tp:taxon-name-part></tp:taxon-name>. Catalogue of the plants collected by Mr. &amp; Mrs. P.A.</source><publisher-name>Talbot in the Oban district</publisher-name>, <publisher-loc>South Nigeria. London</publisher-loc>, <size units="page">6 pp</size>. <ext-link xlink:href="https://www.biodiversitylibrary.org/item/61320" ext-link-type="uri" xlink:type="simple">https://www.biodiversitylibrary.org/item/61320</ext-link></mixed-citation></ref><ref id="B111"><mixed-citation xmlns:xlink="http://www.w3.org/1999/xlink" xlink:type="simple"><person-group><name name-style="western"><surname>Kenfack</surname><given-names>D</given-names></name><name name-style="western"><surname>Gosline</surname><given-names>G</given-names></name><name name-style="western"><surname>Gereau</surname><given-names>RE</given-names></name><name name-style="western"><surname>Schatz</surname><given-names>GE</given-names></name></person-group> (<year>2003</year>) <article-title>The genus <italic><tp:taxon-name><tp:taxon-name-part taxon-name-part-type="genus">Uvariopsis</tp:taxon-name-part></tp:taxon-name></italic> (<tp:taxon-name><tp:taxon-name-part taxon-name-part-type="family">Annonaceae</tp:taxon-name-part></tp:taxon-name>) in tropical Africa, with a recombination and one new species from Cameroon.</article-title><source>Novon</source><volume>13</volume>(<issue>4</issue>): <fpage>443</fpage>–<lpage>449</lpage>. <ext-link xlink:href="10.2307/3393377" ext-link-type="doi" xlink:type="simple">https://doi.org/10.2307/3393377</ext-link></mixed-citation></ref><ref id="B47"><mixed-citation xmlns:xlink="http://www.w3.org/1999/xlink" xlink:type="simple"><person-group><name name-style="western"><surname>Couvreur</surname><given-names>TLP</given-names></name><name name-style="western"><surname>Dagallier</surname><given-names>L-PMJ</given-names></name><name name-style="western"><surname>Crozier</surname><given-names>F</given-names></name><name name-style="western"><surname>Ghogue</surname><given-names>J-P</given-names></name><name name-style="western"><surname>Hoekstra</surname><given-names>PH</given-names></name><name name-style="western"><surname>Kamdem</surname><given-names>NG</given-names></name><name name-style="western"><surname>Johnson</surname><given-names>DM</given-names></name><name name-style="western"><surname>Murray</surname><given-names>NA</given-names></name><name name-style="western"><surname>Sonké</surname><given-names>B</given-names></name></person-group> (<year>2022</year>) <article-title>Flora of Cameroon – <tp:taxon-name><tp:taxon-name-part taxon-name-part-type="family">Annonaceae</tp:taxon-name-part></tp:taxon-name> (Vol. 45).</article-title><source>PhytoKeys</source><volume>207</volume>: <fpage>1</fpage>–<lpage>532</lpage>. <ext-link xlink:href="10.3897/phytokeys.207.61432" ext-link-type="doi" xlink:type="simple">https://doi.org/10.3897/phytokeys.207.61432</ext-link></mixed-citation></ref><ref id="B93"><mixed-citation xmlns:xlink="http://www.w3.org/1999/xlink" xlink:type="simple"><person-group><name name-style="western"><surname>Hawthorne</surname><given-names>WD</given-names></name><name name-style="western"><surname>Jongkind</surname><given-names>CCH</given-names></name></person-group> (<year>2006</year>) <source>Woody plants of Western African forests, A guide to the forest trees, shrubs and lianes from Senegal to Ghana.</source><publisher-name>Royal Botanic Gardens</publisher-name>, <publisher-loc>Kew, Richmond, Surrey</publisher-loc>, <size units="page">1040 pp</size>.</mixed-citation></ref><ref id="B1"><mixed-citation xmlns:xlink="http://www.w3.org/1999/xlink" xlink:type="simple"><person-group><name name-style="western"><surname>Aiyeloja</surname><given-names>AA</given-names></name><name name-style="western"><surname>Bello</surname><given-names>OA</given-names></name></person-group> (<year>2006</year>) <article-title>Ethnobotanical potentials of common herbs in Nigeria: A case study of Enugu State.</article-title><source>Educational Research Review</source><volume>1</volume>: <fpage>16</fpage>–<lpage>22</lpage>.</mixed-citation></ref><ref id="B2"><mixed-citation xmlns:xlink="http://www.w3.org/1999/xlink" xlink:type="simple"><person-group><name name-style="western"><surname>Ajibesin</surname><given-names>KK</given-names></name><name name-style="western"><surname>Ekpo</surname><given-names>BA</given-names></name><name name-style="western"><surname>Bala</surname><given-names>DN</given-names></name><name name-style="western"><surname>Essien</surname><given-names>EE</given-names></name><name name-style="western"><surname>Adesanya</surname><given-names>SA</given-names></name></person-group> (<year>2008</year>) <article-title>Ethnobotanical survey of Akwa Ibom State of Nigeria.</article-title><source>Journal of Ethnopharmacology</source><volume>115</volume>(<issue>3</issue>): <fpage>387</fpage>–<lpage>408</lpage>. <ext-link xlink:href="10.1016/j.jep.2007.10.021" ext-link-type="doi" xlink:type="simple">https://doi.org/10.1016/j.jep.2007.10.021</ext-link></mixed-citation></ref><ref id="B147"><mixed-citation xmlns:xlink="http://www.w3.org/1999/xlink" xlink:type="simple"><person-group><name name-style="western"><surname>Rafiu</surname><given-names>B</given-names></name><name name-style="western"><surname>Sonibare</surname><given-names>MA</given-names></name></person-group> (<year>2016</year>) <article-title>Ethnobotanical survey of tree species used for wound healing in Ibadan, southwest Nigeria.</article-title><source>Nigerian Journal of Natural Products and Medicine</source><volume>20</volume>(<issue>0</issue>): <fpage>96</fpage>–<lpage>104</lpage>. <ext-link xlink:href="10.4314/njnpm.v20i0.16" ext-link-type="doi" xlink:type="simple">https://doi.org/10.4314/njnpm.v20i0.16</ext-link></mixed-citation></ref><ref id="B134"><mixed-citation xmlns:xlink="http://www.w3.org/1999/xlink" xlink:type="simple"><person-group><name name-style="western"><surname>Omage</surname><given-names>SO</given-names></name><name name-style="western"><surname>Orhue</surname><given-names>NEJ</given-names></name><name name-style="western"><surname>Omage</surname><given-names>K</given-names></name></person-group> (<year>2019</year>) <article-title>Evaluation of the phytochemical content, in vitro antioxidant capacity, biochemical and histological effects of <italic><tp:taxon-name><tp:taxon-name-part taxon-name-part-type="genus">Dennettia</tp:taxon-name-part><tp:taxon-name-part taxon-name-part-type="species">tripetala</tp:taxon-name-part></tp:taxon-name></italic> fruits in healthy rats.</article-title><source>Food Science &amp; Nutrition</source><volume>7</volume>(<issue>1</issue>): <fpage>65</fpage>–<lpage>75</lpage>. <ext-link xlink:href="10.1002/fsn3.792" ext-link-type="doi" xlink:type="simple">https://doi.org/10.1002/fsn3.792</ext-link></mixed-citation></ref><ref id="B130"><mixed-citation xmlns:xlink="http://www.w3.org/1999/xlink" xlink:type="simple"><person-group><name name-style="western"><surname>Muhammed</surname><given-names>D</given-names></name><name name-style="western"><surname>Adebiyi</surname><given-names>YH</given-names></name><name name-style="western"><surname>Odey</surname><given-names>BO</given-names></name><name name-style="western"><surname>Alawode</surname><given-names>RA</given-names></name><name name-style="western"><surname>Lawal</surname><given-names>A</given-names></name><name name-style="western"><surname>Okunlola</surname><given-names>BM</given-names></name><name name-style="western"><surname>Ibrahim</surname><given-names>J</given-names></name><name name-style="western"><surname>Berinyuy</surname><given-names>EB</given-names></name></person-group> (<year>2021</year>) <article-title><italic><tp:taxon-name><tp:taxon-name-part taxon-name-part-type="genus">Dennettia</tp:taxon-name-part><tp:taxon-name-part taxon-name-part-type="species">tripetala</tp:taxon-name-part></tp:taxon-name></italic> (Pepper Fruit), a review of its ethno-medicinal use, phyto-constituents, and biological properties.</article-title><source>GSC Advanced Research and Reviews</source><volume>6</volume>: <fpage>035</fpage>–<lpage>043</lpage>. <ext-link xlink:href="10.30574/gscarr.2021.6.3.0024" ext-link-type="doi" xlink:type="simple">https://doi.org/10.30574/gscarr.2021.6.3.0024</ext-link></mixed-citation></ref></ref-list></tp:taxon-treatment>
