# Supplementary material for: ﻿Phylogenomic inference of the African tribe Monodoreae (Annonaceae) and taxonomic revision of Dennettia, Uvariodendron and Uvariopsis
Source: PhytoKeys. 2023 Sep 22;233:1–200. doi: 10.3897/phytokeys.233.103096 (PMC10552675; doi:10.3897/phytokeys.233.103096)
Supplement: XML Treatment for Uvariodendron [file phytokeys.233.103096-treatment3.xml]

<!DOCTYPE tp:taxon-treatment
  PUBLIC "-//TaxonX//DTD Taxonomic Treatment Publishing DTD v0 20100105//EN" "tax-treatment-NSO.dtd">
<tp:taxon-treatment xmlns:tp="http://www.plazi.org/taxpub"><tp:treatment-meta><kwd-group><label>Taxon classification</label><kwd>
                <named-content content-type="kingdom">Plantae</named-content>
              </kwd><kwd>
                <named-content content-type="order">Magnoliales</named-content>
              </kwd><kwd>
                <named-content content-type="family">Annonaceae</named-content>
              </kwd></kwd-group><mixed-citation publication-type="journal"><person-group><name><surname>Dagallier</surname><given-names>Léo-Paul M. J.</given-names></name><name><surname>Mbago</surname><given-names>Frank M.</given-names></name><name><surname>Couderc</surname><given-names>Marie</given-names></name><name><surname>Gaudeul</surname><given-names>Myriam</given-names></name><name><surname>Grall</surname><given-names>Aurélie</given-names></name><name><surname>Loup</surname><given-names>Caroline</given-names></name><name><surname>Wieringa</surname><given-names>Jan J.</given-names></name><name><surname>Sonké</surname><given-names>Bonaventure</given-names></name><name><surname>Couvreur</surname><given-names>Thomas L. P.</given-names></name></person-group><article-title>﻿Phylogenomic inference of the African tribe Monodoreae (<tp:taxon-name><tp:taxon-name-part taxon-name-part-type="family">Annonaceae</tp:taxon-name-part></tp:taxon-name>) and taxonomic revision of <italic><tp:taxon-name><tp:taxon-name-part taxon-name-part-type="genus" reg="Dennettia">Dennettia</tp:taxon-name-part></tp:taxon-name></italic>, <italic><tp:taxon-name><tp:taxon-name-part taxon-name-part-type="genus" reg="Uvariodendron">Uvariodendron</tp:taxon-name-part></tp:taxon-name></italic> and <italic><tp:taxon-name><tp:taxon-name-part taxon-name-part-type="genus" reg="Uvariopsis">Uvariopsis</tp:taxon-name-part></tp:taxon-name></italic></article-title><source>PhytoKeys</source><day>22</day><month>09</month><year>2023</year><volume>233</volume><fpage>1</fpage><lpage>200</lpage><pub-id pub-id-type="doi">10.3897/phytokeys.233.103096</pub-id></mixed-citation></tp:treatment-meta><tp:nomenclature><label>﻿</label><tp:taxon-name>
              <tp:taxon-name-part taxon-name-part-type="genus" reg="Uvariodendron">Uvariodendron</tp:taxon-name-part>
            </tp:taxon-name><tp:taxon-authority>(Engl. &amp; Diels) R.E.Fr., Acta Horti Berg. 10: 51 (1930)</tp:taxon-authority><tp:nomenclature-citation-list><tp:nomenclature-citation><tp:taxon-name>
                  <tp:taxon-name-part taxon-name-part-type="status">=</tp:taxon-name-part>
                  <tp:taxon-name-part taxon-name-part-type="genus" reg="Uvaria">Uvaria</tp:taxon-name-part>
                  <tp:taxon-name-part taxon-name-part-type="authority">L.</tp:taxon-name-part>
                  <tp:taxon-name-part taxon-name-part-type="infraspecific-rank">section</tp:taxon-name-part>
                  <tp:taxon-name-part taxon-name-part-type="section" reg="Uvariodendron">Uvariodendron</tp:taxon-name-part>
                </tp:taxon-name><comment>, Engl. &amp; Diels in Engl. Afr. Pfl. VI 8 (1901). </comment></tp:nomenclature-citation></tp:nomenclature-citation-list></tp:nomenclature><tp:treatment-sec sec-type="type species" id="SECID0EU1FK"><title>Type species.</title><p><italic><tp:taxon-name><tp:taxon-name-part taxon-name-part-type="genus" reg="Uvariodendron">Uvariodendron</tp:taxon-name-part><tp:taxon-name-part taxon-name-part-type="species" reg="fuscum">fuscum</tp:taxon-name-part></tp:taxon-name></italic> (Benth.) R.E.Fr. (≡ <italic><tp:taxon-name><tp:taxon-name-part taxon-name-part-type="genus" reg="Uvaria">Uvaria</tp:taxon-name-part><tp:taxon-name-part taxon-name-part-type="species" reg="gigantea">gigantea</tp:taxon-name-part></tp:taxon-name></italic> Engl.).</p></tp:treatment-sec><tp:treatment-sec sec-type="description" id="SECID0EQ2FK"><title>Description.</title><p>Shrub to trees 2–30 m tall, D.B.H. 1–35 cm; young branches pubescent to tomentose to glabrous, old branches slightly tomentose to glabrous. Leaves with margin flat to slightly revolute. Petiole 2.5–35 mm long, 1–9 mm wide, pubescent to tomentose to glabrous. Leaf lamina 65–750 mm long, 20–250 mm wide, length:width ratio 2.1–6.2, elliptic to obovate to oblong, coriaceous, base acute to decurrent to rounded to subcordate, apex acute to acuminate, acumen 0.5–38 mm long; surface above glabrous, surface below pubescent to glabrous when young, glabrous when old; midrib impressed above, raised below, glabrous above, pubescent to glabrous below; secondary veins 8–41 pairs, brochidodromous to weakly brochidodromous, impressed above, raised below; tertiary veins reticulate. Inflorescences borne on trunk, on branches or axillary, composed of 1–11 sessile to pedicellate flowers. Flower pedicel 0–65 mm long, 1–9 mm in diameter, pubescent to glabrous. Flowers bisexual, buds globose to ovoid, sessile to pedicellate, 2–22 mm high, 4–30 mm in diameter, pubescent. Bracts 1 to 6, upper bract 1–35 mm long, 1–50 mm wide, depressed ovate to ovate, generally adpressed, enclosing the bud or semi-clasping the pedicel, pubescent outside, glabrous to pubescent inside. Sepals 3, 3–55 mm long, 2.5–43 mm wide, valvate or imbricate, free or fused at base, pubescent outside, glabrous inside, green to brown. Outer petals 3, 10–70 mm long, 9–47 mm wide, length:width ratio 0.9–2.5, ovate to elliptic, pubescent outside, puberulent to glabrous inside, cream to brown to wine red outside, cream with dark red at base to wine red inside. Inner petals 3, 10–53 mm long, 5–38 mm wide, length:width ratio 0.9–2.4, elliptic to obovate, pubescent outside, puberulent to glabrous inside, cream to brown to wine red outside, cream with dark red at base to wine red inside. Stamens 200 to 3000, 1–5 mm long, 0.1–0.7 mm wide, anthers linear, connective prolongation truncate. Carpels 5 to 160, 1–7 mm long, 0.5–2.2 mm wide, pubescent, free; stigma 0–2 mm long, 0.5–2 mm wide, coiled, pubescent, generally covered with an exsudate at anthesis. Fruiting pedicel 0–31 mm long, 2–8 mm in diameter, pubescent. Monocarps 1 to 80, 17–90 mm long, 4.5–32 mm wide, length:width ratio 1.3–11, generally cylindrical, pubescent to glabrous, green to orange to red to dark-blue black; sessile to stipitate; stipe 0–12 mm long, 1–10 mm wide, pubescent to glabrous. Seeds 1–18 per monocarp, uniseriate to biseriate, 3 to 29 mm long, 2–11 mm wide, ellipsoid to semicircular.</p></tp:treatment-sec></tp:taxon-treatment>
