# Supplementary material for: ﻿Phylogenomic inference of the African tribe Monodoreae (Annonaceae) and taxonomic revision of Dennettia, Uvariodendron and Uvariopsis
Source: PhytoKeys. 2023 Sep 22;233:1–200. doi: 10.3897/phytokeys.233.103096 (PMC10552675; doi:10.3897/phytokeys.233.103096)
Supplement: XML Treatment for Uvariodendron angustifolium [file phytokeys.233.103096-treatment4.xml]

<!DOCTYPE tp:taxon-treatment
  PUBLIC "-//TaxonX//DTD Taxonomic Treatment Publishing DTD v0 20100105//EN" "tax-treatment-NSO.dtd">
<tp:taxon-treatment xmlns:tp="http://www.plazi.org/taxpub"><tp:treatment-meta><kwd-group><label>Taxon classification</label><kwd>
                <named-content content-type="kingdom">Plantae</named-content>
              </kwd><kwd>
                <named-content content-type="order">Magnoliales</named-content>
              </kwd><kwd>
                <named-content content-type="family">Annonaceae</named-content>
              </kwd></kwd-group><mixed-citation publication-type="journal"><person-group><name><surname>Dagallier</surname><given-names>Léo-Paul M. J.</given-names></name><name><surname>Mbago</surname><given-names>Frank M.</given-names></name><name><surname>Couderc</surname><given-names>Marie</given-names></name><name><surname>Gaudeul</surname><given-names>Myriam</given-names></name><name><surname>Grall</surname><given-names>Aurélie</given-names></name><name><surname>Loup</surname><given-names>Caroline</given-names></name><name><surname>Wieringa</surname><given-names>Jan J.</given-names></name><name><surname>Sonké</surname><given-names>Bonaventure</given-names></name><name><surname>Couvreur</surname><given-names>Thomas L. P.</given-names></name></person-group><article-title>﻿Phylogenomic inference of the African tribe Monodoreae (<tp:taxon-name><tp:taxon-name-part taxon-name-part-type="family">Annonaceae</tp:taxon-name-part></tp:taxon-name>) and taxonomic revision of <italic><tp:taxon-name><tp:taxon-name-part taxon-name-part-type="genus" reg="Dennettia">Dennettia</tp:taxon-name-part></tp:taxon-name></italic>, <italic><tp:taxon-name><tp:taxon-name-part taxon-name-part-type="genus" reg="Uvariodendron">Uvariodendron</tp:taxon-name-part></tp:taxon-name></italic> and <italic><tp:taxon-name><tp:taxon-name-part taxon-name-part-type="genus" reg="Uvariopsis">Uvariopsis</tp:taxon-name-part></tp:taxon-name></italic></article-title><source>PhytoKeys</source><day>22</day><month>09</month><year>2023</year><volume>233</volume><fpage>1</fpage><lpage>200</lpage><pub-id pub-id-type="doi">10.3897/phytokeys.233.103096</pub-id></mixed-citation></tp:treatment-meta><tp:nomenclature><label>﻿</label><tp:taxon-name>
              <tp:taxon-name-part taxon-name-part-type="genus" reg="Uvariodendron">Uvariodendron</tp:taxon-name-part>
              <tp:taxon-name-part taxon-name-part-type="species" reg="angustifolium">angustifolium</tp:taxon-name-part>
            </tp:taxon-name><tp:taxon-authority>(Engl. &amp; Diels) R.E.Fr., Acta Horti Berg. 10: 58 (1930)</tp:taxon-authority><xref ref-type="fig" rid="F7">Figs 7E–J</xref><xref ref-type="fig" rid="F8">, 8</xref><tp:nomenclature-citation-list><tp:nomenclature-citation><tp:taxon-name>
                  <tp:taxon-name-part taxon-name-part-type="status">≡</tp:taxon-name-part>
                  <tp:taxon-name-part taxon-name-part-type="genus" reg="Uvaria">Uvaria</tp:taxon-name-part>
                  <tp:taxon-name-part taxon-name-part-type="species" reg="angustifolia">angustifolia</tp:taxon-name-part>
                </tp:taxon-name><comment> Engl. &amp; Diels, Notizbl. Königl. Bot. Gart. Berlin 2: 295 (1899); <tp:taxon-name><tp:taxon-name-part taxon-name-part-type="genus" reg="Uva">Uva</tp:taxon-name-part><tp:taxon-name-part taxon-name-part-type="species" reg="angustifolia">angustifolia</tp:taxon-name-part></tp:taxon-name> (Engler &amp; Diels) Kuntze, Deutsche Bot. Monatsschr. xxi. 173 (1903). Type. Cameroon – South-West Region • A. Staudt 742a (holotype: B! (B 10 0153115)), Johann Albrechts-Höhe; <named-content xmlns:xlink="http://www.w3.org/1999/xlink" content-type="dwc:verbatimCoordinates" xlink:type="simple"><named-content content-type="geo-json" specific-use="{&#34;type&#34;:&#34;Point&#34;,&#34;coordinates&#34;:[9.200000,4.166667]}" id="NCID0ERWGK" xlink:type="simple">4°10'N, 9°12'E</named-content></named-content>; alt. 400 m; 20 Mar. 1896. </comment></tp:nomenclature-citation></tp:nomenclature-citation-list></tp:nomenclature><tp:treatment-sec sec-type="description" id="SECID0EWWGK"><title>Description.</title><p>Shrub to tree 3–12 m tall, D.B.H. unknown; young branches sparsely pubescent to glabrous, old branches glabrous; plant with strong aromatic smell. Leaves with strong lemon smell when crushed. Petiole 3–7.5 mm long, 1–2 mm wide, pubescent to glabrous. Leaf lamina 100–199 mm long, 30–58 mm wide, length:width ratio 3–4, narrowly elliptic, coriaceous, base acute to cuneate, apex acute to broadly acuminate, acumen 11–14 mm long; surface above glabrous, surface below pubescent to glabrous when young, pubescent at base to glabrous when old; midrib slightly impressed above, raised below, glabrous above, pubescent to glabrous below; secondary veins 8–14 pairs, weakly brochidodromous, slightly impressed above, raised below; tertiary veins reticulate. Inflorescences borne on trunk and branches, composed of 1 (sub)sessile flower. Flower pedicel 0–6 mm long, 2–3 mm in diameter, velutinous. Flowers bisexual, buds globose, sessile to shortly pedicellate, 5–8 mm high, 6–8 mm in diameter, sericeous. Bracts 1 to 6, upper bract 6–11 mm long, 9–15 mm wide, ovate, appressed, enclosing the bud, sericeous outside, glabrous inside. Sepals 3, 9–13 mm long, 9–13 mm wide, fused at base, slightly imbricate at mid-length, sericeous outside, glabrous inside, color unknown. Outer petals 3, 15–25 mm long, 9–15 mm wide, length:width ratio 1.13–1.78, elliptic to oblong, velutinous outside, glabrous inside, yellowish brown outside, crimson with cream margins inside. Inner petals 3, 15–22 mm long, 5–10 mm wide, length:width ratio 1.9–3, obovate, velutinous outside, glabrous inside, yellowish brown outside, crimson with cream margins inside. Stamens 200 to 300, 3–3.5 mm long, 0.1–0.5 mm wide, anthers linear, connective prolongation truncate. Carpels 7 to 30, 3–4.5 mm long, 1–1.5 mm wide, pubescent, free; stigma 1–2 mm long, 0.8–1.5 mm wide, coiled, pubescent, covered with an exudate at anthesis. Fruiting pedicel ca. 5 mm long, 3.5 mm in diameter, pubescent. Monocarps 2 to 10, 23–40 mm long, 17–30 mm wide, length:width ratio ca 1.3, ellipsoid, smooth, sparsely pubescent to glabrous, yellow, with strong lemon smell; shortly stipitate, stipe 1–3.5 mm long, 1–2.5 mm wide, pubescent. Seeds 9 to 18 per monocarp, biseriate, 21 to 28 mm long, ca. 10 mm wide, 2–4 mm thick, semicircular.</p><fig id="F7" position="float" orientation="portrait"><object-id xmlns:xlink="http://www.w3.org/1999/xlink" content-type="doi" xlink:type="simple">10.3897/phytokeys.233.103096.figure7</object-id><label>Figure 7.</label><caption><p><italic><tp:taxon-name><tp:taxon-name-part taxon-name-part-type="genus" reg="Uvariodendron">Uvariodendron</tp:taxon-name-part><tp:taxon-name-part taxon-name-part-type="species" reg="connivens">connivens</tp:taxon-name-part></tp:taxon-name></italic> (Benth.) R.E.Fr. <bold>A</bold> leaf <bold>B</bold> flower, two outer and one inner petal removed <bold>C</bold> outer petal inner view <bold>D</bold> stamen, front view. <italic><tp:taxon-name><tp:taxon-name-part taxon-name-part-type="genus" reg="Uvariodendron">Uvariodendron</tp:taxon-name-part><tp:taxon-name-part taxon-name-part-type="species" reg="angustifolium">angustifolium</tp:taxon-name-part></tp:taxon-name></italic> (Engl. &amp; Diels) R.E.Fr. <bold>E</bold> leaves <bold>F</bold> flower, semi top view <bold>G</bold> flower, bottom view showing bracts <bold>H</bold> flower, bottom view, bracts removed <bold>I</bold> outer petal, outer view <bold>J</bold> stamen, front view <bold>K</bold> carpel, front view and detail of ovules. <bold>A–D</bold> from Mann 1159 <bold>A–K</bold> from Vigne 1610. Drawings by Hélène Lamourdedieu, Publications Scientifiques du Muséum national d’Histoire naturelle, Paris.</p></caption><graphic xmlns:xlink="http://www.w3.org/1999/xlink" xlink:href="phytokeys-233-001_article-103096__-g007.jpg" position="float" orientation="portrait" xlink:type="simple" id="oo_909866.jpg"><uri content-type="original_file" xlink:type="simple">https://binary.pensoft.net/fig/909866</uri></graphic></fig></tp:treatment-sec><tp:treatment-sec sec-type="distribution" id="SECID0EYYGK"><title>Distribution.</title><p>Endemic to Upper Guinean Domain and Lower Guinean Domain of the Guineo-Congolian Region: Cameroon, Ghana, Ivory Coast, Nigeria. This species has also been reported in Benin (<xref ref-type="bibr" rid="B3">Bada Amouzoun et al. 2019</xref>), but no herbarium specimen was associated with this study. Its presence in Benin can thus not be confirmed.</p></tp:treatment-sec><tp:treatment-sec sec-type="habitat" id="SECID0ECZGK"><title>Habitat and ecology.</title><p>Lowland mature or secondary rain forests. Altitude: 152–400 m a.s.l.</p></tp:treatment-sec><tp:treatment-sec sec-type="phenology" id="SECID0EHZGK"><title>Phenology.</title><p>Flowers collected from February to March and November to December. Fruits collected from January to May.</p></tp:treatment-sec><tp:treatment-sec sec-type="Vernacular names" id="SECID0EMZGK"><title>Vernacular names.</title><p>Ghana: ‘Esuno Kodu’ or ‘Bomborgo Kodu’ in Ashanti (Vigne 1610).</p></tp:treatment-sec><tp:treatment-sec sec-type="Uses" id="SECID0ERZGK"><title>Uses.</title><p>The fruits are used to flavour the soup (Jones FHI 3480).</p></tp:treatment-sec><tp:treatment-sec sec-type="notes" id="SECID0EWZGK"><title>Notes.</title><p>This species can be easily distinguished from the other <italic><tp:taxon-name><tp:taxon-name-part taxon-name-part-type="genus" reg="Uvariodendron">Uvariodendron</tp:taxon-name-part></tp:taxon-name></italic> species by its narrowly elliptic leaves. It also emits a strong citrus scent when fresh, a characteristic shared with other <tp:taxon-name><tp:taxon-name-part taxon-name-part-type="family">Annonaceae</tp:taxon-name-part></tp:taxon-name> species: <italic><tp:taxon-name><tp:taxon-name-part taxon-name-part-type="genus" reg="Uvariodendron">Uvariodendron</tp:taxon-name-part><tp:taxon-name-part taxon-name-part-type="species" reg="citriodorum">citriodorum</tp:taxon-name-part></tp:taxon-name></italic> (Le Thomas) Dagallier &amp; Couvreur and <italic><tp:taxon-name><tp:taxon-name-part taxon-name-part-type="genus" reg="Uvariopsis">Uvariopsis</tp:taxon-name-part><tp:taxon-name-part taxon-name-part-type="species" reg="citrata">citrata</tp:taxon-name-part></tp:taxon-name></italic> Couvreur &amp; Niangadouma.</p></tp:treatment-sec><tp:treatment-sec sec-type="Preliminary conservation status" id="SECID0E51GK"><title>Preliminary conservation status.</title><p>This species is distributed from Cameroon to Ivory Coast. Its <abbrev xmlns:xlink="http://www.w3.org/1999/xlink" xlink:title="extent of occurrence" id="ABBRID0EE2GK" xlink:type="simple">EOO</abbrev> is estimated at 186,201 km<sup>2</sup> and its <abbrev xmlns:xlink="http://www.w3.org/1999/xlink" xlink:title="area of occupancy" id="ABBRID0EK2GK" xlink:type="simple">AOO</abbrev> at 52 km<sup>2</sup>. It occurs in ca. 10 locations, but the last collection dates back more than 20 years and two thirds of the collections are older than 50 years, suggesting a decline in the number of locations and in <abbrev xmlns:xlink="http://www.w3.org/1999/xlink" xlink:title="area of occupancy" id="ABBRID0EQ2GK" xlink:type="simple">AOO</abbrev>. We thus assign a preliminary conservation status of Vulnerable VU under criterion B2ab(ii,iv).</p><fig id="F8" position="float" orientation="portrait"><object-id xmlns:xlink="http://www.w3.org/1999/xlink" content-type="doi" xlink:type="simple">10.3897/phytokeys.233.103096.figure8</object-id><label>Figure 8.</label><caption><p>Distribution map of <italic><tp:taxon-name><tp:taxon-name-part taxon-name-part-type="genus" reg="Uvariodendron">Uvariodendron</tp:taxon-name-part><tp:taxon-name-part taxon-name-part-type="species" reg="angustifolium">angustifolium</tp:taxon-name-part></tp:taxon-name></italic>. Shades of grey represent elevation, from white (sea level) to darker grey (higher elevation). The inset shows the extent of the map over Africa.</p></caption><graphic xmlns:xlink="http://www.w3.org/1999/xlink" xlink:href="phytokeys-233-001_article-103096__-g008.jpg" position="float" orientation="portrait" xlink:type="simple" id="oo_909867.jpg"><uri content-type="original_file" xlink:type="simple">https://binary.pensoft.net/fig/909867</uri></graphic></fig></tp:treatment-sec><tp:treatment-sec sec-type="material" id="SECID0EM3GK"><title>Additional specimens examined.</title><p>Cameroon – Central Region • R.W.J. Keay FHI37524 (FHI, K), between Bafia and Likoko; <named-content xmlns:xlink="http://www.w3.org/1999/xlink" content-type="dwc:verbatimCoordinates" xlink:type="simple"><named-content content-type="geo-json" specific-use="{&#34;type&#34;:&#34;Point&#34;,&#34;coordinates&#34;:[9.300000,4.350000]}" id="NCID0EV3GK" xlink:type="simple">4°21'N, 9°18'E</named-content></named-content>; 05 Feb. 1958 – South-West Region • D.W. Thomas 6087 (MO, YA); Meme, Vicinity of Lake Barombi, Kumba; <named-content xmlns:xlink="http://www.w3.org/1999/xlink" content-type="dwc:verbatimCoordinates" xlink:type="simple"><named-content content-type="geo-json" specific-use="{&#34;type&#34;:&#34;Point&#34;,&#34;coordinates&#34;:[9.400000,4.650000]}" id="NCID0E43GK" xlink:type="simple">4°39'N, 9°24'E</named-content></named-content>; alt. 300 m; Apr. 1986 • D.W. Thomas 7018 (YA), Cocoa farms along the road between Konye and Bakole; <named-content xmlns:xlink="http://www.w3.org/1999/xlink" content-type="dwc:verbatimCoordinates" xlink:type="simple"><named-content content-type="geo-json" specific-use="{&#34;type&#34;:&#34;Point&#34;,&#34;coordinates&#34;:[9.416667,4.650000]}" id="NCID0EF4GK" xlink:type="simple">4°39'N, 9°25'E</named-content></named-content>; alt. 300 m; 25 May. 1987 – Unknown major area • A. Staudt 642 (BM, G, K), Kumba; <named-content xmlns:xlink="http://www.w3.org/1999/xlink" content-type="dwc:verbatimCoordinates" xlink:type="simple"><named-content content-type="geo-json" specific-use="{&#34;type&#34;:&#34;Point&#34;,&#34;coordinates&#34;:[9.416667,4.633333]}" id="NCID0EN4GK" xlink:type="simple">4°38'N, 9°25'E</named-content></named-content>; 1896. Ghana – Ashanti Region • C. Vigne 1610 (K, P), Pra River, ashanti; <named-content xmlns:xlink="http://www.w3.org/1999/xlink" content-type="dwc:verbatimCoordinates" xlink:type="simple"><named-content content-type="geo-json" specific-use="{&#34;type&#34;:&#34;Point&#34;,&#34;coordinates&#34;:[0.956000,6.565100]}" id="NCID0EV4GK" xlink:type="simple">6°33'54.36"N, 0°57'21.6"E</named-content></named-content>; alt. 152 m; Feb. 1929 – Western Region • N.K. Lovi 3964 (K, P), New Tafo E.P; <named-content xmlns:xlink="http://www.w3.org/1999/xlink" content-type="dwc:verbatimCoordinates" xlink:type="simple"><named-content content-type="geo-json" specific-use="{&#34;type&#34;:&#34;Point&#34;,&#34;coordinates&#34;:[0.366667,6.216667]}" id="NCID0E44GK" xlink:type="simple">6°13'N, 0°22'E</named-content></named-content>; 03 Dec. 1954. Ivory Coast – Bouaflé • C.C.H. Jongkind 4368 (IAGB, MO, WAG), Parc National de la Marahoue; <named-content xmlns:xlink="http://www.w3.org/1999/xlink" content-type="dwc:verbatimCoordinates" xlink:type="simple"><named-content content-type="geo-json" specific-use="{&#34;type&#34;:&#34;Point&#34;,&#34;coordinates&#34;:[-6.100000,7.033333]}" id="NCID0EF5GK" xlink:type="simple">7°02'N, 6°06'W</named-content></named-content>; alt. 270 m; 13 Feb. 1998 – Daoukro • A.J.B. Chevalier s.n (P), Morénou: environs du poste de Bangouanou; <named-content xmlns:xlink="http://www.w3.org/1999/xlink" content-type="dwc:verbatimCoordinates" xlink:type="simple"><named-content content-type="geo-json" specific-use="{&#34;type&#34;:&#34;Point&#34;,&#34;coordinates&#34;:[-4.200000,6.650000]}" id="NCID0EM5GK" xlink:type="simple">6°39'N, 4°12'W</named-content></named-content>; 26 Nov. 1909. Nigeria – Edo State • B.O. Daramola 94/337 (K, MO), Iyekoriomwon, Edo State, about 35 kilometers from Uyo (Ugo ?); <named-content xmlns:xlink="http://www.w3.org/1999/xlink" content-type="dwc:verbatimCoordinates" xlink:type="simple"><named-content content-type="geo-json" specific-use="{&#34;type&#34;:&#34;Point&#34;,&#34;coordinates&#34;:[6.001239,6.088625]}" id="NCID0ET5GK" xlink:type="simple">6°05'19.05"N, 6°00'04.46"E</named-content></named-content>; 09 Jan. 1994 – Ondo State • A.P.D. Jones FHI3480 (K); Owo District, Owo forest reserve about 4 miles North of Igbatoro crossing; <named-content xmlns:xlink="http://www.w3.org/1999/xlink" content-type="dwc:verbatimCoordinates" xlink:type="simple"><named-content content-type="geo-json" specific-use="{&#34;type&#34;:&#34;Point&#34;,&#34;coordinates&#34;:[6.935000,5.560100]}" id="NCID0E25GK" xlink:type="simple">5°33'36.36"N, 6°56'06"E</named-content></named-content>; 19 Apr. 1943 • F. Anakwense FHI19702 (K); Akure, Akure Forest Reserve; <named-content xmlns:xlink="http://www.w3.org/1999/xlink" content-type="dwc:verbatimCoordinates" xlink:type="simple"><named-content content-type="geo-json" specific-use="{&#34;type&#34;:&#34;Point&#34;,&#34;coordinates&#34;:[5.033333,7.316667]}" id="NCID0ED6GK" xlink:type="simple">7°19'N, 5°02'E</named-content></named-content>; 11 Dec. 1950 – Oyo State • D. Gledhill 817 (K); Ibadan District, Gambari Forest Reserve; <named-content xmlns:xlink="http://www.w3.org/1999/xlink" content-type="dwc:verbatimCoordinates" xlink:type="simple"><named-content content-type="geo-json" specific-use="{&#34;type&#34;:&#34;Point&#34;,&#34;coordinates&#34;:[3.833333,7.133333]}" id="NCID0EL6GK" xlink:type="simple">7°08'N, 3°50'E</named-content></named-content>; 02 Feb. 1968.</p></tp:treatment-sec><ref-list><ref id="B3"><mixed-citation xmlns:xlink="http://www.w3.org/1999/xlink" xlink:type="simple"><person-group><name name-style="western"><surname>Bada Amouzoun</surname><given-names>AAM</given-names></name><name name-style="western"><surname>Badou</surname><given-names>RB</given-names></name><name name-style="western"><surname>Ahamide</surname><given-names>DYI</given-names></name><name name-style="western"><surname>Adomou</surname><given-names>CA</given-names></name></person-group> (<year>2019</year>) Connaissances ethnobotaniques et conservation de <italic><tp:taxon-name><tp:taxon-name-part taxon-name-part-type="genus">Uvariodendron</tp:taxon-name-part><tp:taxon-name-part taxon-name-part-type="species">angustifolium</tp:taxon-name-part></tp:taxon-name></italic> (Engl. &amp; Diels) R. E. Fries (<tp:taxon-name><tp:taxon-name-part taxon-name-part-type="family">Annonaceae</tp:taxon-name-part></tp:taxon-name>) dans l’îlot forestier Ewe-Adakplame au Sud-Est du Bénin, Afrique de l’Ouest. Revue Ivoirienne des Sciences et Technologie: 328–348.</mixed-citation></ref></ref-list></tp:taxon-treatment>
