# Supplementary material for: ﻿Phylogenomic inference of the African tribe Monodoreae (Annonaceae) and taxonomic revision of Dennettia, Uvariodendron and Uvariopsis
Source: PhytoKeys. 2023 Sep 22;233:1–200. doi: 10.3897/phytokeys.233.103096 (PMC10552675; doi:10.3897/phytokeys.233.103096)
Supplement: XML Treatment for Uvariodendron anisatum [file phytokeys.233.103096-treatment5.xml]

<!DOCTYPE tp:taxon-treatment
  PUBLIC "-//TaxonX//DTD Taxonomic Treatment Publishing DTD v0 20100105//EN" "tax-treatment-NSO.dtd">
<tp:taxon-treatment xmlns:tp="http://www.plazi.org/taxpub"><tp:treatment-meta><kwd-group><label>Taxon classification</label><kwd>
                <named-content content-type="kingdom">Plantae</named-content>
              </kwd><kwd>
                <named-content content-type="order">Magnoliales</named-content>
              </kwd><kwd>
                <named-content content-type="family">Annonaceae</named-content>
              </kwd></kwd-group><mixed-citation publication-type="journal"><person-group><name><surname>Dagallier</surname><given-names>Léo-Paul M. J.</given-names></name><name><surname>Mbago</surname><given-names>Frank M.</given-names></name><name><surname>Couderc</surname><given-names>Marie</given-names></name><name><surname>Gaudeul</surname><given-names>Myriam</given-names></name><name><surname>Grall</surname><given-names>Aurélie</given-names></name><name><surname>Loup</surname><given-names>Caroline</given-names></name><name><surname>Wieringa</surname><given-names>Jan J.</given-names></name><name><surname>Sonké</surname><given-names>Bonaventure</given-names></name><name><surname>Couvreur</surname><given-names>Thomas L. P.</given-names></name></person-group><article-title>﻿Phylogenomic inference of the African tribe Monodoreae (<tp:taxon-name><tp:taxon-name-part taxon-name-part-type="family">Annonaceae</tp:taxon-name-part></tp:taxon-name>) and taxonomic revision of <italic><tp:taxon-name><tp:taxon-name-part taxon-name-part-type="genus" reg="Dennettia">Dennettia</tp:taxon-name-part></tp:taxon-name></italic>, <italic><tp:taxon-name><tp:taxon-name-part taxon-name-part-type="genus" reg="Uvariodendron">Uvariodendron</tp:taxon-name-part></tp:taxon-name></italic> and <italic><tp:taxon-name><tp:taxon-name-part taxon-name-part-type="genus" reg="Uvariopsis">Uvariopsis</tp:taxon-name-part></tp:taxon-name></italic></article-title><source>PhytoKeys</source><day>22</day><month>09</month><year>2023</year><volume>233</volume><fpage>1</fpage><lpage>200</lpage><pub-id pub-id-type="doi">10.3897/phytokeys.233.103096</pub-id></mixed-citation></tp:treatment-meta><tp:nomenclature><label>﻿</label><tp:taxon-name>
              <tp:taxon-name-part taxon-name-part-type="genus" reg="Uvariodendron">Uvariodendron</tp:taxon-name-part>
              <tp:taxon-name-part taxon-name-part-type="species" reg="anisatum">anisatum</tp:taxon-name-part>
            </tp:taxon-name><tp:taxon-authority>Verdc., Kew Bull. 10(4):596 (1956)</tp:taxon-authority><xref ref-type="fig" rid="F9">Figs 9</xref><xref ref-type="fig" rid="F10">, 10</xref></tp:nomenclature><tp:treatment-sec sec-type="material" id="SECID0E4AHK"><title>Type.</title><p>Kenya – Nairobi • B. Verdcourt 526 (holotype: EA! (EA000002461); isotypes: K! (K000198890, K000198891), PRE); Nairobi District, in Karura Forest and Thika Gorge; <named-content xmlns:xlink="http://www.w3.org/1999/xlink" content-type="dwc:verbatimCoordinates" xlink:type="simple"><named-content content-type="geo-json" specific-use="{&#34;type&#34;:&#34;Point&#34;,&#34;coordinates&#34;:[36.816667,-1.233333]}" id="NCID0EGBHK" xlink:type="simple">1°14'S, 36°49'E</named-content></named-content>; 24 Jun. 1951.</p></tp:treatment-sec><tp:treatment-sec sec-type="description" id="SECID0ELBHK"><title>Description.</title><p>Shrub to tree 3.5–15 (22) m tall, D.B.H. up to 10 cm; young branches sparsely pubescent to glabrous, old branches glabrous; plant with aniseed smell. Leaves reddish pink when young, dark green when old. Petiole 3–9 mm long, 1.5–4 mm wide, sparsely pubescent to glabrous. Leaf lamina 80–313 mm long, 45–187 mm wide, length:width ratio 2.3–3.1, elliptic to obovate, coriaceous, base acute to decurrent, apex acute to attenuate, surface above glabrous, surface below sparsely pubescent to glabrate when young, glabrous when old; midrib impressed above, raised below, glabrous above, sparsely pubescent to glabrous below; secondary veins 12–21 pairs, weakly brochidodromous, impressed above, raised below; tertiary veins reticulate. Inflorescences clustered on the trunk or borne on branches, composed of 1–3 flowers. Flower pedicel 15–65 mm long, 1–2 mm in diameter, pubescent. Flowers bisexual, buds globose, pedicellate, 3.5–6 mm high, 4.5–6 mm in diameter, sericeous. Bracts 1 to 2 at base and 1 towards the upper half of the pedicel, upper bract 2–4.5 mm long, 3–8 mm wide, clasping the pedicel, velutinous outside, glabrous inside. Sepals 3, 3.5–6 mm long, 4–8 mm wide, valvate to fused at base over 10 % of their length, velutinous outside, glabrous inside, color unknown. Outer petals 3, 10–23 mm long, 9–16 mm wide, length:width ratio 1–1.6, broadly ovate to ovate, velutinous outside, glabrous inside, cream outside, cream inside. Inner petals 3, 12.5–15 mm long, 5–9 mm wide, length:width ratio 1.5–2, obovate, shortly velutinous outside, glabrous inside, cream outside, cream inside. Stamens 400 to 500, 1.5–2.5 mm long, 0.1–0.5 mm wide, anthers linear, connective prolongation truncate. Carpels 7 to 12, 2–5 mm long, 1–1.5 mm wide, pubescent, free; stigma 1–2 mm long, 1–1.5 mm wide, coiled, pubescent. Fruiting pedicel 21–59 mm long, 2–3 mm in diameter, sparsely pubescent to glabrous. Monocarps 3 to 14, 38–70 mm long, 13–20 mm wide, length:width ratio 2.3–3.5, cylindrical, longitudinally ridged, slightly constricted between the seeds, slightly acuminate, sparsely pubescent, dark olive green to dark-blue black; sessile to shortly stipitate, stipe 0–2 mm long, 3–4.5 mm wide, sparsely pubescent. Seeds 8–18 per monocarp, biseriate, 10 to 12 mm long, 5–8 mm wide, ellipsoid to semicircular.</p><fig id="F9" position="float" orientation="portrait"><object-id xmlns:xlink="http://www.w3.org/1999/xlink" content-type="doi" xlink:type="simple">10.3897/phytokeys.233.103096.figure9</object-id><label>Figure 9.</label><caption><p><italic><tp:taxon-name><tp:taxon-name-part taxon-name-part-type="genus" reg="Uvariodendron">Uvariodendron</tp:taxon-name-part><tp:taxon-name-part taxon-name-part-type="species" reg="anisatum">anisatum</tp:taxon-name-part></tp:taxon-name></italic> Verdc <bold>A</bold> entire specimen sheet with young branch and leaves <bold>B</bold> fruit with four monocarps (one detached) <bold>C</bold> stamen, side view <bold>D</bold> flower and pedicel attached to bark clump, semi-bottom view <bold>E</bold> detail of flower, bottom view <bold>F</bold> detail of flower showing sepals, one outer petal removed, semi-top view. <bold>A</bold> Verdcourt 406 <bold>B</bold> Verdcourt 674 <bold>D–F</bold> Faden 74/886. Photos Léo-Paul Dagallier.</p></caption><graphic xmlns:xlink="http://www.w3.org/1999/xlink" xlink:href="phytokeys-233-001_article-103096__-g009.jpg" position="float" orientation="portrait" xlink:type="simple" id="oo_909868.jpg"><uri content-type="original_file" xlink:type="simple">https://binary.pensoft.net/fig/909868</uri></graphic></fig></tp:treatment-sec><tp:treatment-sec sec-type="distribution" id="SECID0E1CHK"><title>Distribution.</title><p>Endemic to Somalia-Masai Region: Kenya and Tanzania.</p></tp:treatment-sec><tp:treatment-sec sec-type="habitat" id="SECID0E6CHK"><title>Habitat and ecology.</title><p>Submontane rain forests (sometimes dry forests), often along streams. Altitude: 300–1080 m a.s.l.</p></tp:treatment-sec><tp:treatment-sec sec-type="phenology" id="SECID0EEDHK"><title>Phenology.</title><p>Flowers collected in January, March, from June to July and from November to December. Fruits collected in January, March, from May to July and from November to December.</p><fig id="F10" position="float" orientation="portrait"><object-id xmlns:xlink="http://www.w3.org/1999/xlink" content-type="doi" xlink:type="simple">10.3897/phytokeys.233.103096.figure10</object-id><label>Figure 10.</label><caption><p>Distribution map of <italic><tp:taxon-name><tp:taxon-name-part taxon-name-part-type="genus" reg="Uvariodendron">Uvariodendron</tp:taxon-name-part><tp:taxon-name-part taxon-name-part-type="species" reg="anisatum">anisatum</tp:taxon-name-part></tp:taxon-name></italic>. Shades of grey represent elevation, from white (sea level) to darker grey (higher elevation). The inset shows the extent of the map over Africa.</p></caption><graphic xmlns:xlink="http://www.w3.org/1999/xlink" xlink:href="phytokeys-233-001_article-103096__-g010.jpg" position="float" orientation="portrait" xlink:type="simple" id="oo_909869.jpg"><uri content-type="original_file" xlink:type="simple">https://binary.pensoft.net/fig/909869</uri></graphic></fig></tp:treatment-sec><tp:treatment-sec sec-type="Vernacular names" id="SECID0EBEHK"><title>Vernacular names.</title><p>Kenya: ‘Mutongu’ in Meru (Parnell 13340).</p></tp:treatment-sec><tp:treatment-sec sec-type="notes" id="SECID0EGEHK"><title>Notes.</title><p>This species is characterized by a strong aniseed smell (lightly to not noticeable on herbarium specimens), a character unique in the <tp:taxon-name><tp:taxon-name-part taxon-name-part-type="family">Annonaceae</tp:taxon-name-part></tp:taxon-name> family to my knowledge. Apart from the smell, it closely resembles <italic><tp:taxon-name><tp:taxon-name-part taxon-name-part-type="genus" reg="Uvariodendron">Uvariodendron</tp:taxon-name-part><tp:taxon-name-part taxon-name-part-type="species" reg="kirkii">kirkii</tp:taxon-name-part></tp:taxon-name></italic> and can hardly be differentiated on dry sterile material. In flowers, it can be differentiated from <italic><tp:taxon-name><tp:taxon-name-part taxon-name-part-type="genus" reg="Uvariodendron">Ud.</tp:taxon-name-part><tp:taxon-name-part taxon-name-part-type="species" reg="kirkii">kirkii</tp:taxon-name-part></tp:taxon-name></italic> by its flower pedicel generally longer (15–65 mm, vs. 5–28 mm), its relatively flat petals with a slight transversal curvature (vs. “boat-shaped” petals, i.e. with a strong transversal curvature). Note that the petals curvature is not easy to rely on dry specimen. In fruits, it can be differentiated with a greater fruit pedicel than <italic><tp:taxon-name><tp:taxon-name-part taxon-name-part-type="genus" reg="Uvariodendron">Ud.</tp:taxon-name-part><tp:taxon-name-part taxon-name-part-type="species" reg="kirkii">kirkii</tp:taxon-name-part></tp:taxon-name></italic> (21–59 mm long, vs. 7–22 mm long). Verdcourt also used the monocarps to differentiate the 2 species, the monocarps of <italic><tp:taxon-name><tp:taxon-name-part taxon-name-part-type="genus" reg="Uvariodendron">Ud.</tp:taxon-name-part><tp:taxon-name-part taxon-name-part-type="species" reg="anisatum">anisatum</tp:taxon-name-part></tp:taxon-name></italic> being dark blue and with a slight longitudinal ridge, and the monocarps of <italic><tp:taxon-name><tp:taxon-name-part taxon-name-part-type="genus" reg="Uvariodendron">Ud.</tp:taxon-name-part><tp:taxon-name-part taxon-name-part-type="species" reg="kirkii">kirkii</tp:taxon-name-part></tp:taxon-name></italic> being dull-orange and without any pseudosuture (<xref ref-type="bibr" rid="B177">Verdcourt 1969</xref>). However, these 2 characters are no longer valid for a clear differentiation of the 2 species as the specimen Robertson MDE 293, which is <italic><tp:taxon-name><tp:taxon-name-part taxon-name-part-type="genus" reg="Uvariodendron">Ud.</tp:taxon-name-part><tp:taxon-name-part taxon-name-part-type="species" reg="kirkii">kirkii</tp:taxon-name-part></tp:taxon-name></italic> (no aniseed smell reported, flower pedicel length of ca. 11 mm), has dark blue grey fruits, and several specimens of <italic><tp:taxon-name><tp:taxon-name-part taxon-name-part-type="genus" reg="Uvariodendron">Ud.</tp:taxon-name-part><tp:taxon-name-part taxon-name-part-type="species" reg="kirkii">kirkii</tp:taxon-name-part></tp:taxon-name></italic> (e.g. Drummond 3983; Gilbert 4967; Greenway 2681) present a slight longitudinal ridge.</p></tp:treatment-sec><tp:treatment-sec sec-type="conservation status" id="SECID0ECHHK"><title>Conservation status.</title><p>This species has been assessed as Vulnerable VU under criteria B2ab(ii,iii,iv,v) (<xref ref-type="bibr" rid="B121">Luke et al. 2018</xref>).</p></tp:treatment-sec><tp:treatment-sec sec-type="material" id="SECID0EMHHK"><title>Additional specimens examined.</title><p>Kenya – Central • E. Battiscombe 1285 (EA, K); Kiambu District, Kiambu Forest; <named-content xmlns:xlink="http://www.w3.org/1999/xlink" content-type="dwc:verbatimCoordinates" xlink:type="simple"><named-content content-type="geo-json" specific-use="{&#34;type&#34;:&#34;Point&#34;,&#34;coordinates&#34;:[36.816667,-1.166667]}" id="NCID0EVHHK" xlink:type="simple">1°10'S, 36°49'E</named-content></named-content>; alt. 1700 m; 17 Jun. 1924 • J.L. Moon 811 (K); Kiambu District, Kyambu; <named-content xmlns:xlink="http://www.w3.org/1999/xlink" content-type="dwc:verbatimCoordinates" xlink:type="simple"><named-content content-type="geo-json" specific-use="{&#34;type&#34;:&#34;Point&#34;,&#34;coordinates&#34;:[36.859100,-1.196800]}" id="NCID0E4HHK" xlink:type="simple">1°11'48.48"S, 36°51'32.76"E</named-content></named-content>; alt. 1737 m; 29 Jul. 1913 – Eastern • H.J. Beentje 4089 (EA); Meru, Kijegge Hill; <named-content xmlns:xlink="http://www.w3.org/1999/xlink" content-type="dwc:verbatimCoordinates" xlink:type="simple"><named-content content-type="geo-json" specific-use="{&#34;type&#34;:&#34;Point&#34;,&#34;coordinates&#34;:[37.950000,0.283333]}" id="NCID0EEIHK" xlink:type="simple">0°17'N, 37°57'E</named-content></named-content>; alt. 1400 m; 08 Mar. 1989 • I. Malombe 1368 (EA), Ngaia Forest, Kiegoi village, NE border; <named-content xmlns:xlink="http://www.w3.org/1999/xlink" content-type="dwc:verbatimCoordinates" xlink:type="simple"><named-content content-type="geo-json" specific-use="{&#34;type&#34;:&#34;Point&#34;,&#34;coordinates&#34;:[37.916667,0.233333]}" id="NCID0EMIHK" xlink:type="simple">0°14'N, 37°55'E</named-content></named-content>; alt. 1170 m; 22 May. 2008 • L.E. Parnell EA13340 (K); Meru, Lower Imenti Foest Reserve; <named-content xmlns:xlink="http://www.w3.org/1999/xlink" content-type="dwc:verbatimCoordinates" xlink:type="simple"><named-content content-type="geo-json" specific-use="{&#34;type&#34;:&#34;Point&#34;,&#34;coordinates&#34;:[37.697800,0.120800]}" id="NCID0EUIHK" xlink:type="simple">0°07'14.88"N, 37°41'52.08"E</named-content></named-content>; 24 Aug. 1965 • M.A. Brunt 1546 (K), Embu Meru road; <named-content xmlns:xlink="http://www.w3.org/1999/xlink" content-type="dwc:verbatimCoordinates" xlink:type="simple"><named-content content-type="geo-json" specific-use="{&#34;type&#34;:&#34;Point&#34;,&#34;coordinates&#34;:[37.639842,0.262017]}" id="NCID0E3IHK" xlink:type="simple">0°15'43.26"N, 37°38'23.43"E</named-content></named-content>; 16 Feb. 1964 • R.B. Faden 70/120 (EA, K); Meru District, Lower Imenti Forest, 6 mils. from Meru along Meru – Mikinduri Road; <named-content xmlns:xlink="http://www.w3.org/1999/xlink" content-type="dwc:verbatimCoordinates" xlink:type="simple"><named-content content-type="geo-json" specific-use="{&#34;type&#34;:&#34;Point&#34;,&#34;coordinates&#34;:[37.750000,0.100000]}" id="NCID0EEJHK" xlink:type="simple">0°06'N, 37°45'E</named-content></named-content>; alt. 1190 m; 01 Mar. 1970 • S.A.L. Smith 287 (K); Embu District, Kiangombe, northern slopes; <named-content xmlns:xlink="http://www.w3.org/1999/xlink" content-type="dwc:verbatimCoordinates" xlink:type="simple"><named-content content-type="geo-json" specific-use="{&#34;type&#34;:&#34;Point&#34;,&#34;coordinates&#34;:[37.707700,0.564600]}" id="NCID0EMJHK" xlink:type="simple">0°33'52.56"N, 37°42'27.72"E</named-content></named-content>; alt. 1550 m; 30 Nov. 2000 • W.R.Q. Luke 7123 (EA); Meru, Ngaia Forest, camp 142; <named-content xmlns:xlink="http://www.w3.org/1999/xlink" content-type="dwc:verbatimCoordinates" xlink:type="simple"><named-content content-type="geo-json" specific-use="{&#34;type&#34;:&#34;Point&#34;,&#34;coordinates&#34;:[38.033333,0.316667]}" id="NCID0EUJHK" xlink:type="simple">0°19'N, 38°02'E</named-content></named-content>; alt. 1080 m; 22 Nov. 2000 – K4 Central • H.J. Beentje 1830 (EA, WAG), Nairobi, E. Karura forest near Kiambu R; <named-content xmlns:xlink="http://www.w3.org/1999/xlink" content-type="dwc:verbatimCoordinates" xlink:type="simple"><named-content content-type="geo-json" specific-use="{&#34;type&#34;:&#34;Point&#34;,&#34;coordinates&#34;:[36.825000,-1.241667]}" id="NCID0E3JHK" xlink:type="simple">1°14'30"S, 36°49'30"E</named-content></named-content>; alt. 1600 m; 13 Jan. 1985 • R.B. Faden 74/886 (K, WAG), Meru District. Lower Imenti Forest, on Meru-Mikinduri Road; <named-content xmlns:xlink="http://www.w3.org/1999/xlink" content-type="dwc:verbatimCoordinates" xlink:type="simple"><named-content content-type="geo-json" specific-use="{&#34;type&#34;:&#34;Point&#34;,&#34;coordinates&#34;:[37.750000,0.066667]}" id="NCID0EDKHK" xlink:type="simple">0°04'N, 37°45'E</named-content></named-content>; alt. 1190 m; 26 Jun. 1974 – Nairobi • B. Verdcourt 3689 (K); Nairobi District, Karura Forest, by Ruaraka R. to W. of main Thika highway; <named-content xmlns:xlink="http://www.w3.org/1999/xlink" content-type="dwc:verbatimCoordinates" xlink:type="simple"><named-content content-type="geo-json" specific-use="{&#34;type&#34;:&#34;Point&#34;,&#34;coordinates&#34;:[36.816667,-1.233333]}" id="NCID0ELKHK" xlink:type="simple">1°14'S, 36°49'E</named-content></named-content>; 21 Jul. 1963 • B. Verdcourt 406 (B, K, K); Nairobi District, Thika Road House; <named-content xmlns:xlink="http://www.w3.org/1999/xlink" content-type="dwc:verbatimCoordinates" xlink:type="simple"><named-content content-type="geo-json" specific-use="{&#34;type&#34;:&#34;Point&#34;,&#34;coordinates&#34;:[36.834467,-1.266547]}" id="NCID0ETKHK" xlink:type="simple">1°15'59.57"S, 36°50'04.08"E</named-content></named-content>; alt. 1676 m; 24 Dec. 1950 • B. Verdcourt 674 (K); Nairobi District, Karura Forest; <named-content xmlns:xlink="http://www.w3.org/1999/xlink" content-type="dwc:verbatimCoordinates" xlink:type="simple"><named-content content-type="geo-json" specific-use="{&#34;type&#34;:&#34;Point&#34;,&#34;coordinates&#34;:[36.816667,-1.233333]}" id="NCID0E1KHK" xlink:type="simple">1°14'S, 36°49'E</named-content></named-content>; 29 Jun. 1952 • E. Polhill 324 (K); Nairobi District, Karura Forest; <named-content xmlns:xlink="http://www.w3.org/1999/xlink" content-type="dwc:verbatimCoordinates" xlink:type="simple"><named-content content-type="geo-json" specific-use="{&#34;type&#34;:&#34;Point&#34;,&#34;coordinates&#34;:[36.816667,-1.233333]}" id="NCID0ECLHK" xlink:type="simple">1°14'S, 36°49'E</named-content></named-content>; 10 Jan. 1961 • V.G.L. van Someren 95 (G, K); Nairobi District, Karura Forest; <named-content xmlns:xlink="http://www.w3.org/1999/xlink" content-type="dwc:verbatimCoordinates" xlink:type="simple"><named-content content-type="geo-json" specific-use="{&#34;type&#34;:&#34;Point&#34;,&#34;coordinates&#34;:[36.816667,-1.233333]}" id="NCID0EKLHK" xlink:type="simple">1°14'S, 36°49'E</named-content></named-content>; 13 Mar. 1940. Tanzania – Kilimanjaro • K.B. Vollesen 96/15 (K), Mkomazi Game Reserve, Ibaya Hill; <named-content xmlns:xlink="http://www.w3.org/1999/xlink" content-type="dwc:verbatimCoordinates" xlink:type="simple"><named-content content-type="geo-json" specific-use="{&#34;type&#34;:&#34;Point&#34;,&#34;coordinates&#34;:[37.783333,-3.983333]}" id="NCID0ESLHK" xlink:type="simple">3°59'S, 37°47'E</named-content></named-content>; alt. 1350 m; 03 Jun. 1996 • R.A. Abdallah 96/86 (K), Mkomazi National Park, Mkomazi Game Reserve, Maji Kununua Ridge; <named-content xmlns:xlink="http://www.w3.org/1999/xlink" content-type="dwc:verbatimCoordinates" xlink:type="simple"><named-content content-type="geo-json" specific-use="{&#34;type&#34;:&#34;Point&#34;,&#34;coordinates&#34;:[37.800000,-3.883333]}" id="NCID0E1LHK" xlink:type="simple">3°53'S, 37°48'E</named-content></named-content>; alt. 1500 m; 07 Jun. 1996 – Pwani • R.P. Sacleux 212 (P), Mandéra (Zanguebar); <named-content xmlns:xlink="http://www.w3.org/1999/xlink" content-type="dwc:verbatimCoordinates" xlink:type="simple"><named-content content-type="geo-json" specific-use="{&#34;type&#34;:&#34;Point&#34;,&#34;coordinates&#34;:[38.377147,-6.214228]}" id="NCID0ECMHK" xlink:type="simple">6°12'51.22"S, 38°22'37.73"E</named-content></named-content>; Jan. 1889 – Tanga • R.C. Wingfield 2880 (K), Msangasi Forest Reserve, 50 km S of Korogwe; <named-content xmlns:xlink="http://www.w3.org/1999/xlink" content-type="dwc:verbatimCoordinates" xlink:type="simple"><named-content content-type="geo-json" specific-use="{&#34;type&#34;:&#34;Point&#34;,&#34;coordinates&#34;:[38.451739,-5.615317]}" id="NCID0EJMHK" xlink:type="simple">5°36'55.14"S, 38°27'06.26"E</named-content></named-content>; alt. 300 m; 31 Mar. 1975.</p></tp:treatment-sec><ref-list><ref id="B177"><mixed-citation xmlns:xlink="http://www.w3.org/1999/xlink" xlink:type="simple"><person-group><name name-style="western"><surname>Verdcourt</surname><given-names>B</given-names></name></person-group> (<year>1969</year>) <article-title>The genus <italic><tp:taxon-name><tp:taxon-name-part taxon-name-part-type="genus">Uvariodendron</tp:taxon-name-part></tp:taxon-name></italic> (Engl. &amp; Diels) R. E. Fries (<tp:taxon-name><tp:taxon-name-part taxon-name-part-type="family">Annonaceae</tp:taxon-name-part></tp:taxon-name>) in East Africa.</article-title><source>Kew Bulletin</source><volume>23</volume>(<issue>3</issue>): <fpage>511</fpage>–<lpage>521</lpage>. <ext-link xlink:href="10.2307/4117202" ext-link-type="doi" xlink:type="simple">https://doi.org/10.2307/4117202</ext-link></mixed-citation></ref><ref id="B121"><mixed-citation xmlns:xlink="http://www.w3.org/1999/xlink" xlink:type="simple"><person-group><name name-style="western"><surname>Luke</surname><given-names>WRQ</given-names></name><name name-style="western"><surname>Musili</surname><given-names>P</given-names></name><name name-style="western"><surname>Barasa</surname><given-names>J</given-names></name><name name-style="western"><surname>Mathenge</surname><given-names>J</given-names></name></person-group> (<year>2018</year>) <italic><tp:taxon-name><tp:taxon-name-part taxon-name-part-type="genus">Uvariodendron</tp:taxon-name-part><tp:taxon-name-part taxon-name-part-type="species">anisatum</tp:taxon-name-part></tp:taxon-name></italic>. The IUCN Red List of Threatened Species 2018: e.T32241A128399203. <ext-link xlink:href="10.2305/IUCN.UK.2018-2.RLTS.T32241A128399203.en" ext-link-type="doi" xlink:type="simple">https://doi.org/10.2305/IUCN.UK.2018-2.RLTS.T32241A128399203.en</ext-link> [September 21, 2022]</mixed-citation></ref></ref-list></tp:taxon-treatment>
