# Supplementary material for: ﻿Phylogenomic inference of the African tribe Monodoreae (Annonaceae) and taxonomic revision of Dennettia, Uvariodendron and Uvariopsis
Source: PhytoKeys. 2023 Sep 22;233:1–200. doi: 10.3897/phytokeys.233.103096 (PMC10552675; doi:10.3897/phytokeys.233.103096)
Supplement: XML Treatment for Uvariodendron calophyllum [file phytokeys.233.103096-treatment6.xml]

<!DOCTYPE tp:taxon-treatment
  PUBLIC "-//TaxonX//DTD Taxonomic Treatment Publishing DTD v0 20100105//EN" "tax-treatment-NSO.dtd">
<tp:taxon-treatment xmlns:tp="http://www.plazi.org/taxpub"><tp:treatment-meta><kwd-group><label>Taxon classification</label><kwd>
                <named-content content-type="kingdom">Plantae</named-content>
              </kwd><kwd>
                <named-content content-type="order">Magnoliales</named-content>
              </kwd><kwd>
                <named-content content-type="family">Annonaceae</named-content>
              </kwd></kwd-group><mixed-citation publication-type="journal"><person-group><name><surname>Dagallier</surname><given-names>Léo-Paul M. J.</given-names></name><name><surname>Mbago</surname><given-names>Frank M.</given-names></name><name><surname>Couderc</surname><given-names>Marie</given-names></name><name><surname>Gaudeul</surname><given-names>Myriam</given-names></name><name><surname>Grall</surname><given-names>Aurélie</given-names></name><name><surname>Loup</surname><given-names>Caroline</given-names></name><name><surname>Wieringa</surname><given-names>Jan J.</given-names></name><name><surname>Sonké</surname><given-names>Bonaventure</given-names></name><name><surname>Couvreur</surname><given-names>Thomas L. P.</given-names></name></person-group><article-title>﻿Phylogenomic inference of the African tribe Monodoreae (<tp:taxon-name><tp:taxon-name-part taxon-name-part-type="family">Annonaceae</tp:taxon-name-part></tp:taxon-name>) and taxonomic revision of <italic><tp:taxon-name><tp:taxon-name-part taxon-name-part-type="genus" reg="Dennettia">Dennettia</tp:taxon-name-part></tp:taxon-name></italic>, <italic><tp:taxon-name><tp:taxon-name-part taxon-name-part-type="genus" reg="Uvariodendron">Uvariodendron</tp:taxon-name-part></tp:taxon-name></italic> and <italic><tp:taxon-name><tp:taxon-name-part taxon-name-part-type="genus" reg="Uvariopsis">Uvariopsis</tp:taxon-name-part></tp:taxon-name></italic></article-title><source>PhytoKeys</source><day>22</day><month>09</month><year>2023</year><volume>233</volume><fpage>1</fpage><lpage>200</lpage><pub-id pub-id-type="doi">10.3897/phytokeys.233.103096</pub-id></mixed-citation></tp:treatment-meta><tp:nomenclature><label>﻿</label><tp:taxon-name>
              <tp:taxon-name-part taxon-name-part-type="genus" reg="Uvariodendron">Uvariodendron</tp:taxon-name-part>
              <tp:taxon-name-part taxon-name-part-type="species" reg="calophyllum">calophyllum</tp:taxon-name-part>
            </tp:taxon-name><tp:taxon-authority>R.E.Fr., Acta Horti Berg. 10: 63 (1930)</tp:taxon-authority><xref ref-type="fig" rid="F11">Figs 11</xref><xref ref-type="fig" rid="F12">, 12</xref><tp:nomenclature-citation-list><tp:nomenclature-citation><tp:taxon-name>
                  <tp:taxon-name-part taxon-name-part-type="status">=</tp:taxon-name-part>
                  <tp:taxon-name-part taxon-name-part-type="genus" reg="Uvaria">Uvaria</tp:taxon-name-part>
                  <tp:taxon-name-part taxon-name-part-type="species" reg="gigantea">gigantea</tp:taxon-name-part>
                </tp:taxon-name><comment> Engl., Notizbl. Königl. Bot. Gart. Berlin 2: 292. (1899) (quoad specimen Zenker 1738). </comment></tp:nomenclature-citation></tp:nomenclature-citation-list></tp:nomenclature><tp:treatment-sec sec-type="material" id="SECID0EKOHK"><title>Type.</title><p>Cameroon – South Region • G.A. Zenker 2344 (holotype: B! (B100153116); isotypes: BM! (BM000636669), E!(E00704856), G! (G00412241), GOET! (GOET005732), HBG! (HBG502513), K! (K000198796, K000198797), M! (M0107940), P! (P00362658, P00362659, P00362661), S! (S07-13393, S07-13396), WAG! (WAG.1418666)), Bipindi; <named-content xmlns:xlink="http://www.w3.org/1999/xlink" content-type="dwc:verbatimCoordinates" xlink:type="simple"><named-content content-type="geo-json" specific-use="{&#34;type&#34;:&#34;Point&#34;,&#34;coordinates&#34;:[10.416667,3.083333]}" id="NCID0ETOHK" xlink:type="simple">3°05'N, 10°25'E</named-content></named-content>; 1901.</p></tp:treatment-sec><tp:treatment-sec sec-type="description" id="SECID0EYOHK"><title>Description.</title><p>Tree 2–20 m tall, D.B.H. 1–32.1 cm; young branches tomentose, old branches slightly tomentose to glabrous. Leaves reddish when young, dark green when old. Petiole 4–25 mm long, 2–9 mm wide, tomentose. Leaf lamina 258–765 mm long, 61–248 mm wide, length:width ratio 2.2–4.9, obovate, coriaceous, base rounded to slightly truncate, apex acuminate, acumen 6–32 mm long; surface above glabrous, surface below pubescent to glabrous; midrib impressed above, raised below, glabrous above, tomentose below; secondary veins 20–41 pairs, brochidodromous to weakly brochidodromous, impressed above, raised below; tertiary veins reticulate. Inflorescences borne on trunk and branches, composed of 2–3 (sub)sessile flowers. Flower pedicel 0–11 mm long, 4–9 mm in diameter, tomentose. Flowers bisexual, buds globose, sessile, 7–17 mm high, 7–30 mm in diameter, tomentose. Bracts 1 to 6, upper bract 10–23 mm long, 10–40 mm wide, ovate, appressed, enclosing the bud, tomentose outside, glabrous inside. Sepals 3, 10–27 mm long, 10–26 mm wide, imbricate to fused at base, tomentulose outside, glabrous inside, dark brown outside, reddish inside. Outer petals 3, 15–46 mm long, 10–33 mm wide, length:width ratio 0.9–1.5, broadly elliptic to elliptic, tomentulose outside, glabrous inside, cream outside, cream with dark red at base inside. Inner petals 3, 14–41 mm long, 11–32 mm wide, length:width ratio 1.2–1.9, obovate, shortly tomentulose outside, glabrous inside, cream outside, dark red with cream margins inside. Stamens around 3000, 3.5–4.9 mm long, 0.1–0.5 mm wide, anthers linear, connective prolongation truncate. Carpels 35 to ca. 150, 2–5 mm long, 0.5–2 mm wide, pubescent, free; stigma 1–2 mm long, 0.5–2 mm wide, coiled, velutinous, covered with an exudate at anthesis. Fruiting pedicel 1–7 mm long, 4–7 mm in diameter, densely pubescent. Monocarps 3 to 35, 27–55 mm long, 9–25 mm wide, length:width ratio 1.8–3.7, ellipsoid to obovoid, tomentose, brown; sessile to shortly stipitate, stipe 0–10 mm long, 1.5–3 mm wide, tomentose. Seeds 7–13 per monocarp, biseriate, ca. 13 mm long, 8–9 mm wide, semicircular.</p><fig id="F11" position="float" orientation="portrait"><object-id xmlns:xlink="http://www.w3.org/1999/xlink" content-type="doi" xlink:type="simple">10.3897/phytokeys.233.103096.figure11</object-id><label>Figure 11.</label><caption><p><italic><tp:taxon-name><tp:taxon-name-part taxon-name-part-type="genus" reg="Uvariodendron">Uvariodendron</tp:taxon-name-part><tp:taxon-name-part taxon-name-part-type="species" reg="calophyllum">calophyllum</tp:taxon-name-part></tp:taxon-name></italic> R.E.Fr. <bold>A</bold> leaf apex upper side <bold>B</bold> detail of young branch and leaf base, upper side, note the brown tomentum <bold>C</bold> detail of young branch and leaf base, lower side <bold>D</bold> leaf <bold>E</bold> flower fully open, top view <bold>F</bold> flower with inner petals still attached to each other, semi-top view <bold>G</bold> fruit with many monocarps (dried) <bold>H</bold> flower buds, note the brown tomentum. <bold>A, D, H</bold> Couvreur 1157 <bold>B, C</bold> Couvreur 999 <bold>E, F</bold> Couvreur 1013 <bold>G</bold> Letouzey 14020. Photos <bold>A–F, H</bold> Thomas Couvreur, <bold>G</bold> Léo-Paul Dagallier.</p></caption><graphic xmlns:xlink="http://www.w3.org/1999/xlink" xlink:href="phytokeys-233-001_article-103096__-g011.jpg" position="float" orientation="portrait" xlink:type="simple" id="oo_909870.jpg"><uri content-type="original_file" xlink:type="simple">https://binary.pensoft.net/fig/909870</uri></graphic></fig></tp:treatment-sec><tp:treatment-sec sec-type="distribution" id="SECID0ERQHK"><title>Distribution.</title><p>Element of the Upper Guinean Domain and Lower Guinean Domain of the Guineo-Congolian Region: Cameroon, Gabon, Ghana, Ivory Coast, Nigeria.</p></tp:treatment-sec><tp:treatment-sec sec-type="habitat" id="SECID0EWQHK"><title>Habitat and ecology.</title><p>Lowland mature or old secondary rain forests, near streams. Altitude: 30–140 m a.s.l.</p></tp:treatment-sec><tp:treatment-sec sec-type="phenology" id="SECID0E2QHK"><title>Phenology.</title><p>Flowers collected from December to May. Fruits collected from March to May, from July to August, and in November.</p></tp:treatment-sec><tp:treatment-sec sec-type="Vernacular names" id="SECID0EARHK"><title>Vernacular names.</title><p>Cameroon: ‘Ebom Bulu’ (Parren 223) or ‘Ebom Afame’ (Parren 68) in Bulu/Ewondo.</p></tp:treatment-sec><tp:treatment-sec sec-type="notes" id="SECID0EFRHK"><title>Notes.</title><p>This species is close to <italic><tp:taxon-name><tp:taxon-name-part taxon-name-part-type="genus" reg="Uvariodendron">Uvariodendron</tp:taxon-name-part><tp:taxon-name-part taxon-name-part-type="species" reg="connivens">connivens</tp:taxon-name-part></tp:taxon-name></italic> and <tp:taxon-name><tp:taxon-name-part taxon-name-part-type="genus" reg="Uvariodendron">Ud.</tp:taxon-name-part><tp:taxon-name-part taxon-name-part-type="species" reg="fuscum">fuscum</tp:taxon-name-part><tp:taxon-name-part taxon-name-part-type="infraspecific-rank">var.</tp:taxon-name-part><tp:taxon-name-part taxon-name-part-type="variety" reg="giganteum">giganteum</tp:taxon-name-part></tp:taxon-name> by having large obovate leaves (more than 25 cm long). However, it can easily be distinguished from these three other species as it presents a tomentum of short dense brown matted hairs on the young parts (branches, petioles and lower midrib), producing a brown appearance with whitish reflections. The flower buds and outer petals are also covered outside with a similar brown and dense tomentum. The older parts of the plant are generally glabrous but can also present remnants of the tomentum.</p><fig id="F12" position="float" orientation="portrait"><object-id xmlns:xlink="http://www.w3.org/1999/xlink" content-type="doi" xlink:type="simple">10.3897/phytokeys.233.103096.figure12</object-id><label>Figure 12.</label><caption><p>Distribution map of <italic><tp:taxon-name><tp:taxon-name-part taxon-name-part-type="genus" reg="Uvariodendron">Uvariodendron</tp:taxon-name-part><tp:taxon-name-part taxon-name-part-type="species" reg="calophyllum">calophyllum</tp:taxon-name-part></tp:taxon-name></italic>. Shades of grey represent elevation, from white (sea level) to darker grey (higher elevation). The inset shows the extent of the map over Africa.</p></caption><graphic xmlns:xlink="http://www.w3.org/1999/xlink" xlink:href="phytokeys-233-001_article-103096__-g012.jpg" position="float" orientation="portrait" xlink:type="simple" id="oo_909871.jpg"><uri content-type="original_file" xlink:type="simple">https://binary.pensoft.net/fig/909871</uri></graphic></fig></tp:treatment-sec><tp:treatment-sec sec-type="conservation status" id="SECID0E6SHK"><title>Conservation status.</title><p>This species is widespread, distributed from Ivory Coast to Gabon. It has been previously assessed as Least Concern LC (<xref ref-type="bibr" rid="B35">Cosiaux et al. 2019a</xref>).</p></tp:treatment-sec><tp:treatment-sec sec-type="material" id="SECID0EJTHK"><title>Additional specimens examined.</title><p>Cameroon – Central Region • J.N. Asonganyi 421 (P, YA), Ndikiniméki, at Sonossi 26 km W. of Ndikinimeki. Map 1/200 000; <named-content xmlns:xlink="http://www.w3.org/1999/xlink" content-type="dwc:verbatimCoordinates" xlink:type="simple"><named-content content-type="geo-json" specific-use="{&#34;type&#34;:&#34;Point&#34;,&#34;coordinates&#34;:[10.608128,4.762289]}" id="NCID0ESTHK" xlink:type="simple">4°45'44.24"N, 10°36'29.26"E</named-content></named-content>; 29 Mar. 1982 – Littoral • A.J.M. Leeuwenberg 5282 (BR, K, MO, P, PRE, WAG), 8 km W of Masok; <named-content xmlns:xlink="http://www.w3.org/1999/xlink" content-type="dwc:verbatimCoordinates" xlink:type="simple"><named-content content-type="geo-json" specific-use="{&#34;type&#34;:&#34;Point&#34;,&#34;coordinates&#34;:[10.400000,4.133333]}" id="NCID0E1THK" xlink:type="simple">4°08'N, 10°24'E</named-content></named-content>; alt. 400 m; 31 Mar. 1965 • A.J.M. Leeuwenberg 5282a (K, P, WAG), 8 km W. of Masok; <named-content xmlns:xlink="http://www.w3.org/1999/xlink" content-type="dwc:verbatimCoordinates" xlink:type="simple"><named-content content-type="geo-json" specific-use="{&#34;type&#34;:&#34;Point&#34;,&#34;coordinates&#34;:[10.400000,4.133333]}" id="NCID0ECUHK" xlink:type="simple">4°08'N, 10°24'E</named-content></named-content>; alt. 400 m; 31 Mar. 1965 • R.G. Letouzey 12352 (P, YA), colline entre Tcherikoy et Sokelle II(30 km NW Eseka) – feuille IGN 1/200 000 EDEA; <named-content xmlns:xlink="http://www.w3.org/1999/xlink" content-type="dwc:verbatimCoordinates" xlink:type="simple"><named-content content-type="geo-json" specific-use="{&#34;type&#34;:&#34;Point&#34;,&#34;coordinates&#34;:[10.575653,3.805008]}" id="NCID0EKUHK" xlink:type="simple">3°48'18.03"N, 10°34'32.35"E</named-content></named-content>; 14 Dec. 1973 – North-West Region • E.U. Ujor FHI29281 (FHI, K); Mentchum, Nkom-Wum, Bamenda Prov., Wum Distr., Nkom • Wum F.R. on German old road leading to Timber Camp by the left; <named-content xmlns:xlink="http://www.w3.org/1999/xlink" content-type="dwc:verbatimCoordinates" xlink:type="simple"><named-content content-type="geo-json" specific-use="{&#34;type&#34;:&#34;Point&#34;,&#34;coordinates&#34;:[10.133333,6.266667]}" id="NCID0ESUHK" xlink:type="simple">6°16'N, 10°08'E</named-content></named-content>; 03 Jul. 1951 • R.G. Letouzey 14020 (P, WAG, YA), Piste Baji-Tumbo, entre Baji et rivière Chonogbonbon, 55 km NNE Wum; <named-content xmlns:xlink="http://www.w3.org/1999/xlink" content-type="dwc:verbatimCoordinates" xlink:type="simple"><named-content content-type="geo-json" specific-use="{&#34;type&#34;:&#34;Point&#34;,&#34;coordinates&#34;:[10.166667,6.750000]}" id="NCID0E1UHK" xlink:type="simple">6°45'N, 10°10'E</named-content></named-content>; 12 Jul. 1975 – South Region • G.A. Zenker 1738 (B (B101178582), BM (BM000636667), COI (COI00004925), E (E00718583), G (G00412236), HBG (HBG502512), K (no barcode), LE (LE00012448), LECB (LECB0000053), M (M0239941), P (P06901474, P06901466, P06901467), WAG (WAG.1418665), WU (WU0025882, WU0025883), Z (Z-000056111, Z-000056112)), Bipindi; <named-content xmlns:xlink="http://www.w3.org/1999/xlink" content-type="dwc:verbatimCoordinates" xlink:type="simple"><named-content content-type="geo-json" specific-use="{&#34;type&#34;:&#34;Point&#34;,&#34;coordinates&#34;:[10.416667,3.083333]}" id="NCID0ECVHK" xlink:type="simple">3°05'N, 10°25'E</named-content></named-content>; 1898 • G.A. Zenker s.n (P), Bipinde, Bipindi; <named-content xmlns:xlink="http://www.w3.org/1999/xlink" content-type="dwc:verbatimCoordinates" xlink:type="simple"><named-content content-type="geo-json" specific-use="{&#34;type&#34;:&#34;Point&#34;,&#34;coordinates&#34;:[10.416667,3.083333]}" id="NCID0EKVHK" xlink:type="simple">3°05'N, 10°25'E</named-content></named-content>; Apr. 1903 • M.P.E. Parren 223 (KRIBI, WAG), About 7 km NE of Ebom. Plot 13, subplot 84, tree 6, coordinates: X = 7, Y = 3 m; <named-content xmlns:xlink="http://www.w3.org/1999/xlink" content-type="dwc:verbatimCoordinates" xlink:type="simple"><named-content content-type="geo-json" specific-use="{&#34;type&#34;:&#34;Point&#34;,&#34;coordinates&#34;:[10.750000,3.116667]}" id="NCID0ESVHK" xlink:type="simple">3°07'N, 10°45'E</named-content></named-content>; alt. 500 m; Aug. 1996 • M.P.E. Parren 68 (KRIBI, WAG), About 7 km NE of Ebom. Plot 4, subplot 53, tree 9, coordinates: X = 7.5, Y = 8.5 m; <named-content xmlns:xlink="http://www.w3.org/1999/xlink" content-type="dwc:verbatimCoordinates" xlink:type="simple"><named-content content-type="geo-json" specific-use="{&#34;type&#34;:&#34;Point&#34;,&#34;coordinates&#34;:[10.750000,3.116667]}" id="NCID0E1VHK" xlink:type="simple">3°07'N, 10°45'E</named-content></named-content>; alt. 500 m; Aug. 1996 • R.G. Letouzey 15272 (P, YA), Piste Meyo Ntem-Evouzok, 75 Km W Ambam, entre 1er et 3e bras du Ntem; <named-content xmlns:xlink="http://www.w3.org/1999/xlink" content-type="dwc:verbatimCoordinates" xlink:type="simple"><named-content content-type="geo-json" specific-use="{&#34;type&#34;:&#34;Point&#34;,&#34;coordinates&#34;:[10.520000,2.280000]}" id="NCID0ECWHK" xlink:type="simple">2°16'48"N, 10°31'12"E</named-content></named-content>; 28 Nov. 1979 • T.L.P. Couvreur 1157 (K, MPU, P, WAG, YA), on road Lolodorf-Bipindi, about half way, near Mbiguiligui village (Mbikiliki); <named-content xmlns:xlink="http://www.w3.org/1999/xlink" content-type="dwc:verbatimCoordinates" xlink:type="simple"><named-content content-type="geo-json" specific-use="{&#34;type&#34;:&#34;Point&#34;,&#34;coordinates&#34;:[10.531161,3.161531]}" id="NCID0EJWHK" xlink:type="simple">3°09'41.51"N, 10°31'52.18"E</named-content></named-content>; alt. 250 m; 26 Feb. 2018 • T.L.P. Couvreur 486 (YA), 15 km east from Lélé village; <named-content xmlns:xlink="http://www.w3.org/1999/xlink" content-type="dwc:verbatimCoordinates" xlink:type="simple"><named-content content-type="geo-json" specific-use="{&#34;type&#34;:&#34;Point&#34;,&#34;coordinates&#34;:[13.291764,2.271444]}" id="NCID0ERWHK" xlink:type="simple">2°16'17.2"N, 13°17'30.35"E</named-content></named-content>; alt. 578 m; 09 Sep. 2013 – South-West Region • A. Binuyo FHI35564 (FHI, K, WAG), Kumba Distr. Along the path from Pete to Bopo at the right handside of the road in Southern Bakundu Forest Reserve; <named-content xmlns:xlink="http://www.w3.org/1999/xlink" content-type="dwc:verbatimCoordinates" xlink:type="simple"><named-content content-type="geo-json" specific-use="{&#34;type&#34;:&#34;Point&#34;,&#34;coordinates&#34;:[9.366667,4.516667]}" id="NCID0EZWHK" xlink:type="simple">4°31'N, 9°22'E</named-content></named-content>; 23 Feb. 1956 • A.H. Gentry 62407 (MO), Banyong, Batanga area, between Awong and Banyu, ca 15 km W of Manyemen. TRANSECT 2; <named-content xmlns:xlink="http://www.w3.org/1999/xlink" content-type="dwc:verbatimCoordinates" xlink:type="simple"><named-content content-type="geo-json" specific-use="{&#34;type&#34;:&#34;Point&#34;,&#34;coordinates&#34;:[9.166667,5.000000]}" id="NCID0EBXHK" xlink:type="simple">5°00'N, 9°10'E</named-content></named-content>; alt. 420 m; 02 May. 1988 • B. Sonké 5610 (MO); Meme, Nguti, Sanctuaire Mbanyang Mbo; <named-content xmlns:xlink="http://www.w3.org/1999/xlink" content-type="dwc:verbatimCoordinates" xlink:type="simple"><named-content content-type="geo-json" specific-use="{&#34;type&#34;:&#34;Point&#34;,&#34;coordinates&#34;:[9.549167,5.356667]}" id="NCID0EJXHK" xlink:type="simple">5°21'24"N, 9°32'57"E</named-content></named-content>; alt. 239 m; 14 Apr. 2011 • C.F.A. Onochie FHI30860 (FHI, K), S.Bakundu, S. Bakundu F.R., between Bombe Rest House and Mbalange; <named-content xmlns:xlink="http://www.w3.org/1999/xlink" content-type="dwc:verbatimCoordinates" xlink:type="simple"><named-content content-type="geo-json" specific-use="{&#34;type&#34;:&#34;Point&#34;,&#34;coordinates&#34;:[9.466667,4.450000]}" id="NCID0EQXHK" xlink:type="simple">4°27'N, 9°28'E</named-content></named-content>; 19 Mar. 1953 • D.W. Thomas 3322 (K, MO, P, YA), North-eastern corner of Korup National Park; near Baro village; <named-content xmlns:xlink="http://www.w3.org/1999/xlink" content-type="dwc:verbatimCoordinates" xlink:type="simple"><named-content content-type="geo-json" specific-use="{&#34;type&#34;:&#34;Point&#34;,&#34;coordinates&#34;:[9.183333,5.266667]}" id="NCID0EYXHK" xlink:type="simple">5°16'N, 9°11'E</named-content></named-content>; alt. 200 m; 24 Mar. 1984 • D.W. Thomas 4549 (MO, YA), Takamanda Forest Reserve; <named-content xmlns:xlink="http://www.w3.org/1999/xlink" content-type="dwc:verbatimCoordinates" xlink:type="simple"><named-content content-type="geo-json" specific-use="{&#34;type&#34;:&#34;Point&#34;,&#34;coordinates&#34;:[9.316667,6.233333]}" id="NCID0EAYHK" xlink:type="simple">6°14'N, 9°19'E</named-content></named-content>; alt. 170 m; 21 Mar. 1985 • D.W. Thomas 5965 (K, MO, WAG, YA), 30 km W of Kumba on Mbonge Road; <named-content xmlns:xlink="http://www.w3.org/1999/xlink" content-type="dwc:verbatimCoordinates" xlink:type="simple"><named-content content-type="geo-json" specific-use="{&#34;type&#34;:&#34;Point&#34;,&#34;coordinates&#34;:[9.366667,4.516667]}" id="NCID0EIYHK" xlink:type="simple">4°31'N, 9°22'E</named-content></named-content>; alt. 50 m; 26 Mar. 1986 • D.W. Thomas 6090 (P, YA); Meme, from the vicinity of Lake Barombi, Kumba; <named-content xmlns:xlink="http://www.w3.org/1999/xlink" content-type="dwc:verbatimCoordinates" xlink:type="simple"><named-content content-type="geo-json" specific-use="{&#34;type&#34;:&#34;Point&#34;,&#34;coordinates&#34;:[9.400000,4.650000]}" id="NCID0EQYHK" xlink:type="simple">4°39'N, 9°24'E</named-content></named-content>; alt. 300 m; Apr. 1986 • D.W. Thomas 7499 (MO, P, WAG, YA); Ndian, Between Baro and Ikenge villages, along foot path, in the Korup National Park; <named-content xmlns:xlink="http://www.w3.org/1999/xlink" content-type="dwc:verbatimCoordinates" xlink:type="simple"><named-content content-type="geo-json" specific-use="{&#34;type&#34;:&#34;Point&#34;,&#34;coordinates&#34;:[9.000000,5.250000]}" id="NCID0EYYHK" xlink:type="simple">5°15'N, 9°00'E</named-content></named-content>; alt. 250 m; 01 Apr. 1988 • G.K. Gottsberger 210307/12 (ULM, WAG), c. 20 m from Banyang Mbo Research Station; <named-content xmlns:xlink="http://www.w3.org/1999/xlink" content-type="dwc:verbatimCoordinates" xlink:type="simple"><named-content content-type="geo-json" specific-use="{&#34;type&#34;:&#34;Point&#34;,&#34;coordinates&#34;:[9.500000,5.133333]}" id="NCID0EAZHK" xlink:type="simple">5°08'N, 9°30'E</named-content></named-content>; 21 Mar. 2007 • J. Dundas FHI13898 (K), Southern Bakundu Forest Reserve; <named-content xmlns:xlink="http://www.w3.org/1999/xlink" content-type="dwc:verbatimCoordinates" xlink:type="simple"><named-content content-type="geo-json" specific-use="{&#34;type&#34;:&#34;Point&#34;,&#34;coordinates&#34;:[9.500000,4.500000]}" id="NCID0EIZHK" xlink:type="simple">4°30'N, 9°30'E</named-content></named-content>; 19 Feb. 1946 • J. Nemba 64 (K, MO, P, WAG, YA, YA), Bolo Forest, 5 kms W of Kumba – Mamfe road near Konye; <named-content xmlns:xlink="http://www.w3.org/1999/xlink" content-type="dwc:verbatimCoordinates" xlink:type="simple"><named-content content-type="geo-json" specific-use="{&#34;type&#34;:&#34;Point&#34;,&#34;coordinates&#34;:[9.600000,4.916667]}" id="NCID0EQZHK" xlink:type="simple">4°55'N, 9°36'E</named-content></named-content>; alt. 300 m; 25 Mar. 1986 • J. Olorunfemi FHI30561 (FHI, K), Mungo River F.R., Kumba Distr.: Mumbo – Southern Bakossi; <named-content xmlns:xlink="http://www.w3.org/1999/xlink" content-type="dwc:verbatimCoordinates" xlink:type="simple"><named-content content-type="geo-json" specific-use="{&#34;type&#34;:&#34;Point&#34;,&#34;coordinates&#34;:[9.333333,4.833333]}" id="NCID0EYZHK" xlink:type="simple">4°50'N, 9°20'E</named-content></named-content>; 09 May. 1951 • M.R. Cheek 9337 (K, YA), Mungo River F.R., Mungo river forest reserve. c. 1 Km East of bridge, Chained road to S; <named-content xmlns:xlink="http://www.w3.org/1999/xlink" content-type="dwc:verbatimCoordinates" xlink:type="simple"><named-content content-type="geo-json" specific-use="{&#34;type&#34;:&#34;Point&#34;,&#34;coordinates&#34;:[9.550000,4.733333]}" id="NCID0EA1HK" xlink:type="simple">4°44'N, 9°33'E</named-content></named-content>; alt. 200 m; 24 Oct. 1998 • R.G. Letouzey 13673 (P, YA), entre Babong et Okurikang, 35 km WSW. Mamfe (feuille IGN 1/200 000 Mamfe); <named-content xmlns:xlink="http://www.w3.org/1999/xlink" content-type="dwc:verbatimCoordinates" xlink:type="simple"><named-content content-type="geo-json" specific-use="{&#34;type&#34;:&#34;Point&#34;,&#34;coordinates&#34;:[9.039639,5.617267]}" id="NCID0EI1HK" xlink:type="simple">5°37'02.16"N, 9°02'22.7"E</named-content></named-content>; 29 May. 1994 • T.L.P. Couvreur 1013 (MPU, WAG, YA), Bayang Mbo Wildlife Sanctuary, after Mbu river; <named-content xmlns:xlink="http://www.w3.org/1999/xlink" content-type="dwc:verbatimCoordinates" xlink:type="simple"><named-content content-type="geo-json" specific-use="{&#34;type&#34;:&#34;Point&#34;,&#34;coordinates&#34;:[9.500469,5.355331]}" id="NCID0EQ1HK" xlink:type="simple">5°21'19.19"N, 9°30'01.69"E</named-content></named-content>; alt. 242 m; 26 Mar. 2016 • T.L.P. Couvreur 980 (WAG, YA), on top of hill, near Small Ekombe village, 3 km after Kumba on road to Ekondo Titi town; <named-content xmlns:xlink="http://www.w3.org/1999/xlink" content-type="dwc:verbatimCoordinates" xlink:type="simple"><named-content content-type="geo-json" specific-use="{&#34;type&#34;:&#34;Point&#34;,&#34;coordinates&#34;:[9.376978,4.622911]}" id="NCID0EY1HK" xlink:type="simple">4°37'22.48"N, 9°22'37.12"E</named-content></named-content>; alt. 615 m; 13 Jan. 2016 • T.L.P. Couvreur 999 (MPU, WAG, YA), Bayang Mbo Wildlife Sanctuary, after Mbu river; <named-content xmlns:xlink="http://www.w3.org/1999/xlink" content-type="dwc:verbatimCoordinates" xlink:type="simple"><named-content content-type="geo-json" specific-use="{&#34;type&#34;:&#34;Point&#34;,&#34;coordinates&#34;:[9.500494,5.351128]}" id="NCID0EA2HK" xlink:type="simple">5°21'04.06"N, 9°30'01.78"E</named-content></named-content>; alt. 251 m; 25 Mar. 2016. Gabon – Ogooué-Ivindo • J. Florence 1005 (P), Station d'Ipassa, 10 km S de Makokou; <named-content xmlns:xlink="http://www.w3.org/1999/xlink" content-type="dwc:verbatimCoordinates" xlink:type="simple"><named-content content-type="geo-json" specific-use="{&#34;type&#34;:&#34;Point&#34;,&#34;coordinates&#34;:[12.750000,0.500000]}" id="NCID0EI2HK" xlink:type="simple">0°30'N, 12°45'E</named-content></named-content>; alt. 500 m; 17 Apr. 1978 • N. Hallé 548 (P), Bélinga, mines de fer; <named-content xmlns:xlink="http://www.w3.org/1999/xlink" content-type="dwc:verbatimCoordinates" xlink:type="simple"><named-content content-type="geo-json" specific-use="{&#34;type&#34;:&#34;Point&#34;,&#34;coordinates&#34;:[13.200000,1.133333]}" id="NCID0EQ2HK" xlink:type="simple">1°08'N, 13°12'E</named-content></named-content>; alt. 700 m; 16 Aug. 1966. Ghana – Ashanti Region • C. Vigne 1611 (K, P), Kwahu Prasu; <named-content xmlns:xlink="http://www.w3.org/1999/xlink" content-type="dwc:verbatimCoordinates" xlink:type="simple"><named-content content-type="geo-json" specific-use="{&#34;type&#34;:&#34;Point&#34;,&#34;coordinates&#34;:[0.907700,6.619500]}" id="NCID0EY2HK" xlink:type="simple">6°37'10.2"N, 0°54'27.72"E</named-content></named-content>; Feb. 1929 • H. Abbin GC43343 (K), Tano Ofin Forest Reserve, Tano Ofni F.R; 6°40'N, 2°10'W; 16 Aug. 1972 – Eastern Region • F.R. Irvine 3016 (K), Bunsu; <named-content xmlns:xlink="http://www.w3.org/1999/xlink" content-type="dwc:verbatimCoordinates" xlink:type="simple"><named-content content-type="geo-json" specific-use="{&#34;type&#34;:&#34;Point&#34;,&#34;coordinates&#34;:[0.464703,6.272617]}" id="NCID0EA3HK" xlink:type="simple">6°16'21.42"N, 0°27'52.93"E</named-content></named-content>; May. 1938 – Western Region • A.A. Enti FE-2169 (B), Neung Forest Reserve, Takoradi-Tarkwa Road; <named-content xmlns:xlink="http://www.w3.org/1999/xlink" content-type="dwc:verbatimCoordinates" xlink:type="simple"><named-content content-type="geo-json" specific-use="{&#34;type&#34;:&#34;Point&#34;,&#34;coordinates&#34;:[-1.973200,5.185300]}" id="NCID0EI3HK" xlink:type="simple">5°11'07.08"N, 1°58'23.52"W</named-content></named-content>; May. 1982 • A.A. Enti FH6705 (K, P, WAG), Enchi Distr., Enchi – Nyankamam; <named-content xmlns:xlink="http://www.w3.org/1999/xlink" content-type="dwc:verbatimCoordinates" xlink:type="simple"><named-content content-type="geo-json" specific-use="{&#34;type&#34;:&#34;Point&#34;,&#34;coordinates&#34;:[-2.816667,5.816667]}" id="NCID0EP3HK" xlink:type="simple">5°49'N, 2°49'W</named-content></named-content>; May. 1957 • M.C. Merello 1385 (MO), Bia National Park, Bia National Forest and Production Reserve. Secondary logging roads west from MIM Timber Company Camp; <named-content xmlns:xlink="http://www.w3.org/1999/xlink" content-type="dwc:verbatimCoordinates" xlink:type="simple"><named-content content-type="geo-json" specific-use="{&#34;type&#34;:&#34;Point&#34;,&#34;coordinates&#34;:[-3.041667,6.404167]}" id="NCID0EW3HK" xlink:type="simple">6°24'15"N, 3°02'30"W</named-content></named-content>; alt. 140 m; 04 Mar. 1996. Ivory Coast – Adzopé • L. Aké Assi 11501 (G), Forêt d'Abongoua; <named-content xmlns:xlink="http://www.w3.org/1999/xlink" content-type="dwc:verbatimCoordinates" xlink:type="simple"><named-content content-type="geo-json" specific-use="{&#34;type&#34;:&#34;Point&#34;,&#34;coordinates&#34;:[-3.533333,6.250000]}" id="NCID0E43HK" xlink:type="simple">6°15'N, 3°32'W</named-content></named-content>; 19 Mar. 1971 – Divo • C. Chatelain 679 (G), Forêt de l'IRCC de Divo; <named-content xmlns:xlink="http://www.w3.org/1999/xlink" content-type="dwc:verbatimCoordinates" xlink:type="simple"><named-content content-type="geo-json" specific-use="{&#34;type&#34;:&#34;Point&#34;,&#34;coordinates&#34;:[-5.283333,5.783333]}" id="NCID0EE4HK" xlink:type="simple">5°47'N, 5°17'W</named-content></named-content>; 19 Dec. 1990 • L. Aké Assi 8469 (G), Forêt de Mopri; <named-content xmlns:xlink="http://www.w3.org/1999/xlink" content-type="dwc:verbatimCoordinates" xlink:type="simple"><named-content content-type="geo-json" specific-use="{&#34;type&#34;:&#34;Point&#34;,&#34;coordinates&#34;:[-4.943019,5.769583]}" id="NCID0EL4HK" xlink:type="simple">5°46'10.5"N, 4°56'34.87"W</named-content></named-content>; 22 Jan. 1966 – Tiassalé • L. Aké Assi 4290 (G, P), Forêt d'Amitioro; <named-content xmlns:xlink="http://www.w3.org/1999/xlink" content-type="dwc:verbatimCoordinates" xlink:type="simple"><named-content content-type="geo-json" specific-use="{&#34;type&#34;:&#34;Point&#34;,&#34;coordinates&#34;:[-4.879569,5.880592]}" id="NCID0ES4HK" xlink:type="simple">5°52'50.13"N, 4°52'46.45"W</named-content></named-content>; 07 May. 1957. Nigeria – Cross River State • B.O. Daramola 641 (MO), Ikom Forest Reserve; <named-content xmlns:xlink="http://www.w3.org/1999/xlink" content-type="dwc:verbatimCoordinates" xlink:type="simple"><named-content content-type="geo-json" specific-use="{&#34;type&#34;:&#34;Point&#34;,&#34;coordinates&#34;:[8.700000,5.966667]}" id="NCID0EZ4HK" xlink:type="simple">5°58'N, 8°42'E</named-content></named-content>; 06 May. 1995 • J.O. Ariwaodo 447 (FHI, WAG); Ikom District, Efraya; <named-content xmlns:xlink="http://www.w3.org/1999/xlink" content-type="dwc:verbatimCoordinates" xlink:type="simple"><named-content content-type="geo-json" specific-use="{&#34;type&#34;:&#34;Point&#34;,&#34;coordinates&#34;:[8.700000,5.883333]}" id="NCID0EB5HK" xlink:type="simple">5°53'N, 8°42'E</named-content></named-content>; 25 Mar. 1977 • M.G. Latilo FHI43924 (K); Ikom District, Cross River North Forest Res., between miles 156 &amp; 157 on Ikom-Namfe road; <named-content xmlns:xlink="http://www.w3.org/1999/xlink" content-type="dwc:verbatimCoordinates" xlink:type="simple"><named-content content-type="geo-json" specific-use="{&#34;type&#34;:&#34;Point&#34;,&#34;coordinates&#34;:[8.797614,5.885592]}" id="NCID0EJ5HK" xlink:type="simple">5°53'08.13"N, 8°47'51.41"E</named-content></named-content>; 10 May. 1961 • P.A. Talbot 123 (K), Oban; <named-content xmlns:xlink="http://www.w3.org/1999/xlink" content-type="dwc:verbatimCoordinates" xlink:type="simple"><named-content content-type="geo-json" specific-use="{&#34;type&#34;:&#34;Point&#34;,&#34;coordinates&#34;:[8.551917,5.223133]}" id="NCID0ER5HK" xlink:type="simple">5°13'23.28"N, 8°33'06.9"E</named-content></named-content>; 1911 • P.A. Talbot s.n (BM); Calabar, Oban; <named-content xmlns:xlink="http://www.w3.org/1999/xlink" content-type="dwc:verbatimCoordinates" xlink:type="simple"><named-content content-type="geo-json" specific-use="{&#34;type&#34;:&#34;Point&#34;,&#34;coordinates&#34;:[8.551917,5.223133]}" id="NCID0EZ5HK" xlink:type="simple">5°13'23.28"N, 8°33'06.9"E</named-content></named-content>; 1912 • P.P.C. van Meer 1490 (WAG), Ekinta River Forest Reserve, Northern part. Near and between pillar 18 and 19; <named-content xmlns:xlink="http://www.w3.org/1999/xlink" content-type="dwc:verbatimCoordinates" xlink:type="simple"><named-content content-type="geo-json" specific-use="{&#34;type&#34;:&#34;Point&#34;,&#34;coordinates&#34;:[8.583333,4.966667]}" id="NCID0EB6HK" xlink:type="simple">4°58'N, 8°35'E</named-content></named-content>; 26 Apr. 1971 • P.P.C. van Meer 1664 (WAG); Ikom District, Cross River North Forest Reserve. Compt 1 and 2. 15 km SE of Ikom; <named-content xmlns:xlink="http://www.w3.org/1999/xlink" content-type="dwc:verbatimCoordinates" xlink:type="simple"><named-content content-type="geo-json" specific-use="{&#34;type&#34;:&#34;Point&#34;,&#34;coordinates&#34;:[8.766667,5.866667]}" id="NCID0EJ6HK" xlink:type="simple">5°52'N, 8°46'E</named-content></named-content>; 18 May. 1971 • P.P.C. van Meer 1736 (WAG); Ikom District, Cross River North Forest Reserve. Compt 1 and 2. 15 km SE of Ikom; <named-content xmlns:xlink="http://www.w3.org/1999/xlink" content-type="dwc:verbatimCoordinates" xlink:type="simple"><named-content content-type="geo-json" specific-use="{&#34;type&#34;:&#34;Point&#34;,&#34;coordinates&#34;:[8.766667,5.866667]}" id="NCID0ER6HK" xlink:type="simple">5°52'N, 8°46'E</named-content></named-content>; 20 May. 1971 • R.W.J. Keay FHI28683 (K, P); Ikom District, Cross River North Forest Res.; <named-content xmlns:xlink="http://www.w3.org/1999/xlink" content-type="dwc:verbatimCoordinates" xlink:type="simple"><named-content content-type="geo-json" specific-use="{&#34;type&#34;:&#34;Point&#34;,&#34;coordinates&#34;:[8.833333,5.833333]}" id="NCID0EZ6HK" xlink:type="simple">5°50'N, 8°50'E</named-content></named-content>; 19 Jan. 1951 – Nassarawa State • A.P.D. Jones FHI16965 (P), Khaya HF nr. Onda enclave; <named-content xmlns:xlink="http://www.w3.org/1999/xlink" content-type="dwc:verbatimCoordinates" xlink:type="simple"><named-content content-type="geo-json" specific-use="{&#34;type&#34;:&#34;Point&#34;,&#34;coordinates&#34;:[7.800000,8.500000]}" id="NCID0ECAAM" xlink:type="simple">8°30'N, 7°48'E</named-content></named-content>; 18 Feb. 1946 – Oyo State • C.F.A. Onochie FHI31539 (K); Ibadan District, c. 14 miles south of Ibadan on the Ijebu-Ode road; <named-content xmlns:xlink="http://www.w3.org/1999/xlink" content-type="dwc:verbatimCoordinates" xlink:type="simple"><named-content content-type="geo-json" specific-use="{&#34;type&#34;:&#34;Point&#34;,&#34;coordinates&#34;:[3.970533,7.183517]}" id="NCID0EKAAM" xlink:type="simple">7°11'00.66"N, 3°58'13.92"E</named-content></named-content>; 19 Mar. 1958 • D.P. Stanfield FHI44949 (K, MO); Ibadan District, Gambari Forest Reserve; <named-content xmlns:xlink="http://www.w3.org/1999/xlink" content-type="dwc:verbatimCoordinates" xlink:type="simple"><named-content content-type="geo-json" specific-use="{&#34;type&#34;:&#34;Point&#34;,&#34;coordinates&#34;:[3.833300,7.133300]}" id="NCID0ESAAM" xlink:type="simple">7°07'59.88"N, 3°49'59.88"E</named-content></named-content>; alt. 80 m; 11 Mar. 1964 • R.W.J. Keay FHI22812 (K); Ibadan District, Ibadan Forest Reserve, c. 22 miles south of Ibadan. School Enumeration area 1948; <named-content xmlns:xlink="http://www.w3.org/1999/xlink" content-type="dwc:verbatimCoordinates" xlink:type="simple"><named-content content-type="geo-json" specific-use="{&#34;type&#34;:&#34;Point&#34;,&#34;coordinates&#34;:[3.905711,7.050675]}" id="NCID0E1AAM" xlink:type="simple">7°03'02.43"N, 3°54'20.56"E</named-content></named-content>; 22 Apr. 1948.</p></tp:treatment-sec><ref-list><ref id="B35"><mixed-citation xmlns:xlink="http://www.w3.org/1999/xlink" xlink:type="simple"><person-group><name name-style="western"><surname>Cosiaux</surname><given-names>A</given-names></name><name name-style="western"><surname>Couvreur</surname><given-names>TLP</given-names></name><name name-style="western"><surname>Erkens</surname><given-names>RHJ</given-names></name></person-group> (<year>2019a</year>) <italic><tp:taxon-name><tp:taxon-name-part taxon-name-part-type="genus">Uvariodendron</tp:taxon-name-part><tp:taxon-name-part taxon-name-part-type="species">calophyllum</tp:taxon-name-part></tp:taxon-name></italic>. The IUCN Red List of Threatened Species 2019: e.T133045070A133045322. <ext-link xlink:href="10.2305/IUCN.UK.2019-3.RLTS.T133045070A133045322.en" ext-link-type="doi" xlink:type="simple">https://doi.org/10.2305/IUCN.UK.2019-3.RLTS.T133045070A133045322.en</ext-link></mixed-citation></ref></ref-list></tp:taxon-treatment>
