# Supplementary material for: ﻿Phylogenomic inference of the African tribe Monodoreae (Annonaceae) and taxonomic revision of Dennettia, Uvariodendron and Uvariopsis
Source: PhytoKeys. 2023 Sep 22;233:1–200. doi: 10.3897/phytokeys.233.103096 (PMC10552675; doi:10.3897/phytokeys.233.103096)
Supplement: XML Treatment for Uvariodendron connivens [file phytokeys.233.103096-treatment8.xml]

<!DOCTYPE tp:taxon-treatment
  PUBLIC "-//TaxonX//DTD Taxonomic Treatment Publishing DTD v0 20100105//EN" "tax-treatment-NSO.dtd">
<tp:taxon-treatment xmlns:tp="http://www.plazi.org/taxpub"><tp:treatment-meta><kwd-group><label>Taxon classification</label><kwd>
                <named-content content-type="kingdom">Plantae</named-content>
              </kwd><kwd>
                <named-content content-type="order">Magnoliales</named-content>
              </kwd><kwd>
                <named-content content-type="family">Annonaceae</named-content>
              </kwd></kwd-group><mixed-citation publication-type="journal"><person-group><name><surname>Dagallier</surname><given-names>Léo-Paul M. J.</given-names></name><name><surname>Mbago</surname><given-names>Frank M.</given-names></name><name><surname>Couderc</surname><given-names>Marie</given-names></name><name><surname>Gaudeul</surname><given-names>Myriam</given-names></name><name><surname>Grall</surname><given-names>Aurélie</given-names></name><name><surname>Loup</surname><given-names>Caroline</given-names></name><name><surname>Wieringa</surname><given-names>Jan J.</given-names></name><name><surname>Sonké</surname><given-names>Bonaventure</given-names></name><name><surname>Couvreur</surname><given-names>Thomas L. P.</given-names></name></person-group><article-title>﻿Phylogenomic inference of the African tribe Monodoreae (<tp:taxon-name><tp:taxon-name-part taxon-name-part-type="family">Annonaceae</tp:taxon-name-part></tp:taxon-name>) and taxonomic revision of <italic><tp:taxon-name><tp:taxon-name-part taxon-name-part-type="genus" reg="Dennettia">Dennettia</tp:taxon-name-part></tp:taxon-name></italic>, <italic><tp:taxon-name><tp:taxon-name-part taxon-name-part-type="genus" reg="Uvariodendron">Uvariodendron</tp:taxon-name-part></tp:taxon-name></italic> and <italic><tp:taxon-name><tp:taxon-name-part taxon-name-part-type="genus" reg="Uvariopsis">Uvariopsis</tp:taxon-name-part></tp:taxon-name></italic></article-title><source>PhytoKeys</source><day>22</day><month>09</month><year>2023</year><volume>233</volume><fpage>1</fpage><lpage>200</lpage><pub-id pub-id-type="doi">10.3897/phytokeys.233.103096</pub-id></mixed-citation></tp:treatment-meta><tp:nomenclature><label>﻿</label><tp:taxon-name>
              <tp:taxon-name-part taxon-name-part-type="genus" reg="Uvariodendron">Uvariodendron</tp:taxon-name-part>
              <tp:taxon-name-part taxon-name-part-type="species" reg="connivens">connivens</tp:taxon-name-part>
            </tp:taxon-name><tp:taxon-authority>(Benth.) R.E.Fr., Acta Horti Berg. 10: 55 (1930)</tp:taxon-authority><xref ref-type="fig" rid="F7">Figs 7A–D</xref><xref ref-type="fig" rid="F15">, 15</xref><xref ref-type="fig" rid="F16">, 16</xref><tp:nomenclature-citation-list><tp:nomenclature-citation><tp:taxon-name>
                  <tp:taxon-name-part taxon-name-part-type="status">≡</tp:taxon-name-part>
                  <tp:taxon-name-part taxon-name-part-type="genus" reg="Uvaria">Uvaria</tp:taxon-name-part>
                  <tp:taxon-name-part taxon-name-part-type="species" reg="connivens">connivens</tp:taxon-name-part>
                </tp:taxon-name><comment> Benth., Trans. Linn. Soc. London 23(3): 465 (1862); <tp:taxon-name><tp:taxon-name-part taxon-name-part-type="genus" reg="Uva">Uva</tp:taxon-name-part><tp:taxon-name-part taxon-name-part-type="species" reg="connivens">connivens</tp:taxon-name-part></tp:taxon-name> Kuntze, Revis. Gen. Pl. 1: 8. (1891). Type. Equatorial Guinea – Bioko Sur • G. Mann 1159 (lectotype: K! (K000198803); isolectotypes: P! (P00362655), K! (K000198804, K000198805)), Fernando Po; <named-content xmlns:xlink="http://www.w3.org/1999/xlink" content-type="dwc:verbatimCoordinates" xlink:type="simple"><named-content content-type="geo-json" specific-use="{&#34;type&#34;:&#34;Point&#34;,&#34;coordinates&#34;:[8.666667,3.500000]}" id="NCID0E1OAM" xlink:type="simple">3°30'N, 8°40'E</named-content></named-content>; 1861. </comment></tp:nomenclature-citation><tp:nomenclature-citation><tp:taxon-name>
                  <tp:taxon-name-part taxon-name-part-type="status">=</tp:taxon-name-part>
                  <tp:taxon-name-part taxon-name-part-type="genus" reg="Uvaria">Uvaria</tp:taxon-name-part>
                  <tp:taxon-name-part taxon-name-part-type="species" reg="winkleri">winkleri</tp:taxon-name-part>
                </tp:taxon-name><comment> Diels, Bot. Jahrb. Syst. 38(3): 240 (1907). Type. Cameroon – South-West Region • H. Winkler 1466 (holotype: B (not found, destroyed?)); Moliwe. </comment></tp:nomenclature-citation><tp:nomenclature-citation><tp:taxon-name>
                  <tp:taxon-name-part taxon-name-part-type="status">=</tp:taxon-name-part>
                  <tp:taxon-name-part taxon-name-part-type="genus" reg="Uvaria">Uvaria</tp:taxon-name-part>
                  <tp:taxon-name-part taxon-name-part-type="species" reg="megalantha">megalantha</tp:taxon-name-part>
                </tp:taxon-name><comment> Diels, Bot. Jahrb. Syst. 39(3–4): 472 (1907). Type. Cameroon – South Region • G.A. Zenker 3204 (holotype: B (not found, destroyed?); lectotype: WAG! (WAG0057972), designated by <xref ref-type="bibr" rid="B47">Couvreur et al (2022)</xref>; isolectotypes: BM! (BM000636652), E! (E00147958), G! (G00412220), GOET! (GOET005733), HBG! (HBG502487), K! (K000198800), L! (L.1768578), M! (M0107939), P! (P01982908), S! (S07-13392), WU! (WU0025787), Z! (Z-000000876, Z-000000877)), Kamerun. Bipinde; <named-content xmlns:xlink="http://www.w3.org/1999/xlink" content-type="dwc:verbatimCoordinates" xlink:type="simple"><named-content content-type="geo-json" specific-use="{&#34;type&#34;:&#34;Point&#34;,&#34;coordinates&#34;:[10.416667,3.083333]}" id="NCID0EFQAM" xlink:type="simple">3°05'N, 10°25'E</named-content></named-content>; 1904. </comment></tp:nomenclature-citation></tp:nomenclature-citation-list></tp:nomenclature><tp:treatment-sec sec-type="description" id="SECID0EKQAM"><title>Description.</title><p>Tree 3–20 m tall, D.B.H. 2–25 cm; young branches glabrous, old branches glabrous. Petiole 5–21 mm long, 2–6 mm wide, glabrous. Leaf lamina 254–636 mm long, 66–177 mm wide, length:width ratio 2.3–6.2, elliptic to oblong to obovate, coriaceous, base acute to rounded, sometimes truncate or subcordate, apex acute to acuminate, acumen 5–24 mm long; surface above glabrous, surface below glabrous; midrib impressed above, raised below, glabrous above, glabrous below; secondary veins 16–28 pairs, weakly brochidodromous, impressed above, raised below; tertiary veins reticulate. Inflorescences borne on trunk and branches or axillary, composed of 1 flower. Flower pedicel (5) 10–40 mm long, 1.4–4 mm, increasing toward the apex up to 10 mm in diameter, pubescent to glabrous. Flowers bisexual, buds ovoid to globose, pedicellate, 9–22 mm high, 8–30 mm in diameter, pubescent. Bracts 1 to 6, upper bract 4–13 mm long, 6–17 mm wide, ovate, appressed, enclosing the bud, pubescent outside, glabrous inside. Sepals 3, 5–14 mm long, 7–17 mm wide, imbricate to fused at base, puberulent outside, glabrous inside, dull green. Outer petals 3, 14–32 mm long, 12–29 mm wide, length:width ratio 0.95–1.5, broadly ovate to ovate, pubescent to puberulent outside, puberulent to glabrous inside, wine red (cream in immature flowers) outside, wine red (cream in immature flowers) inside. Inner petals 3, 9.5–30 mm long, 8–23 mm wide, length:width ratio 0.9–1.9, broadly ovate to ovate, pubescent to puberulent outside, puberulent to glabrous inside, wine red (cream in immature flowers) outside, wine red (cream in immature flowers) inside. Stamens 1900 to 2500, 2–3.8 mm long, 0.3–0.5 mm wide, anthers linear, connective prolongation truncate. Carpels 5 to 33, 2–6.5 mm long, 0.8–1.5 mm wide, pubescent, free; stigma 0–2 mm long, 1–1.8 mm wide, coiled, pubescent, covered with an exudate at anthesis. Fruiting pedicel 13–31 mm long, 3–8 mm in diameter, glabrous. Monocarps 1 to 10, 22–55 mm long, 17–32 mm wide, length:width ratio 1.3–2, cylindrical to ovoid, longitudinally ridged, sparsely pubescent to glabrous, red to orange when ripe, green when immature; stipe 0–8 mm long, 3–10 mm wide, slightly pubescent to glabrous. Seeds 8–23 per monocarp, biseriate, 13 to 29 mm long, 3–14 mm wide, semicircular.</p><fig id="F15" position="float" orientation="portrait"><object-id xmlns:xlink="http://www.w3.org/1999/xlink" content-type="doi" xlink:type="simple">10.3897/phytokeys.233.103096.figure15</object-id><label>Figure 15.</label><caption><p><italic><tp:taxon-name><tp:taxon-name-part taxon-name-part-type="genus" reg="Uvariodendron">Uvariodendron</tp:taxon-name-part><tp:taxon-name-part taxon-name-part-type="species" reg="connivens">connivens</tp:taxon-name-part></tp:taxon-name></italic> (Benth.) R.E.Fr. <bold>A</bold> young branch with leaves, upper side <bold>B</bold> detail of petiole and base of leaf, upper side <bold>C</bold> fruiting material with unripe monocarp, side view <bold>D</bold> flower, top view <bold>E</bold> flower, side view <bold>F</bold> flower bud, top view <bold>G</bold> flower bud, bottom view <bold>H</bold> flower, one sepal removed, semi-bottom view. <bold>A, B</bold> Couvreur 383 <bold>C, F, G</bold> Couvreur 620 <bold>D, E</bold> Couvreur 1016 <bold>H</bold> Couvreur 1051. Photos Thomas Couvreur.</p></caption><graphic xmlns:xlink="http://www.w3.org/1999/xlink" xlink:href="phytokeys-233-001_article-103096__-g015.jpg" position="float" orientation="portrait" xlink:type="simple" id="oo_909874.jpg"><uri content-type="original_file" xlink:type="simple">https://binary.pensoft.net/fig/909874</uri></graphic></fig><fig id="F16" position="float" orientation="portrait"><object-id xmlns:xlink="http://www.w3.org/1999/xlink" content-type="doi" xlink:type="simple">10.3897/phytokeys.233.103096.figure16</object-id><label>Figure 16.</label><caption><p>Distribution map of <italic><tp:taxon-name><tp:taxon-name-part taxon-name-part-type="genus" reg="Uvariodendron">Uvariodendron</tp:taxon-name-part><tp:taxon-name-part taxon-name-part-type="species" reg="connivens">connivens</tp:taxon-name-part></tp:taxon-name></italic>. Shades of grey represent elevation, from white (sea level) to darker grey (higher elevation). The inset shows the extent of the map over Africa.</p></caption><graphic xmlns:xlink="http://www.w3.org/1999/xlink" xlink:href="phytokeys-233-001_article-103096__-g016.jpg" position="float" orientation="portrait" xlink:type="simple" id="oo_909875.jpg"><uri content-type="original_file" xlink:type="simple">https://binary.pensoft.net/fig/909875</uri></graphic></fig></tp:treatment-sec><tp:treatment-sec sec-type="distribution" id="SECID0EXSAM"><title>Distribution.</title><p>Endemic to Lower Guinean Domain of the Guineo-Congolian Region: Cameroon, Equatorial Guinea (Bioko Island) and Nigeria.</p></tp:treatment-sec><tp:treatment-sec sec-type="habitat" id="SECID0E3SAM"><title>Habitat and ecology.</title><p>Lowland and premontane mature and old secondary rain forests, sometimes in swamp forests. Altitude: 50–1000 m a.sl.</p></tp:treatment-sec><tp:treatment-sec sec-type="phenology" id="SECID0EBTAM"><title>Phenology.</title><p>Flowers and fruits collected all year.</p></tp:treatment-sec><tp:treatment-sec sec-type="Vernacular names" id="SECID0EGTAM"><title>Vernacular names.</title><p>Cameroon: ‘Ikeinju’ in Bakweri (Mbani 14).</p></tp:treatment-sec><tp:treatment-sec sec-type="Uses" id="SECID0ELTAM"><title>Uses.</title><p>The young leaves are eaten (Cheek 5180) and the fruits are used for cough and dye (Mbani 14).</p></tp:treatment-sec><tp:treatment-sec sec-type="notes" id="SECID0EQTAM"><title>Notes.</title><p>This species is easily differentiated from the other species by its petals being wine red on both sides in mature flowers. Apart from this character, <italic><tp:taxon-name><tp:taxon-name-part taxon-name-part-type="genus" reg="Uvariodendron">Ud.</tp:taxon-name-part><tp:taxon-name-part taxon-name-part-type="species" reg="connivens">connivens</tp:taxon-name-part></tp:taxon-name></italic> resemble <italic><tp:taxon-name><tp:taxon-name-part taxon-name-part-type="genus" reg="Uvariodendron">Ud.</tp:taxon-name-part><tp:taxon-name-part taxon-name-part-type="species" reg="calophyllum">calophyllum</tp:taxon-name-part></tp:taxon-name></italic> and <italic><tp:taxon-name><tp:taxon-name-part taxon-name-part-type="genus" reg="Uvariodendron">Ud.</tp:taxon-name-part><tp:taxon-name-part taxon-name-part-type="species" reg="fuscum">fuscum</tp:taxon-name-part></tp:taxon-name></italic> in having great leaves (more than 25 cm long). It can be distinguished from these species by being glabrous when young and old, and by having a distinct flower pedicel 10–40 mm long, whereas <italic><tp:taxon-name><tp:taxon-name-part taxon-name-part-type="genus" reg="Uvariodendron">Ud.</tp:taxon-name-part><tp:taxon-name-part taxon-name-part-type="species" reg="calophyllum">calophyllum</tp:taxon-name-part></tp:taxon-name></italic> and <italic><tp:taxon-name><tp:taxon-name-part taxon-name-part-type="genus" reg="Uvariodendron">Ud.</tp:taxon-name-part><tp:taxon-name-part taxon-name-part-type="species" reg="fuscum">fuscum</tp:taxon-name-part></tp:taxon-name></italic> flowers are subsessile (flower pedicel 10–15 mm maximum in <tp:taxon-name><tp:taxon-name-part taxon-name-part-type="genus" reg="Uvariodendron">Ud.</tp:taxon-name-part><tp:taxon-name-part taxon-name-part-type="species" reg="fuscum">fuscum</tp:taxon-name-part><tp:taxon-name-part taxon-name-part-type="infraspecific-rank">var.</tp:taxon-name-part><tp:taxon-name-part taxon-name-part-type="variety" reg="magnificum">magnificum</tp:taxon-name-part></tp:taxon-name>).</p></tp:treatment-sec><tp:treatment-sec sec-type="Preliminary conservation status" id="SECID0E5VAM"><title>Preliminary conservation status.</title><p>This species has been assessed previously as Near Threatened NT but the assessment needs to be updated (<xref ref-type="bibr" rid="B140">Peguy 1998</xref>). Here, the <abbrev xmlns:xlink="http://www.w3.org/1999/xlink" xlink:title="extent of occurrence" id="ABBRID0EIWAM" xlink:type="simple">EOO</abbrev> of this species is estimated at 107,423 km<sup>2</sup> and its <abbrev xmlns:xlink="http://www.w3.org/1999/xlink" xlink:title="area of occupancy" id="ABBRID0EOWAM" xlink:type="simple">AOO</abbrev> at 268 km<sup>2</sup>. Based solely on <abbrev xmlns:xlink="http://www.w3.org/1999/xlink" xlink:title="area of occupancy" id="ABBRID0EUWAM" xlink:type="simple">AOO</abbrev> value, it would qualify for Endangered, but none of the other B2 sub-criterion are met. It is relatively widespread in Cameroon with more than 10 locations, thus no longer qualifies for Near Threatened NT. Following IUCN criterion B, and it is assigned a preliminary updated conservation status of Least Concern LC.</p></tp:treatment-sec><tp:treatment-sec sec-type="material" id="SECID0EYWAM"><title>Additional specimens examined.</title><p>Cameroon – Littoral • T.L.P. Couvreur 620 (MPU, YA), Ebo Wildlife Reserve, Djuma permanent camp. On Djuma-Djuma trail; <named-content xmlns:xlink="http://www.w3.org/1999/xlink" content-type="dwc:verbatimCoordinates" xlink:type="simple"><named-content content-type="geo-json" specific-use="{&#34;type&#34;:&#34;Point&#34;,&#34;coordinates&#34;:[10.244883,4.339886]}" id="NCID0EBXAM" xlink:type="simple">4°20'23.59"N, 10°14'41.58"E</named-content></named-content>; alt. 335 m; 14 Feb. 2014 – South Region • G.A. Zenker 2624 (B, BM, G, K, L, M, MA, P, P, WAG), Bipindi; <named-content xmlns:xlink="http://www.w3.org/1999/xlink" content-type="dwc:verbatimCoordinates" xlink:type="simple"><named-content content-type="geo-json" specific-use="{&#34;type&#34;:&#34;Point&#34;,&#34;coordinates&#34;:[10.416667,3.083333]}" id="NCID0EJXAM" xlink:type="simple">3°05'N, 10°25'E</named-content></named-content>; 1903 • G.A. Zenker 3401 (BM, G, K), Bipinde; <named-content xmlns:xlink="http://www.w3.org/1999/xlink" content-type="dwc:verbatimCoordinates" xlink:type="simple"><named-content content-type="geo-json" specific-use="{&#34;type&#34;:&#34;Point&#34;,&#34;coordinates&#34;:[10.416667,3.083333]}" id="NCID0ERXAM" xlink:type="simple">3°05'N, 10°25'E</named-content></named-content>; 1907 • G.A. Zenker 3487 (BM, G, K), Bipinde; <named-content xmlns:xlink="http://www.w3.org/1999/xlink" content-type="dwc:verbatimCoordinates" xlink:type="simple"><named-content content-type="geo-json" specific-use="{&#34;type&#34;:&#34;Point&#34;,&#34;coordinates&#34;:[10.416667,3.083333]}" id="NCID0EZXAM" xlink:type="simple">3°05'N, 10°25'E</named-content></named-content>; 1908 • G.A. Zenker 358 (B, G, M, P, P, U, WAG), Mimfia; <named-content xmlns:xlink="http://www.w3.org/1999/xlink" content-type="dwc:verbatimCoordinates" xlink:type="simple"><named-content content-type="geo-json" specific-use="{&#34;type&#34;:&#34;Point&#34;,&#34;coordinates&#34;:[10.383333,3.066667]}" id="NCID0EBYAM" xlink:type="simple">3°04'N, 10°23'E</named-content></named-content>; Sep. 1913 • G.A. Zenker 3845 (BM, K), Bipindi; <named-content xmlns:xlink="http://www.w3.org/1999/xlink" content-type="dwc:verbatimCoordinates" xlink:type="simple"><named-content content-type="geo-json" specific-use="{&#34;type&#34;:&#34;Point&#34;,&#34;coordinates&#34;:[10.416667,3.083333]}" id="NCID0EJYAM" xlink:type="simple">3°05'N, 10°25'E</named-content></named-content>; 1909 • J.J. Bos 5412 (P, WAG), 6 km S. of Kribi, 2–4 km E. of Grand Batanga road; <named-content xmlns:xlink="http://www.w3.org/1999/xlink" content-type="dwc:verbatimCoordinates" xlink:type="simple"><named-content content-type="geo-json" specific-use="{&#34;type&#34;:&#34;Point&#34;,&#34;coordinates&#34;:[9.916667,2.883333]}" id="NCID0ERYAM" xlink:type="simple">2°53'N, 9°55'E</named-content></named-content>; 26 Sep. 1969 • T.L.P. Couvreur 383 (MPU, WAG, YA); Océan, Campo Ma an National Park, 5 km after main entrance; <named-content xmlns:xlink="http://www.w3.org/1999/xlink" content-type="dwc:verbatimCoordinates" xlink:type="simple"><named-content content-type="geo-json" specific-use="{&#34;type&#34;:&#34;Point&#34;,&#34;coordinates&#34;:[10.259331,2.355411]}" id="NCID0EZYAM" xlink:type="simple">2°21'19.48"N, 10°15'33.59"E</named-content></named-content>; alt. 300 m; 15 Feb. 2012 • T.L.P. Couvreur 484 (MPU, YA), 15 km east from Lélé village; <named-content xmlns:xlink="http://www.w3.org/1999/xlink" content-type="dwc:verbatimCoordinates" xlink:type="simple"><named-content content-type="geo-json" specific-use="{&#34;type&#34;:&#34;Point&#34;,&#34;coordinates&#34;:[13.293664,2.277608]}" id="NCID0EBZAM" xlink:type="simple">2°16'39.39"N, 13°17'37.19"E</named-content></named-content>; alt. 549 m; 09 Sep. 2013 • T.L.P. Couvreur 706 (MPU, WAG, YA), Campo Ma'an National Park, 11 km on trail from Ebinanemeyong village, on road, 7 km from Nyabessan to Campo town; <named-content xmlns:xlink="http://www.w3.org/1999/xlink" content-type="dwc:verbatimCoordinates" xlink:type="simple"><named-content content-type="geo-json" specific-use="{&#34;type&#34;:&#34;Point&#34;,&#34;coordinates&#34;:[10.344194,2.473728]}" id="NCID0EJZAM" xlink:type="simple">2°28'25.42"N, 10°20'39.1"E</named-content></named-content>; 14 Feb. 2015 – South-West Region • B.-A. Nkongmeneck 959 (YA); Fako, Idenau, Mt Cameroun, versabt de Idenao. Feuille IGN 1/200 000 Buea/Douala; <named-content xmlns:xlink="http://www.w3.org/1999/xlink" content-type="dwc:verbatimCoordinates" xlink:type="simple"><named-content content-type="geo-json" specific-use="{&#34;type&#34;:&#34;Point&#34;,&#34;coordinates&#34;:[9.083333,4.200000]}" id="NCID0ERZAM" xlink:type="simple">4°12'N, 9°05'E</named-content></named-content>; alt. 300 m; 23 Feb. 1985 • C.F. Tekwe 87 (K, SCA, YA), Isobi, above Isobe; <named-content xmlns:xlink="http://www.w3.org/1999/xlink" content-type="dwc:verbatimCoordinates" xlink:type="simple"><named-content content-type="geo-json" specific-use="{&#34;type&#34;:&#34;Point&#34;,&#34;coordinates&#34;:[9.000000,4.166667]}" id="NCID0EZZAM" xlink:type="simple">4°10'N, 9°00'E</named-content></named-content>; alt. 40 m; 10 Jun. 1992 • D. Kenfack 1507 (MO), Mokoko; <named-content xmlns:xlink="http://www.w3.org/1999/xlink" content-type="dwc:verbatimCoordinates" xlink:type="simple"><named-content content-type="geo-json" specific-use="{&#34;type&#34;:&#34;Point&#34;,&#34;coordinates&#34;:[9.066700,4.450000]}" id="NCID0EB1AM" xlink:type="simple">4°27'N, 9°04'00.12"E</named-content></named-content>; 24 Apr. 2001 • D. Kenfack 879 (MO); Ndian, Korup National Park, 11 km from Mundemba, along Fabe road; <named-content xmlns:xlink="http://www.w3.org/1999/xlink" content-type="dwc:verbatimCoordinates" xlink:type="simple"><named-content content-type="geo-json" specific-use="{&#34;type&#34;:&#34;Point&#34;,&#34;coordinates&#34;:[9.539064,5.084286]}" id="NCID0EI1AM" xlink:type="simple">5°05'03.43"N, 9°32'20.63"E</named-content></named-content>; alt. 9 m; 11 Jul. 1997 • D.W. Thomas 2264 (K, MO, P, WAG, YA); Ndian, Map # NB 32 IV Buea-Douala. South Korup Reserve; <named-content xmlns:xlink="http://www.w3.org/1999/xlink" content-type="dwc:verbatimCoordinates" xlink:type="simple"><named-content content-type="geo-json" specific-use="{&#34;type&#34;:&#34;Point&#34;,&#34;coordinates&#34;:[8.833333,4.916667]}" id="NCID0EQ1AM" xlink:type="simple">4°55'N, 8°50'E</named-content></named-content>; alt. 50 m; Jul. 1983 • D.W. Thomas 4447 (K, MO, P, YA), forest and meadows on the gently sloping side of Mt Cameroun above small Koto village; <named-content xmlns:xlink="http://www.w3.org/1999/xlink" content-type="dwc:verbatimCoordinates" xlink:type="simple"><named-content content-type="geo-json" specific-use="{&#34;type&#34;:&#34;Point&#34;,&#34;coordinates&#34;:[9.100000,4.300000]}" id="NCID0EY1AM" xlink:type="simple">4°18'N, 9°06'E</named-content></named-content>; alt. 550 m; 06 Mar. 1985 • D.W. Thomas 5533 (P, YA), forest between Kindonge and small Ekombe, Southern Bakundu Forest Reserve; <named-content xmlns:xlink="http://www.w3.org/1999/xlink" content-type="dwc:verbatimCoordinates" xlink:type="simple"><named-content content-type="geo-json" specific-use="{&#34;type&#34;:&#34;Point&#34;,&#34;coordinates&#34;:[9.383333,4.583333]}" id="NCID0EA2AM" xlink:type="simple">4°35'N, 9°23'E</named-content></named-content>; alt. 200 m; 10 Feb. 1986 • D.W. Thomas 5537 (P, YA), at Bonenza, 2 km N of Limbe-Idenao road; <named-content xmlns:xlink="http://www.w3.org/1999/xlink" content-type="dwc:verbatimCoordinates" xlink:type="simple"><named-content content-type="geo-json" specific-use="{&#34;type&#34;:&#34;Point&#34;,&#34;coordinates&#34;:[9.083333,4.050000]}" id="NCID0EI2AM" xlink:type="simple">4°03'N, 9°05'E</named-content></named-content>; alt. 300 m; 10 Feb. 1986 • D.W. Thomas 6928 (P, YA), footpath toward Matene from Mbilishe; <named-content xmlns:xlink="http://www.w3.org/1999/xlink" content-type="dwc:verbatimCoordinates" xlink:type="simple"><named-content content-type="geo-json" specific-use="{&#34;type&#34;:&#34;Point&#34;,&#34;coordinates&#34;:[9.433333,6.233333]}" id="NCID0EQ2AM" xlink:type="simple">6°14'N, 9°26'E</named-content></named-content>; alt. 400 m; 1987 • D.W. Thomas 7961 (MO, P, YA), Steep hillside south of Esukutang village; <named-content xmlns:xlink="http://www.w3.org/1999/xlink" content-type="dwc:verbatimCoordinates" xlink:type="simple"><named-content content-type="geo-json" specific-use="{&#34;type&#34;:&#34;Point&#34;,&#34;coordinates&#34;:[9.000000,5.383333]}" id="NCID0EY2AM" xlink:type="simple">5°23'N, 9°00'E</named-content></named-content>; alt. 300 m; 25 May. 1988 • D.W. Thomas 9875 (K, SCA, YA), West of the Onge River and ridges on ‘Thump Mount'; <named-content xmlns:xlink="http://www.w3.org/1999/xlink" content-type="dwc:verbatimCoordinates" xlink:type="simple"><named-content content-type="geo-json" specific-use="{&#34;type&#34;:&#34;Point&#34;,&#34;coordinates&#34;:[8.950000,4.333333]}" id="NCID0EA3AM" xlink:type="simple">4°20'N, 8°57'E</named-content></named-content>; alt. 200 m; 09 Nov. 1993 • F. Nguembock 76 (K); Fako, Mabeta-Moliwe Reserve; <named-content xmlns:xlink="http://www.w3.org/1999/xlink" content-type="dwc:verbatimCoordinates" xlink:type="simple"><named-content content-type="geo-json" specific-use="{&#34;type&#34;:&#34;Point&#34;,&#34;coordinates&#34;:[9.233333,3.966667]}" id="NCID0EI3AM" xlink:type="simple">3°58'N, 9°14'E</named-content></named-content>; 10 Mar. 1992 • G. Mann 763 (BM, K), Ambas Bay; <named-content xmlns:xlink="http://www.w3.org/1999/xlink" content-type="dwc:verbatimCoordinates" xlink:type="simple"><named-content content-type="geo-json" specific-use="{&#34;type&#34;:&#34;Point&#34;,&#34;coordinates&#34;:[9.200000,4.016667]}" id="NCID0EQ3AM" xlink:type="simple">4°01'N, 9°12'E</named-content></named-content>; Feb. 1861 • G.K. Gottsberger 130307/21 (ULM, WAG), c. 300 m from Banyang Mbo Research Station; <named-content xmlns:xlink="http://www.w3.org/1999/xlink" content-type="dwc:verbatimCoordinates" xlink:type="simple"><named-content content-type="geo-json" specific-use="{&#34;type&#34;:&#34;Point&#34;,&#34;coordinates&#34;:[9.500000,5.133333]}" id="NCID0EY3AM" xlink:type="simple">5°08'N, 9°30'E</named-content></named-content>; 13 Mar. 2007 • G.P. Tchouto Mbatchou 685 (K, SCA, YA), Bomana secondary forest. Transect OA, Plot OA0Z; <named-content xmlns:xlink="http://www.w3.org/1999/xlink" content-type="dwc:verbatimCoordinates" xlink:type="simple"><named-content content-type="geo-json" specific-use="{&#34;type&#34;:&#34;Point&#34;,&#34;coordinates&#34;:[9.016667,4.250000]}" id="NCID0EA4AM" xlink:type="simple">4°15'N, 9°01'E</named-content></named-content>; alt. 200 m; 05 Oct. 1993 • I. von Rege 87 (K, SCA, YA); Fako, Mabeta, 6 km SE Limbe SBL; <named-content xmlns:xlink="http://www.w3.org/1999/xlink" content-type="dwc:verbatimCoordinates" xlink:type="simple"><named-content content-type="geo-json" specific-use="{&#34;type&#34;:&#34;Point&#34;,&#34;coordinates&#34;:[9.283333,3.983333]}" id="NCID0EI4AM" xlink:type="simple">3°59'N, 9°17'E</named-content></named-content>; alt. 60 m; 11 Aug. 1993 • J. Bongyu 73 (K); Fako, Mabeta-Moliwe Reserve; <named-content xmlns:xlink="http://www.w3.org/1999/xlink" content-type="dwc:verbatimCoordinates" xlink:type="simple"><named-content content-type="geo-json" specific-use="{&#34;type&#34;:&#34;Point&#34;,&#34;coordinates&#34;:[9.233333,3.966667]}" id="NCID0EQ4AM" xlink:type="simple">3°58'N, 9°14'E</named-content></named-content>; 06 Apr. 1992 • J. Nemba 550 (MO, P, YA), Secondary growth and old growth forest along Kumba-Mamfe road at mile 14 Lkiliwindi; <named-content xmlns:xlink="http://www.w3.org/1999/xlink" content-type="dwc:verbatimCoordinates" xlink:type="simple"><named-content content-type="geo-json" specific-use="{&#34;type&#34;:&#34;Point&#34;,&#34;coordinates&#34;:[9.483333,4.733333]}" id="NCID0EY4AM" xlink:type="simple">4°44'N, 9°29'E</named-content></named-content>; alt. 200 m; 15 Jun. 1987 • J. Nemba 56 (L, P, U, YA), 5 kms west of Kumba-Mamfe road near Konye; <named-content xmlns:xlink="http://www.w3.org/1999/xlink" content-type="dwc:verbatimCoordinates" xlink:type="simple"><named-content content-type="geo-json" specific-use="{&#34;type&#34;:&#34;Point&#34;,&#34;coordinates&#34;:[9.600000,4.916667]}" id="NCID0EA5AM" xlink:type="simple">4°55'N, 9°36'E</named-content></named-content>; alt. 300 m; 25 Mar. 1986 • J.-P. Ghogue 1551 (YA), Bimbia Bonadikombo (former Mabeta Moliwe), 18 km SE Limbe; <named-content xmlns:xlink="http://www.w3.org/1999/xlink" content-type="dwc:verbatimCoordinates" xlink:type="simple"><named-content content-type="geo-json" specific-use="{&#34;type&#34;:&#34;Point&#34;,&#34;coordinates&#34;:[9.261944,3.993333]}" id="NCID0EI5AM" xlink:type="simple">3°59'36"N, 9°15'43"E</named-content></named-content>; alt. 50 m; 10 Apr. 2003 • J.F. Villiers 2483 (P, YA), 4 km E Bomana, 34 NW limbé; <named-content xmlns:xlink="http://www.w3.org/1999/xlink" content-type="dwc:verbatimCoordinates" xlink:type="simple"><named-content content-type="geo-json" specific-use="{&#34;type&#34;:&#34;Point&#34;,&#34;coordinates&#34;:[9.103114,4.215339]}" id="NCID0EP5AM" xlink:type="simple">4°12'55.22"N, 9°06'11.21"E</named-content></named-content>; 14 Dec. 1984 • J.I. Wheatley 194 (K, SCA, YA); Fako, Mabeta-Moliwe TC 10; <named-content xmlns:xlink="http://www.w3.org/1999/xlink" content-type="dwc:verbatimCoordinates" xlink:type="simple"><named-content content-type="geo-json" specific-use="{&#34;type&#34;:&#34;Point&#34;,&#34;coordinates&#34;:[9.266667,4.016667]}" id="NCID0EX5AM" xlink:type="simple">4°01'N, 9°16'E</named-content></named-content>; alt. 50 m; 20 Apr. 1992 • J.I. Wheatley 326 (K, SCA, YA); Fako, Mabeta-Moliwe TD 5835 m; <named-content xmlns:xlink="http://www.w3.org/1999/xlink" content-type="dwc:verbatimCoordinates" xlink:type="simple"><named-content content-type="geo-json" specific-use="{&#34;type&#34;:&#34;Point&#34;,&#34;coordinates&#34;:[9.266667,4.016667]}" id="NCID0E65AM" xlink:type="simple">4°01'N, 9°16'E</named-content></named-content>; alt. 100 m; 24 Jun. 1992 • J.J. Wieringa 45 (WAG); Fako, Limbe, Bakingini, forest above ‘mile 11 village'; 4°04'10"N, 9° 03'50"E; alt. 160 m; 20 Jan. 1994 • J.J. Wieringa 5839 (BR, FHO, MO, WAG), Bakingini, at edge of plantation area above Mile 11; <named-content xmlns:xlink="http://www.w3.org/1999/xlink" content-type="dwc:verbatimCoordinates" xlink:type="simple"><named-content content-type="geo-json" specific-use="{&#34;type&#34;:&#34;Point&#34;,&#34;coordinates&#34;:[9.057667,4.069667]}" id="NCID0EH6AM" xlink:type="simple">4°04'10.8"N, 9°03'27.6"E</named-content></named-content>; alt. 150 m; 06 Mar. 2007 • J.M. Dalziel 8243 (K), Buea1, Buea to Mayuko; <named-content xmlns:xlink="http://www.w3.org/1999/xlink" content-type="dwc:verbatimCoordinates" xlink:type="simple"><named-content content-type="geo-json" specific-use="{&#34;type&#34;:&#34;Point&#34;,&#34;coordinates&#34;:[9.233333,4.150000]}" id="NCID0EP6AM" xlink:type="simple">4°09'N, 9°14'E</named-content></named-content>; 13 Feb. 1927 • J.M. Mbani 14 (K, SCA, YA), Njonji; <named-content xmlns:xlink="http://www.w3.org/1999/xlink" content-type="dwc:verbatimCoordinates" xlink:type="simple"><named-content content-type="geo-json" specific-use="{&#34;type&#34;:&#34;Point&#34;,&#34;coordinates&#34;:[8.989600,4.136400]}" id="NCID0EX6AM" xlink:type="simple">4°08'11.04"N, 8°59'22.56"E</named-content></named-content>; alt. 100 m; 13 Feb. 1992 • J.M. Mbani 382 (K, SCA, YA), Ekumbe Mofako, Plot M19; <named-content xmlns:xlink="http://www.w3.org/1999/xlink" content-type="dwc:verbatimCoordinates" xlink:type="simple"><named-content content-type="geo-json" specific-use="{&#34;type&#34;:&#34;Point&#34;,&#34;coordinates&#34;:[9.066667,4.466667]}" id="NCID0E66AM" xlink:type="simple">4°28'N, 9°04'E</named-content></named-content>; 21 May. 1994 • J.P. Watts 245 (K, YA), Moliwe, Makota River watershed.TD 5832 m; <named-content xmlns:xlink="http://www.w3.org/1999/xlink" content-type="dwc:verbatimCoordinates" xlink:type="simple"><named-content content-type="geo-json" specific-use="{&#34;type&#34;:&#34;Point&#34;,&#34;coordinates&#34;:[9.250000,4.000000]}" id="NCID0EHABM" xlink:type="simple">4°00'N, 9°15'E</named-content></named-content>; alt. 100 m; 29 Apr. 1992 • J.P. Watts 394 (K, SCA, YA), c.5 km South East of Moliwe, TF +4000 m; <named-content xmlns:xlink="http://www.w3.org/1999/xlink" content-type="dwc:verbatimCoordinates" xlink:type="simple"><named-content content-type="geo-json" specific-use="{&#34;type&#34;:&#34;Point&#34;,&#34;coordinates&#34;:[9.283333,4.033333]}" id="NCID0EPABM" xlink:type="simple">4°02'N, 9°17'E</named-content></named-content>; alt. 100 m; 09 Jun. 1992 • J.P. Watts 782 (K, SCA, YA), forest to the West of Onge River, about 4 km West of Liwenyi village (c 14 km North of Idenau); <named-content xmlns:xlink="http://www.w3.org/1999/xlink" content-type="dwc:verbatimCoordinates" xlink:type="simple"><named-content content-type="geo-json" specific-use="{&#34;type&#34;:&#34;Point&#34;,&#34;coordinates&#34;:[8.983333,4.383333]}" id="NCID0EXABM" xlink:type="simple">4°23'N, 8°59'E</named-content></named-content>; alt. 260 m; 28 Oct. 1993 • M. Etuge 156 (MA, MO, P, WAG, YA), Bakolle Bakossi, on Kumba – Mamfe road; <named-content xmlns:xlink="http://www.w3.org/1999/xlink" content-type="dwc:verbatimCoordinates" xlink:type="simple"><named-content content-type="geo-json" specific-use="{&#34;type&#34;:&#34;Point&#34;,&#34;coordinates&#34;:[9.666667,5.016667]}" id="NCID0E6ABM" xlink:type="simple">5°01'N, 9°40'E</named-content></named-content>; alt. 350 m; 24 May. 1986 • M. Etuge 2390 (K, YA), Max's trail, Nyasoso; <named-content xmlns:xlink="http://www.w3.org/1999/xlink" content-type="dwc:verbatimCoordinates" xlink:type="simple"><named-content content-type="geo-json" specific-use="{&#34;type&#34;:&#34;Point&#34;,&#34;coordinates&#34;:[9.681100,4.827700]}" id="NCID0EHBBM" xlink:type="simple">4°49'39.72"N, 9°40'51.96"E</named-content></named-content>; alt. 1100 m; 24 Jun. 1996 • M. Etuge 2396 (K, YA), Max's trail, Nyasoso; <named-content xmlns:xlink="http://www.w3.org/1999/xlink" content-type="dwc:verbatimCoordinates" xlink:type="simple"><named-content content-type="geo-json" specific-use="{&#34;type&#34;:&#34;Point&#34;,&#34;coordinates&#34;:[9.681100,4.827700]}" id="NCID0EPBBM" xlink:type="simple">4°49'39.72"N, 9°40'51.96"E</named-content></named-content>; alt. 1100 m; 24 Jun. 1996 • M. Etuge 6506 (YA), Mungo River F.R., Mungo F.R; 4°44'17"N, 9°33'38"E; 22 Feb. 2006 • M.R. Cheek 5180 (K, P, SCA, YA), Liwenyi, Low altitude forest on the West bank of the Onge river above the first set of rapids, that is about 1–2 hours walk inland from Enyenge. Grid ref. and alt. approx. Local names and uses from Clement Offu (Enyenge); <named-content xmlns:xlink="http://www.w3.org/1999/xlink" content-type="dwc:verbatimCoordinates" xlink:type="simple"><named-content content-type="geo-json" specific-use="{&#34;type&#34;:&#34;Point&#34;,&#34;coordinates&#34;:[8.966667,4.283333]}" id="NCID0EXBBM" xlink:type="simple">4°17'N, 8°58'E</named-content></named-content>; alt. 50 m; 28 Oct. 1993 • M.R. Cheek 5462 (K, SCA, YA), Low altitude forest above oil palm plantation. Reached after c. 40 minutes walk N then E from Njonji. Hunters path to ‘Lake Njonji'. Little farming, but many gaps and fallen trees at low altitude, c. 150–300 m, crossing and running alongside substantial seasonal stream. At c. 400 m, Hypselodelphyus-Aframomum thicket dominates; <named-content xmlns:xlink="http://www.w3.org/1999/xlink" content-type="dwc:verbatimCoordinates" xlink:type="simple"><named-content content-type="geo-json" specific-use="{&#34;type&#34;:&#34;Point&#34;,&#34;coordinates&#34;:[9.016667,4.133333]}" id="NCID0E6BBM" xlink:type="simple">4°08'N, 9°01'E</named-content></named-content>; alt. 300 m; 18 Nov. 1993 • M.R. Cheek 8164 (K, YA); Ndian, Korup National Park, Ekundu Kundu, Transect 10, c. 1100 m; <named-content xmlns:xlink="http://www.w3.org/1999/xlink" content-type="dwc:verbatimCoordinates" xlink:type="simple"><named-content content-type="geo-json" specific-use="{&#34;type&#34;:&#34;Point&#34;,&#34;coordinates&#34;:[8.916667,5.133333]}" id="NCID0EHCBM" xlink:type="simple">5°08'N, 8°55'E</named-content></named-content>; alt. 170 m; 25 Apr. 1996 • N. Ndam 1076 (K, SCA), Bonjare, Plot 09; <named-content xmlns:xlink="http://www.w3.org/1999/xlink" content-type="dwc:verbatimCoordinates" xlink:type="simple"><named-content content-type="geo-json" specific-use="{&#34;type&#34;:&#34;Point&#34;,&#34;coordinates&#34;:[9.016667,4.433333]}" id="NCID0EPCBM" xlink:type="simple">4°26'N, 9°01'E</named-content></named-content>; alt. 220 m; 30 Apr. 1994 • N. Ndam 1118 (K, SCA), Bonjare, Plot 10; <named-content xmlns:xlink="http://www.w3.org/1999/xlink" content-type="dwc:verbatimCoordinates" xlink:type="simple"><named-content content-type="geo-json" specific-use="{&#34;type&#34;:&#34;Point&#34;,&#34;coordinates&#34;:[9.016667,4.433333]}" id="NCID0EXCBM" xlink:type="simple">4°26'N, 9°01'E</named-content></named-content>; alt. 270 m; 01 May. 1994 • N. Ndam 708 (K, YA), Bomana-Koto Rd c 500 m Bearing 305deg towards Onge river 3 hr walk from the rd; <named-content xmlns:xlink="http://www.w3.org/1999/xlink" content-type="dwc:verbatimCoordinates" xlink:type="simple"><named-content content-type="geo-json" specific-use="{&#34;type&#34;:&#34;Point&#34;,&#34;coordinates&#34;:[9.066667,4.216667]}" id="NCID0E6CBM" xlink:type="simple">4°13'N, 9°04'E</named-content></named-content>; alt. 400 m; 18 Oct. 1993 • P. Nkeng 37 (K, SCA, YA), Etome; <named-content xmlns:xlink="http://www.w3.org/1999/xlink" content-type="dwc:verbatimCoordinates" xlink:type="simple"><named-content content-type="geo-json" specific-use="{&#34;type&#34;:&#34;Point&#34;,&#34;coordinates&#34;:[9.116667,4.050000]}" id="NCID0EHDBM" xlink:type="simple">4°03'N, 9°07'E</named-content></named-content>; alt. 300 m; 02 Mar. 1992 • R.G. Letouzey 15175 (P, YA); Ndian, Rivières Mosongosele et de Ndian depuis Mosongosele jusqu'à l'entrée amont de la mangroce, env. 20 km au SW de Mundemba (feuille IGN 1/200 000 Buea-Douala); <named-content xmlns:xlink="http://www.w3.org/1999/xlink" content-type="dwc:verbatimCoordinates" xlink:type="simple"><named-content content-type="geo-json" specific-use="{&#34;type&#34;:&#34;Point&#34;,&#34;coordinates&#34;:[8.754367,4.824250]}" id="NCID0EPDBM" xlink:type="simple">4°49'27.3"N, 8°45'15.72"E</named-content></named-content>; 13 Jun. 1976 – R.G. Letouzey 15177 (MO, P, P, WAG, YA), Au SW de Mosongosele, 20 km WSW Mendumba; <named-content xmlns:xlink="http://www.w3.org/1999/xlink" content-type="dwc:verbatimCoordinates" xlink:type="simple"><named-content content-type="geo-json" specific-use="{&#34;type&#34;:&#34;Point&#34;,&#34;coordinates&#34;:[8.750000,4.900000]}" id="NCID0EXDBM" xlink:type="simple">4°54'N, 8°45'E</named-content></named-content>; 14 Jun. 1976 • S. Cable 2329 (K, YA); Ndian, Korup National Park, Ekundu Kundu, path to Esoki about 4 km from Ekundu-Kundu (as on 27<sup>th</sup>); <named-content xmlns:xlink="http://www.w3.org/1999/xlink" content-type="dwc:verbatimCoordinates" xlink:type="simple"><named-content content-type="geo-json" specific-use="{&#34;type&#34;:&#34;Point&#34;,&#34;coordinates&#34;:[8.949583,5.054667]}" id="NCID0EBEBM" xlink:type="simple">5°03'16.8"N, 8°56'58.5"E</named-content></named-content>; alt. 350 m; 29 Apr. 1996 • S. Cable 611 (K, SCA, YA), Dikulu, Coastal lowland rain forest along Mangrove stream; <named-content xmlns:xlink="http://www.w3.org/1999/xlink" content-type="dwc:verbatimCoordinates" xlink:type="simple"><named-content content-type="geo-json" specific-use="{&#34;type&#34;:&#34;Point&#34;,&#34;coordinates&#34;:[9.233333,3.983333]}" id="NCID0EJEBM" xlink:type="simple">3°59'N, 9°14'E</named-content></named-content>; alt. 50 m; 17 Dec. 1993 • S.N. Ekema 1078 (K, YA), Mokoko Forest Reserve, Boa/Likinge; <named-content xmlns:xlink="http://www.w3.org/1999/xlink" content-type="dwc:verbatimCoordinates" xlink:type="simple"><named-content content-type="geo-json" specific-use="{&#34;type&#34;:&#34;Point&#34;,&#34;coordinates&#34;:[9.000000,4.400000]}" id="NCID0EREBM" xlink:type="simple">4°24'N, 9°00'E</named-content></named-content>; alt. 150 m; 31 May. 1994 • T.C.H. Sunderland 1264 (K, SCA, YA), Mabeta-Moliwe: TB 6000 m; <named-content xmlns:xlink="http://www.w3.org/1999/xlink" content-type="dwc:verbatimCoordinates" xlink:type="simple"><named-content content-type="geo-json" specific-use="{&#34;type&#34;:&#34;Point&#34;,&#34;coordinates&#34;:[9.266667,4.050000]}" id="NCID0EZEBM" xlink:type="simple">4°03'N, 9°16'E</named-content></named-content>; alt. 40 m; 22 Apr. 1992 • T.C.H. Sunderland 1536 (K, K, SCA, YA), Nyasoso, Mt Kupe: Max's Trail; <named-content xmlns:xlink="http://www.w3.org/1999/xlink" content-type="dwc:verbatimCoordinates" xlink:type="simple"><named-content content-type="geo-json" specific-use="{&#34;type&#34;:&#34;Point&#34;,&#34;coordinates&#34;:[9.708100,4.801400]}" id="NCID0EBFBM" xlink:type="simple">4°48'05.04"N, 9°42'29.16"E</named-content></named-content>; alt. 1600 m; 09 Jul. 1992 • T.D. Maitland 537 (K, P), Buea area, at Balifamba; <named-content xmlns:xlink="http://www.w3.org/1999/xlink" content-type="dwc:verbatimCoordinates" xlink:type="simple"><named-content content-type="geo-json" specific-use="{&#34;type&#34;:&#34;Point&#34;,&#34;coordinates&#34;:[9.300000,4.166667]}" id="NCID0EJFBM" xlink:type="simple">4°10'N, 9°18'E</named-content></named-content>; alt. 731 m; 1929 • T.L.P. Couvreur 1016 (MPU, WAG, YA), Bayang Mbo Wildlife Sanctuary, after Mbu river; <named-content xmlns:xlink="http://www.w3.org/1999/xlink" content-type="dwc:verbatimCoordinates" xlink:type="simple"><named-content content-type="geo-json" specific-use="{&#34;type&#34;:&#34;Point&#34;,&#34;coordinates&#34;:[9.501633,5.357300]}" id="NCID0ERFBM" xlink:type="simple">5°21'26.28"N, 9°30'05.88"E</named-content></named-content>; alt. 253 m; 26 Mar. 2016 • T.L.P. Couvreur 1051 (MPU, WAG, YA), Mt Cameroon National Park, on the Bomona trail, behind Bomona village, 10 km NW from Idenau; <named-content xmlns:xlink="http://www.w3.org/1999/xlink" content-type="dwc:verbatimCoordinates" xlink:type="simple"><named-content content-type="geo-json" specific-use="{&#34;type&#34;:&#34;Point&#34;,&#34;coordinates&#34;:[9.078825,4.296742]}" id="NCID0EZFBM" xlink:type="simple">4°17'48.27"N, 9°04'43.77"E</named-content></named-content>; alt. 690 m; 03 Apr. 2016 • W.G. Gosline 235 (K, YA), Kupe Village, trail to Kupe rock saddle; 4°47'10"N, 9°41'30"E; alt. 950 m; 28 Nov. 1999 • W.J. Baker 294 (K, SCA, YA); Fako, Mabeta, 6 km SE Limbe SBL; <named-content xmlns:xlink="http://www.w3.org/1999/xlink" content-type="dwc:verbatimCoordinates" xlink:type="simple"><named-content content-type="geo-json" specific-use="{&#34;type&#34;:&#34;Point&#34;,&#34;coordinates&#34;:[9.283333,3.983333]}" id="NCID0EBGBM" xlink:type="simple">3°59'N, 9°17'E</named-content></named-content>; 10 Aug. 1993 – Unknown major area • W.G. Gosline 209 (K, WAG, YA), Meme Division, Mahole-Bintulu road; 4°47'30"N, 9°36'12"E; alt. 300 m; 24 Nov. 1999. Equatorial Guinea – Bioko Norte • M.G. Carvalho 4220 (K, MA), BIOCO: Malabo – Cupapa, km 22–23, margenes del rio Ejoa, 32NMK9005, 200 m; 3°43'12"N, 8°51'36"E; 06 Jul. 1989 – Bioko Sur • W.R.Q. Luke 11955 (EA, K, MA), Moaba – Moka trail, Biadyi River Camp Pt 140; <named-content xmlns:xlink="http://www.w3.org/1999/xlink" content-type="dwc:verbatimCoordinates" xlink:type="simple"><named-content content-type="geo-json" specific-use="{&#34;type&#34;:&#34;Point&#34;,&#34;coordinates&#34;:[8.638281,3.285111]}" id="NCID0EJGBM" xlink:type="simple">3°17'06.4"N, 8°38'17.81"E</named-content></named-content>; alt. 650 m; 16 Mar. 2007 • W.R.Q. Luke 13184 (K, MA), Moraka pt 340 to 342; <named-content xmlns:xlink="http://www.w3.org/1999/xlink" content-type="dwc:verbatimCoordinates" xlink:type="simple"><named-content content-type="geo-json" specific-use="{&#34;type&#34;:&#34;Point&#34;,&#34;coordinates&#34;:[8.474900,3.270500]}" id="NCID0ERGBM" xlink:type="simple">3°16'13.8"N, 8°28'29.64"E</named-content></named-content>; alt. 3 m; 28 Jan. 2009. Nigeria – Cross River State • C.F.A. Onochie FHI36080X (K); Calabar, Oban Group Forest Reserve, between Akor and Orem; <named-content xmlns:xlink="http://www.w3.org/1999/xlink" content-type="dwc:verbatimCoordinates" xlink:type="simple"><named-content content-type="geo-json" specific-use="{&#34;type&#34;:&#34;Point&#34;,&#34;coordinates&#34;:[8.583333,5.600000]}" id="NCID0EZGBM" xlink:type="simple">5°36'N, 8°35'E</named-content></named-content>; 21 Jan. 1957 • E.U. Ujor FHI31636 (K); Calabar, Ikot Ewa; <named-content xmlns:xlink="http://www.w3.org/1999/xlink" content-type="dwc:verbatimCoordinates" xlink:type="simple"><named-content content-type="geo-json" specific-use="{&#34;type&#34;:&#34;Point&#34;,&#34;coordinates&#34;:[8.645800,4.956900]}" id="NCID0EBHBM" xlink:type="simple">4°57'24.84"N, 8°38'44.88"E</named-content></named-content>; 05 Jul. 1952 • H.D. Onyeachusim FHI54055 (K); Calabar, between miles 57–58 Osomba village on Calabar-Mamfe road; <named-content xmlns:xlink="http://www.w3.org/1999/xlink" content-type="dwc:verbatimCoordinates" xlink:type="simple"><named-content content-type="geo-json" specific-use="{&#34;type&#34;:&#34;Point&#34;,&#34;coordinates&#34;:[8.665372,5.456478]}" id="NCID0EJHBM" xlink:type="simple">5°27'23.32"N, 8°39'55.34"E</named-content></named-content>; 21 Feb. 1964 • M.C. Ejiofor FHI21898 (K); Calabar, Oban Group Forest Reserve; <named-content xmlns:xlink="http://www.w3.org/1999/xlink" content-type="dwc:verbatimCoordinates" xlink:type="simple"><named-content content-type="geo-json" specific-use="{&#34;type&#34;:&#34;Point&#34;,&#34;coordinates&#34;:[8.583333,5.600000]}" id="NCID0ERHBM" xlink:type="simple">5°36'N, 8°35'E</named-content></named-content>; 07 May. 1952 • M.G. Latilo 23 (K); Calabar, Akamkpa Rubber Estate. Calabar River Division; <named-content xmlns:xlink="http://www.w3.org/1999/xlink" content-type="dwc:verbatimCoordinates" xlink:type="simple"><named-content content-type="geo-json" specific-use="{&#34;type&#34;:&#34;Point&#34;,&#34;coordinates&#34;:[8.333333,5.300000]}" id="NCID0EZHBM" xlink:type="simple">5°18'N, 8°20'E</named-content></named-content>; 21 Mar. 1959 • M.G. Latilo 32 (K, MO); Calabar, Akamkpa Rubber Estate. Dukwe felling area. Calabar River Division; <named-content xmlns:xlink="http://www.w3.org/1999/xlink" content-type="dwc:verbatimCoordinates" xlink:type="simple"><named-content content-type="geo-json" specific-use="{&#34;type&#34;:&#34;Point&#34;,&#34;coordinates&#34;:[8.333333,5.300000]}" id="NCID0EBIBM" xlink:type="simple">5°18'N, 8°20'E</named-content></named-content>; 23 Mar. 1959 • P.A. Talbot 1254 (BM, K), Oban; <named-content xmlns:xlink="http://www.w3.org/1999/xlink" content-type="dwc:verbatimCoordinates" xlink:type="simple"><named-content content-type="geo-json" specific-use="{&#34;type&#34;:&#34;Point&#34;,&#34;coordinates&#34;:[8.551917,5.223133]}" id="NCID0EJIBM" xlink:type="simple">5°13'23.28"N, 8°33'06.9"E</named-content></named-content>; 1911 • P.A. Talbot 158 (BM); Calabar, Oban; <named-content xmlns:xlink="http://www.w3.org/1999/xlink" content-type="dwc:verbatimCoordinates" xlink:type="simple"><named-content content-type="geo-json" specific-use="{&#34;type&#34;:&#34;Point&#34;,&#34;coordinates&#34;:[8.566667,5.316667]}" id="NCID0ERIBM" xlink:type="simple">5°19'N, 8°34'E</named-content></named-content>; 1911 • P.A. Talbot 402 (BM), Oban; <named-content xmlns:xlink="http://www.w3.org/1999/xlink" content-type="dwc:verbatimCoordinates" xlink:type="simple"><named-content content-type="geo-json" specific-use="{&#34;type&#34;:&#34;Point&#34;,&#34;coordinates&#34;:[8.551917,5.223133]}" id="NCID0EZIBM" xlink:type="simple">5°13'23.28"N, 8°33'06.9"E</named-content></named-content>; 1911 • P.A. Talbot 404 (BM, K), Oban; <named-content xmlns:xlink="http://www.w3.org/1999/xlink" content-type="dwc:verbatimCoordinates" xlink:type="simple"><named-content content-type="geo-json" specific-use="{&#34;type&#34;:&#34;Point&#34;,&#34;coordinates&#34;:[8.551917,5.223133]}" id="NCID0EBJBM" xlink:type="simple">5°13'23.28"N, 8°33'06.9"E</named-content></named-content>; 1911 • P.A. Talbot 433 (BM), Oban; <named-content xmlns:xlink="http://www.w3.org/1999/xlink" content-type="dwc:verbatimCoordinates" xlink:type="simple"><named-content content-type="geo-json" specific-use="{&#34;type&#34;:&#34;Point&#34;,&#34;coordinates&#34;:[8.551917,5.223133]}" id="NCID0EJJBM" xlink:type="simple">5°13'23.28"N, 8°33'06.9"E</named-content></named-content>; 1911 • P.A. Talbot 434 (BM), Oban; <named-content xmlns:xlink="http://www.w3.org/1999/xlink" content-type="dwc:verbatimCoordinates" xlink:type="simple"><named-content content-type="geo-json" specific-use="{&#34;type&#34;:&#34;Point&#34;,&#34;coordinates&#34;:[8.551917,5.223133]}" id="NCID0ERJBM" xlink:type="simple">5°13'23.28"N, 8°33'06.9"E</named-content></named-content>; 1911 • P.A. Talbot 82 (BM, K), Oban; <named-content xmlns:xlink="http://www.w3.org/1999/xlink" content-type="dwc:verbatimCoordinates" xlink:type="simple"><named-content content-type="geo-json" specific-use="{&#34;type&#34;:&#34;Point&#34;,&#34;coordinates&#34;:[8.551917,5.223133]}" id="NCID0EZJBM" xlink:type="simple">5°13'23.28"N, 8°33'06.9"E</named-content></named-content>; 1911 • P.A. Talbot s.n (BM); Calabar, Oban; <named-content xmlns:xlink="http://www.w3.org/1999/xlink" content-type="dwc:verbatimCoordinates" xlink:type="simple"><named-content content-type="geo-json" specific-use="{&#34;type&#34;:&#34;Point&#34;,&#34;coordinates&#34;:[8.551917,5.223133]}" id="NCID0EBKBM" xlink:type="simple">5°13'23.28"N, 8°33'06.9"E</named-content></named-content>; 1912 • P.P.C. van Meer 1412 (WAG); Calabar, Oban Group Forest Reserve, East Block; <named-content xmlns:xlink="http://www.w3.org/1999/xlink" content-type="dwc:verbatimCoordinates" xlink:type="simple"><named-content content-type="geo-json" specific-use="{&#34;type&#34;:&#34;Point&#34;,&#34;coordinates&#34;:[8.683333,5.516667]}" id="NCID0EJKBM" xlink:type="simple">5°31'N, 8°41'E</named-content></named-content>; alt. 200 m; 21 Apr. 1971 • P.P.C. van Meer 1430 (U); Calabar, Oban Group Forest Reserve, East Block; <named-content xmlns:xlink="http://www.w3.org/1999/xlink" content-type="dwc:verbatimCoordinates" xlink:type="simple"><named-content content-type="geo-json" specific-use="{&#34;type&#34;:&#34;Point&#34;,&#34;coordinates&#34;:[8.683333,5.516667]}" id="NCID0ERKBM" xlink:type="simple">5°31'N, 8°41'E</named-content></named-content>; alt. 200 m; 22 Apr. 1971 • P.P.C. van Meer 1430 (WAG); Calabar, Oban Group Forest Reserve, East Block; <named-content xmlns:xlink="http://www.w3.org/1999/xlink" content-type="dwc:verbatimCoordinates" xlink:type="simple"><named-content content-type="geo-json" specific-use="{&#34;type&#34;:&#34;Point&#34;,&#34;coordinates&#34;:[8.683333,5.516667]}" id="NCID0EZKBM" xlink:type="simple">5°31'N, 8°41'E</named-content></named-content>; alt. 200 m; 22 Apr. 1971 • R.W.J. Keay FHI28191 (K); Ikom District, Afi River Forest Reserve, near Aboabam, forest by river Nkem; <named-content xmlns:xlink="http://www.w3.org/1999/xlink" content-type="dwc:verbatimCoordinates" xlink:type="simple"><named-content content-type="geo-json" specific-use="{&#34;type&#34;:&#34;Point&#34;,&#34;coordinates&#34;:[8.977911,6.197822]}" id="NCID0EBLBM" xlink:type="simple">6°11'52.16"N, 8°58'40.48"E</named-content></named-content>; 09 Dec. 1950.</p></tp:treatment-sec><tp:treatment-sec><!--Section generated to contain objects referenced in tp:taxon-treatment.--><fig id="F7" position="float" orientation="portrait"><object-id xmlns:xlink="http://www.w3.org/1999/xlink" content-type="doi" xlink:type="simple">10.3897/phytokeys.233.103096.figure7</object-id><label>Figure 7.</label><caption><p><italic><tp:taxon-name><tp:taxon-name-part taxon-name-part-type="genus" reg="Uvariodendron">Uvariodendron</tp:taxon-name-part><tp:taxon-name-part taxon-name-part-type="species" reg="connivens">connivens</tp:taxon-name-part></tp:taxon-name></italic> (Benth.) R.E.Fr. <bold>A</bold> leaf <bold>B</bold> flower, two outer and one inner petal removed <bold>C</bold> outer petal inner view <bold>D</bold> stamen, front view. <italic><tp:taxon-name><tp:taxon-name-part taxon-name-part-type="genus" reg="Uvariodendron">Uvariodendron</tp:taxon-name-part><tp:taxon-name-part taxon-name-part-type="species" reg="angustifolium">angustifolium</tp:taxon-name-part></tp:taxon-name></italic> (Engl. &amp; Diels) R.E.Fr. <bold>E</bold> leaves <bold>F</bold> flower, semi top view <bold>G</bold> flower, bottom view showing bracts <bold>H</bold> flower, bottom view, bracts removed <bold>I</bold> outer petal, outer view <bold>J</bold> stamen, front view <bold>K</bold> carpel, front view and detail of ovules. <bold>A–D</bold> from Mann 1159 <bold>A–K</bold> from Vigne 1610. Drawings by Hélène Lamourdedieu, Publications Scientifiques du Muséum national d’Histoire naturelle, Paris.</p></caption><graphic xmlns:xlink="http://www.w3.org/1999/xlink" xlink:href="phytokeys-233-001_article-103096__-g007.jpg" position="float" orientation="portrait" xlink:type="simple" id="oo_909866.jpg"><uri content-type="original_file" xlink:type="simple">https://binary.pensoft.net/fig/909866</uri></graphic></fig></tp:treatment-sec><ref-list><ref id="B47"><mixed-citation xmlns:xlink="http://www.w3.org/1999/xlink" xlink:type="simple"><person-group><name name-style="western"><surname>Couvreur</surname><given-names>TLP</given-names></name><name name-style="western"><surname>Dagallier</surname><given-names>L-PMJ</given-names></name><name name-style="western"><surname>Crozier</surname><given-names>F</given-names></name><name name-style="western"><surname>Ghogue</surname><given-names>J-P</given-names></name><name name-style="western"><surname>Hoekstra</surname><given-names>PH</given-names></name><name name-style="western"><surname>Kamdem</surname><given-names>NG</given-names></name><name name-style="western"><surname>Johnson</surname><given-names>DM</given-names></name><name name-style="western"><surname>Murray</surname><given-names>NA</given-names></name><name name-style="western"><surname>Sonké</surname><given-names>B</given-names></name></person-group> (<year>2022</year>) <article-title>Flora of Cameroon – <tp:taxon-name><tp:taxon-name-part taxon-name-part-type="family">Annonaceae</tp:taxon-name-part></tp:taxon-name> (Vol. 45).</article-title><source>PhytoKeys</source><volume>207</volume>: <fpage>1</fpage>–<lpage>532</lpage>. <ext-link xlink:href="10.3897/phytokeys.207.61432" ext-link-type="doi" xlink:type="simple">https://doi.org/10.3897/phytokeys.207.61432</ext-link></mixed-citation></ref><ref id="B140"><mixed-citation xmlns:xlink="http://www.w3.org/1999/xlink" xlink:type="simple"><person-group><name name-style="western"><surname>Peguy</surname><given-names>T</given-names></name></person-group> (<year>1998</year>) <italic><tp:taxon-name><tp:taxon-name-part taxon-name-part-type="genus">Uvariodendron</tp:taxon-name-part><tp:taxon-name-part taxon-name-part-type="species">connivens</tp:taxon-name-part></tp:taxon-name></italic>. The IUCN Red List of Threatened Species 1998: e.T34766A9883333. <ext-link xlink:href="10.2305/IUCN.UK.1998.RLTS.T34766A9883333.en" ext-link-type="doi" xlink:type="simple">https://doi.org/10.2305/IUCN.UK.1998.RLTS.T34766A9883333.en</ext-link></mixed-citation></ref></ref-list></tp:taxon-treatment>
