# Supplementary material for: ﻿Phylogenomic inference of the African tribe Monodoreae (Annonaceae) and taxonomic revision of Dennettia, Uvariodendron and Uvariopsis
Source: PhytoKeys. 2023 Sep 22;233:1–200. doi: 10.3897/phytokeys.233.103096 (PMC10552675; doi:10.3897/phytokeys.233.103096)
Supplement: XML Treatment for Uvariodendron dzomboense [file phytokeys.233.103096-treatment9.xml]

<!DOCTYPE tp:taxon-treatment
  PUBLIC "-//TaxonX//DTD Taxonomic Treatment Publishing DTD v0 20100105//EN" "tax-treatment-NSO.dtd">
<tp:taxon-treatment xmlns:tp="http://www.plazi.org/taxpub"><tp:treatment-meta><kwd-group><label>Taxon classification</label><kwd>
                <named-content content-type="kingdom">Plantae</named-content>
              </kwd><kwd>
                <named-content content-type="order">Magnoliales</named-content>
              </kwd><kwd>
                <named-content content-type="family">Annonaceae</named-content>
              </kwd></kwd-group><mixed-citation publication-type="journal"><person-group><name><surname>Dagallier</surname><given-names>Léo-Paul M. J.</given-names></name><name><surname>Mbago</surname><given-names>Frank M.</given-names></name><name><surname>Couderc</surname><given-names>Marie</given-names></name><name><surname>Gaudeul</surname><given-names>Myriam</given-names></name><name><surname>Grall</surname><given-names>Aurélie</given-names></name><name><surname>Loup</surname><given-names>Caroline</given-names></name><name><surname>Wieringa</surname><given-names>Jan J.</given-names></name><name><surname>Sonké</surname><given-names>Bonaventure</given-names></name><name><surname>Couvreur</surname><given-names>Thomas L. P.</given-names></name></person-group><article-title>﻿Phylogenomic inference of the African tribe Monodoreae (<tp:taxon-name><tp:taxon-name-part taxon-name-part-type="family">Annonaceae</tp:taxon-name-part></tp:taxon-name>) and taxonomic revision of <italic><tp:taxon-name><tp:taxon-name-part taxon-name-part-type="genus" reg="Dennettia">Dennettia</tp:taxon-name-part></tp:taxon-name></italic>, <italic><tp:taxon-name><tp:taxon-name-part taxon-name-part-type="genus" reg="Uvariodendron">Uvariodendron</tp:taxon-name-part></tp:taxon-name></italic> and <italic><tp:taxon-name><tp:taxon-name-part taxon-name-part-type="genus" reg="Uvariopsis">Uvariopsis</tp:taxon-name-part></tp:taxon-name></italic></article-title><source>PhytoKeys</source><day>22</day><month>09</month><year>2023</year><volume>233</volume><fpage>1</fpage><lpage>200</lpage><pub-id pub-id-type="doi">10.3897/phytokeys.233.103096</pub-id></mixed-citation></tp:treatment-meta><tp:nomenclature><label>﻿</label><tp:taxon-name>
              <tp:taxon-name-part taxon-name-part-type="genus" reg="Uvariodendron">Uvariodendron</tp:taxon-name-part>
              <tp:taxon-name-part taxon-name-part-type="species" reg="dzomboense">dzomboense</tp:taxon-name-part>
            </tp:taxon-name><tp:taxon-authority>Dagallier, Q.Luke &amp; Couvreur, PhytoKeys 174: 114 (2021)</tp:taxon-authority><xref ref-type="fig" rid="F17">Figs 17</xref><xref ref-type="fig" rid="F18">, 18</xref><xref ref-type="table" rid="T3">; Table 3</xref></tp:nomenclature><tp:treatment-sec sec-type="material" id="SECID0EXMBM"><title>Type.</title><p>Kenya – Coast • S.A. Robertson MDE207 (holotype: K! (no barcode); isotypes: EA!, MO!, WAG! (WAG0065798)), Kwale District – Dzombo Hill; <named-content xmlns:xlink="http://www.w3.org/1999/xlink" content-type="dwc:verbatimCoordinates" xlink:type="simple"><named-content content-type="geo-json" specific-use="{&#34;type&#34;:&#34;Point&#34;,&#34;coordinates&#34;:[39.216667,-4.433333]}" id="NCID0EANBM" xlink:type="simple">4°26'S, 39°13'E</named-content></named-content>; alt. 300 m; 07 Feb. 1989.</p></tp:treatment-sec><tp:treatment-sec sec-type="description" id="SECID0EFNBM"><title>Description.</title><p>Tree 4–7 m tall, D.B.H. unknown; young branches sparsely pubescent to glabrous, old branches glabrous; leaf bud ‘eragrostiform’, composed of 5, distichous, longitudinally folded, velutinous scales. Leaves with margin slightly revolute. Petiole 3–4 mm long, 1–1.5 mm wide, sparsely pubescent to glabrous. Leaf lamina 65–132 mm long, 20–45 mm wide, length:width ratio 2.9–3.6, elliptic to narrowly elliptic, coriaceous, base acute to slightly decurrent, apex attenuate, surface above glabrous, surface below sparsely pubescent to glabrous when young, glabrous when old; midrib impressed above, raised below, glabrous above, slightly pubescent to glabrous below; secondary veins 12–13 pairs, weakly brochidodromous, impressed above, raised below; tertiary veins reticulate. Inflorescences borne on trunk and branches, composed of 1 flower. Flower pedicel 8–30 mm long, 2–2.5 mm in diameter, densely pubescent. Flowers bisexual, buds globose, sessile, ca. 4 mm high, ca. 4.5 mm in diameter, sparsely pubescent. Bracts 6 at base of the pedicel in flower bud, generally the uppermost remaining towards the lower half of the pedicel on mature flower, 5–6 mm long, 5–8 mm wide, ovate, pubescent to shortly pubescent outside, glabrous inside. Sepals 3, 5–7 mm long, 4.5–7 mm wide, fused at base, pubescent to shortly pubescent outside, glabrous inside, color unknown. Outer petals 3, ca. 16 mm long, ca. 9 mm wide, length:width ratio ca. 1.8, ovate, shortly velutinous outside, glabrous inside, color unknown. Inner petals 3, ca. 18 mm long, ca. 8 mm wide, length:width ratio ca. 2.3, obovate, shortly velutinous outside, glabrous inside, color unknown. Stamens 700 to 1000, 2 mm long, 0.5 mm wide, anthers linear, connective prolongation truncate. Carpels 50 to 75, ca. 2 mm long, 1–1.5 mm wide, densely pubescent, free; stigma unknown. Fruiting pedicel ca. 14 mm long, ca. 4 mm in diameter, pubescent. Monocarps (unripe?) ca. 35, ca. 15 mm long, ca. 10 mm wide, length:width ratio ca 1.5, ovoid, densely pubescent, golden brown, sessile. Seeds (unripe?) ca. 5 per monocarp, uniseriate, ca. 4.5 mm long, ca. 10 mm wide.</p><fig id="F17" position="float" orientation="portrait"><object-id xmlns:xlink="http://www.w3.org/1999/xlink" content-type="doi" xlink:type="simple">10.3897/phytokeys.233.103096.figure17</object-id><label>Figure 17.</label><caption><p><italic><tp:taxon-name><tp:taxon-name-part taxon-name-part-type="genus" reg="Uvariodendron">Uvariodendron</tp:taxon-name-part><tp:taxon-name-part taxon-name-part-type="species" reg="dzomboense">dzomboense</tp:taxon-name-part></tp:taxon-name></italic> Dagallier, Q.Luke &amp; Couvreur <bold>A</bold> leaf, upper side <bold>B</bold> petiole and base of leaf, upper side <bold>C</bold> flower bud showing bracts, side view <bold>D</bold> flower, two outer petals and three outer petals removed <bold>E</bold> fruit with young monocarps. <bold>A–C</bold> Luke 7443 <bold>D, E</bold> Robertson MDE 207. Photos Léo-Paul Dagallier.</p></caption><graphic xmlns:xlink="http://www.w3.org/1999/xlink" xlink:href="phytokeys-233-001_article-103096__-g017.jpg" position="float" orientation="portrait" xlink:type="simple" id="oo_909876.jpg"><uri content-type="original_file" xlink:type="simple">https://binary.pensoft.net/fig/909876</uri></graphic></fig></tp:treatment-sec><tp:treatment-sec sec-type="distribution" id="SECID0EQOBM"><title>Distribution.</title><p>Endemic to Somalia-Masai Region. Only known from one locality in Kenya: Dzombo Hill.</p></tp:treatment-sec><tp:treatment-sec sec-type="habitat" id="SECID0EVOBM"><title>Habitat and ecology.</title><p>Moist semi-deciduous forest. Soil: igneous intrusion. Altitude: 270–300 m a.s.l.</p></tp:treatment-sec><tp:treatment-sec sec-type="phenology" id="SECID0E1OBM"><title>Phenology.</title><p>Flowers collected in January and June. Fruits collected in February.</p></tp:treatment-sec><tp:treatment-sec sec-type="notes" id="SECID0E6OBM"><title>Notes.</title><p>This species differs from the other <italic><tp:taxon-name><tp:taxon-name-part taxon-name-part-type="genus" reg="Uvariodendron">Uvariodendron</tp:taxon-name-part></tp:taxon-name></italic> species by the combination of small (i.e. less than 150 mm long) narrowly elliptic to elliptic leaves and 50–75 densely pubescent carpels. It differs from <italic><tp:taxon-name><tp:taxon-name-part taxon-name-part-type="genus" reg="Uvariodendron">Ud.</tp:taxon-name-part><tp:taxon-name-part taxon-name-part-type="species" reg="kirkii">kirkii</tp:taxon-name-part></tp:taxon-name></italic> by its smaller leaves (132 mm maximum versus 210 mm maximum) and higher number of carpels (50–75 versus 7–20).</p><fig id="F18" position="float" orientation="portrait"><object-id xmlns:xlink="http://www.w3.org/1999/xlink" content-type="doi" xlink:type="simple">10.3897/phytokeys.233.103096.figure18</object-id><label>Figure 18.</label><caption><p>Distribution map of <italic><tp:taxon-name><tp:taxon-name-part taxon-name-part-type="genus" reg="Uvariodendron">Uvariodendron</tp:taxon-name-part><tp:taxon-name-part taxon-name-part-type="species" reg="dzomboense">dzomboense</tp:taxon-name-part></tp:taxon-name></italic>. Shades of grey represent elevation, from white (sea level) to darker grey (higher elevation). The inset shows the extent of the map over Africa.</p></caption><graphic xmlns:xlink="http://www.w3.org/1999/xlink" xlink:href="phytokeys-233-001_article-103096__-g018.jpg" position="float" orientation="portrait" xlink:type="simple" id="oo_909877.jpg"><uri content-type="original_file" xlink:type="simple">https://binary.pensoft.net/fig/909877</uri></graphic></fig></tp:treatment-sec><tp:treatment-sec sec-type="Preliminary conservation status" id="SECID0EPQBM"><title>Preliminary conservation status.</title><p>Previous work estimated the <abbrev xmlns:xlink="http://www.w3.org/1999/xlink" xlink:title="extent of occurrence" id="ABBRID0EVQBM" xlink:type="simple">EOO</abbrev> and <abbrev xmlns:xlink="http://www.w3.org/1999/xlink" xlink:title="area of occupancy" id="ABBRID0EZQBM" xlink:type="simple">AOO</abbrev> of this species to be less than 6 km<sup>2</sup>, and assigned a preliminary status of Endangered EN B1ab(iii)+2ab(iii) (<xref ref-type="bibr" rid="B49">Dagallier et al. 2021</xref>).</p></tp:treatment-sec><tp:treatment-sec sec-type="material" id="SECID0EDRBM"><title>Additional specimens examined.</title><p>Kenya – Coast • W.R.Q. Luke 1654 (EA, K); Kwale District, Dzombo Forest Reserve; <named-content xmlns:xlink="http://www.w3.org/1999/xlink" content-type="dwc:verbatimCoordinates" xlink:type="simple"><named-content content-type="geo-json" specific-use="{&#34;type&#34;:&#34;Point&#34;,&#34;coordinates&#34;:[39.216667,-4.416667]}" id="NCID0EMRBM" xlink:type="simple">4°25'S, 39°13'E</named-content></named-content>; alt. 270 m; 06 Jan. 1989 • W.R.Q. Luke 2884 (EA, K); Kwale District, Dzombo Forest Reserve; <named-content xmlns:xlink="http://www.w3.org/1999/xlink" content-type="dwc:verbatimCoordinates" xlink:type="simple"><named-content content-type="geo-json" specific-use="{&#34;type&#34;:&#34;Point&#34;,&#34;coordinates&#34;:[39.216667,-4.416667]}" id="NCID0EURBM" xlink:type="simple">4°25'S, 39°13'E</named-content></named-content>; alt. 271 m; 04 Oct. 1991 • W.R.Q. Luke 3370 (EA); Kwale District, Dzombo Forest Reserve; <named-content xmlns:xlink="http://www.w3.org/1999/xlink" content-type="dwc:verbatimCoordinates" xlink:type="simple"><named-content content-type="geo-json" specific-use="{&#34;type&#34;:&#34;Point&#34;,&#34;coordinates&#34;:[39.216667,-4.416667]}" id="NCID0E3RBM" xlink:type="simple">4°25'S, 39°13'E</named-content></named-content>; alt. 272 m; 12 Nov. 1992 • W.R.Q. Luke 7443 (EA); Kwale District, Dzombo; <named-content xmlns:xlink="http://www.w3.org/1999/xlink" content-type="dwc:verbatimCoordinates" xlink:type="simple"><named-content content-type="geo-json" specific-use="{&#34;type&#34;:&#34;Point&#34;,&#34;coordinates&#34;:[39.200000,-4.416667]}" id="NCID0EESBM" xlink:type="simple">4°25'S, 39°12'E</named-content></named-content>; alt. 270 m; 28 Jun. 2001.</p></tp:treatment-sec><tp:treatment-sec><!--Section generated to contain objects referenced in tp:taxon-treatment.--><table-wrap id="T3" position="float" orientation="portrait"><label>Table 3.</label><caption><p>Morphological comparison between <italic><tp:taxon-name><tp:taxon-name-part taxon-name-part-type="genus" reg="Uvariodendron">Uvariodendron</tp:taxon-name-part><tp:taxon-name-part taxon-name-part-type="species" reg="dzomboense">dzomboense</tp:taxon-name-part></tp:taxon-name></italic> and <italic><tp:taxon-name><tp:taxon-name-part taxon-name-part-type="genus" reg="Uvariodendron">Uvariodendron</tp:taxon-name-part><tp:taxon-name-part taxon-name-part-type="species" reg="mossambicense">mossambicense</tp:taxon-name-part></tp:taxon-name></italic>. In bold: character unique to the species.</p></caption><table id="TID0ENVEM" rules="all"><tbody><tr><th rowspan="1" colspan="1"/><th rowspan="1" colspan="1">Lamina shape</th><th rowspan="1" colspan="1">Lamina size</th><th rowspan="1" colspan="1">Flower bud</th><th rowspan="1" colspan="1">Carpels number</th></tr><tr><td rowspan="1" colspan="1">
                    <italic>
                      <tp:taxon-name><tp:taxon-name-part taxon-name-part-type="genus" reg="Uvariodendron">Uvariodendron</tp:taxon-name-part><tp:taxon-name-part taxon-name-part-type="species" reg="dzomboense">dzomboense</tp:taxon-name-part></tp:taxon-name>
                    </italic>
                  </td><td rowspan="1" colspan="1">elliptic to narrowly elliptic, acute to slightly decurrent at base, attenuate at apex</td><td rowspan="1" colspan="1">65–132 mm long, 20–45 mm wide</td><td rowspan="1" colspan="1">globose, <bold>ca. 4.5 mm in diameter</bold>, pubescent</td><td rowspan="1" colspan="1">
                    <bold>50 to 75</bold>
                  </td></tr><tr><td rowspan="1" colspan="1">
                    <italic>
                      <tp:taxon-name><tp:taxon-name-part taxon-name-part-type="genus" reg="Uvariodendron">Uvariodendron</tp:taxon-name-part><tp:taxon-name-part taxon-name-part-type="species" reg="mossambicense">mossambicense</tp:taxon-name-part></tp:taxon-name>
                    </italic>
                  </td><td rowspan="1" colspan="1">elliptic, acute to slightly decurrent at base, attenuate at apex</td><td rowspan="1" colspan="1">80–135 mm long, 30–50 mm wide</td><td rowspan="1" colspan="1">globose, <bold>ca. 6.5 mm in diameter</bold>, pubescent</td><td rowspan="1" colspan="1">
                    <bold>ca. 5</bold>
                  </td></tr></tbody></table></table-wrap></tp:treatment-sec><ref-list><ref id="B49"><mixed-citation xmlns:xlink="http://www.w3.org/1999/xlink" xlink:type="simple"><person-group><name name-style="western"><surname>Dagallier</surname><given-names>L-PMJ</given-names></name><name name-style="western"><surname>Mbago</surname><given-names>FM</given-names></name><name name-style="western"><surname>Luke</surname><given-names>WRQ</given-names></name><name name-style="western"><surname>Couvreur</surname><given-names>TLP</given-names></name></person-group> (<year>2021</year>) <article-title>Three new species of <italic><tp:taxon-name><tp:taxon-name-part taxon-name-part-type="genus">Uvariodendron</tp:taxon-name-part></tp:taxon-name></italic> (<tp:taxon-name><tp:taxon-name-part taxon-name-part-type="family">Annonaceae</tp:taxon-name-part></tp:taxon-name>) from coastal East Africa in Kenya and Tanzania.</article-title><source>PhytoKeys</source><volume>174</volume>: <fpage>107</fpage>–<lpage>126</lpage>. <ext-link xlink:href="10.3897/phytokeys.174.61630" ext-link-type="doi" xlink:type="simple">https://doi.org/10.3897/phytokeys.174.61630</ext-link></mixed-citation></ref></ref-list></tp:taxon-treatment>
