# Supplementary material for: ﻿Phylogenomic inference of the African tribe Monodoreae (Annonaceae) and taxonomic revision of Dennettia, Uvariodendron and Uvariopsis
Source: PhytoKeys. 2023 Sep 22;233:1–200. doi: 10.3897/phytokeys.233.103096 (PMC10552675; doi:10.3897/phytokeys.233.103096)
Supplement: XML Treatment for Uvariodendron fuscum [file phytokeys.233.103096-treatment10.xml]

<!DOCTYPE tp:taxon-treatment
  PUBLIC "-//TaxonX//DTD Taxonomic Treatment Publishing DTD v0 20100105//EN" "tax-treatment-NSO.dtd">
<tp:taxon-treatment xmlns:tp="http://www.plazi.org/taxpub"><tp:treatment-meta><kwd-group><label>Taxon classification</label><kwd>
                <named-content content-type="kingdom">Plantae</named-content>
              </kwd><kwd>
                <named-content content-type="order">Magnoliales</named-content>
              </kwd><kwd>
                <named-content content-type="family">Annonaceae</named-content>
              </kwd></kwd-group><mixed-citation publication-type="journal"><person-group><name><surname>Dagallier</surname><given-names>Léo-Paul M. J.</given-names></name><name><surname>Mbago</surname><given-names>Frank M.</given-names></name><name><surname>Couderc</surname><given-names>Marie</given-names></name><name><surname>Gaudeul</surname><given-names>Myriam</given-names></name><name><surname>Grall</surname><given-names>Aurélie</given-names></name><name><surname>Loup</surname><given-names>Caroline</given-names></name><name><surname>Wieringa</surname><given-names>Jan J.</given-names></name><name><surname>Sonké</surname><given-names>Bonaventure</given-names></name><name><surname>Couvreur</surname><given-names>Thomas L. P.</given-names></name></person-group><article-title>﻿Phylogenomic inference of the African tribe Monodoreae (<tp:taxon-name><tp:taxon-name-part taxon-name-part-type="family">Annonaceae</tp:taxon-name-part></tp:taxon-name>) and taxonomic revision of <italic><tp:taxon-name><tp:taxon-name-part taxon-name-part-type="genus" reg="Dennettia">Dennettia</tp:taxon-name-part></tp:taxon-name></italic>, <italic><tp:taxon-name><tp:taxon-name-part taxon-name-part-type="genus" reg="Uvariodendron">Uvariodendron</tp:taxon-name-part></tp:taxon-name></italic> and <italic><tp:taxon-name><tp:taxon-name-part taxon-name-part-type="genus" reg="Uvariopsis">Uvariopsis</tp:taxon-name-part></tp:taxon-name></italic></article-title><source>PhytoKeys</source><day>22</day><month>09</month><year>2023</year><volume>233</volume><fpage>1</fpage><lpage>200</lpage><pub-id pub-id-type="doi">10.3897/phytokeys.233.103096</pub-id></mixed-citation></tp:treatment-meta><tp:nomenclature><label>﻿</label><tp:taxon-name>
              <tp:taxon-name-part taxon-name-part-type="genus" reg="Uvariodendron">Uvariodendron</tp:taxon-name-part>
              <tp:taxon-name-part taxon-name-part-type="species" reg="fuscum">fuscum</tp:taxon-name-part>
            </tp:taxon-name><tp:taxon-authority>(Benth.) R.E.Fr., Acta Horti Berg. 10: 61 (1930)</tp:taxon-authority><xref ref-type="fig" rid="F4">Figs 4</xref><xref ref-type="fig" rid="F19">, 19</xref><xref ref-type="fig" rid="F20">, 20</xref><xref ref-type="fig" rid="F21">, 21</xref><xref ref-type="fig" rid="F22">, 22</xref><xref ref-type="fig" rid="F23">, 23</xref><xref ref-type="table" rid="T4">; Table 4</xref><tp:nomenclature-citation-list><tp:nomenclature-citation><tp:taxon-name>
                  <tp:taxon-name-part taxon-name-part-type="status">≡</tp:taxon-name-part>
                  <tp:taxon-name-part taxon-name-part-type="genus" reg="Uvaria">Uvaria</tp:taxon-name-part>
                  <tp:taxon-name-part taxon-name-part-type="species" reg="fusca">fusca</tp:taxon-name-part>
                </tp:taxon-name><comment> Benth., Trans. Linn. Soc. London 23(3): 466 (1862); <tp:taxon-name><tp:taxon-name-part taxon-name-part-type="genus" reg="Uva">Uva</tp:taxon-name-part><tp:taxon-name-part taxon-name-part-type="species" reg="fusca">fusca</tp:taxon-name-part></tp:taxon-name> Kuntze, Revis. Gen. Pl. 1: 8 (1891). Type. Equatorial Guinea – Bioko Sur – G. Mann 308 (holotype: K! (K000198801); isotype: P! (P00362657)); <named-content xmlns:xlink="http://www.w3.org/1999/xlink" content-type="dwc:verbatimCoordinates" xlink:type="simple"><named-content content-type="geo-json" specific-use="{&#34;type&#34;:&#34;Point&#34;,&#34;coordinates&#34;:[8.666667,3.500000]}" id="NCID0EIVBM" xlink:type="simple">3°30'N, 8°40'E</named-content></named-content>; alt. 396 m; 1860. </comment></tp:nomenclature-citation><tp:nomenclature-citation><tp:taxon-name>
                  <tp:taxon-name-part taxon-name-part-type="status">=</tp:taxon-name-part>
                  <tp:taxon-name-part taxon-name-part-type="genus" reg="Uvariodendron">Uvariodendron</tp:taxon-name-part>
                  <tp:taxon-name-part taxon-name-part-type="species" reg="mirabile">mirabile</tp:taxon-name-part>
                </tp:taxon-name><comment> R.E.Fr., Acta Horti Berg. 10 : 59 (1930). Type. Cameroon – South-West Region • P.R. Preuss 1378 (lectotype: P! (P00315830), designated by <xref ref-type="bibr" rid="B47">Couvreur et al. (2022)</xref>, B destroyed), zwischen Victoria und Bimbia; <named-content xmlns:xlink="http://www.w3.org/1999/xlink" content-type="dwc:verbatimCoordinates" xlink:type="simple"><named-content content-type="geo-json" specific-use="{&#34;type&#34;:&#34;Point&#34;,&#34;coordinates&#34;:[9.255325,3.982931]}" id="NCID0EEWBM" xlink:type="simple">3°58'58.55"N, 9°15'19.17"E</named-content></named-content>; 15 Mar. 1898. </comment></tp:nomenclature-citation><tp:nomenclature-citation><tp:taxon-name>
                  <tp:taxon-name-part taxon-name-part-type="status">=</tp:taxon-name-part>
                  <tp:taxon-name-part taxon-name-part-type="genus" reg="Uvaria">Uvaria</tp:taxon-name-part>
                  <tp:taxon-name-part taxon-name-part-type="species" reg="gigantea">gigantea</tp:taxon-name-part>
                </tp:taxon-name><comment> Engl.; <tp:taxon-name><tp:taxon-name-part taxon-name-part-type="genus" reg="Uva">Uva</tp:taxon-name-part><tp:taxon-name-part taxon-name-part-type="species" reg="gigantea">gigantea</tp:taxon-name-part></tp:taxon-name> Kuntze; <tp:taxon-name><tp:taxon-name-part taxon-name-part-type="genus" reg="Uvariodendron">Uvariodendron</tp:taxon-name-part><tp:taxon-name-part taxon-name-part-type="species" reg="giganteum">giganteum</tp:taxon-name-part></tp:taxon-name> (Engl.) R.E.Fr.; concerning <tp:taxon-name><tp:taxon-name-part taxon-name-part-type="genus" reg="Uvariodendron">Uvariodendron</tp:taxon-name-part><tp:taxon-name-part taxon-name-part-type="species" reg="fuscum">fuscum</tp:taxon-name-part><tp:taxon-name-part taxon-name-part-type="infraspecific-rank">var.</tp:taxon-name-part><tp:taxon-name-part taxon-name-part-type="variety" reg="giganteum">giganteum</tp:taxon-name-part></tp:taxon-name> (see details under this variety). </comment></tp:nomenclature-citation><tp:nomenclature-citation><tp:taxon-name>
                  <tp:taxon-name-part taxon-name-part-type="status">=</tp:taxon-name-part>
                  <tp:taxon-name-part taxon-name-part-type="genus" reg="Uvariodendron">Uvariodendron</tp:taxon-name-part>
                  <tp:taxon-name-part taxon-name-part-type="species" reg="magnificum">magnificum</tp:taxon-name-part>
                </tp:taxon-name><comment> Verdc.; syn. nov. concerning <tp:taxon-name><tp:taxon-name-part taxon-name-part-type="genus" reg="Uvariodendron">Uvariodendron</tp:taxon-name-part><tp:taxon-name-part taxon-name-part-type="species" reg="fuscum">fuscum</tp:taxon-name-part><tp:taxon-name-part taxon-name-part-type="infraspecific-rank">var.</tp:taxon-name-part><tp:taxon-name-part taxon-name-part-type="variety" reg="magnificum">magnificum</tp:taxon-name-part></tp:taxon-name> (see details under this variety). </comment></tp:nomenclature-citation></tp:nomenclature-citation-list></tp:nomenclature><tp:treatment-sec sec-type="description" id="SECID0E6YBM"><title>Description.</title><p>Tree 3–15 m tall, D.B.H. 5–35 cm; young branches with long soft hairs producing a whitish appearance quickly falling off to glabrous, old branches glabrous. Petiole 4–35 mm long, 2–8 mm wide, pilose to glabrous. Leaf lamina 160–750 mm long, 43–225 (250) mm wide, length:width ratio (2.1) 2.5–4, narrowly elliptic to elliptic to narrowly obovate, coriaceous, base acute to cuneate to rounded, apex rounded to acuminate, acumen 1–23 mm long; surface above glabrous, surface below pilose to glabrous when young, glabrous when old; midrib impressed above, raised below, glabrous above, pilose to glabrous below; secondary veins 15–33 pairs, weakly brochidodromous, impressed above, raised below; tertiary veins reticulate. Inflorescences borne on trunk and branches, composed of 1–2 (sub)sessile to pedicellate flowers. Flower pedicel 0–15 mm long, 3–6 mm in diameter, velutinous. Flowers bisexual, buds globose, sessile, 6–15 mm high, 6.5–15 mm in diameter, velutinous. Bracts 1 to 6, upper bract 8–35 mm long, 10–50 mm wide, broadly ovate, clasping the pedicel, enclosing the sepals, pubescent outside, glabrous inside. Sepals 3, 11–55 mm long, 13–43 mm wide, ovate, fused at base over 20–50% of their length, velutinous outside, glabrous inside, brown. Outer petals 3, 20–70 mm long, 17–47 mm wide, length:width ratio 1.1–1.7, elliptic to broadly ovate, velutinous outside, glabrous inside, cream to greenish outside, cream with a dark red streak from base up to 75% of the petal length inside. Inner petals 3, 20–53 mm long, 15–38 mm wide, length:width ratio 1.1–2.1, elliptic to broadly obovate to obovate, puberulent outside, glabrous inside, cream outside, dark red to dark purplish red with cream margins inside. Stamens around 2500, 3.5–5 mm long, 0.1–0.5 mm wide, anthers linear, connective prolongation truncate, pale yellow. Carpels 20 to 160, 4–7 mm long, 0.5–2.2 mm wide, velutinous, free; stigma 1–2 mm long, 0.8–1.1 mm wide, coiled, glabrous to velutinous, covered with an exudate at anthesis. Fruiting pedicel 5–18 mm long, 5–8 mm in diameter, pubescent. Monocarps 6 to 80, 20–60 mm long, 11–32 mm wide, length:width ratio 1.7–2.5, cylindrical, curved, acuminate, puberulent, green to brown; sessile to shortly stipitate, stipe 0–4 mm long, 2–5 mm wide, pubescent to glabrate. Seeds 1–16 per monocarp, biseriate, 14 to 23 mm long, 7–11 mm wide, semicircular, orange-brown.</p><fig id="F19" position="float" orientation="portrait"><object-id xmlns:xlink="http://www.w3.org/1999/xlink" content-type="doi" xlink:type="simple">10.3897/phytokeys.233.103096.figure19</object-id><label>Figure 19.</label><caption><p><tp:taxon-name><tp:taxon-name-part taxon-name-part-type="genus" reg="Uvariodendron">Uvariodendron</tp:taxon-name-part><tp:taxon-name-part taxon-name-part-type="species" reg="fuscum">fuscum</tp:taxon-name-part><tp:taxon-name-part taxon-name-part-type="basionym-authority">(Benth.)</tp:taxon-name-part><tp:taxon-name-part taxon-name-part-type="authority">R.E.Fr.</tp:taxon-name-part><tp:taxon-name-part taxon-name-part-type="infraspecific-rank">var.</tp:taxon-name-part><tp:taxon-name-part taxon-name-part-type="variety" reg="fuscum">fuscum</tp:taxon-name-part></tp:taxon-name><bold>A</bold> leaf, lower side <bold>B</bold> apex of young branch with detail of petiole and leaf base, upper side, inset: detail of sparse pubescence on young branch <bold>C</bold> trunk with flower bud (top) and flower (bottom) <bold>D</bold> open flower <bold>E</bold> young fruit with unripe monocarps, one old petal remaining <bold>F</bold> flower semi-bottom view, showing bracts and sepals <bold>G</bold> detail of flower after anthesis, note the falling stamens and pollinator insects, inset: detail of <tp:taxon-name><tp:taxon-name-part taxon-name-part-type="order">Coleoptera</tp:taxon-name-part></tp:taxon-name> full of pollen grains. <bold>A, E, G</bold> Couvreur 1046 <bold>B, C</bold> Couvreur 1029 <bold>D, F</bold> Couvreur 990. Photos Thomas Couvreur.</p></caption><graphic xmlns:xlink="http://www.w3.org/1999/xlink" xlink:href="phytokeys-233-001_article-103096__-g019.jpg" position="float" orientation="portrait" xlink:type="simple" id="oo_909878.jpg"><uri content-type="original_file" xlink:type="simple">https://binary.pensoft.net/fig/909878</uri></graphic></fig></tp:treatment-sec><tp:treatment-sec sec-type="distribution" id="SECID0EB2BM"><title>Distribution.</title><p>Element of the Lower Guinean Domain and Congolia Domain of the Guineo-Congolian Region and Zambezian Region: Cameroon, Democratic Republic of the Congo, Gabon, Equatorial Guinea (Bioko Island), Nigeria, Uganda.</p></tp:treatment-sec><tp:treatment-sec sec-type="habitat" id="SECID0EG2BM"><title>Habitat and ecology.</title><p>Lowland and submontane to mountain mature or old secondary rain forests. Altitude: 100–1400 m a.s.l.</p></tp:treatment-sec><tp:treatment-sec sec-type="phenology" id="SECID0EL2BM"><title>Phenology.</title><p>Flowers collected from January to April. Fruits collected from March to April.</p></tp:treatment-sec><tp:treatment-sec sec-type="Vernacular names" id="SECID0EQ2BM"><title>Vernacular names.</title><p>Cameroon: ‘Limboto’ in Bakweri (van Andel 3761), ‘Obom Ossoé’ in Yaoundé (Biholong 279). Gabon: ‘Inkaca’ in Bakota (Hallé 3156).</p></tp:treatment-sec><tp:treatment-sec sec-type="Uses" id="SECID0EV2BM"><title>Uses.</title><p>The young leaves are boiled and used for soup (Cheek 5145) and the ripe fruits are eaten (van Andel 3761).</p></tp:treatment-sec><tp:treatment-sec sec-type="notes" id="SECID0E12BM"><title>Notes.</title><p>From now on, the name <italic><tp:taxon-name><tp:taxon-name-part taxon-name-part-type="genus" reg="Uvariodendron">Ud.</tp:taxon-name-part><tp:taxon-name-part taxon-name-part-type="species" reg="fuscum">fuscum</tp:taxon-name-part></tp:taxon-name></italic> encompasses the synonyms <italic><tp:taxon-name><tp:taxon-name-part taxon-name-part-type="genus" reg="Uvariodendron">Ud.</tp:taxon-name-part><tp:taxon-name-part taxon-name-part-type="species" reg="mirabile">mirabile</tp:taxon-name-part></tp:taxon-name></italic>, <italic><tp:taxon-name><tp:taxon-name-part taxon-name-part-type="genus" reg="Uvariodendron">Ud.</tp:taxon-name-part><tp:taxon-name-part taxon-name-part-type="species" reg="giganteum">giganteum</tp:taxon-name-part></tp:taxon-name></italic> and <italic><tp:taxon-name><tp:taxon-name-part taxon-name-part-type="genus" reg="Uvariodendron">Ud.</tp:taxon-name-part><tp:taxon-name-part taxon-name-part-type="species" reg="magnificum">magnificum</tp:taxon-name-part></tp:taxon-name></italic>. <italic><tp:taxon-name><tp:taxon-name-part taxon-name-part-type="genus" reg="Uvariodendron">Ud.</tp:taxon-name-part><tp:taxon-name-part taxon-name-part-type="species" reg="fuscum">fuscum</tp:taxon-name-part></tp:taxon-name></italic> consists of a large morphological variation of the leaf and flower size, with var. <tp:taxon-name><tp:taxon-name-part taxon-name-part-type="genus" reg="Uvariodendron"/><tp:taxon-name-part taxon-name-part-type="species" reg="fuscum"/><tp:taxon-name-part taxon-name-part-type="variety" reg="magnificum">magnificum</tp:taxon-name-part></tp:taxon-name> having the largest dimensions, followed by var. <tp:taxon-name><tp:taxon-name-part taxon-name-part-type="genus" reg="Uvariodendron"/><tp:taxon-name-part taxon-name-part-type="species" reg="fuscum"/><tp:taxon-name-part taxon-name-part-type="variety" reg="giganteum">giganteum</tp:taxon-name-part></tp:taxon-name> and then the type variety being the smallest (Fig. <xref ref-type="fig" rid="F4">4</xref>, Table <xref ref-type="table" rid="T4">4</xref>). Although this variation seems to form a continuum, we recognize three different morphological groups described as varieties (see notes under the varieties). This species resembles <italic><tp:taxon-name><tp:taxon-name-part taxon-name-part-type="genus" reg="Uvariodendron">Ud.</tp:taxon-name-part><tp:taxon-name-part taxon-name-part-type="species" reg="calophyllum">calophyllum</tp:taxon-name-part></tp:taxon-name></italic>, <italic><tp:taxon-name><tp:taxon-name-part taxon-name-part-type="genus" reg="Uvariodendron">Ud.</tp:taxon-name-part><tp:taxon-name-part taxon-name-part-type="species" reg="connivens">connivens</tp:taxon-name-part></tp:taxon-name></italic> and <italic><tp:taxon-name><tp:taxon-name-part taxon-name-part-type="genus" reg="Uvariodendron">Ud.</tp:taxon-name-part><tp:taxon-name-part taxon-name-part-type="species" reg="usambarense">usambarense</tp:taxon-name-part></tp:taxon-name></italic> in having large elliptic to obovate leaves. It differs from <italic><tp:taxon-name><tp:taxon-name-part taxon-name-part-type="genus" reg="Uvariodendron">Ud.</tp:taxon-name-part><tp:taxon-name-part taxon-name-part-type="species" reg="calophyllum">calophyllum</tp:taxon-name-part></tp:taxon-name></italic> and <italic><tp:taxon-name><tp:taxon-name-part taxon-name-part-type="genus" reg="Uvariodendron">Ud.</tp:taxon-name-part><tp:taxon-name-part taxon-name-part-type="species" reg="connivens">connivens</tp:taxon-name-part></tp:taxon-name></italic> in having pilose to glabrous young branches and petioles (vs. tomentose in <italic><tp:taxon-name><tp:taxon-name-part taxon-name-part-type="genus" reg="Uvariodendron">Ud.</tp:taxon-name-part><tp:taxon-name-part taxon-name-part-type="species" reg="calophyllum">calophyllum</tp:taxon-name-part></tp:taxon-name></italic> and completely glabrous in <italic><tp:taxon-name><tp:taxon-name-part taxon-name-part-type="genus" reg="Uvariodendron">Ud.</tp:taxon-name-part><tp:taxon-name-part taxon-name-part-type="species" reg="connivens">connivens</tp:taxon-name-part></tp:taxon-name></italic>). It differs from <italic><tp:taxon-name><tp:taxon-name-part taxon-name-part-type="genus" reg="Uvariodendron">Ud.</tp:taxon-name-part><tp:taxon-name-part taxon-name-part-type="species" reg="connivens">connivens</tp:taxon-name-part></tp:taxon-name></italic> in having flower pedicels between 0 and 15 mm long (vs. between 10 and 40 mm long) and in having cream petals with dark red streak within the flower (vs. wine red petals both inside and outside).</p><fig id="F20" position="float" orientation="portrait"><object-id xmlns:xlink="http://www.w3.org/1999/xlink" content-type="doi" xlink:type="simple">10.3897/phytokeys.233.103096.figure20</object-id><label>Figure 20.</label><caption><p><tp:taxon-name><tp:taxon-name-part taxon-name-part-type="genus" reg="Uvariodendron">Uvariodendron</tp:taxon-name-part><tp:taxon-name-part taxon-name-part-type="species" reg="fuscum">fuscum</tp:taxon-name-part><tp:taxon-name-part taxon-name-part-type="infraspecific-rank">var.</tp:taxon-name-part><tp:taxon-name-part taxon-name-part-type="variety" reg="giganteum">giganteum</tp:taxon-name-part></tp:taxon-name> (R.E.Fr.) Dagallier &amp; Couvreur <bold>A</bold> young branch with leaves, lower side, inset: detail of midrib, note the long soft hairs producing <bold>A</bold> whitish appearance <bold>B</bold> young branch, petiole and base of leaf, upper side, note the absence of hairs (fallen off) <bold>C</bold> flower, top view <bold>D</bold> flower, side view showing sepals and bracts <bold>E</bold> young fruit, top view. <bold>A</bold> Couvreur 1229 <bold>B–D</bold> Couvreur 1057. Photos Thomas Couvreur.</p></caption><graphic xmlns:xlink="http://www.w3.org/1999/xlink" xlink:href="phytokeys-233-001_article-103096__-g020.jpg" position="float" orientation="portrait" xlink:type="simple" id="oo_909879.jpg"><uri content-type="original_file" xlink:type="simple">https://binary.pensoft.net/fig/909879</uri></graphic></fig></tp:treatment-sec><tp:treatment-sec sec-type="Preliminary conservation status" id="SECID0E4CCM"><title>Preliminary conservation status.</title><p>This species is widespread, distributed from Nigeria to Uganda. A previous assessment listed it as Near Threatened NT (<xref ref-type="bibr" rid="B30">Cheek and Cable 2000</xref>). However, the assessment was made on what is now <tp:taxon-name><tp:taxon-name-part taxon-name-part-type="genus" reg="Uvariodendron">Ud.</tp:taxon-name-part><tp:taxon-name-part taxon-name-part-type="species" reg="fuscum">fuscum</tp:taxon-name-part><tp:taxon-name-part taxon-name-part-type="infraspecific-rank">var.</tp:taxon-name-part><tp:taxon-name-part taxon-name-part-type="variety" reg="fuscum">fuscum</tp:taxon-name-part></tp:taxon-name> and thus needs to be updated. Here, the <abbrev xmlns:xlink="http://www.w3.org/1999/xlink" xlink:title="extent of occurrence" id="ABBRID0EYDCM" xlink:type="simple">EOO</abbrev> is estimated at 755,899 km<sup>2</sup> and its <abbrev xmlns:xlink="http://www.w3.org/1999/xlink" xlink:title="area of occupancy" id="ABBRID0E5DCM" xlink:type="simple">AOO</abbrev> at 152 km<sup>2</sup>. Based solely on <abbrev xmlns:xlink="http://www.w3.org/1999/xlink" xlink:title="area of occupancy" id="ABBRID0EEECM" xlink:type="simple">AOO</abbrev> value, it would qualify for Endangered EN, but none of the other B2 subcriterion are met. Following IUCN criterion B, it is assigned a preliminary conservation updated status of Least Concern LC.</p><fig id="F21" position="float" orientation="portrait"><object-id xmlns:xlink="http://www.w3.org/1999/xlink" content-type="doi" xlink:type="simple">10.3897/phytokeys.233.103096.figure21</object-id><label>Figure 21.</label><caption><p><tp:taxon-name><tp:taxon-name-part taxon-name-part-type="genus" reg="Uvariodendron">Uvariodendron</tp:taxon-name-part><tp:taxon-name-part taxon-name-part-type="species" reg="fuscum">fuscum</tp:taxon-name-part><tp:taxon-name-part taxon-name-part-type="infraspecific-rank">var.</tp:taxon-name-part><tp:taxon-name-part taxon-name-part-type="variety" reg="giganteum">giganteum</tp:taxon-name-part></tp:taxon-name> (R.E.Fr.) Dagallier &amp; Couvreur <bold>A</bold> leaf <bold>B</bold> flower bud, side view <bold>C</bold> flower bud, bracts removed, side view <bold>D</bold> detail of flower bud, two sepals, one outer and two inner petals removed <bold>E</bold> outer petal, outer view <bold>F</bold> inner petal, outer view <bold>G</bold> stamen <bold>H</bold> carpels, side view and detail of ovules <bold>I</bold> longitudinal section of receptacle <bold>J</bold> floral diagram <bold>K</bold> fruit, longitudinal sections of monocarps. <bold>A–K</bold> from Hallé 3156 (as <italic><tp:taxon-name><tp:taxon-name-part taxon-name-part-type="genus" reg="Uvariodendron">Ud.</tp:taxon-name-part><tp:taxon-name-part taxon-name-part-type="species" reg="giganteum">giganteum</tp:taxon-name-part></tp:taxon-name></italic>). Drawings by Hélène Lamourdedieu, modified from <xref ref-type="bibr" rid="B117">Le Thomas (1969</xref>; pl. 50, p. 279), Publications Scientifiques du Muséum national d’Histoire naturelle, Paris.</p></caption><graphic xmlns:xlink="http://www.w3.org/1999/xlink" xlink:href="phytokeys-233-001_article-103096__-g021.jpg" position="float" orientation="portrait" xlink:type="simple" id="oo_909880.jpg"><uri content-type="original_file" xlink:type="simple">https://binary.pensoft.net/fig/909880</uri></graphic></fig><fig id="F22" position="float" orientation="portrait"><object-id xmlns:xlink="http://www.w3.org/1999/xlink" content-type="doi" xlink:type="simple">10.3897/phytokeys.233.103096.figure22</object-id><label>Figure 22.</label><caption><p><tp:taxon-name><tp:taxon-name-part taxon-name-part-type="genus" reg="Uvariodendron">Uvariodendron</tp:taxon-name-part><tp:taxon-name-part taxon-name-part-type="species" reg="fuscum">fuscum</tp:taxon-name-part><tp:taxon-name-part taxon-name-part-type="infraspecific-rank">var.</tp:taxon-name-part><tp:taxon-name-part taxon-name-part-type="variety" reg="magnificum">magnificum</tp:taxon-name-part></tp:taxon-name> (Verdc.) Dagallier &amp; Couvreur <bold>A</bold> young branch with leaves and apical bud <bold>B</bold> leaf, upper side <bold>C</bold> longitudinal section of flower bud <bold>D</bold> flower, semi-side view <bold>E</bold> carpel with carpel wall partially removed to show arrangement of ovules, side view <bold>F</bold> young fruit, side view <bold>G</bold> monocarp, side view <bold>H</bold> seed, side view. <bold>A–H</bold> from Okodi in Hamilton 696 (as <italic><tp:taxon-name><tp:taxon-name-part taxon-name-part-type="genus" reg="Uvariodendron">Ud.</tp:taxon-name-part><tp:taxon-name-part taxon-name-part-type="species" reg="magnificum">magnificum</tp:taxon-name-part></tp:taxon-name></italic>). Drawings by Mary Griesrson, modified from <xref ref-type="bibr" rid="B177">Verdcourt (1969</xref>; fig. 2, p. 517), Kew Bulletin 1969, © Board of Trustees of the Royal Botanic Gardens, Kew.</p></caption><graphic xmlns:xlink="http://www.w3.org/1999/xlink" xlink:href="phytokeys-233-001_article-103096__-g022.jpg" position="float" orientation="portrait" xlink:type="simple" id="oo_909881.jpg"><uri content-type="original_file" xlink:type="simple">https://binary.pensoft.net/fig/909881</uri></graphic></fig></tp:treatment-sec><tp:treatment-sec><!--Section generated to contain objects referenced in tp:taxon-treatment.--><fig id="F4" position="float" orientation="portrait"><object-id xmlns:xlink="http://www.w3.org/1999/xlink" content-type="doi" xlink:type="simple">10.3897/phytokeys.233.103096.figure4</object-id><label>Figure 4.</label><caption><p>Morphological continuum in <italic><tp:taxon-name><tp:taxon-name-part taxon-name-part-type="genus" reg="Uvariodendron">Uvariodendron</tp:taxon-name-part><tp:taxon-name-part taxon-name-part-type="species" reg="fuscum">fuscum</tp:taxon-name-part></tp:taxon-name></italic>: traits comparison for var. <tp:taxon-name><tp:taxon-name-part taxon-name-part-type="genus" reg="Uvariodendron"/><tp:taxon-name-part taxon-name-part-type="species" reg="fuscum"/><tp:taxon-name-part taxon-name-part-type="variety" reg="fuscum">fuscum</tp:taxon-name-part></tp:taxon-name> (fusc.), var. <tp:taxon-name><tp:taxon-name-part taxon-name-part-type="genus" reg="Uvariodendron"/><tp:taxon-name-part taxon-name-part-type="species" reg="fuscum"/><tp:taxon-name-part taxon-name-part-type="variety" reg="giganteum">giganteum</tp:taxon-name-part></tp:taxon-name> (gig.) and var. <tp:taxon-name><tp:taxon-name-part taxon-name-part-type="genus" reg="Uvariodendron"/><tp:taxon-name-part taxon-name-part-type="species" reg="fuscum"/><tp:taxon-name-part taxon-name-part-type="variety" reg="magnificum">magnificum</tp:taxon-name-part></tp:taxon-name> (mag.). Each point represents a measurement. Vertical bars span the minimum and maximum values of the focal traits. Photos, left: leaf of Couvreur 1046; top right: flower, below view, of Couvreur 1046; below right: flower, top view, of Couvreur 990 (CC BY-NC 4.0 Thomas Couvreur).</p></caption><graphic xmlns:xlink="http://www.w3.org/1999/xlink" xlink:href="phytokeys-233-001_article-103096__-g004.jpg" position="float" orientation="portrait" xlink:type="simple" id="oo_909863.jpg"><uri content-type="original_file" xlink:type="simple">https://binary.pensoft.net/fig/909863</uri></graphic></fig><fig id="F23" position="float" orientation="portrait"><object-id xmlns:xlink="http://www.w3.org/1999/xlink" content-type="doi" xlink:type="simple">10.3897/phytokeys.233.103096.figure23</object-id><label>Figure 23.</label><caption><p>Distribution map of <italic><tp:taxon-name><tp:taxon-name-part taxon-name-part-type="genus" reg="Uvariodendron">Uvariodendron</tp:taxon-name-part><tp:taxon-name-part taxon-name-part-type="species" reg="fuscum">fuscum</tp:taxon-name-part></tp:taxon-name></italic>. Shades of grey represent elevation, from white (sea level) to darker grey (higher elevation). The inset shows the extent of the map over Africa.</p></caption><graphic xmlns:xlink="http://www.w3.org/1999/xlink" xlink:href="phytokeys-233-001_article-103096__-g023.jpg" position="float" orientation="portrait" xlink:type="simple" id="oo_909882.jpg"><uri content-type="original_file" xlink:type="simple">https://binary.pensoft.net/fig/909882</uri></graphic></fig><table-wrap id="T4" position="float" orientation="portrait"><label>Table 4.</label><caption><p><italic><tp:taxon-name><tp:taxon-name-part taxon-name-part-type="genus" reg="Uvariodendron">Uvariodendron</tp:taxon-name-part><tp:taxon-name-part taxon-name-part-type="species" reg="fuscum">fuscum</tp:taxon-name-part></tp:taxon-name></italic>: morphological comparison between var. <tp:taxon-name><tp:taxon-name-part taxon-name-part-type="genus" reg="Uvariodendron"/><tp:taxon-name-part taxon-name-part-type="species" reg="fuscum"/><tp:taxon-name-part taxon-name-part-type="variety" reg="fuscum">fuscum</tp:taxon-name-part></tp:taxon-name>, var. <tp:taxon-name><tp:taxon-name-part taxon-name-part-type="genus" reg="Uvariodendron"/><tp:taxon-name-part taxon-name-part-type="species" reg="fuscum"/><tp:taxon-name-part taxon-name-part-type="variety" reg="giganteum">giganteum</tp:taxon-name-part></tp:taxon-name> and var. <tp:taxon-name><tp:taxon-name-part taxon-name-part-type="genus" reg="Uvariodendron"/><tp:taxon-name-part taxon-name-part-type="species" reg="fuscum"/><tp:taxon-name-part taxon-name-part-type="variety" reg="magnificum">magnificum</tp:taxon-name-part></tp:taxon-name>. In bold: character useful to differentiate the varieties.</p></caption><table id="TID0EE1EM" rules="all"><tbody><tr><th rowspan="1" colspan="1">
                    <italic>
                      <tp:taxon-name><tp:taxon-name-part taxon-name-part-type="genus" reg="Uvariodendron">Ud.</tp:taxon-name-part><tp:taxon-name-part taxon-name-part-type="species" reg="fuscum">fuscum</tp:taxon-name-part></tp:taxon-name>
                    </italic>
                  </th><th rowspan="1" colspan="1">Young branches indumentum</th><th rowspan="1" colspan="1">Lamina size</th><th rowspan="1" colspan="1">Sepals size</th><th rowspan="1" colspan="1">Petals size</th><th rowspan="1" colspan="1">Carpels number</th></tr><tr><td rowspan="1" colspan="1">
                    var. <tp:taxon-name><tp:taxon-name-part taxon-name-part-type="genus" reg="Uvariodendron"/><tp:taxon-name-part taxon-name-part-type="species" reg="fuscum"/><tp:taxon-name-part taxon-name-part-type="variety" reg="fuscum">fuscum</tp:taxon-name-part></tp:taxon-name></td><td rowspan="1" colspan="1">
                    <bold>sparsely pubescent to glabrous</bold>
                  </td><td rowspan="1" colspan="1">160–450 mm long, 43–118 mm wide</td><td rowspan="1" colspan="1"><bold>11–23 mm long</bold>, 13–26 mm wide</td><td rowspan="1" colspan="1">20–42 mm long, 15–26 mm wide</td><td rowspan="1" colspan="1">20 to 70</td></tr><tr><td rowspan="1" colspan="1">
                    var. <tp:taxon-name><tp:taxon-name-part taxon-name-part-type="genus" reg="Uvariodendron"/><tp:taxon-name-part taxon-name-part-type="species" reg="fuscum"/><tp:taxon-name-part taxon-name-part-type="variety" reg="giganteum">giganteum</tp:taxon-name-part></tp:taxon-name></td><td rowspan="1" colspan="1">with long soft hairs producing a whitish appearance quickly falling off</td><td rowspan="1" colspan="1">357–676 mm long, 84–225 mm wide</td><td rowspan="1" colspan="1"><bold>20–30 mm long</bold>, 16–26 mm wide</td><td rowspan="1" colspan="1">21–40 mm long, 17–30 mm wide</td><td rowspan="1" colspan="1">50 to 100</td></tr><tr><td rowspan="1" colspan="1">
                    var. <tp:taxon-name><tp:taxon-name-part taxon-name-part-type="genus" reg="Uvariodendron"/><tp:taxon-name-part taxon-name-part-type="species" reg="fuscum"/><tp:taxon-name-part taxon-name-part-type="variety" reg="magnificum">magnificum</tp:taxon-name-part></tp:taxon-name></td><td rowspan="1" colspan="1">with long soft hairs producing a whitish appearance quickly falling off</td><td rowspan="1" colspan="1">210–750 mm long, 57–215 (250) mm wide</td><td rowspan="1" colspan="1"><bold>30–55 mm long</bold>, 30–43 mm wide</td><td rowspan="1" colspan="1">50–70 mm long, 36–47 mm wide</td><td rowspan="1" colspan="1">
                    <bold>150 to 160</bold>
                  </td></tr></tbody></table></table-wrap></tp:treatment-sec><ref-list><ref id="B117"><mixed-citation xmlns:xlink="http://www.w3.org/1999/xlink" xlink:type="simple"><person-group><name name-style="western"><surname>Le Thomas</surname><given-names>A</given-names></name></person-group> (<year>1969</year>) <source>Flore du Gabon 16 – Annonacées.</source><publisher-name>Muséum National d’Histoire Naturelle</publisher-name>, <publisher-loc>Paris</publisher-loc>, <size units="page">371 pp</size>.</mixed-citation></ref><ref id="B177"><mixed-citation xmlns:xlink="http://www.w3.org/1999/xlink" xlink:type="simple"><person-group><name name-style="western"><surname>Verdcourt</surname><given-names>B</given-names></name></person-group> (<year>1969</year>) <article-title>The genus <italic><tp:taxon-name><tp:taxon-name-part taxon-name-part-type="genus">Uvariodendron</tp:taxon-name-part></tp:taxon-name></italic> (Engl. &amp; Diels) R. E. Fries (<tp:taxon-name><tp:taxon-name-part taxon-name-part-type="family">Annonaceae</tp:taxon-name-part></tp:taxon-name>) in East Africa.</article-title><source>Kew Bulletin</source><volume>23</volume>(<issue>3</issue>): <fpage>511</fpage>–<lpage>521</lpage>. <ext-link xlink:href="10.2307/4117202" ext-link-type="doi" xlink:type="simple">https://doi.org/10.2307/4117202</ext-link></mixed-citation></ref><ref id="B47"><mixed-citation xmlns:xlink="http://www.w3.org/1999/xlink" xlink:type="simple"><person-group><name name-style="western"><surname>Couvreur</surname><given-names>TLP</given-names></name><name name-style="western"><surname>Dagallier</surname><given-names>L-PMJ</given-names></name><name name-style="western"><surname>Crozier</surname><given-names>F</given-names></name><name name-style="western"><surname>Ghogue</surname><given-names>J-P</given-names></name><name name-style="western"><surname>Hoekstra</surname><given-names>PH</given-names></name><name name-style="western"><surname>Kamdem</surname><given-names>NG</given-names></name><name name-style="western"><surname>Johnson</surname><given-names>DM</given-names></name><name name-style="western"><surname>Murray</surname><given-names>NA</given-names></name><name name-style="western"><surname>Sonké</surname><given-names>B</given-names></name></person-group> (<year>2022</year>) <article-title>Flora of Cameroon – <tp:taxon-name><tp:taxon-name-part taxon-name-part-type="family">Annonaceae</tp:taxon-name-part></tp:taxon-name> (Vol. 45).</article-title><source>PhytoKeys</source><volume>207</volume>: <fpage>1</fpage>–<lpage>532</lpage>. <ext-link xlink:href="10.3897/phytokeys.207.61432" ext-link-type="doi" xlink:type="simple">https://doi.org/10.3897/phytokeys.207.61432</ext-link></mixed-citation></ref><ref id="B30"><mixed-citation xmlns:xlink="http://www.w3.org/1999/xlink" xlink:type="simple"><person-group><name name-style="western"><surname>Cheek</surname><given-names>M</given-names></name><name name-style="western"><surname>Cable</surname><given-names>S</given-names></name></person-group> (<year>2000</year>) <italic><tp:taxon-name><tp:taxon-name-part taxon-name-part-type="genus">Uvariodendron</tp:taxon-name-part><tp:taxon-name-part taxon-name-part-type="species">fuscum</tp:taxon-name-part></tp:taxon-name></italic>. The IUCN Red List of Threatened Species 2000: e.T39476A10240275. <ext-link xlink:href="10.2305/IUCN.UK.2000.RLTS.T39476A10240275.en" ext-link-type="doi" xlink:type="simple">https://doi.org/10.2305/IUCN.UK.2000.RLTS.T39476A10240275.en</ext-link></mixed-citation></ref></ref-list></tp:taxon-treatment>
