# Supplementary material for: ﻿Phylogenomic inference of the African tribe Monodoreae (Annonaceae) and taxonomic revision of Dennettia, Uvariodendron and Uvariopsis
Source: PhytoKeys. 2023 Sep 22;233:1–200. doi: 10.3897/phytokeys.233.103096 (PMC10552675; doi:10.3897/phytokeys.233.103096)
Supplement: XML Treatment for Uvariodendron fuscum var. fuscum [file phytokeys.233.103096-treatment11.xml]

<!DOCTYPE tp:taxon-treatment
  PUBLIC "-//TaxonX//DTD Taxonomic Treatment Publishing DTD v0 20100105//EN" "tax-treatment-NSO.dtd">
<tp:taxon-treatment xmlns:tp="http://www.plazi.org/taxpub"><tp:treatment-meta><kwd-group><label>Taxon classification</label><kwd>
                <named-content content-type="kingdom">Plantae</named-content>
              </kwd><kwd>
                <named-content content-type="order">Magnoliales</named-content>
              </kwd><kwd>
                <named-content content-type="family">Annonaceae</named-content>
              </kwd></kwd-group><mixed-citation publication-type="journal"><person-group><name><surname>Dagallier</surname><given-names>Léo-Paul M. J.</given-names></name><name><surname>Mbago</surname><given-names>Frank M.</given-names></name><name><surname>Couderc</surname><given-names>Marie</given-names></name><name><surname>Gaudeul</surname><given-names>Myriam</given-names></name><name><surname>Grall</surname><given-names>Aurélie</given-names></name><name><surname>Loup</surname><given-names>Caroline</given-names></name><name><surname>Wieringa</surname><given-names>Jan J.</given-names></name><name><surname>Sonké</surname><given-names>Bonaventure</given-names></name><name><surname>Couvreur</surname><given-names>Thomas L. P.</given-names></name></person-group><article-title>﻿Phylogenomic inference of the African tribe Monodoreae (<tp:taxon-name><tp:taxon-name-part taxon-name-part-type="family">Annonaceae</tp:taxon-name-part></tp:taxon-name>) and taxonomic revision of <italic><tp:taxon-name><tp:taxon-name-part taxon-name-part-type="genus" reg="Dennettia">Dennettia</tp:taxon-name-part></tp:taxon-name></italic>, <italic><tp:taxon-name><tp:taxon-name-part taxon-name-part-type="genus" reg="Uvariodendron">Uvariodendron</tp:taxon-name-part></tp:taxon-name></italic> and <italic><tp:taxon-name><tp:taxon-name-part taxon-name-part-type="genus" reg="Uvariopsis">Uvariopsis</tp:taxon-name-part></tp:taxon-name></italic></article-title><source>PhytoKeys</source><day>22</day><month>09</month><year>2023</year><volume>233</volume><fpage>1</fpage><lpage>200</lpage><pub-id pub-id-type="doi">10.3897/phytokeys.233.103096</pub-id></mixed-citation></tp:treatment-meta><tp:nomenclature><label>﻿</label><tp:taxon-name>
              <tp:taxon-name-part taxon-name-part-type="genus" reg="Uvariodendron">Uvariodendron</tp:taxon-name-part>
              <tp:taxon-name-part taxon-name-part-type="species" reg="fuscum">fuscum</tp:taxon-name-part>
              <tp:taxon-name-part taxon-name-part-type="infraspecific-rank">var.</tp:taxon-name-part>
              <tp:taxon-name-part taxon-name-part-type="variety" reg="fuscum">fuscum</tp:taxon-name-part>
            </tp:taxon-name><xref ref-type="fig" rid="F19">Figs 19</xref><xref ref-type="fig" rid="F23">, 23</xref><xref ref-type="table" rid="T4">; Table 4</xref></tp:nomenclature><tp:treatment-sec sec-type="description" id="SECID0EDKCM"><title>Description.</title><p>Young branches sparsely pubescent to glabrous. Petiole 4–16 mm long, 2–5 mm wide. Leaf lamina 160–450 mm long, 43–118 mm wide, length:width ratio (2.1) 2.8–3.9, Base acute, apex acute to acuminate, surface below glabrate when young, glabrous when old; midrib sparsely pubescent to glabrous below; secondary veins 15–24 pairs. Flower pedicel 0–5 mm long. Bracts 1 to 6, upper bract 10–25 mm long, 14–25 mm wide. Sepals 11–23 mm long, 13–26 mm wide. Outer petals 20–39 mm long, 17–26 mm wide. Inner petals 20–42 mm long, 15–26 mm wide, length:width ratio 1.3–2.1, broadly obovate to obovate. Carpels 20 to 70. Fruiting pedicel ca. 5 mm long. Monocarps (only unripe fruits seen).</p><fig id="F23" position="float" orientation="portrait"><object-id xmlns:xlink="http://www.w3.org/1999/xlink" content-type="doi" xlink:type="simple">10.3897/phytokeys.233.103096.figure23</object-id><label>Figure 23.</label><caption><p>Distribution map of <italic><tp:taxon-name><tp:taxon-name-part taxon-name-part-type="genus" reg="Uvariodendron">Uvariodendron</tp:taxon-name-part><tp:taxon-name-part taxon-name-part-type="species" reg="fuscum">fuscum</tp:taxon-name-part></tp:taxon-name></italic>. Shades of grey represent elevation, from white (sea level) to darker grey (higher elevation). The inset shows the extent of the map over Africa.</p></caption><graphic xmlns:xlink="http://www.w3.org/1999/xlink" xlink:href="phytokeys-233-001_article-103096__-g023.jpg" position="float" orientation="portrait" xlink:type="simple" id="oo_909882.jpg"><uri content-type="original_file" xlink:type="simple">https://binary.pensoft.net/fig/909882</uri></graphic></fig></tp:treatment-sec><tp:treatment-sec sec-type="distribution" id="SECID0EALCM"><title>Distribution.</title><p>Endemic to Lower Guinean Domain of the Guineo-Congolian Region: Cameroon, Equatorial Guinea (Bioko Island), Nigeria.</p></tp:treatment-sec><tp:treatment-sec sec-type="habitat" id="SECID0EFLCM"><title>Habitat and ecology.</title><p>Submontane to mountain mature or old secondary rain forests. Altitude: 800–1400 m a.s.l.</p></tp:treatment-sec><tp:treatment-sec sec-type="material" id="SECID0EKLCM"><title>Additional specimens examined.</title><p>Cameroon – South-West Region • A. Dahl 622 (K), trail north of Likombe village; <named-content xmlns:xlink="http://www.w3.org/1999/xlink" content-type="dwc:verbatimCoordinates" xlink:type="simple"><named-content content-type="geo-json" specific-use="{&#34;type&#34;:&#34;Point&#34;,&#34;coordinates&#34;:[9.183333,4.233333]}" id="NCID0ETLCM" xlink:type="simple">4°14'N, 9°11'E</named-content></named-content>; alt. 1060 m; 02 Mar. 1995 • B.-A. Nkongmeneck 891 (YA), Mt Cameroun, flanc d'Ekona Lelu, feuille IGN: 1/200 000 Buea-Douala; <named-content xmlns:xlink="http://www.w3.org/1999/xlink" content-type="dwc:verbatimCoordinates" xlink:type="simple"><named-content content-type="geo-json" specific-use="{&#34;type&#34;:&#34;Point&#34;,&#34;coordinates&#34;:[9.300000,4.266667]}" id="NCID0E2LCM" xlink:type="simple">4°16'N, 9°18'E</named-content></named-content>; alt. 1300 m; 14 Jan. 1985 • D.W. Thomas 4469 (K, MO, P, P, YA), forest and meadows on the gently sloping side of Mt Cameroun above small Koto village; <named-content xmlns:xlink="http://www.w3.org/1999/xlink" content-type="dwc:verbatimCoordinates" xlink:type="simple"><named-content content-type="geo-json" specific-use="{&#34;type&#34;:&#34;Point&#34;,&#34;coordinates&#34;:[9.100000,4.300000]}" id="NCID0EDMCM" xlink:type="simple">4°18'N, 9°06'E</named-content></named-content>; alt. 550 m; 06 Mar. 1985 • E.W.G. Kalbreyer 41 (K); <named-content xmlns:xlink="http://www.w3.org/1999/xlink" content-type="dwc:verbatimCoordinates" xlink:type="simple"><named-content content-type="geo-json" specific-use="{&#34;type&#34;:&#34;Point&#34;,&#34;coordinates&#34;:[9.200000,4.016667]}" id="NCID0ELMCM" xlink:type="simple">4°01'N, 9°12'E</named-content></named-content>; 1877 • G.W.J. Mildbraed 10720 (K), Likomba – Pflangzung, 15–35 km NE of Victoria; <named-content xmlns:xlink="http://www.w3.org/1999/xlink" content-type="dwc:verbatimCoordinates" xlink:type="simple"><named-content content-type="geo-json" specific-use="{&#34;type&#34;:&#34;Point&#34;,&#34;coordinates&#34;:[9.333333,4.100000]}" id="NCID0ETMCM" xlink:type="simple">4°06'N, 9°20'E</named-content></named-content>; alt. 50 m; Nov. 1928 • H. Lehmbach 178 (B), Buea; <named-content xmlns:xlink="http://www.w3.org/1999/xlink" content-type="dwc:verbatimCoordinates" xlink:type="simple"><named-content content-type="geo-json" specific-use="{&#34;type&#34;:&#34;Point&#34;,&#34;coordinates&#34;:[9.233333,4.150000]}" id="NCID0E2MCM" xlink:type="simple">4°09'N, 9°14'E</named-content></named-content>; alt. 1800 m; 16 Jan. 1898 • H. Lehmbach 57 (B, K), Buea1, Buea; <named-content xmlns:xlink="http://www.w3.org/1999/xlink" content-type="dwc:verbatimCoordinates" xlink:type="simple"><named-content content-type="geo-json" specific-use="{&#34;type&#34;:&#34;Point&#34;,&#34;coordinates&#34;:[9.233333,4.150000]}" id="NCID0EDNCM" xlink:type="simple">4°09'N, 9°14'E</named-content></named-content>; alt. 1000 m; 26 Apr. 1897 • J.J. Wieringa 2058 (WAG); Fako, Mt Etinde (=Small Mt Cameroon), near and at summit; <named-content xmlns:xlink="http://www.w3.org/1999/xlink" content-type="dwc:verbatimCoordinates" xlink:type="simple"><named-content content-type="geo-json" specific-use="{&#34;type&#34;:&#34;Point&#34;,&#34;coordinates&#34;:[9.116667,4.083333]}" id="NCID0ELNCM" xlink:type="simple">4°05'N, 9°07'E</named-content></named-content>; alt. 1400 m; 29 Jan. 1994 • M. Groves 122 (K, SCA, YA), trail north of Likombe Village; <named-content xmlns:xlink="http://www.w3.org/1999/xlink" content-type="dwc:verbatimCoordinates" xlink:type="simple"><named-content content-type="geo-json" specific-use="{&#34;type&#34;:&#34;Point&#34;,&#34;coordinates&#34;:[9.183333,4.233333]}" id="NCID0ETNCM" xlink:type="simple">4°14'N, 9°11'E</named-content></named-content>; alt. 1000 m; 21 Feb. 1995 • M.R. Cheek 5145 (K, SCA, YA), Liwenyi, on the West bank of the Onge river above the first set of rapids, that is about 1–2 hours walk inland from Enyenge; <named-content xmlns:xlink="http://www.w3.org/1999/xlink" content-type="dwc:verbatimCoordinates" xlink:type="simple"><named-content content-type="geo-json" specific-use="{&#34;type&#34;:&#34;Point&#34;,&#34;coordinates&#34;:[8.966667,4.283333]}" id="NCID0E2NCM" xlink:type="simple">4°17'N, 8°58'E</named-content></named-content>; alt. 50 m; 27 Oct. 1993 • P. Lane 142 (K, SCA, YA), Mt Kupé, within Permanent Sample Plot on Shrike Trail leading from Nyasoso to summit; <named-content xmlns:xlink="http://www.w3.org/1999/xlink" content-type="dwc:verbatimCoordinates" xlink:type="simple"><named-content content-type="geo-json" specific-use="{&#34;type&#34;:&#34;Point&#34;,&#34;coordinates&#34;:[9.666667,4.833333]}" id="NCID0EDOCM" xlink:type="simple">4°50'N, 9°40'E</named-content></named-content>; alt. 1200 m; 20 Jun. 1994 • R.W.J. Keay FHI37485 (FHI, K), Kumba Distr., eastern boundary of Bambuko F.R., about 11 miles SSW. of Musome. Northern slopes of Cameroon Mt; <named-content xmlns:xlink="http://www.w3.org/1999/xlink" content-type="dwc:verbatimCoordinates" xlink:type="simple"><named-content content-type="geo-json" specific-use="{&#34;type&#34;:&#34;Point&#34;,&#34;coordinates&#34;:[9.198819,4.305031]}" id="NCID0ELOCM" xlink:type="simple">4°18'18.11'N, 9°11'55.75'E</named-content></named-content>; alt. 1000 m; 01 Feb. 1958 • S. Cable 1353 (K, SCA, YA), path towards grassland and top of Mt Cameroon from Likombe; <named-content xmlns:xlink="http://www.w3.org/1999/xlink" content-type="dwc:verbatimCoordinates" xlink:type="simple"><named-content content-type="geo-json" specific-use="{&#34;type&#34;:&#34;Point&#34;,&#34;coordinates&#34;:[9.183333,4.116667]}" id="NCID0ETOCM" xlink:type="simple">4°07'N, 9°11'E</named-content></named-content>; alt. 1060 m; 22 Feb. 1995 • S. Cable 1524 (K, SCA, YA), Upper Boando, logging path that becomes trail to summit; <named-content xmlns:xlink="http://www.w3.org/1999/xlink" content-type="dwc:verbatimCoordinates" xlink:type="simple"><named-content content-type="geo-json" specific-use="{&#34;type&#34;:&#34;Point&#34;,&#34;coordinates&#34;:[9.150000,4.066667]}" id="NCID0E2OCM" xlink:type="simple">4°04'N, 9°09'E</named-content></named-content>; alt. 900 m; 14 Mar. 1995 • S. Cable 1626 (K, YA), path to summit of Etinde from Upper Boando; <named-content xmlns:xlink="http://www.w3.org/1999/xlink" content-type="dwc:verbatimCoordinates" xlink:type="simple"><named-content content-type="geo-json" specific-use="{&#34;type&#34;:&#34;Point&#34;,&#34;coordinates&#34;:[9.150000,4.066667]}" id="NCID0EDPCM" xlink:type="simple">4°04'N, 9°09'E</named-content></named-content>; alt. 1000 m; 16 Mar. 1995 • S. Cable 2187 (K, YA); Ndian, Korup National Park, Ekundu Kundu, path from Ekundu-Kundu to about 1 km; <named-content xmlns:xlink="http://www.w3.org/1999/xlink" content-type="dwc:verbatimCoordinates" xlink:type="simple"><named-content content-type="geo-json" specific-use="{&#34;type&#34;:&#34;Point&#34;,&#34;coordinates&#34;:[8.916150,5.037289]}" id="NCID0ELPCM" xlink:type="simple">5°02'14.24'N, 8°54'58.14'E</named-content></named-content>; alt. 300 m; 26 Apr. 1996 • T.D. Maitland 453 (K), Buea, above upper farm; <named-content xmlns:xlink="http://www.w3.org/1999/xlink" content-type="dwc:verbatimCoordinates" xlink:type="simple"><named-content content-type="geo-json" specific-use="{&#34;type&#34;:&#34;Point&#34;,&#34;coordinates&#34;:[9.233333,4.150000]}" id="NCID0ETPCM" xlink:type="simple">4°09'N, 9°14'E</named-content></named-content>; alt. 1219 m; 1924 • T.D. Maitland s.n.10 (K), Cameroon mountain, Buea; <named-content xmlns:xlink="http://www.w3.org/1999/xlink" content-type="dwc:verbatimCoordinates" xlink:type="simple"><named-content content-type="geo-json" specific-use="{&#34;type&#34;:&#34;Point&#34;,&#34;coordinates&#34;:[9.233333,4.150000]}" id="NCID0E2PCM" xlink:type="simple">4°09'N, 9°14'E</named-content></named-content>; alt. 975 m; 1930 • T.D. Maitland s.n.9 (K), Cameroon mountain, Buea area; <named-content xmlns:xlink="http://www.w3.org/1999/xlink" content-type="dwc:verbatimCoordinates" xlink:type="simple"><named-content content-type="geo-json" specific-use="{&#34;type&#34;:&#34;Point&#34;,&#34;coordinates&#34;:[9.233333,4.150000]}" id="NCID0EDQCM" xlink:type="simple">4°09'N, 9°14'E</named-content></named-content>; alt. 1219 m; 1930 • T.L.P. Couvreur 1026 (WAG, YA), on trail leading to top of Mt Etinde, after Ekonjo village; <named-content xmlns:xlink="http://www.w3.org/1999/xlink" content-type="dwc:verbatimCoordinates" xlink:type="simple"><named-content content-type="geo-json" specific-use="{&#34;type&#34;:&#34;Point&#34;,&#34;coordinates&#34;:[9.152822,4.067297]}" id="NCID0ELQCM" xlink:type="simple">4°04'02.27'N, 9°09'10.16'E</named-content></named-content>; alt. 749 m; 01 Apr. 2016 • T.L.P. Couvreur 1029 (MPU, WAG, YA), on trail leading to top of Mt Etinde, after Ekonjo village; <named-content xmlns:xlink="http://www.w3.org/1999/xlink" content-type="dwc:verbatimCoordinates" xlink:type="simple"><named-content content-type="geo-json" specific-use="{&#34;type&#34;:&#34;Point&#34;,&#34;coordinates&#34;:[9.153175,4.068008]}" id="NCID0ETQCM" xlink:type="simple">4°04'04.83'N, 9°09'11.43'E</named-content></named-content>; alt. 781 m; 01 Apr. 2016 • T.L.P. Couvreur 1040 (MPU, WAG, YA), Mt Cameroon National Park, Bakinguili trail, above Bakinguili village; <named-content xmlns:xlink="http://www.w3.org/1999/xlink" content-type="dwc:verbatimCoordinates" xlink:type="simple"><named-content content-type="geo-json" specific-use="{&#34;type&#34;:&#34;Point&#34;,&#34;coordinates&#34;:[9.056864,4.096681]}" id="NCID0E2QCM" xlink:type="simple">4°05'48.05'N, 9°03'24.71'E</named-content></named-content>; alt. 563 m; 02 Apr. 2016 • T.L.P. Couvreur 1046 (MPU, WAG, YA), Mt Cameroon National Park, on the Bomona trail, behind Bomona village, 10 km NW from Idenau; <named-content xmlns:xlink="http://www.w3.org/1999/xlink" content-type="dwc:verbatimCoordinates" xlink:type="simple"><named-content content-type="geo-json" specific-use="{&#34;type&#34;:&#34;Point&#34;,&#34;coordinates&#34;:[9.101753,4.296239]}" id="NCID0EDRCM" xlink:type="simple">4°17'46.46'N, 9°06'06.31'E</named-content></named-content>; alt. 859 m; 03 Apr. 2016 • T.L.P. Couvreur 990 (MPU, WAG, YA), slopes of Mt Cameroon, on the Bokwango trail, near Bokwango village, 4 km south west of Buea; <named-content xmlns:xlink="http://www.w3.org/1999/xlink" content-type="dwc:verbatimCoordinates" xlink:type="simple"><named-content content-type="geo-json" specific-use="{&#34;type&#34;:&#34;Point&#34;,&#34;coordinates&#34;:[9.186467,4.123683]}" id="NCID0ELRCM" xlink:type="simple">4°07'25.26'N, 9°11'11.28'E</named-content></named-content>; alt. 1227 m; 23 Mar. 2016 • T.L.P. Couvreur 992 (MPU, WAG, YA), slopes of Mt Cameroon, on the Bokwango trail, near Bokwango village, 4 km south west of Buea; <named-content xmlns:xlink="http://www.w3.org/1999/xlink" content-type="dwc:verbatimCoordinates" xlink:type="simple"><named-content content-type="geo-json" specific-use="{&#34;type&#34;:&#34;Point&#34;,&#34;coordinates&#34;:[9.170536,4.124183]}" id="NCID0ETRCM" xlink:type="simple">4°07'27.06'N, 9°10'13.93'E</named-content></named-content>; alt. 1560 m; 23 Mar. 2016. Equatorial Guinea – Bioco (Fernando Poo) • G.W.J. Mildbraed 6428 (B), Pico Basilé, Fernando Poo: Nordseite d. Pics v. Sta. Isabel oberhalb Basilé, Wald über der Kakao-Region 6–800 m, viel Allanblackia, (oberer Tropenwald); <named-content xmlns:xlink="http://www.w3.org/1999/xlink" content-type="dwc:verbatimCoordinates" xlink:type="simple"><named-content content-type="geo-json" specific-use="{&#34;type&#34;:&#34;Point&#34;,&#34;coordinates&#34;:[8.857700,3.690200]}" id="NCID0E2RCM" xlink:type="simple">3°41'24.72'N, 8°51'27.72'E</named-content></named-content>; alt. 800 m; 16 Aug. 1911 – Bioko Sur • W.R.Q. Luke 12203 (MA), Moeri: Camp1 to Camp2; <named-content xmlns:xlink="http://www.w3.org/1999/xlink" content-type="dwc:verbatimCoordinates" xlink:type="simple"><named-content content-type="geo-json" specific-use="{&#34;type&#34;:&#34;Point&#34;,&#34;coordinates&#34;:[8.668600,3.469400]}" id="NCID0EDSCM" xlink:type="simple">3°28'09.84'N, 8°40'06.96'E</named-content></named-content>; alt. 704 m • W.R.Q. Luke 13279 (K), Hormiga Camp pt 346 to North camp pt 347; <named-content xmlns:xlink="http://www.w3.org/1999/xlink" content-type="dwc:verbatimCoordinates" xlink:type="simple"><named-content content-type="geo-json" specific-use="{&#34;type&#34;:&#34;Point&#34;,&#34;coordinates&#34;:[8.489900,3.347500]}" id="NCID0ELSCM" xlink:type="simple">3°20'51'N, 8°29'23.64'E</named-content></named-content>; alt. 800 m; 01 Feb. 2009. Nigeria – Cross River State • K. Schmitt 323 (MO), Cross River National Park. Oban Hills. SW facing slope ca 5 km E of Neghe; <named-content xmlns:xlink="http://www.w3.org/1999/xlink" content-type="dwc:verbatimCoordinates" xlink:type="simple"><named-content content-type="geo-json" specific-use="{&#34;type&#34;:&#34;Point&#34;,&#34;coordinates&#34;:[8.647222,5.255556]}" id="NCID0ETSCM" xlink:type="simple">5°15'20“N, 8°38'50"E</named-content></named-content>; 07 Feb. 1995.</p></tp:treatment-sec><tp:treatment-sec><!--Section generated to contain objects referenced in tp:taxon-treatment.--><fig id="F19" position="float" orientation="portrait"><object-id xmlns:xlink="http://www.w3.org/1999/xlink" content-type="doi" xlink:type="simple">10.3897/phytokeys.233.103096.figure19</object-id><label>Figure 19.</label><caption><p><tp:taxon-name><tp:taxon-name-part taxon-name-part-type="genus" reg="Uvariodendron">Uvariodendron</tp:taxon-name-part><tp:taxon-name-part taxon-name-part-type="species" reg="fuscum">fuscum</tp:taxon-name-part><tp:taxon-name-part taxon-name-part-type="basionym-authority">(Benth.)</tp:taxon-name-part><tp:taxon-name-part taxon-name-part-type="authority">R.E.Fr.</tp:taxon-name-part><tp:taxon-name-part taxon-name-part-type="infraspecific-rank">var.</tp:taxon-name-part><tp:taxon-name-part taxon-name-part-type="variety" reg="fuscum">fuscum</tp:taxon-name-part></tp:taxon-name><bold>A</bold> leaf, lower side <bold>B</bold> apex of young branch with detail of petiole and leaf base, upper side, inset: detail of sparse pubescence on young branch <bold>C</bold> trunk with flower bud (top) and flower (bottom) <bold>D</bold> open flower <bold>E</bold> young fruit with unripe monocarps, one old petal remaining <bold>F</bold> flower semi-bottom view, showing bracts and sepals <bold>G</bold> detail of flower after anthesis, note the falling stamens and pollinator insects, inset: detail of <tp:taxon-name><tp:taxon-name-part taxon-name-part-type="order">Coleoptera</tp:taxon-name-part></tp:taxon-name> full of pollen grains. <bold>A, E, G</bold> Couvreur 1046 <bold>B, C</bold> Couvreur 1029 <bold>D, F</bold> Couvreur 990. Photos Thomas Couvreur.</p></caption><graphic xmlns:xlink="http://www.w3.org/1999/xlink" xlink:href="phytokeys-233-001_article-103096__-g019.jpg" position="float" orientation="portrait" xlink:type="simple" id="oo_909878.jpg"><uri content-type="original_file" xlink:type="simple">https://binary.pensoft.net/fig/909878</uri></graphic></fig><table-wrap id="T4" position="float" orientation="portrait"><label>Table 4.</label><caption><p><italic><tp:taxon-name><tp:taxon-name-part taxon-name-part-type="genus" reg="Uvariodendron">Uvariodendron</tp:taxon-name-part><tp:taxon-name-part taxon-name-part-type="species" reg="fuscum">fuscum</tp:taxon-name-part></tp:taxon-name></italic>: morphological comparison between var. <tp:taxon-name><tp:taxon-name-part taxon-name-part-type="genus" reg="Uvariodendron"/><tp:taxon-name-part taxon-name-part-type="species" reg="fuscum"/><tp:taxon-name-part taxon-name-part-type="variety" reg="fuscum">fuscum</tp:taxon-name-part></tp:taxon-name>, var. <tp:taxon-name><tp:taxon-name-part taxon-name-part-type="genus" reg="Uvariodendron"/><tp:taxon-name-part taxon-name-part-type="species" reg="fuscum"/><tp:taxon-name-part taxon-name-part-type="variety" reg="giganteum">giganteum</tp:taxon-name-part></tp:taxon-name> and var. <tp:taxon-name><tp:taxon-name-part taxon-name-part-type="genus" reg="Uvariodendron"/><tp:taxon-name-part taxon-name-part-type="species" reg="fuscum"/><tp:taxon-name-part taxon-name-part-type="variety" reg="magnificum">magnificum</tp:taxon-name-part></tp:taxon-name>. In bold: character useful to differentiate the varieties.</p></caption><table id="TID0EE1EM" rules="all"><tbody><tr><th rowspan="1" colspan="1">
                    <italic>
                      <tp:taxon-name><tp:taxon-name-part taxon-name-part-type="genus" reg="Uvariodendron">Ud.</tp:taxon-name-part><tp:taxon-name-part taxon-name-part-type="species" reg="fuscum">fuscum</tp:taxon-name-part></tp:taxon-name>
                    </italic>
                  </th><th rowspan="1" colspan="1">Young branches indumentum</th><th rowspan="1" colspan="1">Lamina size</th><th rowspan="1" colspan="1">Sepals size</th><th rowspan="1" colspan="1">Petals size</th><th rowspan="1" colspan="1">Carpels number</th></tr><tr><td rowspan="1" colspan="1">
                    var. <tp:taxon-name><tp:taxon-name-part taxon-name-part-type="genus" reg="Uvariodendron"/><tp:taxon-name-part taxon-name-part-type="species" reg="fuscum"/><tp:taxon-name-part taxon-name-part-type="variety" reg="fuscum">fuscum</tp:taxon-name-part></tp:taxon-name></td><td rowspan="1" colspan="1">
                    <bold>sparsely pubescent to glabrous</bold>
                  </td><td rowspan="1" colspan="1">160–450 mm long, 43–118 mm wide</td><td rowspan="1" colspan="1"><bold>11–23 mm long</bold>, 13–26 mm wide</td><td rowspan="1" colspan="1">20–42 mm long, 15–26 mm wide</td><td rowspan="1" colspan="1">20 to 70</td></tr><tr><td rowspan="1" colspan="1">
                    var. <tp:taxon-name><tp:taxon-name-part taxon-name-part-type="genus" reg="Uvariodendron"/><tp:taxon-name-part taxon-name-part-type="species" reg="fuscum"/><tp:taxon-name-part taxon-name-part-type="variety" reg="giganteum">giganteum</tp:taxon-name-part></tp:taxon-name></td><td rowspan="1" colspan="1">with long soft hairs producing a whitish appearance quickly falling off</td><td rowspan="1" colspan="1">357–676 mm long, 84–225 mm wide</td><td rowspan="1" colspan="1"><bold>20–30 mm long</bold>, 16–26 mm wide</td><td rowspan="1" colspan="1">21–40 mm long, 17–30 mm wide</td><td rowspan="1" colspan="1">50 to 100</td></tr><tr><td rowspan="1" colspan="1">
                    var. <tp:taxon-name><tp:taxon-name-part taxon-name-part-type="genus" reg="Uvariodendron"/><tp:taxon-name-part taxon-name-part-type="species" reg="fuscum"/><tp:taxon-name-part taxon-name-part-type="variety" reg="magnificum">magnificum</tp:taxon-name-part></tp:taxon-name></td><td rowspan="1" colspan="1">with long soft hairs producing a whitish appearance quickly falling off</td><td rowspan="1" colspan="1">210–750 mm long, 57–215 (250) mm wide</td><td rowspan="1" colspan="1"><bold>30–55 mm long</bold>, 30–43 mm wide</td><td rowspan="1" colspan="1">50–70 mm long, 36–47 mm wide</td><td rowspan="1" colspan="1">
                    <bold>150 to 160</bold>
                  </td></tr></tbody></table></table-wrap></tp:treatment-sec></tp:taxon-treatment>
