# Supplementary material for: ﻿Phylogenomic inference of the African tribe Monodoreae (Annonaceae) and taxonomic revision of Dennettia, Uvariodendron and Uvariopsis
Source: PhytoKeys. 2023 Sep 22;233:1–200. doi: 10.3897/phytokeys.233.103096 (PMC10552675; doi:10.3897/phytokeys.233.103096)
Supplement: XML Treatment for Uvariodendron fuscum var. giganteum [file phytokeys.233.103096-treatment12.xml]

<!DOCTYPE tp:taxon-treatment
  PUBLIC "-//TaxonX//DTD Taxonomic Treatment Publishing DTD v0 20100105//EN" "tax-treatment-NSO.dtd">
<tp:taxon-treatment xmlns:tp="http://www.plazi.org/taxpub"><tp:treatment-meta><kwd-group><label>Taxon classification</label><kwd>
                <named-content content-type="kingdom">Plantae</named-content>
              </kwd><kwd>
                <named-content content-type="order">Magnoliales</named-content>
              </kwd><kwd>
                <named-content content-type="family">Annonaceae</named-content>
              </kwd></kwd-group><mixed-citation publication-type="journal"><person-group><name><surname>Dagallier</surname><given-names>Léo-Paul M. J.</given-names></name><name><surname>Mbago</surname><given-names>Frank M.</given-names></name><name><surname>Couderc</surname><given-names>Marie</given-names></name><name><surname>Gaudeul</surname><given-names>Myriam</given-names></name><name><surname>Grall</surname><given-names>Aurélie</given-names></name><name><surname>Loup</surname><given-names>Caroline</given-names></name><name><surname>Wieringa</surname><given-names>Jan J.</given-names></name><name><surname>Sonké</surname><given-names>Bonaventure</given-names></name><name><surname>Couvreur</surname><given-names>Thomas L. P.</given-names></name></person-group><article-title>﻿Phylogenomic inference of the African tribe Monodoreae (<tp:taxon-name><tp:taxon-name-part taxon-name-part-type="family">Annonaceae</tp:taxon-name-part></tp:taxon-name>) and taxonomic revision of <italic><tp:taxon-name><tp:taxon-name-part taxon-name-part-type="genus" reg="Dennettia">Dennettia</tp:taxon-name-part></tp:taxon-name></italic>, <italic><tp:taxon-name><tp:taxon-name-part taxon-name-part-type="genus" reg="Uvariodendron">Uvariodendron</tp:taxon-name-part></tp:taxon-name></italic> and <italic><tp:taxon-name><tp:taxon-name-part taxon-name-part-type="genus" reg="Uvariopsis">Uvariopsis</tp:taxon-name-part></tp:taxon-name></italic></article-title><source>PhytoKeys</source><day>22</day><month>09</month><year>2023</year><volume>233</volume><fpage>1</fpage><lpage>200</lpage><pub-id pub-id-type="doi">10.3897/phytokeys.233.103096</pub-id></mixed-citation></tp:treatment-meta><tp:nomenclature><label>﻿</label><tp:taxon-name>
              <tp:taxon-name-part taxon-name-part-type="genus" reg="Uvariodendron">Uvariodendron</tp:taxon-name-part>
              <tp:taxon-name-part taxon-name-part-type="species" reg="fuscum">fuscum</tp:taxon-name-part>
              <tp:taxon-name-part taxon-name-part-type="infraspecific-rank">var.</tp:taxon-name-part>
              <tp:taxon-name-part taxon-name-part-type="variety" reg="giganteum">giganteum</tp:taxon-name-part>
            </tp:taxon-name><tp:taxon-authority>(R.E.Fr.) Dagallier &amp; Couvreur, PhytoKeys 207: 423 (2022)</tp:taxon-authority><xref ref-type="fig" rid="F20">Figs 20</xref><xref ref-type="fig" rid="F21">, 21</xref><xref ref-type="fig" rid="F23">, 23</xref><xref ref-type="table" rid="T4">; Table 4</xref><tp:nomenclature-citation-list><tp:nomenclature-citation><tp:taxon-name>
                  <tp:taxon-name-part taxon-name-part-type="status">≡</tp:taxon-name-part>
                  <tp:taxon-name-part taxon-name-part-type="genus" reg="Uvaria">Uvaria</tp:taxon-name-part>
                  <tp:taxon-name-part taxon-name-part-type="species" reg="gigantea">gigantea</tp:taxon-name-part>
                </tp:taxon-name><comment> Engl., Notizbl. Königl. Bot. Gart. Berlin 2: 292. 1899 (quoad specimens Zenker 108 and 698); <tp:taxon-name><tp:taxon-name-part taxon-name-part-type="genus" reg="Uva">Uva</tp:taxon-name-part><tp:taxon-name-part taxon-name-part-type="species" reg="gigantea">gigantea</tp:taxon-name-part></tp:taxon-name> Kuntze, Deutsche Bot. Monatsschr. xxi. 173 (1903); <tp:taxon-name><tp:taxon-name-part taxon-name-part-type="genus" reg="Uvariodendron">Uvariodendron</tp:taxon-name-part><tp:taxon-name-part taxon-name-part-type="species" reg="giganteum">giganteum</tp:taxon-name-part></tp:taxon-name> (Engl.) R.E.Fr., Acta Horti Berg. 10: 62 (1930). Type. Cameroon – Central Region • G.A. Zenker 108 (lectotype: P! (P00362654), designated by <xref ref-type="bibr" rid="B47">Couvreur et al. (2022)</xref>; isolectotype: COI! (COI00004926); lectotype designed by <xref ref-type="bibr" rid="B74">Fries (1930)</xref> as B, but sheet destroyed), Yaoundé, Yaunde; <named-content xmlns:xlink="http://www.w3.org/1999/xlink" content-type="dwc:verbatimCoordinates" xlink:type="simple"><named-content content-type="geo-json" specific-use="{&#34;type&#34;:&#34;Point&#34;,&#34;coordinates&#34;:[11.516667,3.866667]}" id="NCID0EDWCM" xlink:type="simple">3°52'N, 11°31'E</named-content></named-content>; alt. 800 m; 1895. </comment></tp:nomenclature-citation></tp:nomenclature-citation-list></tp:nomenclature><tp:treatment-sec sec-type="description" id="SECID0EIWCM"><title>Description.</title><p>Young branches with long soft hairs producing a whitish appearance quickly falling off. Petiole 8–35 mm long, 3.5–8 mm wide. Leaf lamina 357–676 mm long, 84–225 mm wide, length:width ratio 2.5–4, base acute to rounded, apex acute to acuminate, surface below pilose to glabrous when young, glabrous when old; midrib pilose to glabrous below; secondary veins 22–33 pairs. Flower pedicel 0–7.5 mm long. Bracts 1 to 6, upper bract 16–22 mm long, 20–50 mm wide. Sepals 20–30 mm long, 16–26 mm wide. Outer petals 25–40 mm long, 17–30 mm wide. Inner petals 21–40 mm long, 17–29 mm wide, length:width ratio 1.1–1.5, broadly obovate to obovate. Carpels 50 to 100. Fruiting pedicel 9–15 mm long. Monocarps 6 to 24, 20–50 mm long, 11–25 mm wide, length:width ratio 1.7–3.8, cylindrical, curved, acuminate, slightly constricted between the seeds, puberulent, green to brown. Seeds 8–14 per monocarp, ca. 14 mm long, ca. 7 mm wide.</p></tp:treatment-sec><tp:treatment-sec sec-type="distribution" id="SECID0ENWCM"><title>Distribution.</title><p>Element of the Lower Guinean Domain and Congolia Domain of the Guineo-Congolian Region: Cameroon, Democratic Republic of the Congo, Gabon.</p></tp:treatment-sec><tp:treatment-sec sec-type="habitat" id="SECID0ESWCM"><title>Habitat and ecology.</title><p>Lowland to submontane mature or old secondary rain forests, on inundated soils or along streams or rivers. Altitude: 100–1300 m a.s.l.</p></tp:treatment-sec><tp:treatment-sec sec-type="notes" id="SECID0EXWCM"><title>Notes.</title><p><tp:taxon-name><tp:taxon-name-part taxon-name-part-type="genus" reg="Uvariodendron">Ud.</tp:taxon-name-part><tp:taxon-name-part taxon-name-part-type="species" reg="fuscum">fuscum</tp:taxon-name-part><tp:taxon-name-part taxon-name-part-type="infraspecific-rank">var.</tp:taxon-name-part><tp:taxon-name-part taxon-name-part-type="variety" reg="giganteum">giganteum</tp:taxon-name-part></tp:taxon-name> differs from the type variety in having young branches and petiole covered with long soft hairs producing a whitish appearance quickly falling off (vs. young branches and petiole sparsely pubescent to glabrous). Compared to the type variety, it has larger leaves (35.7–67.6 cm long and 8.4–22.5 cm wide, vs. 16–45 cm long and 4.3–11.8 cm wide), with generally more secondary veins (22 to 33 vs. 15 to 24), and flowers with generally greater sepals (20–30 mm long vs. 11–23 mm long) and more carpels (50 to 100 vs. 20 to 70) (Fig. <xref ref-type="fig" rid="F4">4</xref>, Table <xref ref-type="table" rid="T4">4</xref>). Most of these characters overlap and without the young branches covered with long soft hairs it can be hard to place some specimens in the var. <tp:taxon-name><tp:taxon-name-part taxon-name-part-type="genus" reg="Uvariodendron"/><tp:taxon-name-part taxon-name-part-type="species" reg="fuscum"/><tp:taxon-name-part taxon-name-part-type="variety" reg="giganteum">giganteum</tp:taxon-name-part></tp:taxon-name> with certainty. The specimen Zenker 108, defined to be the type specimen by <xref ref-type="bibr" rid="B74">Fries (1930)</xref>, was not found in B (lost or destroyed), so we made the duplicate from P as the lectotype and the duplicate from COI as the isolectotype (<xref ref-type="bibr" rid="B47">Couvreur et al 2022</xref>).</p></tp:treatment-sec><tp:treatment-sec sec-type="material" id="SECID0EKYCM"><title>Additional specimens examined.</title><p>Cameroon – Central Region • G.A. Zenker 698 (B), Yaoundé, Yaunde; <named-content xmlns:xlink="http://www.w3.org/1999/xlink" content-type="dwc:verbatimCoordinates" xlink:type="simple"><named-content content-type="geo-json" specific-use="{&#34;type&#34;:&#34;Point&#34;,&#34;coordinates&#34;:[11.516667,3.866667]}" id="NCID0ETYCM" xlink:type="simple">3°52'N, 11°31'E</named-content></named-content>; alt. 800 m; 04 Feb. 1895 • T.L.P. Couvreur 419 (MPU, WAG, YA), Mont Mbam Minkon, on trail, 5 km from Nkol Nyada village; <named-content xmlns:xlink="http://www.w3.org/1999/xlink" content-type="dwc:verbatimCoordinates" xlink:type="simple"><named-content content-type="geo-json" specific-use="{&#34;type&#34;:&#34;Point&#34;,&#34;coordinates&#34;:[11.402400,3.968031]}" id="NCID0E2YCM" xlink:type="simple">3°58'04.91'N, 11°24'08.64'E</named-content></named-content>; alt. 1000 m; 21 Mar. 2013 – East Region • T.L.P. Couvreur 1206 (MPU, WAG, YA), 60 km south of Yokadouma, 30 km after Ngato, 15 km after river. ALPICAM ‘base de vie', then on forestry road starting 4 km before Maséa village; <named-content xmlns:xlink="http://www.w3.org/1999/xlink" content-type="dwc:verbatimCoordinates" xlink:type="simple"><named-content content-type="geo-json" specific-use="{&#34;type&#34;:&#34;Point&#34;,&#34;coordinates&#34;:[14.707122,3.165328]}" id="NCID0EDZCM" xlink:type="simple">3°09'55.18'N, 14°42'25.64'E</named-content></named-content>; alt. 587 m; 05 Mar. 2019 • T.L.P. Couvreur 1229 (MPU, WAG, YA), 60 km south of Yokadouma, 30 km after Ngato, 15 km after river. ALPICAM ‘base de vie', then 40 km on forestry road starting 4 km before Maséa village. Coupe 4–4 of UFA 023; <named-content xmlns:xlink="http://www.w3.org/1999/xlink" content-type="dwc:verbatimCoordinates" xlink:type="simple"><named-content content-type="geo-json" specific-use="{&#34;type&#34;:&#34;Point&#34;,&#34;coordinates&#34;:[14.671722,3.085603]}" id="NCID0ELZCM" xlink:type="simple">3°05'08.17'N, 14°40'18.2'E</named-content></named-content>; alt. 622 m; 08 Mar. 2019 – South Region • G.A. Zenker 1438 (L), Bipinde, Urwaldgebiet; <named-content xmlns:xlink="http://www.w3.org/1999/xlink" content-type="dwc:verbatimCoordinates" xlink:type="simple"><named-content content-type="geo-json" specific-use="{&#34;type&#34;:&#34;Point&#34;,&#34;coordinates&#34;:[10.416667,3.083333]}" id="NCID0ETZCM" xlink:type="simple">3°05'N, 10°25'E</named-content></named-content>; 1898 • M. Biholong 279 (P, YA), près d'Alati. Ancienne piste Alati – Mintom II; <named-content xmlns:xlink="http://www.w3.org/1999/xlink" content-type="dwc:verbatimCoordinates" xlink:type="simple"><named-content content-type="geo-json" specific-use="{&#34;type&#34;:&#34;Point&#34;,&#34;coordinates&#34;:[13.404892,2.195681]}" id="NCID0E2ZCM" xlink:type="simple">2°11'44.45'N, 13°24'17.61'E</named-content></named-content>; 17 Jan. 1975 – South-West Region • C. Doumenge 473 (L, MO, P), Cameroon. Bakossi Mountains 1–8 Km NNE of Menyum Village; <named-content xmlns:xlink="http://www.w3.org/1999/xlink" content-type="dwc:verbatimCoordinates" xlink:type="simple"><named-content content-type="geo-json" specific-use="{&#34;type&#34;:&#34;Point&#34;,&#34;coordinates&#34;:[9.633333,5.016667]}" id="NCID0ED1CM" xlink:type="simple">5°01'N, 9°38'E</named-content></named-content>; alt. 1000 m; 22 May. 1987 • P. Lane 501 (K, SCA, WAG, YA), Mt Kupe Division. Ndum. Forest trail 2 km south from Etube-Tape village; <named-content xmlns:xlink="http://www.w3.org/1999/xlink" content-type="dwc:verbatimCoordinates" xlink:type="simple"><named-content content-type="geo-json" specific-use="{&#34;type&#34;:&#34;Point&#34;,&#34;coordinates&#34;:[9.700000,4.850000]}" id="NCID0EL1CM" xlink:type="simple">4°51'N, 9°42'E</named-content></named-content>; alt. 1200 m; 02 Feb. 1995 • T.L.P. Couvreur 1057 (MPU, WAG, YA), Nyasoso village, on max's trail to Mt Kupe; <named-content xmlns:xlink="http://www.w3.org/1999/xlink" content-type="dwc:verbatimCoordinates" xlink:type="simple"><named-content content-type="geo-json" specific-use="{&#34;type&#34;:&#34;Point&#34;,&#34;coordinates&#34;:[9.699839,4.824411]}" id="NCID0ET1CM" xlink:type="simple">4°49'27.88'N, 9°41'59.42'E</named-content></named-content>; alt. 1227 m; 05 Apr. 2016 • T.L.P. Couvreur 512 (MPU, YA); Fako, on trail from Ekongo village, located 5 km before the entrance to Limbe, 7 km on secondary road. On flank of Mt Etinde. 100 m in Mont Cameroon National Park; <named-content xmlns:xlink="http://www.w3.org/1999/xlink" content-type="dwc:verbatimCoordinates" xlink:type="simple"><named-content content-type="geo-json" specific-use="{&#34;type&#34;:&#34;Point&#34;,&#34;coordinates&#34;:[9.133544,4.072008]}" id="NCID0E21CM" xlink:type="simple">4°04'19.23'N, 9°08'00.76'E</named-content></named-content>; alt. 959 m; 16 Oct. 2013 • T.R. van Andel 3761 (MO, SCA, U, WAG), Bokwango. Trail to Mann's spring; <named-content xmlns:xlink="http://www.w3.org/1999/xlink" content-type="dwc:verbatimCoordinates" xlink:type="simple"><named-content content-type="geo-json" specific-use="{&#34;type&#34;:&#34;Point&#34;,&#34;coordinates&#34;:[9.190556,4.128889]}" id="NCID0ED2CM" xlink:type="simple">4°07'44'N, 9°11'26'E</named-content></named-content>; alt. 1130 m; 21 Jun. 2001. Democratic Republic of the Congo – Orientale • T.B. Hart 910 (WAG); Mambasa, Epulu, Zaire, Zone de Mambasa (Ituri); <named-content xmlns:xlink="http://www.w3.org/1999/xlink" content-type="dwc:verbatimCoordinates" xlink:type="simple"><named-content content-type="geo-json" specific-use="{&#34;type&#34;:&#34;Point&#34;,&#34;coordinates&#34;:[28.583333,1.416667]}" id="NCID0EL2CM" xlink:type="simple">1°25'N, 28°35'E</named-content></named-content>; alt. 750 m; 23 Mar. 1989. Gabon – Estuaire • T.-J. Klaine 1690 (P), Environs de Libreville; <named-content xmlns:xlink="http://www.w3.org/1999/xlink" content-type="dwc:verbatimCoordinates" xlink:type="simple"><named-content content-type="geo-json" specific-use="{&#34;type&#34;:&#34;Point&#34;,&#34;coordinates&#34;:[9.450000,0.416667]}" id="NCID0ET2CM" xlink:type="simple">0°25'N, 9°27'E</named-content></named-content>; 18 Oct. 1899 – Ogooué-Ivindo • N. Hallé 3156 (P), Bélinga; <named-content xmlns:xlink="http://www.w3.org/1999/xlink" content-type="dwc:verbatimCoordinates" xlink:type="simple"><named-content content-type="geo-json" specific-use="{&#34;type&#34;:&#34;Point&#34;,&#34;coordinates&#34;:[13.133333,1.083333]}" id="NCID0E22CM" xlink:type="simple">1°05'N, 13°08'E</named-content></named-content>; 12 Nov. 1964 • N. Hallé 430 (K, P), Bélinga, mines de fer, le long de la rivière Folley; <named-content xmlns:xlink="http://www.w3.org/1999/xlink" content-type="dwc:verbatimCoordinates" xlink:type="simple"><named-content content-type="geo-json" specific-use="{&#34;type&#34;:&#34;Point&#34;,&#34;coordinates&#34;:[13.183333,1.116667]}" id="NCID0ED3CM" xlink:type="simple">1°07'N, 13°11'E</named-content></named-content>; 12 Aug. 1966 • N. Hallé 549 (K, P), Bélinga, mines de fer; <named-content xmlns:xlink="http://www.w3.org/1999/xlink" content-type="dwc:verbatimCoordinates" xlink:type="simple"><named-content content-type="geo-json" specific-use="{&#34;type&#34;:&#34;Point&#34;,&#34;coordinates&#34;:[13.200000,1.133333]}" id="NCID0EL3CM" xlink:type="simple">1°08'N, 13°12'E</named-content></named-content>; alt. 700 m; 16 Aug. 1966.</p></tp:treatment-sec><tp:treatment-sec><!--Section generated to contain objects referenced in tp:taxon-treatment.--><fig id="F20" position="float" orientation="portrait"><object-id xmlns:xlink="http://www.w3.org/1999/xlink" content-type="doi" xlink:type="simple">10.3897/phytokeys.233.103096.figure20</object-id><label>Figure 20.</label><caption><p><tp:taxon-name><tp:taxon-name-part taxon-name-part-type="genus" reg="Uvariodendron">Uvariodendron</tp:taxon-name-part><tp:taxon-name-part taxon-name-part-type="species" reg="fuscum">fuscum</tp:taxon-name-part><tp:taxon-name-part taxon-name-part-type="infraspecific-rank">var.</tp:taxon-name-part><tp:taxon-name-part taxon-name-part-type="variety" reg="giganteum">giganteum</tp:taxon-name-part></tp:taxon-name> (R.E.Fr.) Dagallier &amp; Couvreur <bold>A</bold> young branch with leaves, lower side, inset: detail of midrib, note the long soft hairs producing <bold>A</bold> whitish appearance <bold>B</bold> young branch, petiole and base of leaf, upper side, note the absence of hairs (fallen off) <bold>C</bold> flower, top view <bold>D</bold> flower, side view showing sepals and bracts <bold>E</bold> young fruit, top view. <bold>A</bold> Couvreur 1229 <bold>B–D</bold> Couvreur 1057. Photos Thomas Couvreur.</p></caption><graphic xmlns:xlink="http://www.w3.org/1999/xlink" xlink:href="phytokeys-233-001_article-103096__-g020.jpg" position="float" orientation="portrait" xlink:type="simple" id="oo_909879.jpg"><uri content-type="original_file" xlink:type="simple">https://binary.pensoft.net/fig/909879</uri></graphic></fig><fig id="F21" position="float" orientation="portrait"><object-id xmlns:xlink="http://www.w3.org/1999/xlink" content-type="doi" xlink:type="simple">10.3897/phytokeys.233.103096.figure21</object-id><label>Figure 21.</label><caption><p><tp:taxon-name><tp:taxon-name-part taxon-name-part-type="genus" reg="Uvariodendron">Uvariodendron</tp:taxon-name-part><tp:taxon-name-part taxon-name-part-type="species" reg="fuscum">fuscum</tp:taxon-name-part><tp:taxon-name-part taxon-name-part-type="infraspecific-rank">var.</tp:taxon-name-part><tp:taxon-name-part taxon-name-part-type="variety" reg="giganteum">giganteum</tp:taxon-name-part></tp:taxon-name> (R.E.Fr.) Dagallier &amp; Couvreur <bold>A</bold> leaf <bold>B</bold> flower bud, side view <bold>C</bold> flower bud, bracts removed, side view <bold>D</bold> detail of flower bud, two sepals, one outer and two inner petals removed <bold>E</bold> outer petal, outer view <bold>F</bold> inner petal, outer view <bold>G</bold> stamen <bold>H</bold> carpels, side view and detail of ovules <bold>I</bold> longitudinal section of receptacle <bold>J</bold> floral diagram <bold>K</bold> fruit, longitudinal sections of monocarps. <bold>A–K</bold> from Hallé 3156 (as <italic><tp:taxon-name><tp:taxon-name-part taxon-name-part-type="genus" reg="Uvariodendron">Ud.</tp:taxon-name-part><tp:taxon-name-part taxon-name-part-type="species" reg="giganteum">giganteum</tp:taxon-name-part></tp:taxon-name></italic>). Drawings by Hélène Lamourdedieu, modified from <xref ref-type="bibr" rid="B117">Le Thomas (1969</xref>; pl. 50, p. 279), Publications Scientifiques du Muséum national d’Histoire naturelle, Paris.</p></caption><graphic xmlns:xlink="http://www.w3.org/1999/xlink" xlink:href="phytokeys-233-001_article-103096__-g021.jpg" position="float" orientation="portrait" xlink:type="simple" id="oo_909880.jpg"><uri content-type="original_file" xlink:type="simple">https://binary.pensoft.net/fig/909880</uri></graphic></fig><fig id="F23" position="float" orientation="portrait"><object-id xmlns:xlink="http://www.w3.org/1999/xlink" content-type="doi" xlink:type="simple">10.3897/phytokeys.233.103096.figure23</object-id><label>Figure 23.</label><caption><p>Distribution map of <italic><tp:taxon-name><tp:taxon-name-part taxon-name-part-type="genus" reg="Uvariodendron">Uvariodendron</tp:taxon-name-part><tp:taxon-name-part taxon-name-part-type="species" reg="fuscum">fuscum</tp:taxon-name-part></tp:taxon-name></italic>. Shades of grey represent elevation, from white (sea level) to darker grey (higher elevation). The inset shows the extent of the map over Africa.</p></caption><graphic xmlns:xlink="http://www.w3.org/1999/xlink" xlink:href="phytokeys-233-001_article-103096__-g023.jpg" position="float" orientation="portrait" xlink:type="simple" id="oo_909882.jpg"><uri content-type="original_file" xlink:type="simple">https://binary.pensoft.net/fig/909882</uri></graphic></fig><table-wrap id="T4" position="float" orientation="portrait"><label>Table 4.</label><caption><p><italic><tp:taxon-name><tp:taxon-name-part taxon-name-part-type="genus" reg="Uvariodendron">Uvariodendron</tp:taxon-name-part><tp:taxon-name-part taxon-name-part-type="species" reg="fuscum">fuscum</tp:taxon-name-part></tp:taxon-name></italic>: morphological comparison between var. <tp:taxon-name><tp:taxon-name-part taxon-name-part-type="genus" reg="Uvariodendron"/><tp:taxon-name-part taxon-name-part-type="species" reg="fuscum"/><tp:taxon-name-part taxon-name-part-type="variety" reg="fuscum">fuscum</tp:taxon-name-part></tp:taxon-name>, var. <tp:taxon-name><tp:taxon-name-part taxon-name-part-type="genus" reg="Uvariodendron"/><tp:taxon-name-part taxon-name-part-type="species" reg="fuscum"/><tp:taxon-name-part taxon-name-part-type="variety" reg="giganteum">giganteum</tp:taxon-name-part></tp:taxon-name> and var. <tp:taxon-name><tp:taxon-name-part taxon-name-part-type="genus" reg="Uvariodendron"/><tp:taxon-name-part taxon-name-part-type="species" reg="fuscum"/><tp:taxon-name-part taxon-name-part-type="variety" reg="magnificum">magnificum</tp:taxon-name-part></tp:taxon-name>. In bold: character useful to differentiate the varieties.</p></caption><table id="TID0EE1EM" rules="all"><tbody><tr><th rowspan="1" colspan="1">
                    <italic>
                      <tp:taxon-name><tp:taxon-name-part taxon-name-part-type="genus" reg="Uvariodendron">Ud.</tp:taxon-name-part><tp:taxon-name-part taxon-name-part-type="species" reg="fuscum">fuscum</tp:taxon-name-part></tp:taxon-name>
                    </italic>
                  </th><th rowspan="1" colspan="1">Young branches indumentum</th><th rowspan="1" colspan="1">Lamina size</th><th rowspan="1" colspan="1">Sepals size</th><th rowspan="1" colspan="1">Petals size</th><th rowspan="1" colspan="1">Carpels number</th></tr><tr><td rowspan="1" colspan="1">
                    var. <tp:taxon-name><tp:taxon-name-part taxon-name-part-type="genus" reg="Uvariodendron"/><tp:taxon-name-part taxon-name-part-type="species" reg="fuscum"/><tp:taxon-name-part taxon-name-part-type="variety" reg="fuscum">fuscum</tp:taxon-name-part></tp:taxon-name></td><td rowspan="1" colspan="1">
                    <bold>sparsely pubescent to glabrous</bold>
                  </td><td rowspan="1" colspan="1">160–450 mm long, 43–118 mm wide</td><td rowspan="1" colspan="1"><bold>11–23 mm long</bold>, 13–26 mm wide</td><td rowspan="1" colspan="1">20–42 mm long, 15–26 mm wide</td><td rowspan="1" colspan="1">20 to 70</td></tr><tr><td rowspan="1" colspan="1">
                    var. <tp:taxon-name><tp:taxon-name-part taxon-name-part-type="genus" reg="Uvariodendron"/><tp:taxon-name-part taxon-name-part-type="species" reg="fuscum"/><tp:taxon-name-part taxon-name-part-type="variety" reg="giganteum">giganteum</tp:taxon-name-part></tp:taxon-name></td><td rowspan="1" colspan="1">with long soft hairs producing a whitish appearance quickly falling off</td><td rowspan="1" colspan="1">357–676 mm long, 84–225 mm wide</td><td rowspan="1" colspan="1"><bold>20–30 mm long</bold>, 16–26 mm wide</td><td rowspan="1" colspan="1">21–40 mm long, 17–30 mm wide</td><td rowspan="1" colspan="1">50 to 100</td></tr><tr><td rowspan="1" colspan="1">
                    var. <tp:taxon-name><tp:taxon-name-part taxon-name-part-type="genus" reg="Uvariodendron"/><tp:taxon-name-part taxon-name-part-type="species" reg="fuscum"/><tp:taxon-name-part taxon-name-part-type="variety" reg="magnificum">magnificum</tp:taxon-name-part></tp:taxon-name></td><td rowspan="1" colspan="1">with long soft hairs producing a whitish appearance quickly falling off</td><td rowspan="1" colspan="1">210–750 mm long, 57–215 (250) mm wide</td><td rowspan="1" colspan="1"><bold>30–55 mm long</bold>, 30–43 mm wide</td><td rowspan="1" colspan="1">50–70 mm long, 36–47 mm wide</td><td rowspan="1" colspan="1">
                    <bold>150 to 160</bold>
                  </td></tr></tbody></table></table-wrap><fig id="F4" position="float" orientation="portrait"><object-id xmlns:xlink="http://www.w3.org/1999/xlink" content-type="doi" xlink:type="simple">10.3897/phytokeys.233.103096.figure4</object-id><label>Figure 4.</label><caption><p>Morphological continuum in <italic><tp:taxon-name><tp:taxon-name-part taxon-name-part-type="genus" reg="Uvariodendron">Uvariodendron</tp:taxon-name-part><tp:taxon-name-part taxon-name-part-type="species" reg="fuscum">fuscum</tp:taxon-name-part></tp:taxon-name></italic>: traits comparison for var. <tp:taxon-name><tp:taxon-name-part taxon-name-part-type="genus" reg="Uvariodendron"/><tp:taxon-name-part taxon-name-part-type="species" reg="fuscum"/><tp:taxon-name-part taxon-name-part-type="variety" reg="fuscum">fuscum</tp:taxon-name-part></tp:taxon-name> (fusc.), var. <tp:taxon-name><tp:taxon-name-part taxon-name-part-type="genus" reg="Uvariodendron"/><tp:taxon-name-part taxon-name-part-type="species" reg="fuscum"/><tp:taxon-name-part taxon-name-part-type="variety" reg="giganteum">giganteum</tp:taxon-name-part></tp:taxon-name> (gig.) and var. <tp:taxon-name><tp:taxon-name-part taxon-name-part-type="genus" reg="Uvariodendron"/><tp:taxon-name-part taxon-name-part-type="species" reg="fuscum"/><tp:taxon-name-part taxon-name-part-type="variety" reg="magnificum">magnificum</tp:taxon-name-part></tp:taxon-name> (mag.). Each point represents a measurement. Vertical bars span the minimum and maximum values of the focal traits. Photos, left: leaf of Couvreur 1046; top right: flower, below view, of Couvreur 1046; below right: flower, top view, of Couvreur 990 (CC BY-NC 4.0 Thomas Couvreur).</p></caption><graphic xmlns:xlink="http://www.w3.org/1999/xlink" xlink:href="phytokeys-233-001_article-103096__-g004.jpg" position="float" orientation="portrait" xlink:type="simple" id="oo_909863.jpg"><uri content-type="original_file" xlink:type="simple">https://binary.pensoft.net/fig/909863</uri></graphic></fig></tp:treatment-sec><ref-list><ref id="B117"><mixed-citation xmlns:xlink="http://www.w3.org/1999/xlink" xlink:type="simple"><person-group><name name-style="western"><surname>Le Thomas</surname><given-names>A</given-names></name></person-group> (<year>1969</year>) <source>Flore du Gabon 16 – Annonacées.</source><publisher-name>Muséum National d’Histoire Naturelle</publisher-name>, <publisher-loc>Paris</publisher-loc>, <size units="page">371 pp</size>.</mixed-citation></ref><ref id="B47"><mixed-citation xmlns:xlink="http://www.w3.org/1999/xlink" xlink:type="simple"><person-group><name name-style="western"><surname>Couvreur</surname><given-names>TLP</given-names></name><name name-style="western"><surname>Dagallier</surname><given-names>L-PMJ</given-names></name><name name-style="western"><surname>Crozier</surname><given-names>F</given-names></name><name name-style="western"><surname>Ghogue</surname><given-names>J-P</given-names></name><name name-style="western"><surname>Hoekstra</surname><given-names>PH</given-names></name><name name-style="western"><surname>Kamdem</surname><given-names>NG</given-names></name><name name-style="western"><surname>Johnson</surname><given-names>DM</given-names></name><name name-style="western"><surname>Murray</surname><given-names>NA</given-names></name><name name-style="western"><surname>Sonké</surname><given-names>B</given-names></name></person-group> (<year>2022</year>) <article-title>Flora of Cameroon – <tp:taxon-name><tp:taxon-name-part taxon-name-part-type="family">Annonaceae</tp:taxon-name-part></tp:taxon-name> (Vol. 45).</article-title><source>PhytoKeys</source><volume>207</volume>: <fpage>1</fpage>–<lpage>532</lpage>. <ext-link xlink:href="10.3897/phytokeys.207.61432" ext-link-type="doi" xlink:type="simple">https://doi.org/10.3897/phytokeys.207.61432</ext-link></mixed-citation></ref><ref id="B74"><mixed-citation xmlns:xlink="http://www.w3.org/1999/xlink" xlink:type="simple"><person-group><name name-style="western"><surname>Fries</surname><given-names>RE</given-names></name></person-group> (<year>1930</year>) <article-title>Revision der Arten einiger Anonaceen-Gattungen.</article-title><source>Acta Horti Bergiani</source><volume>10</volume>: <fpage>1</fpage>–<lpage>128</lpage>.</mixed-citation></ref></ref-list></tp:taxon-treatment>
