# Supplementary material for: ﻿Phylogenomic inference of the African tribe Monodoreae (Annonaceae) and taxonomic revision of Dennettia, Uvariodendron and Uvariopsis
Source: PhytoKeys. 2023 Sep 22;233:1–200. doi: 10.3897/phytokeys.233.103096 (PMC10552675; doi:10.3897/phytokeys.233.103096)
Supplement: XML Treatment for Uvariodendron fuscum var. magnificum [file phytokeys.233.103096-treatment13.xml]

<!DOCTYPE tp:taxon-treatment
  PUBLIC "-//TaxonX//DTD Taxonomic Treatment Publishing DTD v0 20100105//EN" "tax-treatment-NSO.dtd">
<tp:taxon-treatment xmlns:tp="http://www.plazi.org/taxpub"><tp:treatment-meta><kwd-group><label>Taxon classification</label><kwd>
                <named-content content-type="kingdom">Plantae</named-content>
              </kwd><kwd>
                <named-content content-type="order">Magnoliales</named-content>
              </kwd><kwd>
                <named-content content-type="family">Annonaceae</named-content>
              </kwd></kwd-group><mixed-citation publication-type="journal"><person-group><name><surname>Dagallier</surname><given-names>Léo-Paul M. J.</given-names></name><name><surname>Mbago</surname><given-names>Frank M.</given-names></name><name><surname>Couderc</surname><given-names>Marie</given-names></name><name><surname>Gaudeul</surname><given-names>Myriam</given-names></name><name><surname>Grall</surname><given-names>Aurélie</given-names></name><name><surname>Loup</surname><given-names>Caroline</given-names></name><name><surname>Wieringa</surname><given-names>Jan J.</given-names></name><name><surname>Sonké</surname><given-names>Bonaventure</given-names></name><name><surname>Couvreur</surname><given-names>Thomas L. P.</given-names></name></person-group><article-title>﻿Phylogenomic inference of the African tribe Monodoreae (<tp:taxon-name><tp:taxon-name-part taxon-name-part-type="family">Annonaceae</tp:taxon-name-part></tp:taxon-name>) and taxonomic revision of <italic><tp:taxon-name><tp:taxon-name-part taxon-name-part-type="genus" reg="Dennettia">Dennettia</tp:taxon-name-part></tp:taxon-name></italic>, <italic><tp:taxon-name><tp:taxon-name-part taxon-name-part-type="genus" reg="Uvariodendron">Uvariodendron</tp:taxon-name-part></tp:taxon-name></italic> and <italic><tp:taxon-name><tp:taxon-name-part taxon-name-part-type="genus" reg="Uvariopsis">Uvariopsis</tp:taxon-name-part></tp:taxon-name></italic></article-title><source>PhytoKeys</source><day>22</day><month>09</month><year>2023</year><volume>233</volume><fpage>1</fpage><lpage>200</lpage><pub-id pub-id-type="doi">10.3897/phytokeys.233.103096</pub-id></mixed-citation></tp:treatment-meta><tp:nomenclature><label>﻿</label><tp:taxon-name>
              <tp:taxon-name-part taxon-name-part-type="genus" reg="Uvariodendron">Uvariodendron</tp:taxon-name-part>
              <tp:taxon-name-part taxon-name-part-type="species" reg="fuscum">fuscum</tp:taxon-name-part>
              <tp:taxon-name-part taxon-name-part-type="infraspecific-rank">var.</tp:taxon-name-part>
              <tp:taxon-name-part taxon-name-part-type="variety" reg="magnificum">magnificum</tp:taxon-name-part>
              <object-id xmlns:xlink="http://www.w3.org/1999/xlink" content-type="ipni" xlink:type="simple">urn:lsid:ipni.org:names:77326968-1</object-id>
            </tp:taxon-name><tp:taxon-authority>(Verdc.) Dagallier &amp; Couvreur, comb. et</tp:taxon-authority><tp:taxon-status xmlns:xlink="http://www.w3.org/1999/xlink" xlink:type="simple">stat. nov.</tp:taxon-status><xref ref-type="fig" rid="F22">Figs 22</xref><xref ref-type="fig" rid="F23">, 23</xref><tp:nomenclature-citation-list><tp:nomenclature-citation><tp:taxon-name>
                  <tp:taxon-name-part taxon-name-part-type="status">≡</tp:taxon-name-part>
                  <tp:taxon-name-part taxon-name-part-type="genus" reg="Uvariodendron">Uvariodendron</tp:taxon-name-part>
                  <tp:taxon-name-part taxon-name-part-type="species" reg="magnificum">magnificum</tp:taxon-name-part>
                </tp:taxon-name><comment> Verdc. syn. nov., Kew Bull. 23(3): 515 (1969). Type. Uganda – Western Province • Okodi in Hamilton 696 (holotype: K! (K000198899, K000198900, K000198896, K000198897, K000198898); isotypes: ENT, MHU! (MHU000022, MHU000023, MHU000024)); Ankole District, Kashoya • Kitomi CFR; <named-content xmlns:xlink="http://www.w3.org/1999/xlink" content-type="dwc:verbatimCoordinates" xlink:type="simple"><named-content content-type="geo-json" specific-use="{&#34;type&#34;:&#34;Point&#34;,&#34;coordinates&#34;:[30.250000,0.216667]}" id="NCID0E45CM" xlink:type="simple">0°13'N, 30°15'E</named-content></named-content>; alt. 1050 m; 15 Jun. 1968. </comment></tp:nomenclature-citation></tp:nomenclature-citation-list></tp:nomenclature><tp:treatment-sec sec-type="description" id="SECID0EC6CM"><title>Description.</title><p>Young branches with long soft hairs producing a whitish appearance quickly falling off. Petiole 6–20 mm long, ca. 5 mm wide. Leaf lamina 210–750 mm long, 57–215 (250) mm wide, length:width ratio 3–4, base acute to cuneate, apex rounded to acuminate, surface below pilose to glabrous when young, glabrous when old; midrib pilose to glabrous below; secondary veins 23–30 pairs. Flower pedicel 10–15 mm long. Flower not seen, description from <xref ref-type="bibr" rid="B177">Verdcourt (1969)</xref>. Bracts 5 to 6, upper bract 8–35 mm long, 10–40 mm wide. Sepals 30–55 mm long, 30–43 mm wide. Outer petals 60–70 mm long, 43–47 mm wide. Inner petals 50–53 mm long, 36–38 mm wide, length:width ratio ca. 1.4, elliptic, imbricate at apex. Carpels 150 to 160. Fruiting pedicel 13–18 mm long. Monocarps 10 to 80, 28–60 mm long, 13–32 mm wide, length:width ratio 1.9–2.5, cylindrical, curved, acuminate, pubescent, brownish, fruits not seen, data from <xref ref-type="bibr" rid="B177">Verdcourt (1969)</xref>. Seeds 1–16 per monocarp, 18 to 23 mm long, 10–11 mm wide.</p></tp:treatment-sec><tp:treatment-sec sec-type="distribution" id="SECID0EQ6CM"><title>Distribution.</title><p>Endemic to Zambezian Region. Known from only one locality in the Western Province in Uganda.</p></tp:treatment-sec><tp:treatment-sec sec-type="habitat" id="SECID0EV6CM"><title>Habitat and ecology.</title><p>Montane forest. Altitude: around 1050 m a.s.l.</p></tp:treatment-sec><tp:treatment-sec sec-type="notes" id="SECID0E16CM"><title>Notes.</title><p><tp:taxon-name><tp:taxon-name-part taxon-name-part-type="genus" reg="Uvariodendron">Ud.</tp:taxon-name-part><tp:taxon-name-part taxon-name-part-type="species" reg="fuscum">fuscum</tp:taxon-name-part><tp:taxon-name-part taxon-name-part-type="infraspecific-rank">var.</tp:taxon-name-part><tp:taxon-name-part taxon-name-part-type="variety" reg="magnificum">magnificum</tp:taxon-name-part></tp:taxon-name> differs from the type variety in having young branches and petioles covered with long soft white hairs producing a whitish appearance quickly falling off (vs. young branches and petiole sparsely pubescent to glabrous). Compared to the type variety, it has larger leaves (21.–75 cm long and 5.7–21.5 (25) cm wide, vs. 16–45 cm long and 4.3–11.8 cm wide), with more secondary veins (23 to 30 vs. 15 to 24). It differs from the type variety and from the var. <tp:taxon-name><tp:taxon-name-part taxon-name-part-type="genus" reg="Uvariodendron"/><tp:taxon-name-part taxon-name-part-type="species" reg="fuscum"/><tp:taxon-name-part taxon-name-part-type="variety" reg="giganteum">giganteum</tp:taxon-name-part></tp:taxon-name> by its flowers having longer pedicels 10–15 mm long (vs. 0–7.5 mm long), larger sepals (30–55 mm long and 30–43 mm wide, vs. 11–30 mm long and 13–26 mm wide), larger petals (50–70 mm long and 36–47 mm wide, vs. 20–40 mm long and 15–30 mm wide) and more carpels (150 to 160 vs. 20 to 100) (Fig. <xref ref-type="fig" rid="F4">4</xref>, Table <xref ref-type="table" rid="T4">4</xref>). This variety is known from two specimens collected more than 50 years ago in the Kasyoha-Kitomi Forest Reserve. Uganda’s forests have been reported to be degraded (<xref ref-type="bibr" rid="B132">Obua et al. 2010</xref>) so this variety might be threatened.</p></tp:treatment-sec><tp:treatment-sec sec-type="material" id="SECID0EJBDM"><title>Additional specimens examined.</title><p>Uganda – Western Province • T. Synnott 197 (MHU); Ankole District, North border of Kitomi Forest; <named-content xmlns:xlink="http://www.w3.org/1999/xlink" content-type="dwc:verbatimCoordinates" xlink:type="simple"><named-content content-type="geo-json" specific-use="{&#34;type&#34;:&#34;Point&#34;,&#34;coordinates&#34;:[30.301975,0.124742]}" id="NCID0ESBDM" xlink:type="simple">0°07'29.07'N, 30°18'07.11'E</named-content></named-content>; alt. 1070 m; 22 Oct. 1968.</p></tp:treatment-sec><tp:treatment-sec><!--Section generated to contain objects referenced in tp:taxon-treatment.--><fig id="F22" position="float" orientation="portrait"><object-id xmlns:xlink="http://www.w3.org/1999/xlink" content-type="doi" xlink:type="simple">10.3897/phytokeys.233.103096.figure22</object-id><label>Figure 22.</label><caption><p><tp:taxon-name><tp:taxon-name-part taxon-name-part-type="genus" reg="Uvariodendron">Uvariodendron</tp:taxon-name-part><tp:taxon-name-part taxon-name-part-type="species" reg="fuscum">fuscum</tp:taxon-name-part><tp:taxon-name-part taxon-name-part-type="infraspecific-rank">var.</tp:taxon-name-part><tp:taxon-name-part taxon-name-part-type="variety" reg="magnificum">magnificum</tp:taxon-name-part></tp:taxon-name> (Verdc.) Dagallier &amp; Couvreur <bold>A</bold> young branch with leaves and apical bud <bold>B</bold> leaf, upper side <bold>C</bold> longitudinal section of flower bud <bold>D</bold> flower, semi-side view <bold>E</bold> carpel with carpel wall partially removed to show arrangement of ovules, side view <bold>F</bold> young fruit, side view <bold>G</bold> monocarp, side view <bold>H</bold> seed, side view. <bold>A–H</bold> from Okodi in Hamilton 696 (as <italic><tp:taxon-name><tp:taxon-name-part taxon-name-part-type="genus" reg="Uvariodendron">Ud.</tp:taxon-name-part><tp:taxon-name-part taxon-name-part-type="species" reg="magnificum">magnificum</tp:taxon-name-part></tp:taxon-name></italic>). Drawings by Mary Griesrson, modified from <xref ref-type="bibr" rid="B177">Verdcourt (1969</xref>; fig. 2, p. 517), Kew Bulletin 1969, © Board of Trustees of the Royal Botanic Gardens, Kew.</p></caption><graphic xmlns:xlink="http://www.w3.org/1999/xlink" xlink:href="phytokeys-233-001_article-103096__-g022.jpg" position="float" orientation="portrait" xlink:type="simple" id="oo_909881.jpg"><uri content-type="original_file" xlink:type="simple">https://binary.pensoft.net/fig/909881</uri></graphic></fig><fig id="F23" position="float" orientation="portrait"><object-id xmlns:xlink="http://www.w3.org/1999/xlink" content-type="doi" xlink:type="simple">10.3897/phytokeys.233.103096.figure23</object-id><label>Figure 23.</label><caption><p>Distribution map of <italic><tp:taxon-name><tp:taxon-name-part taxon-name-part-type="genus" reg="Uvariodendron">Uvariodendron</tp:taxon-name-part><tp:taxon-name-part taxon-name-part-type="species" reg="fuscum">fuscum</tp:taxon-name-part></tp:taxon-name></italic>. Shades of grey represent elevation, from white (sea level) to darker grey (higher elevation). The inset shows the extent of the map over Africa.</p></caption><graphic xmlns:xlink="http://www.w3.org/1999/xlink" xlink:href="phytokeys-233-001_article-103096__-g023.jpg" position="float" orientation="portrait" xlink:type="simple" id="oo_909882.jpg"><uri content-type="original_file" xlink:type="simple">https://binary.pensoft.net/fig/909882</uri></graphic></fig><fig id="F4" position="float" orientation="portrait"><object-id xmlns:xlink="http://www.w3.org/1999/xlink" content-type="doi" xlink:type="simple">10.3897/phytokeys.233.103096.figure4</object-id><label>Figure 4.</label><caption><p>Morphological continuum in <italic><tp:taxon-name><tp:taxon-name-part taxon-name-part-type="genus" reg="Uvariodendron">Uvariodendron</tp:taxon-name-part><tp:taxon-name-part taxon-name-part-type="species" reg="fuscum">fuscum</tp:taxon-name-part></tp:taxon-name></italic>: traits comparison for var. <tp:taxon-name><tp:taxon-name-part taxon-name-part-type="genus" reg="Uvariodendron"/><tp:taxon-name-part taxon-name-part-type="species" reg="fuscum"/><tp:taxon-name-part taxon-name-part-type="variety" reg="fuscum">fuscum</tp:taxon-name-part></tp:taxon-name> (fusc.), var. <tp:taxon-name><tp:taxon-name-part taxon-name-part-type="genus" reg="Uvariodendron"/><tp:taxon-name-part taxon-name-part-type="species" reg="fuscum"/><tp:taxon-name-part taxon-name-part-type="variety" reg="giganteum">giganteum</tp:taxon-name-part></tp:taxon-name> (gig.) and var. <tp:taxon-name><tp:taxon-name-part taxon-name-part-type="genus" reg="Uvariodendron"/><tp:taxon-name-part taxon-name-part-type="species" reg="fuscum"/><tp:taxon-name-part taxon-name-part-type="variety" reg="magnificum">magnificum</tp:taxon-name-part></tp:taxon-name> (mag.). Each point represents a measurement. Vertical bars span the minimum and maximum values of the focal traits. Photos, left: leaf of Couvreur 1046; top right: flower, below view, of Couvreur 1046; below right: flower, top view, of Couvreur 990 (CC BY-NC 4.0 Thomas Couvreur).</p></caption><graphic xmlns:xlink="http://www.w3.org/1999/xlink" xlink:href="phytokeys-233-001_article-103096__-g004.jpg" position="float" orientation="portrait" xlink:type="simple" id="oo_909863.jpg"><uri content-type="original_file" xlink:type="simple">https://binary.pensoft.net/fig/909863</uri></graphic></fig><table-wrap id="T4" position="float" orientation="portrait"><label>Table 4.</label><caption><p><italic><tp:taxon-name><tp:taxon-name-part taxon-name-part-type="genus" reg="Uvariodendron">Uvariodendron</tp:taxon-name-part><tp:taxon-name-part taxon-name-part-type="species" reg="fuscum">fuscum</tp:taxon-name-part></tp:taxon-name></italic>: morphological comparison between var. <tp:taxon-name><tp:taxon-name-part taxon-name-part-type="genus" reg="Uvariodendron"/><tp:taxon-name-part taxon-name-part-type="species" reg="fuscum"/><tp:taxon-name-part taxon-name-part-type="variety" reg="fuscum">fuscum</tp:taxon-name-part></tp:taxon-name>, var. <tp:taxon-name><tp:taxon-name-part taxon-name-part-type="genus" reg="Uvariodendron"/><tp:taxon-name-part taxon-name-part-type="species" reg="fuscum"/><tp:taxon-name-part taxon-name-part-type="variety" reg="giganteum">giganteum</tp:taxon-name-part></tp:taxon-name> and var. <tp:taxon-name><tp:taxon-name-part taxon-name-part-type="genus" reg="Uvariodendron"/><tp:taxon-name-part taxon-name-part-type="species" reg="fuscum"/><tp:taxon-name-part taxon-name-part-type="variety" reg="magnificum">magnificum</tp:taxon-name-part></tp:taxon-name>. In bold: character useful to differentiate the varieties.</p></caption><table id="TID0EE1EM" rules="all"><tbody><tr><th rowspan="1" colspan="1">
                    <italic>
                      <tp:taxon-name><tp:taxon-name-part taxon-name-part-type="genus" reg="Uvariodendron">Ud.</tp:taxon-name-part><tp:taxon-name-part taxon-name-part-type="species" reg="fuscum">fuscum</tp:taxon-name-part></tp:taxon-name>
                    </italic>
                  </th><th rowspan="1" colspan="1">Young branches indumentum</th><th rowspan="1" colspan="1">Lamina size</th><th rowspan="1" colspan="1">Sepals size</th><th rowspan="1" colspan="1">Petals size</th><th rowspan="1" colspan="1">Carpels number</th></tr><tr><td rowspan="1" colspan="1">
                    var. <tp:taxon-name><tp:taxon-name-part taxon-name-part-type="genus" reg="Uvariodendron"/><tp:taxon-name-part taxon-name-part-type="species" reg="fuscum"/><tp:taxon-name-part taxon-name-part-type="variety" reg="fuscum">fuscum</tp:taxon-name-part></tp:taxon-name></td><td rowspan="1" colspan="1">
                    <bold>sparsely pubescent to glabrous</bold>
                  </td><td rowspan="1" colspan="1">160–450 mm long, 43–118 mm wide</td><td rowspan="1" colspan="1"><bold>11–23 mm long</bold>, 13–26 mm wide</td><td rowspan="1" colspan="1">20–42 mm long, 15–26 mm wide</td><td rowspan="1" colspan="1">20 to 70</td></tr><tr><td rowspan="1" colspan="1">
                    var. <tp:taxon-name><tp:taxon-name-part taxon-name-part-type="genus" reg="Uvariodendron"/><tp:taxon-name-part taxon-name-part-type="species" reg="fuscum"/><tp:taxon-name-part taxon-name-part-type="variety" reg="giganteum">giganteum</tp:taxon-name-part></tp:taxon-name></td><td rowspan="1" colspan="1">with long soft hairs producing a whitish appearance quickly falling off</td><td rowspan="1" colspan="1">357–676 mm long, 84–225 mm wide</td><td rowspan="1" colspan="1"><bold>20–30 mm long</bold>, 16–26 mm wide</td><td rowspan="1" colspan="1">21–40 mm long, 17–30 mm wide</td><td rowspan="1" colspan="1">50 to 100</td></tr><tr><td rowspan="1" colspan="1">
                    var. <tp:taxon-name><tp:taxon-name-part taxon-name-part-type="genus" reg="Uvariodendron"/><tp:taxon-name-part taxon-name-part-type="species" reg="fuscum"/><tp:taxon-name-part taxon-name-part-type="variety" reg="magnificum">magnificum</tp:taxon-name-part></tp:taxon-name></td><td rowspan="1" colspan="1">with long soft hairs producing a whitish appearance quickly falling off</td><td rowspan="1" colspan="1">210–750 mm long, 57–215 (250) mm wide</td><td rowspan="1" colspan="1"><bold>30–55 mm long</bold>, 30–43 mm wide</td><td rowspan="1" colspan="1">50–70 mm long, 36–47 mm wide</td><td rowspan="1" colspan="1">
                    <bold>150 to 160</bold>
                  </td></tr></tbody></table></table-wrap></tp:treatment-sec><ref-list><ref id="B177"><mixed-citation xmlns:xlink="http://www.w3.org/1999/xlink" xlink:type="simple"><person-group><name name-style="western"><surname>Verdcourt</surname><given-names>B</given-names></name></person-group> (<year>1969</year>) <article-title>The genus <italic><tp:taxon-name><tp:taxon-name-part taxon-name-part-type="genus">Uvariodendron</tp:taxon-name-part></tp:taxon-name></italic> (Engl. &amp; Diels) R. E. Fries (<tp:taxon-name><tp:taxon-name-part taxon-name-part-type="family">Annonaceae</tp:taxon-name-part></tp:taxon-name>) in East Africa.</article-title><source>Kew Bulletin</source><volume>23</volume>(<issue>3</issue>): <fpage>511</fpage>–<lpage>521</lpage>. <ext-link xlink:href="10.2307/4117202" ext-link-type="doi" xlink:type="simple">https://doi.org/10.2307/4117202</ext-link></mixed-citation></ref><ref id="B132"><mixed-citation xmlns:xlink="http://www.w3.org/1999/xlink" xlink:type="simple"><person-group><name name-style="western"><surname>Obua</surname><given-names>J</given-names></name><name name-style="western"><surname>Agea</surname><given-names>JG</given-names></name><name name-style="western"><surname>Ogwal</surname><given-names>JJ</given-names></name></person-group> (<year>2010</year>) <article-title>Status of forests in Uganda.</article-title><source>African Journal of Ecology</source><volume>48</volume>(<issue>4</issue>): <fpage>853</fpage>–<lpage>859</lpage>. <ext-link xlink:href="10.1111/j.1365-2028.2010.01217.x" ext-link-type="doi" xlink:type="simple">https://doi.org/10.1111/j.1365-2028.2010.01217.x</ext-link></mixed-citation></ref></ref-list></tp:taxon-treatment>
