# Supplementary material for: ﻿Phylogenomic inference of the African tribe Monodoreae (Annonaceae) and taxonomic revision of Dennettia, Uvariodendron and Uvariopsis
Source: PhytoKeys. 2023 Sep 22;233:1–200. doi: 10.3897/phytokeys.233.103096 (PMC10552675; doi:10.3897/phytokeys.233.103096)
Supplement: XML Treatment for Uvariodendron gorgonis [file phytokeys.233.103096-treatment14.xml]

<!DOCTYPE tp:taxon-treatment
  PUBLIC "-//TaxonX//DTD Taxonomic Treatment Publishing DTD v0 20100105//EN" "tax-treatment-NSO.dtd">
<tp:taxon-treatment xmlns:tp="http://www.plazi.org/taxpub"><tp:treatment-meta><kwd-group><label>Taxon classification</label><kwd>
                <named-content content-type="kingdom">Plantae</named-content>
              </kwd><kwd>
                <named-content content-type="order">Magnoliales</named-content>
              </kwd><kwd>
                <named-content content-type="family">Annonaceae</named-content>
              </kwd></kwd-group><mixed-citation publication-type="journal"><person-group><name><surname>Dagallier</surname><given-names>Léo-Paul M. J.</given-names></name><name><surname>Mbago</surname><given-names>Frank M.</given-names></name><name><surname>Couderc</surname><given-names>Marie</given-names></name><name><surname>Gaudeul</surname><given-names>Myriam</given-names></name><name><surname>Grall</surname><given-names>Aurélie</given-names></name><name><surname>Loup</surname><given-names>Caroline</given-names></name><name><surname>Wieringa</surname><given-names>Jan J.</given-names></name><name><surname>Sonké</surname><given-names>Bonaventure</given-names></name><name><surname>Couvreur</surname><given-names>Thomas L. P.</given-names></name></person-group><article-title>﻿Phylogenomic inference of the African tribe Monodoreae (<tp:taxon-name><tp:taxon-name-part taxon-name-part-type="family">Annonaceae</tp:taxon-name-part></tp:taxon-name>) and taxonomic revision of <italic><tp:taxon-name><tp:taxon-name-part taxon-name-part-type="genus" reg="Dennettia">Dennettia</tp:taxon-name-part></tp:taxon-name></italic>, <italic><tp:taxon-name><tp:taxon-name-part taxon-name-part-type="genus" reg="Uvariodendron">Uvariodendron</tp:taxon-name-part></tp:taxon-name></italic> and <italic><tp:taxon-name><tp:taxon-name-part taxon-name-part-type="genus" reg="Uvariopsis">Uvariopsis</tp:taxon-name-part></tp:taxon-name></italic></article-title><source>PhytoKeys</source><day>22</day><month>09</month><year>2023</year><volume>233</volume><fpage>1</fpage><lpage>200</lpage><pub-id pub-id-type="doi">10.3897/phytokeys.233.103096</pub-id></mixed-citation></tp:treatment-meta><tp:nomenclature><label>﻿</label><tp:taxon-name>
              <tp:taxon-name-part taxon-name-part-type="genus" reg="Uvariodendron">Uvariodendron</tp:taxon-name-part>
              <tp:taxon-name-part taxon-name-part-type="species" reg="gorgonis">gorgonis</tp:taxon-name-part>
            </tp:taxon-name><tp:taxon-authority>Verdc., Kew Bull. 23(3): 512 (1969)</tp:taxon-authority><xref ref-type="fig" rid="F24">Figs 24</xref><xref ref-type="fig" rid="F25">, 25</xref><xref ref-type="fig" rid="F26">, 26</xref></tp:nomenclature><tp:treatment-sec sec-type="material" id="SECID0EIDDM"><title>Type.</title><p>Kenya – Coast • B. Verdcourt 3940 (holotype: K! (K000198893), sheet here designated; isotype: BR! (BR0000008824325), EA! (EA000002458, EA000002460, EA000002459), K! (K000198894, K000198892, K000198895); Kwale District, Mrima hill (about halfway up road to Lungalunga from Mwambweni); <named-content xmlns:xlink="http://www.w3.org/1999/xlink" content-type="dwc:verbatimCoordinates" xlink:type="simple"><named-content content-type="geo-json" specific-use="{&#34;type&#34;:&#34;Point&#34;,&#34;coordinates&#34;:[39.263108,-4.485108]}" id="NCID0ERDDM" xlink:type="simple">4°29'06.39'S, 39°15'47.19'E</named-content></named-content>; alt. 182 m; 16 Jan. 1964.</p></tp:treatment-sec><tp:treatment-sec sec-type="description" id="SECID0EWDDM"><title>Description.</title><p>Tree 3–27 m tall, D.B.H. 3–50 cm; young branches pubescent to glabrous, old branches glabrous; plant with lemon smell. Leaf bud ‘eragrostiform’, composed of 6–12, distichous, longitudinally folded, velutinous scales. Petiole 4–18 mm long, 1.5–5 mm wide, sparsely pubescent to glabrous. Leaf lamina 153–410 mm long, 36–127 mm wide, length:width ratio 2.3–4.3, elliptic to oblong to obovate, coriaceous, base generally acute to rounded, and minutely decurrent at the extreme base, apex generally acute to acuminate but can also appear rounded or retuse, acumen 0.5–12 mm long; surface above glabrous, surface below sparsely pubescent to glabrous when young, glabrous when old; midrib impressed above, raised below, glabrous above, sparsely pubescent to glabrous below; secondary veins 13–22 pairs, weakly brochidodromous, impressed above, raised below; tertiary veins reticulate. Inflorescences borne on trunk and branches, composed of 1–3 flowers. Flower pedicel 8–18 mm long, 3–8 mm in diameter, velutinous. Flowers bisexual, buds globose, sessile, 7–15 mm high, 9–14 mm in diameter, velutinous. Bracts 1 to 8, upper bract 3–12 mm long, 9–25 mm wide, broadly ovate, clasping the pedicel, enclosing the bud, velutinous outside, glabrous inside. Sepals 3, 8–13 mm long, 8–24 mm wide, imbricate to fused over up to ca. 30 % of their length, velutinous outside, glabrous inside, clear brown. Outer petals 3, 15–35 mm long, 13–23 mm wide, length:width ratio 1.1–2.2, broadly elliptic to elliptic, velutinous outside, glabrous inside, cream outside, cream with a dark purplish red streak from base up to 75% of the petal length inside. Inner petals 3, 15–40 mm long, 9–16 mm wide, length:width ratio 1.5–2.7, obovate, valvate at apex, velutinous outside, glabrous inside, cream to cream with a dark purplish red streak at base up to 15% of their length outside, dark purplish red with cream apex inside. Stamens 1400 to 1600, 2.5–3 mm long, 0.4–1 mm wide, anthers linear, connective prolongation truncate. Carpels 40 to 80, 3–4.5 mm long, 0.8–1.5 mm wide, pubescent, free; stigma 0.5 mm long, 0.8–1.1 mm wide, coiled, velutinous. Fruiting pedicel 10–20 mm long, 3–5 mm in diameter, velutinous. Monocarps 20 to 60, 24–90 mm long, 4.5–11 mm wide, length:width ratio 5–11, very narrowly cylindrical, torulose to torose, velutinous, greyish green; stipe 5–11 mm long, 1.5–3 mm wide, velutinous. Seeds 3–14 per monocarp, uniseriate, 3 to 9 mm long, 2–7 mm wide, ellipsoid.</p><fig id="F24" position="float" orientation="portrait"><object-id xmlns:xlink="http://www.w3.org/1999/xlink" content-type="doi" xlink:type="simple">10.3897/phytokeys.233.103096.figure24</object-id><label>Figure 24.</label><caption><p><italic><tp:taxon-name><tp:taxon-name-part taxon-name-part-type="genus" reg="Uvariodendron">Uvariodendron</tp:taxon-name-part><tp:taxon-name-part taxon-name-part-type="species" reg="gorgonis">gorgonis</tp:taxon-name-part></tp:taxon-name></italic> Verdc <bold>A</bold> habit <bold>B</bold> trunk and branches, note the young fruits all along the branches and trunk <bold>C</bold> young branches and leaves, upper side <bold>D</bold> young fruit, side view <bold>E</bold> flower, bottom view <bold>F</bold> flower, side view, inset: <tp:taxon-name><tp:taxon-name-part taxon-name-part-type="order">Coleoptera</tp:taxon-name-part></tp:taxon-name> larvae frequently found in the flower. <bold>A, B</bold> no specimen associated <bold>C</bold> Dagallier 52 <bold>D, E</bold> Dagallier 38. Photos Léo-Paul Dagallier.</p></caption><graphic xmlns:xlink="http://www.w3.org/1999/xlink" xlink:href="phytokeys-233-001_article-103096__-g024.jpg" position="float" orientation="portrait" xlink:type="simple" id="oo_909883.jpg"><uri content-type="original_file" xlink:type="simple">https://binary.pensoft.net/fig/909883</uri></graphic></fig></tp:treatment-sec><tp:treatment-sec sec-type="distribution" id="SECID0EKFDM"><title>Distribution.</title><p>Endemic to Somalia-Masai Region: Kenya, Mozambique and Tanzania.</p></tp:treatment-sec><tp:treatment-sec sec-type="habitat" id="SECID0EPFDM"><title>Habitat and ecology.</title><p>Lowland to submontane secondary rain forests or semi-deciduous forest. Soil: coral rag or igneous intrusion. Altitude: 170–950 m a.s.l.</p></tp:treatment-sec><tp:treatment-sec sec-type="phenology" id="SECID0EUFDM"><title>Phenology.</title><p>Flowers collected from January to February and from July to November. Fruits collected from January to March and from June to November.</p></tp:treatment-sec><tp:treatment-sec sec-type="Vernacular names" id="SECID0EZFDM"><title>Vernacular names.</title><p>Tanzania: ‘Mtwamu’ (Mbago 1616).</p></tp:treatment-sec><tp:treatment-sec sec-type="etymology" id="SECID0E5FDM"><title>Etymology.</title><p>Although <xref ref-type="bibr" rid="B177">Verdcourt (1969)</xref> did not mention it in the protologue, the specific epithet might come from the Latin <italic><tp:taxon-name><tp:taxon-name-part taxon-name-part-type="genus" reg="Uvariodendron"/><tp:taxon-name-part taxon-name-part-type="species" reg="gorgonis">gorgonis</tp:taxon-name-part></tp:taxon-name></italic> (derived from the Ancient Greek <italic>gorgo</italic>). This refers to the gorgons, three creatures from the Greek mythology, depicted to have hairs made of living snakes. The name of <italic><tp:taxon-name><tp:taxon-name-part taxon-name-part-type="genus" reg="Uvariodendron">Ud.</tp:taxon-name-part><tp:taxon-name-part taxon-name-part-type="species" reg="gorgonis">gorgonis</tp:taxon-name-part></tp:taxon-name></italic> might thus come from their fruits formed of long and numerous monocarps, resembling a gorgon’s head.</p><fig id="F25" position="float" orientation="portrait"><object-id xmlns:xlink="http://www.w3.org/1999/xlink" content-type="doi" xlink:type="simple">10.3897/phytokeys.233.103096.figure25</object-id><label>Figure 25.</label><caption><p><italic><tp:taxon-name><tp:taxon-name-part taxon-name-part-type="genus" reg="Uvariodendron">Uvariodendron</tp:taxon-name-part><tp:taxon-name-part taxon-name-part-type="species" reg="gorgonis">gorgonis</tp:taxon-name-part></tp:taxon-name></italic> Verdc <bold>A</bold> young branch and apical ‘eragrostiform’ bud <bold>B</bold> flower, top view, and flower buds, side view <bold>C</bold> longitudinal section of flower bud <bold>D</bold> stamen, side view <bold>E</bold> carpel, side view <bold>F</bold> longitudinal section of carpel <bold>G</bold> fruit, side view <bold>H</bold> seed, side view. <bold>A</bold> from Verdcourt 1890 <bold>B–G</bold> from Drummond 1954 <bold>H</bold> from Verdcourt 3940 (type). Drawings by Heather Wood, from <xref ref-type="bibr" rid="B177">Verdcourt (1969</xref>; fig. 1, p. 514), Kew Bulletin 1969, © Board of Trustees of the Royal Botanic Gardens, Kew.</p></caption><graphic xmlns:xlink="http://www.w3.org/1999/xlink" xlink:href="phytokeys-233-001_article-103096__-g025.jpg" position="float" orientation="portrait" xlink:type="simple" id="oo_909884.jpg"><uri content-type="original_file" xlink:type="simple">https://binary.pensoft.net/fig/909884</uri></graphic></fig></tp:treatment-sec><tp:treatment-sec sec-type="notes" id="SECID0ERIDM"><title>Notes.</title><p>This species differs from all other species by its fruits, unique in the genus. The fruits of <italic><tp:taxon-name><tp:taxon-name-part taxon-name-part-type="genus" reg="Uvariodendron">Ud.</tp:taxon-name-part><tp:taxon-name-part taxon-name-part-type="species" reg="gorgonis">gorgonis</tp:taxon-name-part></tp:taxon-name></italic> are composed of 20 to 60 monocarps, while most of the <italic><tp:taxon-name><tp:taxon-name-part taxon-name-part-type="genus" reg="Uvariodendron">Uvariodendron</tp:taxon-name-part></tp:taxon-name></italic> species have fruits composed of 1 to 20 monocarps (except <italic><tp:taxon-name><tp:taxon-name-part taxon-name-part-type="genus" reg="Uvariodendron">Ud.</tp:taxon-name-part><tp:taxon-name-part taxon-name-part-type="species" reg="calophyllum">calophyllum</tp:taxon-name-part></tp:taxon-name></italic> and <tp:taxon-name><tp:taxon-name-part taxon-name-part-type="genus" reg="Uvariodendron">Ud.</tp:taxon-name-part><tp:taxon-name-part taxon-name-part-type="species" reg="fuscum">fuscum</tp:taxon-name-part><tp:taxon-name-part taxon-name-part-type="infraspecific-rank">var.</tp:taxon-name-part><tp:taxon-name-part taxon-name-part-type="variety" reg="giganteum">giganteum</tp:taxon-name-part></tp:taxon-name> that have fruits composed of up to 35 monocarps). Moreover, the monocarps are 5 to 10 times longer than wide (vs. 1.3 to 4.5 times longer than wide in the other species). They are torulose to torose, i.e. very strongly constricted between the seeds. The ovules (and seeds) are uniseriate. The combination of these characters confers the fruits the aspect of a hairy head.</p><fig id="F26" position="float" orientation="portrait"><object-id xmlns:xlink="http://www.w3.org/1999/xlink" content-type="doi" xlink:type="simple">10.3897/phytokeys.233.103096.figure26</object-id><label>Figure 26.</label><caption><p>Distribution map of <italic><tp:taxon-name><tp:taxon-name-part taxon-name-part-type="genus" reg="Uvariodendron">Uvariodendron</tp:taxon-name-part><tp:taxon-name-part taxon-name-part-type="species" reg="gorgonis">gorgonis</tp:taxon-name-part></tp:taxon-name></italic>. Shades of grey represent elevation, from white (sea level) to darker grey (higher elevation). The inset shows the extent of the map over Africa.</p></caption><graphic xmlns:xlink="http://www.w3.org/1999/xlink" xlink:href="phytokeys-233-001_article-103096__-g026.jpg" position="float" orientation="portrait" xlink:type="simple" id="oo_909885.jpg"><uri content-type="original_file" xlink:type="simple">https://binary.pensoft.net/fig/909885</uri></graphic></fig><p>Vegetatively, this species is harder to differentiate as its leaves have dimensions that overlap with most of the other species. However, the bases of the leaves are quite peculiar: they appear generally acute to rounded but a closer look actually detects them as minutely decurrent at the extreme base. Similarly, the apices of the leaves are generally acute to acuminate, but can appear rounded to slightly retuse with a minute acumen.</p><p>The fresh leaves of <italic><tp:taxon-name><tp:taxon-name-part taxon-name-part-type="genus" reg="Uvariodendron">Ud.</tp:taxon-name-part><tp:taxon-name-part taxon-name-part-type="species" reg="gorgonis">gorgonis</tp:taxon-name-part></tp:taxon-name></italic> also present a citrus smell when crushed, as in <italic><tp:taxon-name><tp:taxon-name-part taxon-name-part-type="genus" reg="Uvariodendron">Ud.</tp:taxon-name-part><tp:taxon-name-part taxon-name-part-type="species" reg="angustifolium">angustifolium</tp:taxon-name-part></tp:taxon-name></italic>, <italic><tp:taxon-name><tp:taxon-name-part taxon-name-part-type="genus" reg="Uvariodendron">Ud.</tp:taxon-name-part><tp:taxon-name-part taxon-name-part-type="species" reg="citriodorum">citriodorum</tp:taxon-name-part></tp:taxon-name></italic> and <italic><tp:taxon-name><tp:taxon-name-part taxon-name-part-type="genus" reg="Uvariopsis">Uvariopsis</tp:taxon-name-part><tp:taxon-name-part taxon-name-part-type="species" reg="citrata">citrata</tp:taxon-name-part></tp:taxon-name></italic>.</p></tp:treatment-sec><tp:treatment-sec sec-type="Preliminary conservation status" id="SECID0EMMDM"><title>Preliminary conservation status.</title><p>A previous assessment, that needs updating, listed this species as Endangered EN under criteria B2ab(iii), based on its occurrence in eight locations in Tanzania (Eastern Arc Mountains &amp; Coastal Forests CEPF Plant Assessment Project 2009a). Here, the <abbrev xmlns:xlink="http://www.w3.org/1999/xlink" xlink:title="extent of occurrence" id="ABBRID0ESMDM" xlink:type="simple">EOO</abbrev> of this species is estimated at 203,044 km<sup>2</sup> and its <abbrev xmlns:xlink="http://www.w3.org/1999/xlink" xlink:title="area of occupancy" id="ABBRID0EYMDM" xlink:type="simple">AOO</abbrev> at 72 km<sup>2</sup>. It occurs in 11 locations in Tanzania, Kenya and Mozambique. Given its habitat is severely fragmented and there is continuing decline due to habitat loss and degradation (Eastern Arc Mountains &amp; Coastal Forests CEPF Plant Assessment Project 2009a), it qualifies for the same previous status of Endangered EN under criteria B2ab(iii).</p></tp:treatment-sec><tp:treatment-sec sec-type="material" id="SECID0E5MDM"><title>Additional specimens examined.</title><p>Kenya – Coast • B. Verdcourt 1890 (K); Kwale District, Mrima Forest, Mrima Hill; <named-content xmlns:xlink="http://www.w3.org/1999/xlink" content-type="dwc:verbatimCoordinates" xlink:type="simple"><named-content content-type="geo-json" specific-use="{&#34;type&#34;:&#34;Point&#34;,&#34;coordinates&#34;:[39.263108,-4.485108]}" id="NCID0EHNDM" xlink:type="simple">4°29'06.39'S, 39°15'47.19'E</named-content></named-content>; 06 Sep. 1957 • B. Verdcourt 1911 (B, EA, K); Kwale District, Mrima Forest, Mrima Hill; <named-content xmlns:xlink="http://www.w3.org/1999/xlink" content-type="dwc:verbatimCoordinates" xlink:type="simple"><named-content content-type="geo-json" specific-use="{&#34;type&#34;:&#34;Point&#34;,&#34;coordinates&#34;:[39.263108,-4.485108]}" id="NCID0EPNDM" xlink:type="simple">4°29'06.39'S, 39°15'47.19'E</named-content></named-content>; 07 Sep. 1951 • J.P.M. Brenan 14601 (EA, K, P); Kilifi District, K7, Kilifi District. Pangani ‘Kaya' Forest; <named-content xmlns:xlink="http://www.w3.org/1999/xlink" content-type="dwc:verbatimCoordinates" xlink:type="simple"><named-content content-type="geo-json" specific-use="{&#34;type&#34;:&#34;Point&#34;,&#34;coordinates&#34;:[39.675000,-3.850000]}" id="NCID0EXNDM" xlink:type="simple">3°51'S, 39°40'30'E</named-content></named-content>; alt. 170 m; 19 Nov. 1978 • R.B. Faden 70/253 (K); Kwale District, Mrima Hill, about halfway betwee Mgambweni and Lungalunga; <named-content xmlns:xlink="http://www.w3.org/1999/xlink" content-type="dwc:verbatimCoordinates" xlink:type="simple"><named-content content-type="geo-json" specific-use="{&#34;type&#34;:&#34;Point&#34;,&#34;coordinates&#34;:[39.266667,-4.483333]}" id="NCID0E6NDM" xlink:type="simple">4°29'S, 39°16'E</named-content></named-content>; alt. 70 m; 25 Jun. 1970 • S.A. Robertson MDE78 (K); Kwale District, Mrima Hill; <named-content xmlns:xlink="http://www.w3.org/1999/xlink" content-type="dwc:verbatimCoordinates" xlink:type="simple"><named-content content-type="geo-json" specific-use="{&#34;type&#34;:&#34;Point&#34;,&#34;coordinates&#34;:[39.266667,-4.483333]}" id="NCID0EHODM" xlink:type="simple">4°29'S, 39°16'E</named-content></named-content>; alt. 270 m; 04 Feb. 1989. Mozambique – Cabo Delgado • W.R.Q. Luke 9983 (MO), Quirimba NP, Ngura Inselberg; <named-content xmlns:xlink="http://www.w3.org/1999/xlink" content-type="dwc:verbatimCoordinates" xlink:type="simple"><named-content content-type="geo-json" specific-use="{&#34;type&#34;:&#34;Point&#34;,&#34;coordinates&#34;:[39.650000,-12.850000]}" id="NCID0EPODM" xlink:type="simple">12°51'S, 39°39'E</named-content></named-content>; alt. 420 m; 10 Dec. 2003. Tanzania – Lindi • F.M. Mbago 2148 (K), Ruawa Forest; <named-content xmlns:xlink="http://www.w3.org/1999/xlink" content-type="dwc:verbatimCoordinates" xlink:type="simple"><named-content content-type="geo-json" specific-use="{&#34;type&#34;:&#34;Point&#34;,&#34;coordinates&#34;:[39.551325,-9.746219]}" id="NCID0EXODM" xlink:type="simple">9°44'46.39'S, 39°33'04.77'E</named-content></named-content>; alt. 250 m; 01 Sep. 2001 – Morogoro • A. Pócs 6061B (DSM); Morogoro Rural District, Kimboza Forest Reserve, between Mkuyuni and Matombo; <named-content xmlns:xlink="http://www.w3.org/1999/xlink" content-type="dwc:verbatimCoordinates" xlink:type="simple"><named-content content-type="geo-json" specific-use="{&#34;type&#34;:&#34;Point&#34;,&#34;coordinates&#34;:[37.800000,-7.000000]}" id="NCID0E6ODM" xlink:type="simple">7°00'S, 37°48'E</named-content></named-content>; alt. 300 m; 19 Nov. 1969 • A. Pócs 6280F (DSM); Morogoro Rural District, Kimboza Forest Reserve; <named-content xmlns:xlink="http://www.w3.org/1999/xlink" content-type="dwc:verbatimCoordinates" xlink:type="simple"><named-content content-type="geo-json" specific-use="{&#34;type&#34;:&#34;Point&#34;,&#34;coordinates&#34;:[37.800000,-7.000000]}" id="NCID0EHPDM" xlink:type="simple">7°00'S, 37°48'E</named-content></named-content>; alt. 300 m; 05 Nov. 1970 • B.J. Harris 3223 (DSM, EA); Morogoro Rural District, Kimboza Forest Reserve, KFR near Matombo, Uluguru Mts; <named-content xmlns:xlink="http://www.w3.org/1999/xlink" content-type="dwc:verbatimCoordinates" xlink:type="simple"><named-content content-type="geo-json" specific-use="{&#34;type&#34;:&#34;Point&#34;,&#34;coordinates&#34;:[37.800000,-7.000000]}" id="NCID0EPPDM" xlink:type="simple">7°00'S, 37°48'E</named-content></named-content>; 06 Sep. 1969 • C.D. Mgaza 323 (K), Luzunguru forest reserve; <named-content xmlns:xlink="http://www.w3.org/1999/xlink" content-type="dwc:verbatimCoordinates" xlink:type="simple"><named-content content-type="geo-json" specific-use="{&#34;type&#34;:&#34;Point&#34;,&#34;coordinates&#34;:[37.666667,-6.083333]}" id="NCID0EXPDM" xlink:type="simple">6°05'S, 37°40'E</named-content></named-content>; 19 Sep. 1959 • F.C. Magogo 2171 (K); Morogoro Rural District, Kimboza Forest Reserve, Kibungo Forest Reserve (Kimboza); <named-content xmlns:xlink="http://www.w3.org/1999/xlink" content-type="dwc:verbatimCoordinates" xlink:type="simple"><named-content content-type="geo-json" specific-use="{&#34;type&#34;:&#34;Point&#34;,&#34;coordinates&#34;:[37.800000,-7.000000]}" id="NCID0E6PDM" xlink:type="simple">7°00'S, 37°48'E</named-content></named-content>; alt. 600 m; 31 Aug. 1981 • F.M. Mbago 1616 (DSM); Kilombero District, Lower Kihansi Hydropower Project; <named-content xmlns:xlink="http://www.w3.org/1999/xlink" content-type="dwc:verbatimCoordinates" xlink:type="simple"><named-content content-type="geo-json" specific-use="{&#34;type&#34;:&#34;Point&#34;,&#34;coordinates&#34;:[36.350000,-8.400000]}" id="NCID0EHQDM" xlink:type="simple">8°24'S, 36°21'E</named-content></named-content>; 30 Aug. 1997 • F.M. Mbago 1734 (K), T7: Udzungwa scarp, Upper Kihansi Gorge, forest opposite the spray zone; <named-content xmlns:xlink="http://www.w3.org/1999/xlink" content-type="dwc:verbatimCoordinates" xlink:type="simple"><named-content content-type="geo-json" specific-use="{&#34;type&#34;:&#34;Point&#34;,&#34;coordinates&#34;:[35.851639,-8.581764]}" id="NCID0EPQDM" xlink:type="simple">8°34'54.35'S, 35°51'05.9'E</named-content></named-content>; alt. 950 m; 15 Jul. 1998 • L.-P.M.J. Dagallier 47 (DSM, MPU, P, WAG); Morogoro Rural District, Kimboza forest; <named-content xmlns:xlink="http://www.w3.org/1999/xlink" content-type="dwc:verbatimCoordinates" xlink:type="simple"><named-content content-type="geo-json" specific-use="{&#34;type&#34;:&#34;Point&#34;,&#34;coordinates&#34;:[37.804828,-7.021214]}" id="NCID0EXQDM" xlink:type="simple">7°01'16.37'S, 37°48'17.38'E</named-content></named-content>; alt. 278 m; 15 Nov. 2019 • L.-P.M.J. Dagallier 52 (DSM, K, MPU, P, WAG); Morogoro Rural District, Kimboza forest; <named-content xmlns:xlink="http://www.w3.org/1999/xlink" content-type="dwc:verbatimCoordinates" xlink:type="simple"><named-content content-type="geo-json" specific-use="{&#34;type&#34;:&#34;Point&#34;,&#34;coordinates&#34;:[37.808786,-7.021769]}" id="NCID0E6QDM" xlink:type="simple">7°01'18.37'S, 37°48'31.63'E</named-content></named-content>; alt. 262 m; 15 Nov. 2019 • L.-P.M.J. Dagallier 57 (DSM, MPU, P, WAG); Mvomero District, Turiani village; <named-content xmlns:xlink="http://www.w3.org/1999/xlink" content-type="dwc:verbatimCoordinates" xlink:type="simple"><named-content content-type="geo-json" specific-use="{&#34;type&#34;:&#34;Point&#34;,&#34;coordinates&#34;:[37.604922,-6.160103]}" id="NCID0EHRDM" xlink:type="simple">6°09'36.37'S, 37°36'17.72'E</named-content></named-content>; alt. 377 m; 18 Nov. 2019 • L.-P.M.J. Dagallier 61 (DSM, MPU, P, WAG); Mvomero District, Turiani village; <named-content xmlns:xlink="http://www.w3.org/1999/xlink" content-type="dwc:verbatimCoordinates" xlink:type="simple"><named-content content-type="geo-json" specific-use="{&#34;type&#34;:&#34;Point&#34;,&#34;coordinates&#34;:[37.603517,-6.162881]}" id="NCID0EPRDM" xlink:type="simple">6°09'46.37'S, 37°36'12.66'E</named-content></named-content>; alt. 373 m; 18 Nov. 2019 • L.B. Mwasumbi 19144 (MO); Kilombero District, Kihansi gorge; <named-content xmlns:xlink="http://www.w3.org/1999/xlink" content-type="dwc:verbatimCoordinates" xlink:type="simple"><named-content content-type="geo-json" specific-use="{&#34;type&#34;:&#34;Point&#34;,&#34;coordinates&#34;:[35.863889,-8.583333]}" id="NCID0EXRDM" xlink:type="simple">8°35'S, 35°51'50'E</named-content></named-content>; alt. 800 m; 04 Sep. 1998 • R.B. Drummond 1954 (K); Morogoro Rural District, 6.4 km N of Turiani, Lusunguru Forest Reserve, near Mtibwa sawmill; <named-content xmlns:xlink="http://www.w3.org/1999/xlink" content-type="dwc:verbatimCoordinates" xlink:type="simple"><named-content content-type="geo-json" specific-use="{&#34;type&#34;:&#34;Point&#34;,&#34;coordinates&#34;:[37.683333,-6.083333]}" id="NCID0E6RDM" xlink:type="simple">6°05'S, 37°41'E</named-content></named-content>; 31 Mar. 1953 • S. Paulo 163 (EA, K); Morogoro Rural District, Kimboza Forest Reserve; <named-content xmlns:xlink="http://www.w3.org/1999/xlink" content-type="dwc:verbatimCoordinates" xlink:type="simple"><named-content content-type="geo-json" specific-use="{&#34;type&#34;:&#34;Point&#34;,&#34;coordinates&#34;:[37.800000,-7.000000]}" id="NCID0EHSDM" xlink:type="simple">7°00'S, 37°48'E</named-content></named-content>; Nov. 1953 • S.R. Semsei 1498 (K), Mtibwa Forest Reserve; <named-content xmlns:xlink="http://www.w3.org/1999/xlink" content-type="dwc:verbatimCoordinates" xlink:type="simple"><named-content content-type="geo-json" specific-use="{&#34;type&#34;:&#34;Point&#34;,&#34;coordinates&#34;:[37.836200,-6.148992]}" id="NCID0EPSDM" xlink:type="simple">6°08'56.37'S, 37°50'10.32'E</named-content></named-content>; Nov. 1953 • S.R. Semsei 773 (K); Morogoro Rural District, Kimboza Forest Reserve; <named-content xmlns:xlink="http://www.w3.org/1999/xlink" content-type="dwc:verbatimCoordinates" xlink:type="simple"><named-content content-type="geo-json" specific-use="{&#34;type&#34;:&#34;Point&#34;,&#34;coordinates&#34;:[37.800000,-7.000000]}" id="NCID0EXSDM" xlink:type="simple">7°00'S, 37°48'E</named-content></named-content>; Jul. 1952 • S.R. Semsei 852 (K); Morogoro Rural District, Mtibwa Forest Reserve; <named-content xmlns:xlink="http://www.w3.org/1999/xlink" content-type="dwc:verbatimCoordinates" xlink:type="simple"><named-content content-type="geo-json" specific-use="{&#34;type&#34;:&#34;Point&#34;,&#34;coordinates&#34;:[37.650000,-6.116667]}" id="NCID0E6SDM" xlink:type="simple">6°07'S, 37°39'E</named-content></named-content>; Aug. 1952 • T.L.P. Couvreur 69 (DSM, MO, WAG); Kilombero District, Kimboza Forest reserve, 2 km after Kimboza village, 45 km from Morogoro; <named-content xmlns:xlink="http://www.w3.org/1999/xlink" content-type="dwc:verbatimCoordinates" xlink:type="simple"><named-content content-type="geo-json" specific-use="{&#34;type&#34;:&#34;Point&#34;,&#34;coordinates&#34;:[37.804667,-7.022047]}" id="NCID0EHTDM" xlink:type="simple">7°01'19.37'S, 37°48'16.8'E</named-content></named-content>; alt. 250 m; 25 Nov. 2006 • Y.S. Abeid 2651 (EA, MO); Mvomero District, Kanga Forest Reserve, near Kwa Beku subvillage; <named-content xmlns:xlink="http://www.w3.org/1999/xlink" content-type="dwc:verbatimCoordinates" xlink:type="simple"><named-content content-type="geo-json" specific-use="{&#34;type&#34;:&#34;Point&#34;,&#34;coordinates&#34;:[37.719833,-5.954167]}" id="NCID0EPTDM" xlink:type="simple">5°57'15'S, 37°43'11.4'E</named-content></named-content>; alt. 500 m; 11 Mar. 2006 – Pwani • L.B. Mwasumbi 113377 (DSM); Kisarawe District, Pugu hills Forest Reserve; <named-content xmlns:xlink="http://www.w3.org/1999/xlink" content-type="dwc:verbatimCoordinates" xlink:type="simple"><named-content content-type="geo-json" specific-use="{&#34;type&#34;:&#34;Point&#34;,&#34;coordinates&#34;:[39.083333,-6.900000]}" id="NCID0EXTDM" xlink:type="simple">6°54'S, 39°05'E</named-content></named-content>; 28 May. 2002 – Tanga • F.M. Mbago 3756 (DSM); Handeni District, T3: Handeni Kwansisi Mgulwi stream; <named-content xmlns:xlink="http://www.w3.org/1999/xlink" content-type="dwc:verbatimCoordinates" xlink:type="simple"><named-content content-type="geo-json" specific-use="{&#34;type&#34;:&#34;Point&#34;,&#34;coordinates&#34;:[38.594261,-5.865383]}" id="NCID0E6TDM" xlink:type="simple">5°51'55.38'S, 38°35'39.34'E</named-content></named-content>; alt. 203 m; 16 Aug. 2016 • G.A. Peter 13872 (B, K, WAG); Lushoto District, O. Usambara, Mashewa; <named-content xmlns:xlink="http://www.w3.org/1999/xlink" content-type="dwc:verbatimCoordinates" xlink:type="simple"><named-content content-type="geo-json" specific-use="{&#34;type&#34;:&#34;Point&#34;,&#34;coordinates&#34;:[38.283333,-4.783333]}" id="NCID0EHUDM" xlink:type="simple">4°47'S, 38°17'E</named-content></named-content>; alt. 400 m; Sep. 1915 • L.-P.M.J. Dagallier 38 (BR, DSM, K, MO, MPU, P, WAG); Handeni District, Kwamsisi village; <named-content xmlns:xlink="http://www.w3.org/1999/xlink" content-type="dwc:verbatimCoordinates" xlink:type="simple"><named-content content-type="geo-json" specific-use="{&#34;type&#34;:&#34;Point&#34;,&#34;coordinates&#34;:[38.592158,-5.863994]}" id="NCID0EPUDM" xlink:type="simple">5°51'50.38'S, 38°35'31.77'E</named-content></named-content>; alt. 196 m; 13 Nov. 2019.</p></tp:treatment-sec><ref-list><ref id="B177"><mixed-citation xmlns:xlink="http://www.w3.org/1999/xlink" xlink:type="simple"><person-group><name name-style="western"><surname>Verdcourt</surname><given-names>B</given-names></name></person-group> (<year>1969</year>) <article-title>The genus <italic><tp:taxon-name><tp:taxon-name-part taxon-name-part-type="genus">Uvariodendron</tp:taxon-name-part></tp:taxon-name></italic> (Engl. &amp; Diels) R. E. Fries (<tp:taxon-name><tp:taxon-name-part taxon-name-part-type="family">Annonaceae</tp:taxon-name-part></tp:taxon-name>) in East Africa.</article-title><source>Kew Bulletin</source><volume>23</volume>(<issue>3</issue>): <fpage>511</fpage>–<lpage>521</lpage>. <ext-link xlink:href="10.2307/4117202" ext-link-type="doi" xlink:type="simple">https://doi.org/10.2307/4117202</ext-link></mixed-citation></ref></ref-list></tp:taxon-treatment>
