# Supplementary material for: ﻿Phylogenomic inference of the African tribe Monodoreae (Annonaceae) and taxonomic revision of Dennettia, Uvariodendron and Uvariopsis
Source: PhytoKeys. 2023 Sep 22;233:1–200. doi: 10.3897/phytokeys.233.103096 (PMC10552675; doi:10.3897/phytokeys.233.103096)
Supplement: XML Treatment for Uvariodendron kimbozaense [file phytokeys.233.103096-treatment15.xml]

<!DOCTYPE tp:taxon-treatment
  PUBLIC "-//TaxonX//DTD Taxonomic Treatment Publishing DTD v0 20100105//EN" "tax-treatment-NSO.dtd">
<tp:taxon-treatment xmlns:tp="http://www.plazi.org/taxpub"><tp:treatment-meta><kwd-group><label>Taxon classification</label><kwd>
                <named-content content-type="kingdom">Plantae</named-content>
              </kwd><kwd>
                <named-content content-type="order">Magnoliales</named-content>
              </kwd><kwd>
                <named-content content-type="family">Annonaceae</named-content>
              </kwd></kwd-group><mixed-citation publication-type="journal"><person-group><name><surname>Dagallier</surname><given-names>Léo-Paul M. J.</given-names></name><name><surname>Mbago</surname><given-names>Frank M.</given-names></name><name><surname>Couderc</surname><given-names>Marie</given-names></name><name><surname>Gaudeul</surname><given-names>Myriam</given-names></name><name><surname>Grall</surname><given-names>Aurélie</given-names></name><name><surname>Loup</surname><given-names>Caroline</given-names></name><name><surname>Wieringa</surname><given-names>Jan J.</given-names></name><name><surname>Sonké</surname><given-names>Bonaventure</given-names></name><name><surname>Couvreur</surname><given-names>Thomas L. P.</given-names></name></person-group><article-title>﻿Phylogenomic inference of the African tribe Monodoreae (<tp:taxon-name><tp:taxon-name-part taxon-name-part-type="family">Annonaceae</tp:taxon-name-part></tp:taxon-name>) and taxonomic revision of <italic><tp:taxon-name><tp:taxon-name-part taxon-name-part-type="genus" reg="Dennettia">Dennettia</tp:taxon-name-part></tp:taxon-name></italic>, <italic><tp:taxon-name><tp:taxon-name-part taxon-name-part-type="genus" reg="Uvariodendron">Uvariodendron</tp:taxon-name-part></tp:taxon-name></italic> and <italic><tp:taxon-name><tp:taxon-name-part taxon-name-part-type="genus" reg="Uvariopsis">Uvariopsis</tp:taxon-name-part></tp:taxon-name></italic></article-title><source>PhytoKeys</source><day>22</day><month>09</month><year>2023</year><volume>233</volume><fpage>1</fpage><lpage>200</lpage><pub-id pub-id-type="doi">10.3897/phytokeys.233.103096</pub-id></mixed-citation></tp:treatment-meta><tp:nomenclature><label>﻿</label><tp:taxon-name>
              <tp:taxon-name-part taxon-name-part-type="genus" reg="Uvariodendron">Uvariodendron</tp:taxon-name-part>
              <tp:taxon-name-part taxon-name-part-type="species" reg="kimbozaense">kimbozaense</tp:taxon-name-part>
              <object-id xmlns:xlink="http://www.w3.org/1999/xlink" content-type="ipni" xlink:type="simple">urn:lsid:ipni.org:names:77326969-1</object-id>
            </tp:taxon-name><tp:taxon-authority>Dagallier &amp; Couvreur</tp:taxon-authority><tp:taxon-status xmlns:xlink="http://www.w3.org/1999/xlink" xlink:type="simple">sp. nov.</tp:taxon-status><xref ref-type="fig" rid="F3">Figs 3A, C, E, G</xref><xref ref-type="fig" rid="F27">, 27</xref><xref ref-type="fig" rid="F28">, 28</xref><xref ref-type="table" rid="T2">; Table 2</xref></tp:nomenclature><tp:treatment-sec sec-type="material" id="SECID0EOWDM"><title>Type.</title><p>Tanzania – Morogoro • L.-P.M.J. Dagallier 49 (holotype: MPU! (MPU1379108); isotypes: DSM!, MPU! (MPU1375359), P! (P00948153); also distributed to K and WAG); Morogoro Rural District, Kimboza forest; <named-content xmlns:xlink="http://www.w3.org/1999/xlink" content-type="dwc:verbatimCoordinates" xlink:type="simple"><named-content content-type="geo-json" specific-use="{&#34;type&#34;:&#34;Point&#34;,&#34;coordinates&#34;:[37.809789,-7.021214]}" id="NCID0EXWDM" xlink:type="simple">7°01'16.37'S, 37°48'35.24'E</named-content></named-content>; alt. 279 m; 15 Nov. 2019.</p></tp:treatment-sec><tp:treatment-sec sec-type="diagnosis" id="SECID0E3WDM"><title>Diagnosis.</title><p><italic><tp:taxon-name><tp:taxon-name-part taxon-name-part-type="genus" reg="Uvariodendron">Uvariodendron</tp:taxon-name-part><tp:taxon-name-part taxon-name-part-type="species" reg="kimbozaense">kimbozaense</tp:taxon-name-part></tp:taxon-name></italic> resembles <italic><tp:taxon-name><tp:taxon-name-part taxon-name-part-type="genus" reg="Uvariodendron">Ud.</tp:taxon-name-part><tp:taxon-name-part taxon-name-part-type="species" reg="kirkii">kirkii</tp:taxon-name-part></tp:taxon-name></italic> by the elliptic leaves and petal colors, but is distinguished from this species by having slightly greater leaves (140–220 mm, vs. 70–190 mm long in <italic><tp:taxon-name><tp:taxon-name-part taxon-name-part-type="genus" reg="Uvariodendron">Ud.</tp:taxon-name-part><tp:taxon-name-part taxon-name-part-type="species" reg="kirkii">kirkii</tp:taxon-name-part></tp:taxon-name></italic>) with a base acute to rounded (vs. acute to decurrent). Compared to <italic><tp:taxon-name><tp:taxon-name-part taxon-name-part-type="genus" reg="Uvariodendron">Ud.</tp:taxon-name-part><tp:taxon-name-part taxon-name-part-type="species" reg="kirkii">kirkii</tp:taxon-name-part></tp:taxon-name></italic>, <italic><tp:taxon-name><tp:taxon-name-part taxon-name-part-type="genus" reg="Uvariodendron">Ud.</tp:taxon-name-part><tp:taxon-name-part taxon-name-part-type="species" reg="kimbozaense">kimbozaense</tp:taxon-name-part></tp:taxon-name></italic> also has more bracts on the flower pedicel (1 to 4, vs. 1 maximum), greater (6–12 mm long, vs. 3–6.5 mm long) and imbricate (vs. connivent) sepals, and greater (16–39 mm long, vs. 10–20 mm long), elliptic (vs. ovate), and almost flat petals (with a slight transversal curvature vs. “boat-shaped” petals, with a strong transversal curvature) (Fig. <xref ref-type="fig" rid="F3">3</xref>, Table <xref ref-type="table" rid="T2">2</xref>). <italic><tp:taxon-name><tp:taxon-name-part taxon-name-part-type="genus" reg="Uvariodendron">Ud.</tp:taxon-name-part><tp:taxon-name-part taxon-name-part-type="species" reg="kimbozaense">kimbozaense</tp:taxon-name-part></tp:taxon-name></italic> is also distinguished from all other <italic><tp:taxon-name><tp:taxon-name-part taxon-name-part-type="genus" reg="Uvariodendron">Uvariodendron</tp:taxon-name-part></tp:taxon-name></italic> species by the leaves having a midrib slightly raised above with a central depression all along the length of the midrib (Figs <xref ref-type="fig" rid="F3">3G</xref>, <xref ref-type="fig" rid="F27">27H</xref>).</p></tp:treatment-sec><tp:treatment-sec sec-type="description" id="SECID0E2ZDM"><title>Description.</title><p>Tree 5–7 m tall, D.B.H. 15–20 cm; young branches sparsely pubescent to glabrous, old branches glabrous. Petiole 4–5 mm long, 1.5–2 mm wide, glabrous. Leaf lamina 147–215 mm long, 44–68 mm wide, length:width ratio 2.5–3.6, elliptic to oblong, coriaceous, base acute to rounded, apex attenuate, surface above glabrous, surface below glabrous; midrib slightly raised with a central groove all along above, raised below, glabrous above, glabrous below; secondary veins 12–17 pairs, weakly brochidodromous, impressed above, raised below; tertiary veins reticulate. Inflorescences borne on growth of the trunk and on old branches, composed of 1–11 flowers. Flower pedicel 10–14 mm long, 2–3 mm in diameter, pubescent. Flowers bisexual, buds globose to oblate, pedicellate, 5–10 mm high, 7–16 mm in diameter, pubescent. Bracts 1 at base and from 1 to 4 along the pedicel, upper bract 3–6 mm long, 6–14 mm wide, broadly ovate, adpressed, clasping the pedicel, pubescent outside, glabrous inside. Sepals 3, 6–12 mm long, 12–21 mm wide, depressed ovate, imbricate, pubescent outside, glabrous inside, green to brownish-green. Outer petals 3, 16–28 mm long, 13–19 mm wide, length:width ratio 1.2–1.8, broadly elliptic to elliptic, puberulent outside, puberulent at apex to glabrous inside, cream outside, cream with a purple-red to reddish black streak from base up to 50% of the petal length inside. Inner petals 3, 18–39 mm long, 9–18 mm wide, length:width ratio 2–2.2, obovate, slightly transversally curved, puberulent outside, glabrous inside, cream to cream with a slight purplish red streak at base outside, purple-red at base to reddish black toward the apex inside. Stamens 600 to 800, 2–3.5 mm long, 0.5–0.7 mm wide, anthers linear, connective prolongation truncate. Carpels 11 to 16, 4–5 mm long, 1.8–2 mm wide, densely pubescent, free; stigma 1–1.5 mm long, 1.5–2 mm wide, coiled, densely pubescent, covered with an exudate at anthesis. Fruits unknown.</p><fig id="F27" position="float" orientation="portrait"><object-id xmlns:xlink="http://www.w3.org/1999/xlink" content-type="doi" xlink:type="simple">10.3897/phytokeys.233.103096.figure27</object-id><label>Figure 27.</label><caption><p><italic><tp:taxon-name><tp:taxon-name-part taxon-name-part-type="genus" reg="Uvariodendron">Uvariodendron</tp:taxon-name-part><tp:taxon-name-part taxon-name-part-type="species" reg="kimbozaense">kimbozaense</tp:taxon-name-part></tp:taxon-name></italic> Dagallier &amp; Couvreur <bold>A</bold> habit <bold>B</bold> trunk with borne inflorescences <bold>C</bold> young inflorescence with flower buds <bold>D</bold> flower with one outer petal and the 3 inner petals torn or gnawed <bold>E</bold> young branch with leaves, lower side <bold>F</bold> young branch with leaves, upper side <bold>G</bold> detail of flower receptacle with stamens and stigmas, note the gleaming exudate on the stigmas and the hairs stuck on them <bold>H</bold> base of leaf, upper side, note the slightly raised midrib. <bold>A–H</bold> Dagallier 49 (type). Photos Léo-Paul Dagallier.</p></caption><graphic xmlns:xlink="http://www.w3.org/1999/xlink" xlink:href="phytokeys-233-001_article-103096__-g027.jpg" position="float" orientation="portrait" xlink:type="simple" id="oo_909886.jpg"><uri content-type="original_file" xlink:type="simple">https://binary.pensoft.net/fig/909886</uri></graphic></fig></tp:treatment-sec><tp:treatment-sec sec-type="distribution" id="SECID0EK2DM"><title>Distribution.</title><p>Endemic to Somalia-Masai Region. Known from only one locality in Tanzania: the Kimboza Forest Reserve.</p></tp:treatment-sec><tp:treatment-sec sec-type="habitat" id="SECID0EP2DM"><title>Habitat and ecology.</title><p>Lowland mature rain forest on coral rag and limestone rocks. Altitude: 250–450 m a.s.l.</p></tp:treatment-sec><tp:treatment-sec sec-type="phenology" id="SECID0EU2DM"><title>Phenology.</title><p>Flowers collected in March and November.</p></tp:treatment-sec><tp:treatment-sec sec-type="etymology" id="SECID0EZ2DM"><title>Etymology.</title><p>The specific epithet comes from Kimboza Forest Reserve (Tanzania), from where the species is endemic.</p></tp:treatment-sec><tp:treatment-sec sec-type="notes" id="SECID0E52DM"><title>Notes.</title><p><italic><tp:taxon-name><tp:taxon-name-part taxon-name-part-type="genus" reg="Uvariodendron">Ud.</tp:taxon-name-part><tp:taxon-name-part taxon-name-part-type="species" reg="kimbozaense">kimbozaense</tp:taxon-name-part></tp:taxon-name></italic> has been previously identified as <italic><tp:taxon-name><tp:taxon-name-part taxon-name-part-type="genus" reg="Uvariodendron">Ud.</tp:taxon-name-part><tp:taxon-name-part taxon-name-part-type="species" reg="kirkii">kirkii</tp:taxon-name-part></tp:taxon-name></italic> in all the specimens examined. However, it clearly differs from <italic><tp:taxon-name><tp:taxon-name-part taxon-name-part-type="genus" reg="Uvariodendron">Ud.</tp:taxon-name-part><tp:taxon-name-part taxon-name-part-type="species" reg="kirkii">kirkii</tp:taxon-name-part></tp:taxon-name></italic> by the characters presented in the diagnosis above (see Fig. <xref ref-type="fig" rid="F3">3</xref> and Table <xref ref-type="table" rid="T2">2</xref>). The leaves have a slightly raised midrib with a central groove all along above (Figs <xref ref-type="fig" rid="F3">3G</xref>, <xref ref-type="fig" rid="F27">27H</xref>). It is a character unique in the genus <italic><tp:taxon-name><tp:taxon-name-part taxon-name-part-type="genus" reg="Uvariodendron">Uvariodendron</tp:taxon-name-part></tp:taxon-name></italic>, but it is common in the genus <italic><tp:taxon-name><tp:taxon-name-part taxon-name-part-type="genus" reg="Crematosperma">Crematosperma</tp:taxon-name-part></tp:taxon-name></italic> (<xref ref-type="bibr" rid="B144">Pirie et al. 2018</xref>). Simply raised midribs occur in other genera such as <italic><tp:taxon-name><tp:taxon-name-part taxon-name-part-type="genus" reg="Isolona">Isolona</tp:taxon-name-part></tp:taxon-name></italic>, <italic><tp:taxon-name><tp:taxon-name-part taxon-name-part-type="genus" reg="Monodora">Monodora</tp:taxon-name-part></tp:taxon-name></italic> and <italic><tp:taxon-name><tp:taxon-name-part taxon-name-part-type="genus" reg="Ophrypetalum">Ophrypetalum</tp:taxon-name-part></tp:taxon-name></italic> (<xref ref-type="bibr" rid="B39">Couvreur 2009</xref>).</p></tp:treatment-sec><tp:treatment-sec sec-type="Preliminary conservation status" id="SECID0EA6DM"><title>Preliminary conservation status.</title><p>This species is only known from the Kimboza Forest Reserve in Tanzania. This protected area has been threatened by encroachment, logging and invasion by the exotic <italic><tp:taxon-name><tp:taxon-name-part taxon-name-part-type="genus" reg="Cedrela">Cedrela</tp:taxon-name-part><tp:taxon-name-part taxon-name-part-type="species" reg="odorata">odorata</tp:taxon-name-part></tp:taxon-name></italic> L. (<xref ref-type="bibr" rid="B86">Hall and Rodgers 1986</xref>; <xref ref-type="bibr" rid="B138">Patrick 2008</xref>). The surface of the Kimboza Forest Reserve is 3.85 km<sup>2</sup> (<ext-link xmlns:xlink="http://www.w3.org/1999/xlink" xlink:href="https://www.protectedplanet.net/7520" ext-link-type="uri" xlink:type="simple">https://www.protectedplanet.net/7520</ext-link>), and we thus estimate the <abbrev xmlns:xlink="http://www.w3.org/1999/xlink" xlink:title="extent of occurrence" id="ABBRID0EAAEM" xlink:type="simple">EOO</abbrev> and <abbrev xmlns:xlink="http://www.w3.org/1999/xlink" xlink:title="area of occupancy" id="ABBRID0EEAEM" xlink:type="simple">AOO</abbrev> to be less than 4 km<sup>2</sup>. Following IUCN criterion B, this species is assigned a preliminary status of Critically Endangered CR B1ab(iii)+2ab(iii).</p></tp:treatment-sec><tp:treatment-sec sec-type="material" id="SECID0EKAEM"><title>Additional specimens examined.</title><p>Tanzania – Morogoro • C.J. Kayombo 5357 (MO); Morogoro Rural District, Kimboza Forest Reserve; <named-content xmlns:xlink="http://www.w3.org/1999/xlink" content-type="dwc:verbatimCoordinates" xlink:type="simple"><named-content content-type="geo-json" specific-use="{&#34;type&#34;:&#34;Point&#34;,&#34;coordinates&#34;:[37.813889,-7.011944]}" id="NCID0ETAEM" xlink:type="simple">7°00'43'S, 37°48'50'E</named-content></named-content>; alt. 400 m; 21 Mar. 2006 • T.L.P. Couvreur 71 (DSM, MO, WAG); Kilombero District, Kimboza Forest reserve, 2 km after Kimboza village, 45 km from Morogoro; <named-content xmlns:xlink="http://www.w3.org/1999/xlink" content-type="dwc:verbatimCoordinates" xlink:type="simple"><named-content content-type="geo-json" specific-use="{&#34;type&#34;:&#34;Point&#34;,&#34;coordinates&#34;:[37.804667,-7.022047]}" id="NCID0E2AEM" xlink:type="simple">7°01'19.37'S, 37°48'16.8'E</named-content></named-content>; alt. 250 m; 25 Nov. 2006 • W.R.Q. Luke 766 (EA), Uluguru Mts nr Ruvu bridge; <named-content xmlns:xlink="http://www.w3.org/1999/xlink" content-type="dwc:verbatimCoordinates" xlink:type="simple"><named-content content-type="geo-json" specific-use="{&#34;type&#34;:&#34;Point&#34;,&#34;coordinates&#34;:[37.816667,-7.016667]}" id="NCID0EDBEM" xlink:type="simple">7°01'S, 37°49'E</named-content></named-content>; alt. 450 m; 04 Nov. 1987.</p><fig id="F28" position="float" orientation="portrait"><object-id xmlns:xlink="http://www.w3.org/1999/xlink" content-type="doi" xlink:type="simple">10.3897/phytokeys.233.103096.figure28</object-id><label>Figure 28.</label><caption><p>Distribution map of <italic><tp:taxon-name><tp:taxon-name-part taxon-name-part-type="genus" reg="Uvariodendron">Uvariodendron</tp:taxon-name-part><tp:taxon-name-part taxon-name-part-type="species" reg="kimbozaense">kimbozaense</tp:taxon-name-part></tp:taxon-name></italic>. Shades of grey represent elevation, from white (sea level) to darker grey (higher elevation). The inset shows the extent of the map over Africa.</p></caption><graphic xmlns:xlink="http://www.w3.org/1999/xlink" xlink:href="phytokeys-233-001_article-103096__-g028.jpg" position="float" orientation="portrait" xlink:type="simple" id="oo_909887.jpg"><uri content-type="original_file" xlink:type="simple">https://binary.pensoft.net/fig/909887</uri></graphic></fig></tp:treatment-sec><tp:treatment-sec><!--Section generated to contain objects referenced in tp:taxon-treatment.--><fig id="F3" position="float" orientation="portrait"><object-id xmlns:xlink="http://www.w3.org/1999/xlink" content-type="doi" xlink:type="simple">10.3897/phytokeys.233.103096.figure3</object-id><label>Figure 3.</label><caption><p>Morphological characters differentiating <italic><tp:taxon-name><tp:taxon-name-part taxon-name-part-type="genus" reg="Uvariodendron">Uvariodendron</tp:taxon-name-part><tp:taxon-name-part taxon-name-part-type="species" reg="kimbozaense">kimbozaense</tp:taxon-name-part></tp:taxon-name></italic> Dagallier (<bold>A, C, E, G</bold>) and <italic><tp:taxon-name><tp:taxon-name-part taxon-name-part-type="genus" reg="Uvariodendron">Uvariodendron</tp:taxon-name-part><tp:taxon-name-part taxon-name-part-type="species" reg="kirkii">kirkii</tp:taxon-name-part></tp:taxon-name></italic> Verdc. (<bold>B, D, F, H</bold>) <bold>A</bold> flowering pedicel with bracts and sepals, side view, note the imbricate sepals <bold>B</bold> flowering pedicel with bract scar and sepals <bold>C</bold> flower, with one outer petal and two inner petals gnawed, top view, note the slight transversal curvature of the inner petals <bold>D</bold> flower, top view, note the ‘boat-shaped’ inner petals <bold>E, F</bold> simplified representations of the flowers, from above, yellow marking highlights transversal curvature of the petals <bold>G, H</bold> Simplified representations of the transversal cut of the leaf, by the midrib. <bold>A, C</bold> Dagallier 49 (type) <bold>B, D</bold> Dagallier 23. Photos and drawings Léo-Paul Dagallier. Abbreviations: B, bract; brs bract scar; ca, carpel; ip, inner petal; lam, lamina; mlo, lower (abaxial) side of the midrib; mup, upper (adaxial) side of the midrib; op, outer petal; sep, sepal.</p></caption><graphic xmlns:xlink="http://www.w3.org/1999/xlink" xlink:href="phytokeys-233-001_article-103096__-g003.jpg" position="float" orientation="portrait" xlink:type="simple" id="oo_909862.jpg"><uri content-type="original_file" xlink:type="simple">https://binary.pensoft.net/fig/909862</uri></graphic></fig><table-wrap id="T2" position="float" orientation="portrait"><label>Table 2.</label><caption><p>Morphological comparison between <italic><tp:taxon-name><tp:taxon-name-part taxon-name-part-type="genus" reg="Uvariodendron">Uvariodendron</tp:taxon-name-part><tp:taxon-name-part taxon-name-part-type="species" reg="kimbozaense">kimbozaense</tp:taxon-name-part></tp:taxon-name></italic> and <italic><tp:taxon-name><tp:taxon-name-part taxon-name-part-type="genus" reg="Uvariodendron">Uvariodendron</tp:taxon-name-part><tp:taxon-name-part taxon-name-part-type="species" reg="kirkii">kirkii</tp:taxon-name-part></tp:taxon-name></italic> (see also Fig. <xref ref-type="fig" rid="F3">3</xref>). In bold: character unique to the species.</p></caption><table id="TID0E1PEM" rules="all"><tbody><tr><th rowspan="1" colspan="1"/><th rowspan="1" colspan="1">Lamina base</th><th rowspan="1" colspan="1">Midrib relief above</th><th rowspan="1" colspan="1">Flower bud</th><th rowspan="1" colspan="1">Bracts</th><th rowspan="1" colspan="1">Sepals</th><th rowspan="1" colspan="1">Petals size</th><th rowspan="1" colspan="1">Inner petals shape</th></tr><tr><td rowspan="1" colspan="1">
                    <italic>
                      <tp:taxon-name><tp:taxon-name-part taxon-name-part-type="genus" reg="Uvariodendron">Uvariodendron</tp:taxon-name-part><tp:taxon-name-part taxon-name-part-type="species" reg="kirkii">kirkii</tp:taxon-name-part></tp:taxon-name>
                    </italic>
                  </td><td rowspan="1" colspan="1">acute to <bold>decurrent</bold></td><td rowspan="1" colspan="1">slightly impressed (Fig. <xref ref-type="fig" rid="F3">3H</xref>)</td><td rowspan="1" colspan="1">globose, <bold>1.3–6 mm diameter</bold></td><td rowspan="1" colspan="1">1 at base of the pedicel and sometimes 1 on the upper half of the pedicel (Fig. <xref ref-type="fig" rid="F3">3B</xref>)</td><td rowspan="1" colspan="1">3–6.5 mm long, 4–8 mm wide, very broadly to broadly ovate, <bold>connivent</bold> (Fig. <xref ref-type="fig" rid="F3">3B</xref>)</td><td rowspan="1" colspan="1">10–20 mm long, 6–13 mm wide</td><td rowspan="1" colspan="1"><bold>strongly</bold> transversally curved (“boat-shape”) (Fig. <xref ref-type="fig" rid="F3">3D, F</xref>)</td></tr><tr><td rowspan="1" colspan="1">
                    <italic>
                      <tp:taxon-name><tp:taxon-name-part taxon-name-part-type="genus" reg="Uvariodendron">Uvariodendron</tp:taxon-name-part><tp:taxon-name-part taxon-name-part-type="species" reg="kimbozaense">kimbozaense</tp:taxon-name-part></tp:taxon-name>
                    </italic>
                  </td><td rowspan="1" colspan="1">acute to <bold>rounded</bold></td><td rowspan="1" colspan="1">slightly raised with a central groove all along (Fig. <xref ref-type="fig" rid="F3">3G</xref>)</td><td rowspan="1" colspan="1">globose to oblate, <bold>7–16 mm diameter</bold></td><td rowspan="1" colspan="1">1 at base of the pedicel and from <bold>1 to 4 along the pedicel</bold> (Fig. <xref ref-type="fig" rid="F3">3A</xref>)</td><td rowspan="1" colspan="1">6–12 mm long, 12–21 mm wide, depressed ovate, <bold>imbricate</bold> (Fig. <xref ref-type="fig" rid="F3">3A</xref>)</td><td rowspan="1" colspan="1">16–39 mm long, 9–19 mm wide</td><td rowspan="1" colspan="1"><bold>slightly</bold> transversally curved (Fig. <xref ref-type="fig" rid="F3">3C, E</xref>)</td></tr></tbody></table></table-wrap></tp:treatment-sec><ref-list><ref id="B144"><mixed-citation xmlns:xlink="http://www.w3.org/1999/xlink" xlink:type="simple"><person-group><name name-style="western"><surname>Pirie</surname><given-names>MD</given-names></name><name name-style="western"><surname>Chatrou</surname><given-names>LW</given-names></name><name name-style="western"><surname>Maas</surname><given-names>PJM</given-names></name></person-group> (<year>2018</year>) <article-title>A taxonomic revision of the Neotropical genus <italic><tp:taxon-name><tp:taxon-name-part taxon-name-part-type="genus">Cremastosperma</tp:taxon-name-part></tp:taxon-name></italic> (<tp:taxon-name><tp:taxon-name-part taxon-name-part-type="family">Annonaceae</tp:taxon-name-part></tp:taxon-name>), including five new species.</article-title><source>PhytoKeys</source><volume>112</volume>: <fpage>1</fpage>–<lpage>141</lpage>. <ext-link xlink:href="10.3897/phytokeys.112.24897" ext-link-type="doi" xlink:type="simple">https://doi.org/10.3897/phytokeys.112.24897</ext-link></mixed-citation></ref><ref id="B39"><mixed-citation xmlns:xlink="http://www.w3.org/1999/xlink" xlink:type="simple"><person-group><name name-style="western"><surname>Couvreur</surname><given-names>TLP</given-names></name></person-group> (<year>2009</year>) <article-title>Monograph of the syncarpous African genera <italic><tp:taxon-name><tp:taxon-name-part taxon-name-part-type="genus">Isolona</tp:taxon-name-part></tp:taxon-name></italic> and <italic><tp:taxon-name><tp:taxon-name-part taxon-name-part-type="genus">Monodora</tp:taxon-name-part></tp:taxon-name></italic> (<tp:taxon-name><tp:taxon-name-part taxon-name-part-type="family">Annonaceae</tp:taxon-name-part></tp:taxon-name>).</article-title><source>Systematic Botany Monographs</source><volume>87</volume>: <fpage>1</fpage>–<lpage>150</lpage>.</mixed-citation></ref><ref id="B86"><mixed-citation xmlns:xlink="http://www.w3.org/1999/xlink" xlink:type="simple"><person-group><name name-style="western"><surname>Hall</surname><given-names>JB</given-names></name><name name-style="western"><surname>Rodgers</surname><given-names>WA</given-names></name></person-group> (<year>1986</year>) <article-title>Pole cutting pressure in Tanzanian forest.</article-title><source>Forest Ecology and Management</source><volume>14</volume>(<issue>2</issue>): <fpage>133</fpage>–<lpage>140</lpage>. <ext-link xlink:href="10.1016/0378-1127(86)90098-8" ext-link-type="doi" xlink:type="simple">https://doi.org/10.1016/0378-1127(86)90098-8</ext-link></mixed-citation></ref><ref id="B138"><mixed-citation xmlns:xlink="http://www.w3.org/1999/xlink" xlink:type="simple"><person-group><name name-style="western"><surname>Patrick</surname><given-names>C</given-names></name></person-group> (<year>2008</year>) An impact of invasive species <italic><tp:taxon-name><tp:taxon-name-part taxon-name-part-type="genus">Cedrela</tp:taxon-name-part><tp:taxon-name-part taxon-name-part-type="species">odorata</tp:taxon-name-part></tp:taxon-name></italic> L. on native plant species composition and diversity in Kimboza forest reserve; Morogoro, Tanzania. Thesis. University of Dar es Salaam.</mixed-citation></ref></ref-list></tp:taxon-treatment>
