# Supplementary material for: ﻿Phylogenomic inference of the African tribe Monodoreae (Annonaceae) and taxonomic revision of Dennettia, Uvariodendron and Uvariopsis
Source: PhytoKeys. 2023 Sep 22;233:1–200. doi: 10.3897/phytokeys.233.103096 (PMC10552675; doi:10.3897/phytokeys.233.103096)
Supplement: XML Treatment for Uvariodendron kirkii [file phytokeys.233.103096-treatment16.xml]

<!DOCTYPE tp:taxon-treatment
  PUBLIC "-//TaxonX//DTD Taxonomic Treatment Publishing DTD v0 20100105//EN" "tax-treatment-NSO.dtd">
<tp:taxon-treatment xmlns:tp="http://www.plazi.org/taxpub"><tp:treatment-meta><kwd-group><label>Taxon classification</label><kwd>
                <named-content content-type="kingdom">Plantae</named-content>
              </kwd><kwd>
                <named-content content-type="order">Magnoliales</named-content>
              </kwd><kwd>
                <named-content content-type="family">Annonaceae</named-content>
              </kwd></kwd-group><mixed-citation publication-type="journal"><person-group><name><surname>Dagallier</surname><given-names>Léo-Paul M. J.</given-names></name><name><surname>Mbago</surname><given-names>Frank M.</given-names></name><name><surname>Couderc</surname><given-names>Marie</given-names></name><name><surname>Gaudeul</surname><given-names>Myriam</given-names></name><name><surname>Grall</surname><given-names>Aurélie</given-names></name><name><surname>Loup</surname><given-names>Caroline</given-names></name><name><surname>Wieringa</surname><given-names>Jan J.</given-names></name><name><surname>Sonké</surname><given-names>Bonaventure</given-names></name><name><surname>Couvreur</surname><given-names>Thomas L. P.</given-names></name></person-group><article-title>﻿Phylogenomic inference of the African tribe Monodoreae (<tp:taxon-name><tp:taxon-name-part taxon-name-part-type="family">Annonaceae</tp:taxon-name-part></tp:taxon-name>) and taxonomic revision of <italic><tp:taxon-name><tp:taxon-name-part taxon-name-part-type="genus" reg="Dennettia">Dennettia</tp:taxon-name-part></tp:taxon-name></italic>, <italic><tp:taxon-name><tp:taxon-name-part taxon-name-part-type="genus" reg="Uvariodendron">Uvariodendron</tp:taxon-name-part></tp:taxon-name></italic> and <italic><tp:taxon-name><tp:taxon-name-part taxon-name-part-type="genus" reg="Uvariopsis">Uvariopsis</tp:taxon-name-part></tp:taxon-name></italic></article-title><source>PhytoKeys</source><day>22</day><month>09</month><year>2023</year><volume>233</volume><fpage>1</fpage><lpage>200</lpage><pub-id pub-id-type="doi">10.3897/phytokeys.233.103096</pub-id></mixed-citation></tp:treatment-meta><tp:nomenclature><label>﻿</label><tp:taxon-name>
              <tp:taxon-name-part taxon-name-part-type="genus" reg="Uvariodendron">Uvariodendron</tp:taxon-name-part>
              <tp:taxon-name-part taxon-name-part-type="species" reg="kirkii">kirkii</tp:taxon-name-part>
            </tp:taxon-name><tp:taxon-authority>Verdc., Kew Bull. 23(3): 518 (1969)</tp:taxon-authority><xref ref-type="fig" rid="F3">Figs 3B, D, F, H</xref><xref ref-type="fig" rid="F29">, 29</xref><xref ref-type="fig" rid="F30">, 30</xref><xref ref-type="table" rid="T2">; Table 2</xref></tp:nomenclature><tp:treatment-sec sec-type="material" id="SECID0EVDEM"><title>Type.</title><p>Kenya – Coast • B. Verdcourt 3939 (holotype: K! (K000198893), sheet here designated; isotypes: BR! (BR0000008824325), EA!, K! (K000198894, K000198895)); Kwale District, Mrima hill (about halfway up road to Lungalunga from Mwambweni); <named-content xmlns:xlink="http://www.w3.org/1999/xlink" content-type="dwc:verbatimCoordinates" xlink:type="simple"><named-content content-type="geo-json" specific-use="{&#34;type&#34;:&#34;Point&#34;,&#34;coordinates&#34;:[39.263108,-4.485108]}" id="NCID0E5DEM" xlink:type="simple">4°29'06.39'S, 39°15'47.19'E</named-content></named-content>; alt. 182 m; 16 Jan. 1964.</p></tp:treatment-sec><tp:treatment-sec sec-type="description" id="SECID0EDEEM"><title>Description.</title><p>Shrub to tree 1.5–6 (10–15) m tall, D.B.H. 3–20 cm; young branches sparsely pubescent to glabrous, old branches glabrous. Petiole 2.5–8 mm long, 1–2 mm wide, glabrous. Leaf lamina 70–188 mm long, 22–75 mm wide, length:width ratio 2.1–3.5, elliptic, coriaceous, base acute to decurrent, apex attenuate, surface above glabrous, surface below glabrous; midrib slightly impressed above, raised below, glabrous above, glabrous below; secondary veins 8–16 pairs, weakly brochidodromous, impressed above, raised below; tertiary veins reticulate. Inflorescences mostly axillary or borne on old branches, sometimes borne on trunk, composed of 1–2 flowers. Flower pedicel 5–28 mm long, 1–4 mm in diameter, pubescent. Flowers bisexual, buds globose, pedicellate, 2–5.5 mm high, 1.3–6 mm in diameter, pubescent. Bracts 1 at base and sometimes 1 on the upper half of the pedicel, upper bract 1–5 mm long, 1–8 mm wide, broadly ovate, adpressed, semi-clasping the pedicel, pubescent outside, glabrous inside. Sepals 3, 3–6.5 mm long, 4–8 mm wide, very broadly to broadly ovate, connivent, pubescent outside, glabrous inside, green to brownish-green. Outer petals 3, 10–17 mm long, 6–13 mm wide, length:width ratio 1.2–1.7, broadly ovate to ovate, pubescent to puberulent outside, puberulent to glabrous inside, cream to greenish pale yellow outside, cream to cream with a purple streak from base up to 50% of the petal length inside. Inner petals 3, 12–20 mm long, 7–8 mm wide, length:width ratio 1.3–1.9, obovate, strongly transversally curved (“boat-shape”), valvate at apex, puberulent outside, glabrous inside, white to cream outside, cream to cream with purple streak at base inside. Stamens 1000 to 1200, 1.5–1.8 mm long, 0.2–0.3 mm wide, anthers linear, connective prolongation truncate. Carpels 8 to 16 (20), 2–3 mm long, 1–1.5 mm wide, pubescent, free; stigma 0–1.5 mm long, 1–1.3 mm wide, coiled, pubescent. Fruiting pedicel 7–22 mm long, 2–4 mm in diameter, pubescent. Monocarps 1 to 6, 23–36 mm long, 10–16 mm wide, length:width ratio 1.4–2.4, cylindrical, longitudinally ridged, slightly constricted between the seeds, minutely acuminate, puberulent, green to dull orange to greyish dark blue; sessile to shortly stipitate, stipe 0–3 mm long, 2–5 mm wide, pubescent. Seeds 12–15 per monocarp, biseriate, 11 to 15 mm long, 8–10 mm wide.</p></tp:treatment-sec><tp:treatment-sec sec-type="distribution" id="SECID0EIEEM"><title>Distribution.</title><p>Endemic to Somalia-Masai Region: Kenya and Tanzania.</p></tp:treatment-sec><tp:treatment-sec sec-type="habitat" id="SECID0ENEEM"><title>Habitat and ecology.</title><p>Lowland mature or secondary rain forest, dry forest or thicket on coral rag and limestone rocks, or igneous intrusions. Altitude: 10–80 m a.s.l.</p></tp:treatment-sec><tp:treatment-sec sec-type="phenology" id="SECID0ESEEM"><title>Phenology.</title><p>Flowers and fruits collected all year.</p></tp:treatment-sec><tp:treatment-sec sec-type="Vernacular names" id="SECID0EXEEM"><title>Vernacular names.</title><p>Tanzania: ‘Kisambaa’ in Mkomboa (Mwangoka 1356), ‘Mdumi’ in Zigua (Tanner 3467).</p></tp:treatment-sec><tp:treatment-sec sec-type="notes" id="SECID0E3EEM"><title>Notes.</title><p>This species is quite variable morphologically with leaves from 70 mm to almost 200 mm long. It can be distinguished from the other species with its pedicelate flowers growing mainly on leafy branches and sometimes on the trunk. The pedicel is lower than in <italic><tp:taxon-name><tp:taxon-name-part taxon-name-part-type="genus" reg="Uvariodendron">Ud.</tp:taxon-name-part><tp:taxon-name-part taxon-name-part-type="species" reg="anisatum">anisatum</tp:taxon-name-part></tp:taxon-name></italic> (5–28 mm vs. 15–65 mm long in <italic><tp:taxon-name><tp:taxon-name-part taxon-name-part-type="genus" reg="Uvariodendron">Ud.</tp:taxon-name-part><tp:taxon-name-part taxon-name-part-type="species" reg="anisatum">anisatum</tp:taxon-name-part></tp:taxon-name></italic>). At anthesis, the flowers generally have their outer petals completely spread out and their inner petals connivent at apex (Fig. <xref ref-type="fig" rid="F29">29I–J</xref>). At anthesis, the inner petals are “boat shaped”, that is with a strong transversal curvature (this character is not detectable on flower buds and on dried specimens). Some of the oldest specimens of this species were collected by Gustav Albert Peter under the name “<italic><tp:taxon-name><tp:taxon-name-part taxon-name-part-type="genus" reg="Uvariodendron">Uvariodendron</tp:taxon-name-part><tp:taxon-name-part taxon-name-part-type="species" reg="crassum">crassum</tp:taxon-name-part></tp:taxon-name></italic> (Peter)” (e.g. Peter 4487, 24366 in B). Peter died in 1937, before achieving all the volumes of the Flora von Deutsch-Ostafrika, thus not publishing this species. In parallel, Verdcourt described and named this species in 1969, before seeing Peter’s specimens (see Verdcourt’s note on specimen Peter 24366 in B).</p><fig id="F29" position="float" orientation="portrait"><object-id xmlns:xlink="http://www.w3.org/1999/xlink" content-type="doi" xlink:type="simple">10.3897/phytokeys.233.103096.figure29</object-id><label>Figure 29.</label><caption><p><italic><tp:taxon-name><tp:taxon-name-part taxon-name-part-type="genus" reg="Uvariodendron">Uvariodendron</tp:taxon-name-part><tp:taxon-name-part taxon-name-part-type="species" reg="kirkii">kirkii</tp:taxon-name-part></tp:taxon-name></italic> Verdc <bold>A</bold> flowering branch <bold>B</bold> flower, top view <bold>C</bold> stamen <bold>D</bold> longitudinal section of carpel <bold>E</bold> carpel, semi-side view <bold>F</bold> carpel, top view <bold>G</bold> fruit, side view <bold>H</bold> seed, side view <bold>I</bold> flower, side view <bold>J</bold> flower, top view <bold>K</bold> old fruit with <bold>A</bold> single rotten monocarp. <bold>A</bold> from Verdcourt 3939 (type) <bold>B–F</bold> from Drummond 4029 <bold>G, H</bold> from Drummond 3983 <bold>I, J</bold> Dagallier 23 <bold>K</bold> Dagallier 60. Drawings by Heather Wood, from <xref ref-type="bibr" rid="B177">Verdcourt (1969</xref>; fig. 3, p. 519), Kew Bulletin 1969, © Board of Trustees of the Royal Botanic Gardens, Kew. Photos Léo-Paul Dagallier.</p></caption><graphic xmlns:xlink="http://www.w3.org/1999/xlink" xlink:href="phytokeys-233-001_article-103096__-g029.jpg" position="float" orientation="portrait" xlink:type="simple" id="oo_909888.jpg"><uri content-type="original_file" xlink:type="simple">https://binary.pensoft.net/fig/909888</uri></graphic></fig></tp:treatment-sec><tp:treatment-sec sec-type="Preliminary conservation status" id="SECID0EFIEM"><title>Preliminary conservation status.</title><p>A previous assessment, which needs updating, listed this species as Vulnerable VU under criteria B1ab(iii) (Eastern Arc Mountains &amp; Coastal Forests CEPF Plant Assessment Project 2009b). Here, the <abbrev xmlns:xlink="http://www.w3.org/1999/xlink" xlink:title="extent of occurrence" id="ABBRID0ELIEM" xlink:type="simple">EOO</abbrev> of this species is estimated at 67,203 km<sup>2</sup> and its <abbrev xmlns:xlink="http://www.w3.org/1999/xlink" xlink:title="area of occupancy" id="ABBRID0ERIEM" xlink:type="simple">AOO</abbrev> at 152 km<sup>2</sup>. It occurs in more than 10 locations in Tanzania and Kenya and is fairly common but its population is severely fragmented and there is continuing decline due to habitat loss (Eastern Arc Mountains &amp; Coastal Forests CEPF Plant Assessment Project 2009a). We thus assign a preliminary updated conservation status of Endangered EN B2ab(iii).</p></tp:treatment-sec><tp:treatment-sec sec-type="material" id="SECID0EXIEM"><title>Additional specimens examined.</title><p>Kenya – Coast • B. Verdcourt 1891 (K); Kwale District, Mrima Forest, Mrima Hill; <named-content xmlns:xlink="http://www.w3.org/1999/xlink" content-type="dwc:verbatimCoordinates" xlink:type="simple"><named-content content-type="geo-json" specific-use="{&#34;type&#34;:&#34;Point&#34;,&#34;coordinates&#34;:[39.263108,-4.485108]}" id="NCID0EAJEM" xlink:type="simple">4°29'06.39'S, 39°15'47.19'E</named-content></named-content>; 06 Sep. 1957 • B. Verdcourt 5280 (K); Kwale District, Jombo Mt (near bottom); <named-content xmlns:xlink="http://www.w3.org/1999/xlink" content-type="dwc:verbatimCoordinates" xlink:type="simple"><named-content content-type="geo-json" specific-use="{&#34;type&#34;:&#34;Point&#34;,&#34;coordinates&#34;:[39.211836,-4.435664]}" id="NCID0EIJEM" xlink:type="simple">4°26'08.39'S, 39°12'42.61'E</named-content></named-content>; 11 Apr. 1978 • F.C. Magogo 768 (K); Kwale District, Shimba Hills, Dzombo Mountain; <named-content xmlns:xlink="http://www.w3.org/1999/xlink" content-type="dwc:verbatimCoordinates" xlink:type="simple"><named-content content-type="geo-json" specific-use="{&#34;type&#34;:&#34;Point&#34;,&#34;coordinates&#34;:[39.212806,-4.435942]}" id="NCID0EQJEM" xlink:type="simple">4°26'09.39'S, 39°12'46.1'E</named-content></named-content>; alt. 305 m; 08 Apr. 1968 • I.R. Dale 3836 (K), Witu Forest Reserve, Gongoni Forest, Witu; <named-content xmlns:xlink="http://www.w3.org/1999/xlink" content-type="dwc:verbatimCoordinates" xlink:type="simple"><named-content content-type="geo-json" specific-use="{&#34;type&#34;:&#34;Point&#34;,&#34;coordinates&#34;:[40.502500,-2.385278]}" id="NCID0EYJEM" xlink:type="simple">2°23'07'S, 40°30'09'E</named-content></named-content>; Oct. 1937 • J.B. Gillett 19901 (K); Kwale District, Diani forest. Areas NW &amp; NE within 1 km N of turn off from new road for Jadini hotel, W &amp; E of this road. Areas SW &amp; SE within 1.5 km s of this point; <named-content xmlns:xlink="http://www.w3.org/1999/xlink" content-type="dwc:verbatimCoordinates" xlink:type="simple"><named-content content-type="geo-json" specific-use="{&#34;type&#34;:&#34;Point&#34;,&#34;coordinates&#34;:[39.550000,-4.316667]}" id="NCID0EAKEM" xlink:type="simple">4°19'S, 39°33'E</named-content></named-content>; alt. 12 m; 11 Jul. 1972 • J.B. Gillett 19906 (EA, K); Kwale District, Diani forest. Areas NW &amp; NE within 1 km N of turn off from new road for Jadini hotel, W &amp; E of this road. Areas SW &amp; SE within 1.5 km s of this point; <named-content xmlns:xlink="http://www.w3.org/1999/xlink" content-type="dwc:verbatimCoordinates" xlink:type="simple"><named-content content-type="geo-json" specific-use="{&#34;type&#34;:&#34;Point&#34;,&#34;coordinates&#34;:[39.550000,-4.316667]}" id="NCID0EIKEM" xlink:type="simple">4°19'S, 39°33'E</named-content></named-content>; alt. 12 m; 11 Jul. 1972 • J.B. Gillett 24009 (B, EA); Kwale District, Kenya: K7: Kwale District Waa Kaya forest near coast N. of Tiwi ruined Mosque; <named-content xmlns:xlink="http://www.w3.org/1999/xlink" content-type="dwc:verbatimCoordinates" xlink:type="simple"><named-content content-type="geo-json" specific-use="{&#34;type&#34;:&#34;Point&#34;,&#34;coordinates&#34;:[39.600000,-4.200000]}" id="NCID0EQKEM" xlink:type="simple">4°12'S, 39°36'E</named-content></named-content>; alt. 30 m; 30 Dec. 1982 • J.P.M. Brenan 14592 (K); Kilifi District, K7, Kilifi District. Pangani ‘Kaya' Forest; <named-content xmlns:xlink="http://www.w3.org/1999/xlink" content-type="dwc:verbatimCoordinates" xlink:type="simple"><named-content content-type="geo-json" specific-use="{&#34;type&#34;:&#34;Point&#34;,&#34;coordinates&#34;:[39.680556,-3.850000]}" id="NCID0EYKEM" xlink:type="simple">3°51'S, 39°40'50'E</named-content></named-content>; alt. 170 m; 19 Nov. 1978 • L.J. Lap 112 (MO, WAG); Kilifi District, Kaya Kauma. Mapsheet K198/1. Along the path extending westwards from the Kaya cemetery. Western hill slope forest of Kaya Kauma; <named-content xmlns:xlink="http://www.w3.org/1999/xlink" content-type="dwc:verbatimCoordinates" xlink:type="simple"><named-content content-type="geo-json" specific-use="{&#34;type&#34;:&#34;Point&#34;,&#34;coordinates&#34;:[39.733333,-3.616667]}" id="NCID0EALEM" xlink:type="simple">3°37'S, 39°44'E</named-content></named-content>; 22 Dec. 1981 • M.G. Gilbert 4967 (EA, K, WAG), Kwale District. Jombo Hill; <named-content xmlns:xlink="http://www.w3.org/1999/xlink" content-type="dwc:verbatimCoordinates" xlink:type="simple"><named-content content-type="geo-json" specific-use="{&#34;type&#34;:&#34;Point&#34;,&#34;coordinates&#34;:[39.200000,-4.466667]}" id="NCID0EILEM" xlink:type="simple">4°28'S, 39°12'E</named-content></named-content>; alt. 300 m; 07 Jan. 1978 • M.G. Gilbert 5334 (K); Kilifi District, Cha Simba rocks on Mariakani – Kilifi Road; <named-content xmlns:xlink="http://www.w3.org/1999/xlink" content-type="dwc:verbatimCoordinates" xlink:type="simple"><named-content content-type="geo-json" specific-use="{&#34;type&#34;:&#34;Point&#34;,&#34;coordinates&#34;:[39.700000,-3.733333]}" id="NCID0EQLEM" xlink:type="simple">3°44'S, 39°42'E</named-content></named-content>; alt. 200 m; 16 Feb. 1979 • N. Mwadime 204 (EA); Kwale District, Shimoni, mwamba-wanga area; <named-content xmlns:xlink="http://www.w3.org/1999/xlink" content-type="dwc:verbatimCoordinates" xlink:type="simple"><named-content content-type="geo-json" specific-use="{&#34;type&#34;:&#34;Point&#34;,&#34;coordinates&#34;:[39.403603,-4.641775]}" id="NCID0EYLEM" xlink:type="simple">4°38'30.39'S, 39°24'12.97'E</named-content></named-content>; alt. 2 m; 13 Dec. 2012 • R.B. Drummond 3983 (K); Kwale District, Jardini Beach, 18 miles south of Mombasa, sea level; <named-content xmlns:xlink="http://www.w3.org/1999/xlink" content-type="dwc:verbatimCoordinates" xlink:type="simple"><named-content content-type="geo-json" specific-use="{&#34;type&#34;:&#34;Point&#34;,&#34;coordinates&#34;:[39.572222,-4.325000]}" id="NCID0EAMEM" xlink:type="simple">4°19'30'S, 39°34'20'E</named-content></named-content>; 26 Aug. 1953 • R.B. Drummond 4029 (K, U); Kwale District, Mwasangombe Forest, 15 miles S.W. of Kwale; alt. 230 m; 27 Aug. 1953 • R.B. Faden 77/397 (K); Kwale District, Kinondo (Ngalani Kaya) Forest; <named-content xmlns:xlink="http://www.w3.org/1999/xlink" content-type="dwc:verbatimCoordinates" xlink:type="simple"><named-content content-type="geo-json" specific-use="{&#34;type&#34;:&#34;Point&#34;,&#34;coordinates&#34;:[39.558333,-4.391667]}" id="NCID0EIMEM" xlink:type="simple">4°23'30'S, 39°33'30'E</named-content></named-content>; alt. 5 m; 15 Feb. 1977 • R.B. Faden 77/437 (K); Kilifi District, just north of Mwarakaya on Chonyi – Ribe road; <named-content xmlns:xlink="http://www.w3.org/1999/xlink" content-type="dwc:verbatimCoordinates" xlink:type="simple"><named-content content-type="geo-json" specific-use="{&#34;type&#34;:&#34;Point&#34;,&#34;coordinates&#34;:[39.700000,-3.783333]}" id="NCID0EQMEM" xlink:type="simple">3°47'S, 39°42'E</named-content></named-content>; alt. 140 m; 16 Feb. 1977 • S. Rawlins EAH11275 (K), Witu; <named-content xmlns:xlink="http://www.w3.org/1999/xlink" content-type="dwc:verbatimCoordinates" xlink:type="simple"><named-content content-type="geo-json" specific-use="{&#34;type&#34;:&#34;Point&#34;,&#34;coordinates&#34;:[40.501300,-2.384833]}" id="NCID0EYMEM" xlink:type="simple">2°23'05.40'S, 40°30'04.68'E</named-content></named-content>; alt. 24 m; Jun. 1957 • S.A. Robertson 5929 (K); Kwale District, Kaya Diani; <named-content xmlns:xlink="http://www.w3.org/1999/xlink" content-type="dwc:verbatimCoordinates" xlink:type="simple"><named-content content-type="geo-json" specific-use="{&#34;type&#34;:&#34;Point&#34;,&#34;coordinates&#34;:[39.583333,-4.266667]}" id="NCID0EANEM" xlink:type="simple">4°16'S, 39°35'E</named-content></named-content>; alt. 10 m; 10 Nov. 1989 • S.A. Robertson 6465 (EA); Kilifi District, Watamu, Ashe plot; <named-content xmlns:xlink="http://www.w3.org/1999/xlink" content-type="dwc:verbatimCoordinates" xlink:type="simple"><named-content content-type="geo-json" specific-use="{&#34;type&#34;:&#34;Point&#34;,&#34;coordinates&#34;:[40.016667,-3.333333]}" id="NCID0EINEM" xlink:type="simple">3°20'S, 40°01'E</named-content></named-content>; alt. 10 m; 28 May. 1991 • S.A. Robertson 7550 (EA, K, WAG); Kilifi District, Kambe Rocks; <named-content xmlns:xlink="http://www.w3.org/1999/xlink" content-type="dwc:verbatimCoordinates" xlink:type="simple"><named-content content-type="geo-json" specific-use="{&#34;type&#34;:&#34;Point&#34;,&#34;coordinates&#34;:[39.666667,-3.850000]}" id="NCID0EQNEM" xlink:type="simple">3°51'S, 39°40'E</named-content></named-content>; alt. 120 m; 13 May. 2005 • S.A. Robertson MDE293 (EA, K, WAG), Kwale Distr., Dzombo Hill; <named-content xmlns:xlink="http://www.w3.org/1999/xlink" content-type="dwc:verbatimCoordinates" xlink:type="simple"><named-content content-type="geo-json" specific-use="{&#34;type&#34;:&#34;Point&#34;,&#34;coordinates&#34;:[39.216667,-4.433333]}" id="NCID0EYNEM" xlink:type="simple">4°26'S, 39°13'E</named-content></named-content>; alt. 400 m; 09 Feb. 1989 • S.A. Robertson MDE46 (K); Kwale District, Mrima hill; <named-content xmlns:xlink="http://www.w3.org/1999/xlink" content-type="dwc:verbatimCoordinates" xlink:type="simple"><named-content content-type="geo-json" specific-use="{&#34;type&#34;:&#34;Point&#34;,&#34;coordinates&#34;:[39.266667,-4.483333]}" id="NCID0EAOEM" xlink:type="simple">4°29'S, 39°16'E</named-content></named-content>; 03 Feb. 1989. Tanzania – Dar es Salaam • J. Kirk s.n (K), Dar es Salaam; <named-content xmlns:xlink="http://www.w3.org/1999/xlink" content-type="dwc:verbatimCoordinates" xlink:type="simple"><named-content content-type="geo-json" specific-use="{&#34;type&#34;:&#34;Point&#34;,&#34;coordinates&#34;:[39.280400,-6.815942]}" id="NCID0EIOEM" xlink:type="simple">6°48'57.39'S, 39°16'49.44'E</named-content></named-content>; Mar. 1860 – Kaskazini Pemba (North Pemba) • P.J. Greenway 2681 (K); Micheweni District, Ras Kigomasha; <named-content xmlns:xlink="http://www.w3.org/1999/xlink" content-type="dwc:verbatimCoordinates" xlink:type="simple"><named-content content-type="geo-json" specific-use="{&#34;type&#34;:&#34;Point&#34;,&#34;coordinates&#34;:[39.683333,-4.866667]}" id="NCID0EQOEM" xlink:type="simple">4°52'S, 39°41'E</named-content></named-content>; 10 Dec. 1930 – Lindi • K.B. Vollesen 3150 (EA), c. 7 km NWN of Kingupina; <named-content xmlns:xlink="http://www.w3.org/1999/xlink" content-type="dwc:verbatimCoordinates" xlink:type="simple"><named-content content-type="geo-json" specific-use="{&#34;type&#34;:&#34;Point&#34;,&#34;coordinates&#34;:[38.516667,-8.400000]}" id="NCID0EYOEM" xlink:type="simple">8°24'S, 38°31'E</named-content></named-content>; alt. 125 m; 25 Dec. 1975 • R.I. Ludanga 1369 (EA), Selous, Likandage (Utunge); <named-content xmlns:xlink="http://www.w3.org/1999/xlink" content-type="dwc:verbatimCoordinates" xlink:type="simple"><named-content content-type="geo-json" specific-use="{&#34;type&#34;:&#34;Point&#34;,&#34;coordinates&#34;:[37.500000,-9.000000]}" id="NCID0EAPEM" xlink:type="simple">9°00'S, 37°30'E</named-content></named-content>; 28 Jan. 1972 – Morogoro • L.-P.M.J. Dagallier 60 (DSM, MPU, P, WAG); Mvomero District, Turiani village; <named-content xmlns:xlink="http://www.w3.org/1999/xlink" content-type="dwc:verbatimCoordinates" xlink:type="simple"><named-content content-type="geo-json" specific-use="{&#34;type&#34;:&#34;Point&#34;,&#34;coordinates&#34;:[37.604022,-6.161214]}" id="NCID0EIPEM" xlink:type="simple">6°09'40.37'S, 37°36'14.48'E</named-content></named-content>; alt. 384 m; 18 Nov. 2019 – Pwani • B.J. Harris 6209 (EA), Approx 6 mls north of Chalinze on road D'Salaam-Chalinze-Segera; <named-content xmlns:xlink="http://www.w3.org/1999/xlink" content-type="dwc:verbatimCoordinates" xlink:type="simple"><named-content content-type="geo-json" specific-use="{&#34;type&#34;:&#34;Point&#34;,&#34;coordinates&#34;:[38.318928,-6.556494]}" id="NCID0EQPEM" xlink:type="simple">6°33'23.38'S, 38°19'08.14'E</named-content></named-content>; alt. 274 m; 04 Apr. 1972 • G.A. Peter 24366 (B, K), Useguha; Aug. 1918 – Tanga • G.A. Peter 40249 (B), Usaguha: Hale in Pangani; <named-content xmlns:xlink="http://www.w3.org/1999/xlink" content-type="dwc:verbatimCoordinates" xlink:type="simple"><named-content content-type="geo-json" specific-use="{&#34;type&#34;:&#34;Point&#34;,&#34;coordinates&#34;:[38.600000,-5.300000]}" id="NCID0EYPEM" xlink:type="simple">5°18'S, 38°36'E</named-content></named-content>; alt. 330 m; 14 May. 1926 • G.A. Peter 52280 (B); Usambara, E Usambara; <named-content xmlns:xlink="http://www.w3.org/1999/xlink" content-type="dwc:verbatimCoordinates" xlink:type="simple"><named-content content-type="geo-json" specific-use="{&#34;type&#34;:&#34;Point&#34;,&#34;coordinates&#34;:[38.678775,-5.012606]}" id="NCID0EAQEM" xlink:type="simple">5°00'45.38'S, 38°40'43.59'E</named-content></named-content>; 05 Aug. 1915 • H.G. Faulkner 11 (B, K); Tanga District, Sawa Creek; <named-content xmlns:xlink="http://www.w3.org/1999/xlink" content-type="dwc:verbatimCoordinates" xlink:type="simple"><named-content content-type="geo-json" specific-use="{&#34;type&#34;:&#34;Point&#34;,&#34;coordinates&#34;:[39.100000,-5.116667]}" id="NCID0EIQEM" xlink:type="simple">5°07'S, 39°06'E</named-content></named-content>; 17 Feb. 1957 • J. Procter 3592 (K); Pangani District, Msumbugwe Forest Reserve; <named-content xmlns:xlink="http://www.w3.org/1999/xlink" content-type="dwc:verbatimCoordinates" xlink:type="simple"><named-content content-type="geo-json" specific-use="{&#34;type&#34;:&#34;Point&#34;,&#34;coordinates&#34;:[38.756600,-5.504272]}" id="NCID0EQQEM" xlink:type="simple">5°30'15.38'S, 38°45'23.76'E</named-content></named-content>; Apr. 1967 • L.-P.M.J. Dagallier 23 (DSM, MPU, P, WAG), Kilulu Hill, 50 km North of Tanga; <named-content xmlns:xlink="http://www.w3.org/1999/xlink" content-type="dwc:verbatimCoordinates" xlink:type="simple"><named-content content-type="geo-json" specific-use="{&#34;type&#34;:&#34;Point&#34;,&#34;coordinates&#34;:[39.125967,-4.772608]}" id="NCID0EYQEM" xlink:type="simple">4°46'21.39'S, 39°07'33.48'E</named-content></named-content>; alt. 247 m; 08 Nov. 2019 • L.-P.M.J. Dagallier 8 (DSM, K, MPU, P, WAG), forest patch near Msangazi river, along the road from Chalinze to Korogwe-Tanga; <named-content xmlns:xlink="http://www.w3.org/1999/xlink" content-type="dwc:verbatimCoordinates" xlink:type="simple"><named-content content-type="geo-json" specific-use="{&#34;type&#34;:&#34;Point&#34;,&#34;coordinates&#34;:[38.446392,-5.571217]}" id="NCID0EAREM" xlink:type="simple">5°34'16.38'S, 38°26'47.01'E</named-content></named-content>; alt. 306 m; 06 Nov. 2019 • L.-P.M.J. Dagallier 9 (DSM, MPU, P, WAG), Kilulu Hill, 50 km North of Tanga; <named-content xmlns:xlink="http://www.w3.org/1999/xlink" content-type="dwc:verbatimCoordinates" xlink:type="simple"><named-content content-type="geo-json" specific-use="{&#34;type&#34;:&#34;Point&#34;,&#34;coordinates&#34;:[39.124742,-4.773164]}" id="NCID0EIREM" xlink:type="simple">4°46'23.39'S, 39°07'29.07'E</named-content></named-content>; alt. 263 m; 07 Nov. 2019 • M.A. Mwangoka 1356 (MO); Muheza District, Kuze Kibago village. NW part of Kwemnyese public forest patch; <named-content xmlns:xlink="http://www.w3.org/1999/xlink" content-type="dwc:verbatimCoordinates" xlink:type="simple"><named-content content-type="geo-json" specific-use="{&#34;type&#34;:&#34;Point&#34;,&#34;coordinates&#34;:[38.726389,-4.914167]}" id="NCID0EQREM" xlink:type="simple">4°54'51'S, 38°43'35'E</named-content></named-content>; alt. 100 m; 01 Jun. 2000 • R.E.S. Tanner 12 (K); Pangani District, Msubugwe Forest; <named-content xmlns:xlink="http://www.w3.org/1999/xlink" content-type="dwc:verbatimCoordinates" xlink:type="simple"><named-content content-type="geo-json" specific-use="{&#34;type&#34;:&#34;Point&#34;,&#34;coordinates&#34;:[38.733300,-5.533161]}" id="NCID0EYREM" xlink:type="simple">5°31'59.38'S, 38°43'59.88'E</named-content></named-content>; alt. 100 m; 1955 • R.E.S. Tanner 29 (K); Pangani District, Msubugwe Forest; <named-content xmlns:xlink="http://www.w3.org/1999/xlink" content-type="dwc:verbatimCoordinates" xlink:type="simple"><named-content content-type="geo-json" specific-use="{&#34;type&#34;:&#34;Point&#34;,&#34;coordinates&#34;:[38.733300,-5.533161]}" id="NCID0EASEM" xlink:type="simple">5°31'59.38'S, 38°43'59.88'E</named-content></named-content>; alt. 100 m; 1955 • R.E.S. Tanner 3467 (B, K); Pangani District, Mwera, Kwa Besa, Mwanamgaru; <named-content xmlns:xlink="http://www.w3.org/1999/xlink" content-type="dwc:verbatimCoordinates" xlink:type="simple"><named-content content-type="geo-json" specific-use="{&#34;type&#34;:&#34;Point&#34;,&#34;coordinates&#34;:[38.950000,-5.483333]}" id="NCID0EISEM" xlink:type="simple">5°29'S, 38°57'E</named-content></named-content>; 28 Mar. 1957 • R.E.S. Tanner 6 (K); Pangani District, Msubugwe Forest; <named-content xmlns:xlink="http://www.w3.org/1999/xlink" content-type="dwc:verbatimCoordinates" xlink:type="simple"><named-content content-type="geo-json" specific-use="{&#34;type&#34;:&#34;Point&#34;,&#34;coordinates&#34;:[38.733300,-5.533161]}" id="NCID0EQSEM" xlink:type="simple">5°31'59.38'S, 38°43'59.88'E</named-content></named-content>; alt. 100 m; 1955 • T.L.P. Couvreur 34 (DSM, FHO, MO, NHT, WAG); Handeni District, road 3 km before arriving to Kwedikwazu coming from Dar Es Salaam. At Msangasi river; <named-content xmlns:xlink="http://www.w3.org/1999/xlink" content-type="dwc:verbatimCoordinates" xlink:type="simple"><named-content content-type="geo-json" specific-use="{&#34;type&#34;:&#34;Point&#34;,&#34;coordinates&#34;:[38.446333,-5.572606]}" id="NCID0EYSEM" xlink:type="simple">5°34'21.38'S, 38°26'46.8'E</named-content></named-content>; alt. 300 m; 14 Nov. 2006 • W.D. Hawthorne 776 (K), Nr Langoni village; <named-content xmlns:xlink="http://www.w3.org/1999/xlink" content-type="dwc:verbatimCoordinates" xlink:type="simple"><named-content content-type="geo-json" specific-use="{&#34;type&#34;:&#34;Point&#34;,&#34;coordinates&#34;:[38.900000,-5.466667]}" id="NCID0EATEM" xlink:type="simple">5°28'S, 38°54'E</named-content></named-content>; 27 May. 1982 – Zanzibar Central/South • J. Vaughan 2318 (BM), Kufile cave; <named-content xmlns:xlink="http://www.w3.org/1999/xlink" content-type="dwc:verbatimCoordinates" xlink:type="simple"><named-content content-type="geo-json" specific-use="{&#34;type&#34;:&#34;Point&#34;,&#34;coordinates&#34;:[39.487736,-6.418997]}" id="NCID0EITEM" xlink:type="simple">6°25'08.39'S, 39°29'15.85'E</named-content></named-content>; 23 Feb. 1936 – Zanzibar West • D. Aplin 1 (K), Zanzibar: Chumbe I; <named-content xmlns:xlink="http://www.w3.org/1999/xlink" content-type="dwc:verbatimCoordinates" xlink:type="simple"><named-content content-type="geo-json" specific-use="{&#34;type&#34;:&#34;Point&#34;,&#34;coordinates&#34;:[39.176944,-6.278889]}" id="NCID0EQTEM" xlink:type="simple">6°16'44'S, 39°10'37'E</named-content></named-content>; alt. 5 m; Feb. 1988 • J. Vaughan 1689 (K), Kombeni caves; <named-content xmlns:xlink="http://www.w3.org/1999/xlink" content-type="dwc:verbatimCoordinates" xlink:type="simple"><named-content content-type="geo-json" specific-use="{&#34;type&#34;:&#34;Point&#34;,&#34;coordinates&#34;:[39.261097,-6.260942]}" id="NCID0EYTEM" xlink:type="simple">6°15'39.39'S, 39°15'39.95'E</named-content></named-content>; 22 Nov. 1930 • J. Vaughan 1715 (K), Kombeni caves; <named-content xmlns:xlink="http://www.w3.org/1999/xlink" content-type="dwc:verbatimCoordinates" xlink:type="simple"><named-content content-type="geo-json" specific-use="{&#34;type&#34;:&#34;Point&#34;,&#34;coordinates&#34;:[39.261097,-6.260942]}" id="NCID0EAUEM" xlink:type="simple">6°15'39.39'S, 39°15'39.95'E</named-content></named-content>; 04 Dec. 1930 • J. Vaughan 1731 (EA, K), Kombeni caves; 6°15'39.2'S, 39°15'39.95"E; Dec. 1930 • J.H. Vaughan 1689 (K); Magharibi (West) District, Kombeni Cave Well; <named-content xmlns:xlink="http://www.w3.org/1999/xlink" content-type="dwc:verbatimCoordinates" xlink:type="simple"><named-content content-type="geo-json" specific-use="{&#34;type&#34;:&#34;Point&#34;,&#34;coordinates&#34;:[39.266667,-6.250000]}" id="NCID0EIUEM" xlink:type="simple">6°15'S, 39°16'E</named-content></named-content>; 22 Nov. 1930 • P.J. Greenway 2654 (K); Magharibi (West) District, Haitajwa Hill; <named-content xmlns:xlink="http://www.w3.org/1999/xlink" content-type="dwc:verbatimCoordinates" xlink:type="simple"><named-content content-type="geo-json" specific-use="{&#34;type&#34;:&#34;Point&#34;,&#34;coordinates&#34;:[39.266667,-6.266667]}" id="NCID0EQUEM" xlink:type="simple">6°16'S, 39°16'E</named-content></named-content>; 04 Dec. 1930 – Unknown major area • Botany Students DSM1394 (DSM, K, WAG), Steinbruch Forest Reserve near Maweni, W of Tanga; <named-content xmlns:xlink="http://www.w3.org/1999/xlink" content-type="dwc:verbatimCoordinates" xlink:type="simple"><named-content content-type="geo-json" specific-use="{&#34;type&#34;:&#34;Point&#34;,&#34;coordinates&#34;:[39.016667,-5.100000]}" id="NCID0EYUEM" xlink:type="simple">5°06'S, 39°01'E</named-content></named-content>; alt. 80 m; 31 Dec. 1969 • G.A. Peter 4487 (B, K, WAG), Useguha; <named-content xmlns:xlink="http://www.w3.org/1999/xlink" content-type="dwc:verbatimCoordinates" xlink:type="simple"><named-content content-type="geo-json" specific-use="{&#34;type&#34;:&#34;Point&#34;,&#34;coordinates&#34;:[38.250000,-6.000000]}" id="NCID0EAVEM" xlink:type="simple">6°00'S, 38°15'E</named-content></named-content>; 10 Jun. 1914.</p><fig id="F30" position="float" orientation="portrait"><object-id xmlns:xlink="http://www.w3.org/1999/xlink" content-type="doi" xlink:type="simple">10.3897/phytokeys.233.103096.figure30</object-id><label>Figure 30.</label><caption><p>Distribution map of <italic><tp:taxon-name><tp:taxon-name-part taxon-name-part-type="genus" reg="Uvariodendron">Uvariodendron</tp:taxon-name-part><tp:taxon-name-part taxon-name-part-type="species" reg="kirkii">kirkii</tp:taxon-name-part></tp:taxon-name></italic>. Shades of grey represent elevation, from white (sea level) to darker grey (higher elevation). The inset shows the extent of the map over Africa.</p></caption><graphic xmlns:xlink="http://www.w3.org/1999/xlink" xlink:href="phytokeys-233-001_article-103096__-g030.jpg" position="float" orientation="portrait" xlink:type="simple" id="oo_909889.jpg"><uri content-type="original_file" xlink:type="simple">https://binary.pensoft.net/fig/909889</uri></graphic></fig></tp:treatment-sec><tp:treatment-sec><!--Section generated to contain objects referenced in tp:taxon-treatment.--><fig id="F3" position="float" orientation="portrait"><object-id xmlns:xlink="http://www.w3.org/1999/xlink" content-type="doi" xlink:type="simple">10.3897/phytokeys.233.103096.figure3</object-id><label>Figure 3.</label><caption><p>Morphological characters differentiating <italic><tp:taxon-name><tp:taxon-name-part taxon-name-part-type="genus" reg="Uvariodendron">Uvariodendron</tp:taxon-name-part><tp:taxon-name-part taxon-name-part-type="species" reg="kimbozaense">kimbozaense</tp:taxon-name-part></tp:taxon-name></italic> Dagallier (<bold>A, C, E, G</bold>) and <italic><tp:taxon-name><tp:taxon-name-part taxon-name-part-type="genus" reg="Uvariodendron">Uvariodendron</tp:taxon-name-part><tp:taxon-name-part taxon-name-part-type="species" reg="kirkii">kirkii</tp:taxon-name-part></tp:taxon-name></italic> Verdc. (<bold>B, D, F, H</bold>) <bold>A</bold> flowering pedicel with bracts and sepals, side view, note the imbricate sepals <bold>B</bold> flowering pedicel with bract scar and sepals <bold>C</bold> flower, with one outer petal and two inner petals gnawed, top view, note the slight transversal curvature of the inner petals <bold>D</bold> flower, top view, note the ‘boat-shaped’ inner petals <bold>E, F</bold> simplified representations of the flowers, from above, yellow marking highlights transversal curvature of the petals <bold>G, H</bold> Simplified representations of the transversal cut of the leaf, by the midrib. <bold>A, C</bold> Dagallier 49 (type) <bold>B, D</bold> Dagallier 23. Photos and drawings Léo-Paul Dagallier. Abbreviations: B, bract; brs bract scar; ca, carpel; ip, inner petal; lam, lamina; mlo, lower (abaxial) side of the midrib; mup, upper (adaxial) side of the midrib; op, outer petal; sep, sepal.</p></caption><graphic xmlns:xlink="http://www.w3.org/1999/xlink" xlink:href="phytokeys-233-001_article-103096__-g003.jpg" position="float" orientation="portrait" xlink:type="simple" id="oo_909862.jpg"><uri content-type="original_file" xlink:type="simple">https://binary.pensoft.net/fig/909862</uri></graphic></fig><table-wrap id="T2" position="float" orientation="portrait"><label>Table 2.</label><caption><p>Morphological comparison between <italic><tp:taxon-name><tp:taxon-name-part taxon-name-part-type="genus" reg="Uvariodendron">Uvariodendron</tp:taxon-name-part><tp:taxon-name-part taxon-name-part-type="species" reg="kimbozaense">kimbozaense</tp:taxon-name-part></tp:taxon-name></italic> and <italic><tp:taxon-name><tp:taxon-name-part taxon-name-part-type="genus" reg="Uvariodendron">Uvariodendron</tp:taxon-name-part><tp:taxon-name-part taxon-name-part-type="species" reg="kirkii">kirkii</tp:taxon-name-part></tp:taxon-name></italic> (see also Fig. <xref ref-type="fig" rid="F3">3</xref>). In bold: character unique to the species.</p></caption><table id="TID0E1PEM" rules="all"><tbody><tr><th rowspan="1" colspan="1"/><th rowspan="1" colspan="1">Lamina base</th><th rowspan="1" colspan="1">Midrib relief above</th><th rowspan="1" colspan="1">Flower bud</th><th rowspan="1" colspan="1">Bracts</th><th rowspan="1" colspan="1">Sepals</th><th rowspan="1" colspan="1">Petals size</th><th rowspan="1" colspan="1">Inner petals shape</th></tr><tr><td rowspan="1" colspan="1">
                    <italic>
                      <tp:taxon-name><tp:taxon-name-part taxon-name-part-type="genus" reg="Uvariodendron">Uvariodendron</tp:taxon-name-part><tp:taxon-name-part taxon-name-part-type="species" reg="kirkii">kirkii</tp:taxon-name-part></tp:taxon-name>
                    </italic>
                  </td><td rowspan="1" colspan="1">acute to <bold>decurrent</bold></td><td rowspan="1" colspan="1">slightly impressed (Fig. <xref ref-type="fig" rid="F3">3H</xref>)</td><td rowspan="1" colspan="1">globose, <bold>1.3–6 mm diameter</bold></td><td rowspan="1" colspan="1">1 at base of the pedicel and sometimes 1 on the upper half of the pedicel (Fig. <xref ref-type="fig" rid="F3">3B</xref>)</td><td rowspan="1" colspan="1">3–6.5 mm long, 4–8 mm wide, very broadly to broadly ovate, <bold>connivent</bold> (Fig. <xref ref-type="fig" rid="F3">3B</xref>)</td><td rowspan="1" colspan="1">10–20 mm long, 6–13 mm wide</td><td rowspan="1" colspan="1"><bold>strongly</bold> transversally curved (“boat-shape”) (Fig. <xref ref-type="fig" rid="F3">3D, F</xref>)</td></tr><tr><td rowspan="1" colspan="1">
                    <italic>
                      <tp:taxon-name><tp:taxon-name-part taxon-name-part-type="genus" reg="Uvariodendron">Uvariodendron</tp:taxon-name-part><tp:taxon-name-part taxon-name-part-type="species" reg="kimbozaense">kimbozaense</tp:taxon-name-part></tp:taxon-name>
                    </italic>
                  </td><td rowspan="1" colspan="1">acute to <bold>rounded</bold></td><td rowspan="1" colspan="1">slightly raised with a central groove all along (Fig. <xref ref-type="fig" rid="F3">3G</xref>)</td><td rowspan="1" colspan="1">globose to oblate, <bold>7–16 mm diameter</bold></td><td rowspan="1" colspan="1">1 at base of the pedicel and from <bold>1 to 4 along the pedicel</bold> (Fig. <xref ref-type="fig" rid="F3">3A</xref>)</td><td rowspan="1" colspan="1">6–12 mm long, 12–21 mm wide, depressed ovate, <bold>imbricate</bold> (Fig. <xref ref-type="fig" rid="F3">3A</xref>)</td><td rowspan="1" colspan="1">16–39 mm long, 9–19 mm wide</td><td rowspan="1" colspan="1"><bold>slightly</bold> transversally curved (Fig. <xref ref-type="fig" rid="F3">3C, E</xref>)</td></tr></tbody></table></table-wrap></tp:treatment-sec><ref-list><ref id="B177"><mixed-citation xmlns:xlink="http://www.w3.org/1999/xlink" xlink:type="simple"><person-group><name name-style="western"><surname>Verdcourt</surname><given-names>B</given-names></name></person-group> (<year>1969</year>) <article-title>The genus <italic><tp:taxon-name><tp:taxon-name-part taxon-name-part-type="genus">Uvariodendron</tp:taxon-name-part></tp:taxon-name></italic> (Engl. &amp; Diels) R. E. Fries (<tp:taxon-name><tp:taxon-name-part taxon-name-part-type="family">Annonaceae</tp:taxon-name-part></tp:taxon-name>) in East Africa.</article-title><source>Kew Bulletin</source><volume>23</volume>(<issue>3</issue>): <fpage>511</fpage>–<lpage>521</lpage>. <ext-link xlink:href="10.2307/4117202" ext-link-type="doi" xlink:type="simple">https://doi.org/10.2307/4117202</ext-link></mixed-citation></ref></ref-list></tp:taxon-treatment>
