# Supplementary material for: ﻿Phylogenomic inference of the African tribe Monodoreae (Annonaceae) and taxonomic revision of Dennettia, Uvariodendron and Uvariopsis
Source: PhytoKeys. 2023 Sep 22;233:1–200. doi: 10.3897/phytokeys.233.103096 (PMC10552675; doi:10.3897/phytokeys.233.103096)
Supplement: XML Treatment for Uvariodendron molundense [file phytokeys.233.103096-treatment18.xml]

<!DOCTYPE tp:taxon-treatment
  PUBLIC "-//TaxonX//DTD Taxonomic Treatment Publishing DTD v0 20100105//EN" "tax-treatment-NSO.dtd">
<tp:taxon-treatment xmlns:tp="http://www.plazi.org/taxpub"><tp:treatment-meta><kwd-group><label>Taxon classification</label><kwd>
                <named-content content-type="kingdom">Plantae</named-content>
              </kwd><kwd>
                <named-content content-type="order">Magnoliales</named-content>
              </kwd><kwd>
                <named-content content-type="family">Annonaceae</named-content>
              </kwd></kwd-group><mixed-citation publication-type="journal"><person-group><name><surname>Dagallier</surname><given-names>Léo-Paul M. J.</given-names></name><name><surname>Mbago</surname><given-names>Frank M.</given-names></name><name><surname>Couderc</surname><given-names>Marie</given-names></name><name><surname>Gaudeul</surname><given-names>Myriam</given-names></name><name><surname>Grall</surname><given-names>Aurélie</given-names></name><name><surname>Loup</surname><given-names>Caroline</given-names></name><name><surname>Wieringa</surname><given-names>Jan J.</given-names></name><name><surname>Sonké</surname><given-names>Bonaventure</given-names></name><name><surname>Couvreur</surname><given-names>Thomas L. P.</given-names></name></person-group><article-title>﻿Phylogenomic inference of the African tribe Monodoreae (<tp:taxon-name><tp:taxon-name-part taxon-name-part-type="family">Annonaceae</tp:taxon-name-part></tp:taxon-name>) and taxonomic revision of <italic><tp:taxon-name><tp:taxon-name-part taxon-name-part-type="genus" reg="Dennettia">Dennettia</tp:taxon-name-part></tp:taxon-name></italic>, <italic><tp:taxon-name><tp:taxon-name-part taxon-name-part-type="genus" reg="Uvariodendron">Uvariodendron</tp:taxon-name-part></tp:taxon-name></italic> and <italic><tp:taxon-name><tp:taxon-name-part taxon-name-part-type="genus" reg="Uvariopsis">Uvariopsis</tp:taxon-name-part></tp:taxon-name></italic></article-title><source>PhytoKeys</source><day>22</day><month>09</month><year>2023</year><volume>233</volume><fpage>1</fpage><lpage>200</lpage><pub-id pub-id-type="doi">10.3897/phytokeys.233.103096</pub-id></mixed-citation></tp:treatment-meta><tp:nomenclature><label>﻿</label><tp:taxon-name>
              <tp:taxon-name-part taxon-name-part-type="genus" reg="Uvariodendron">Uvariodendron</tp:taxon-name-part>
              <tp:taxon-name-part taxon-name-part-type="species" reg="molundense">molundense</tp:taxon-name-part>
            </tp:taxon-name><tp:taxon-authority>(Diels) R.E.Fr., Acta Horti Berg. 10: 61 (1930)</tp:taxon-authority><xref ref-type="fig" rid="F33">Figs 33</xref><xref ref-type="fig" rid="F34">, 34</xref><xref ref-type="fig" rid="F35">, 35</xref><tp:nomenclature-citation-list><tp:nomenclature-citation><tp:taxon-name>
                  <tp:taxon-name-part taxon-name-part-type="status">≡</tp:taxon-name-part>
                  <tp:taxon-name-part taxon-name-part-type="genus" reg="Uvaria">Uvaria</tp:taxon-name-part>
                  <tp:taxon-name-part taxon-name-part-type="species" reg="molundensis">molundensis</tp:taxon-name-part>
                </tp:taxon-name><comment> Diels, Bot. Jahrb. Syst. 53(3–5): 435 (1915). Type. Cameroon – East Region • G.W.J. Mildbraed 4373 (holotype: B! (B 10 0153118)), Südkameruner Waldgebiet: Bezirk Molundu, ‘Bange Busch’, unbewohnter Urwald zwischen Lokomo, Bumba und Bange; <named-content xmlns:xlink="http://www.w3.org/1999/xlink" content-type="dwc:verbatimCoordinates" xlink:type="simple"><named-content content-type="geo-json" specific-use="{&#34;type&#34;:&#34;Point&#34;,&#34;coordinates&#34;:[15.250000,2.833333]}" id="NCID0EFBFM" xlink:type="simple">2°50'N, 15°15'E</named-content></named-content>; 29 Jan. 1911. </comment></tp:nomenclature-citation><tp:nomenclature-citation><tp:taxon-name>
                  <tp:taxon-name-part taxon-name-part-type="status">=</tp:taxon-name-part>
                  <tp:taxon-name-part taxon-name-part-type="genus" reg="Uvaria">Uvaria</tp:taxon-name-part>
                  <tp:taxon-name-part taxon-name-part-type="species" reg="letestui">letestui</tp:taxon-name-part>
                </tp:taxon-name><comment> Pellegr., Bull. Mus. Natl. Hist. Nat. xxvi. 658 (1920); <tp:taxon-name><tp:taxon-name-part taxon-name-part-type="genus" reg="Uvariodendron">Uvariodendron</tp:taxon-name-part><tp:taxon-name-part taxon-name-part-type="species" reg="letestui">letestui</tp:taxon-name-part></tp:taxon-name> (Pellegr.) R.E.Fr., Acta Horti Berg. 10: 60 (1930). Type. Gabon – Nyanga • G.M.P.C. Le Testu 1234 (holotype: P! (P00315833), sheet designated by <xref ref-type="bibr" rid="B47">Couvreur et al (2022)</xref>; isotypes: BM! (BM000554071, BM000554072), P! (P00315835, P00315837)), Tchibanga; <named-content xmlns:xlink="http://www.w3.org/1999/xlink" content-type="dwc:verbatimCoordinates" xlink:type="simple"><named-content content-type="geo-json" specific-use="{&#34;type&#34;:&#34;Point&#34;,&#34;coordinates&#34;:[11.000000,-2.833333]}" id="NCID0ELCFM" xlink:type="simple">2°50'S, 11°00'E</named-content></named-content>; Nov. 1907. </comment></tp:nomenclature-citation><tp:nomenclature-citation><tp:taxon-name>
                  <tp:taxon-name-part taxon-name-part-type="status">=</tp:taxon-name-part>
                  <tp:taxon-name-part taxon-name-part-type="genus" reg="Uvaria">Uvaria</tp:taxon-name-part>
                  <tp:taxon-name-part taxon-name-part-type="species" reg="mayumbensis">mayumbensis</tp:taxon-name-part>
                </tp:taxon-name><comment> Exell, J. Bot. 64(Suppl. 1): 3 (1926); <tp:taxon-name><tp:taxon-name-part taxon-name-part-type="genus" reg="Uvariodendron">Uvariodendron</tp:taxon-name-part><tp:taxon-name-part taxon-name-part-type="species" reg="mayumbense">mayumbense</tp:taxon-name-part></tp:taxon-name> (Exell) R.E.Fr., Acta Horti Berg. 10: 57 (1930). Type. Angola – Cabinda • J. Gossweiler 6159 (holotype: BM! (BM000554073)), Mayombe Pango Mariga [Maringa?]; <named-content xmlns:xlink="http://www.w3.org/1999/xlink" content-type="dwc:verbatimCoordinates" xlink:type="simple"><named-content content-type="geo-json" specific-use="{&#34;type&#34;:&#34;Point&#34;,&#34;coordinates&#34;:[12.416667,-4.916667]}" id="NCID0ENDFM" xlink:type="simple">4°55'S, 12°25'E</named-content></named-content>; 17 Jan. 1916. </comment></tp:nomenclature-citation><tp:nomenclature-citation><tp:taxon-name>
                  <tp:taxon-name-part taxon-name-part-type="status">=</tp:taxon-name-part>
                  <tp:taxon-name-part taxon-name-part-type="genus" reg="Uvaria">Uvaria</tp:taxon-name-part>
                  <tp:taxon-name-part taxon-name-part-type="species" reg="mannii">mannii</tp:taxon-name-part>
                </tp:taxon-name><comment> Hutch. &amp; Dalziel, Fl. W. Trop. Afr. I. 50 (1927); Kew Bull 150 (1927). Type. Equatorial Guinea – Bioko Norte • G. Mann 257 (holotype: K! (K000198802); isotype: P! (P00315831)); <named-content xmlns:xlink="http://www.w3.org/1999/xlink" content-type="dwc:verbatimCoordinates" xlink:type="simple"><named-content content-type="geo-json" specific-use="{&#34;type&#34;:&#34;Point&#34;,&#34;coordinates&#34;:[8.783333,3.666667]}" id="NCID0EFEFM" xlink:type="simple">3°40'N, 8°47'E</named-content></named-content>; 1860. </comment></tp:nomenclature-citation></tp:nomenclature-citation-list></tp:nomenclature><tp:treatment-sec sec-type="description" id="SECID0EKEFM"><title>Description.</title><p>Tree to shrub 1.2–10 m tall, D.B.H. 1.5–20 cm; young branches sparsely pubescent to glabrous, old branches glabrous. Petiole 4–17 mm long, 1.5–5 mm wide, sparsely pubescent to glabrous. Leaf lamina (180) 200–460 mm long, 51–160 mm wide, length:width ratio 2.2–4.8, elliptic to oblong to obovate, coriaceous, base acute to rounded (sometimes minutely decurrent at the very base), apex attenuate to acuminate, acumen 2–38 mm long; surface above glabrous, surface below sparsely pubescent to glabrous when young, glabrous when old; midrib impressed above, raised below, glabrous above, sparsely pubescent to glabrous below; secondary veins 12–22 pairs, brochidodromous to weakly brochidodromous, impressed above, raised below; tertiary veins reticulate. Inflorescences borne on trunk and branches or axillary, composed of 1 flower. Flower pedicel 2–14 mm long, 1–4 mm in diameter, pubescent. Flowers bisexual, buds globose, sessile, 3.5–9 mm high, 4–14 mm in diameter, velutinous. Bracts 1 to 6, upper bract 3–8 mm long, 3–10 mm wide, broadly ovate, clasping the pedicel, velutinous outside, glabrous inside. Sepals 3, 5–9 (14) mm long, 5–10 mm wide, imbricate (sometime fused at base), velutinous outside, glabrous inside, green to brown. Outer petals 3, 12–30 mm long, 9–22.5 mm wide, length:width ratio 1.1–2.5, elliptic, pubescent outside, pubescent at apex to glabrous inside, light yellow to cream outside, purple with cream margins inside. Inner petals 3, 11–27 mm long, 8–20 mm wide, length:width ratio 1.2–2.4, obovate, pubescent outside, glabrous inside, light yellow to cream outside, purple with cream margins inside. Stamens 1000 to 1200, 0.8–2.5 mm long, 0.1–1 mm wide, anthers linear, connective prolongation truncate. Carpels 8 to 40, 1–5 mm long, 0.5–2 mm wide, pubescent, free; stigma 0–2 mm long, 1–1.5 mm wide, coiled, densely pubescent, covered with an exudate at anthesis. Fruiting pedicel 3–15 mm long, 2.5–6 mm in diameter, pubescent to glabrous. Monocarps 2 to 10, 21–60 mm long, 9–30 mm wide, length:width ratio 1.3–3.4, cylindrical, generally straight, truncate or rounded at apex, pubescent to glabrate, greyish green to orange; sessile to shortly stipitate, stipe 0–4 mm long, 2–4 mm wide, pubescent to glabrate. Seeds 3–10 per monocarp, biseriate, 12 to 14 mm long, 7–10 mm wide, semicircular, pale brown to pinkish brown.</p><fig id="F33" position="float" orientation="portrait"><object-id xmlns:xlink="http://www.w3.org/1999/xlink" content-type="doi" xlink:type="simple">10.3897/phytokeys.233.103096.figure33</object-id><label>Figure 33.</label><caption><p><italic><tp:taxon-name><tp:taxon-name-part taxon-name-part-type="genus" reg="Uvariodendron">Uvariodendron</tp:taxon-name-part><tp:taxon-name-part taxon-name-part-type="species" reg="molundense">molundense</tp:taxon-name-part></tp:taxon-name></italic> (Diels) R.E.Fr. <bold>A</bold> leaves, lower side (left) and upper side (right), note the morphological variation <bold>B</bold> leaf bases, upper side, note the morphological variation <bold>C</bold> young branch with leaves <bold>D</bold> stamen, front view <bold>E</bold> detail of flower showing pedicel bracts and sepals, bottom view, not the imbrication of sepals <bold>F</bold> flower, top view <bold>G</bold> detail of flower showing stamens and stigmas, note the gleaming exudate on the stigmas <bold>H</bold> flower buds, side view <bold>I</bold> young fruit with unripe monocarps, top view <bold>J</bold> ripe monocarp, side view <bold>K</bold> monocarp, transversally open <bold>L</bold> branches with borne flowers. <bold>A</bold> (left) <bold>E–H</bold> Bidault 2222 <bold>A</bold> (right) Couvreur 655 <bold>B</bold> (top) Couvreur 542 <bold>B</bold> (bottom) <bold>C</bold> Bidault 4269 <bold>D</bold> Couvreur 1195 <bold>I</bold> Bidault 2248 <bold>J, K</bold> Couvreur 932 <bold>L</bold> Couvreur 1172. Photos <bold>A</bold> (left) <bold>B</bold> (bottom) <bold>C, E–H, I</bold> Ehoarn Bidault <bold>A</bold> (right) <bold>B</bold> (top) <bold>J–L</bold> Thomas Couvreur <bold>D</bold> Léo-Paul Dagallier.</p></caption><graphic xmlns:xlink="http://www.w3.org/1999/xlink" xlink:href="phytokeys-233-001_article-103096__-g033.jpg" position="float" orientation="portrait" xlink:type="simple" id="oo_909892.jpg"><uri content-type="original_file" xlink:type="simple">https://binary.pensoft.net/fig/909892</uri></graphic></fig></tp:treatment-sec><tp:treatment-sec sec-type="distribution" id="SECID0EBHFM"><title>Distribution.</title><p>Element of the Lower Guinean Domain and Congolia Domain of the Guineo-Congolian Region: Cameroon, Democratic Republic of the Congo, Gabon, Equatorial Guinea (Bioko Island), Republic of the Congo.</p><fig id="F34" position="float" orientation="portrait"><object-id xmlns:xlink="http://www.w3.org/1999/xlink" content-type="doi" xlink:type="simple">10.3897/phytokeys.233.103096.figure34</object-id><label>Figure 34.</label><caption><p><italic><tp:taxon-name><tp:taxon-name-part taxon-name-part-type="genus" reg="Uvariodendron">Uvariodendron</tp:taxon-name-part><tp:taxon-name-part taxon-name-part-type="species" reg="molundense">molundense</tp:taxon-name-part></tp:taxon-name></italic> (Diels) R.E.Fr. <bold>A</bold> leaf <bold>B</bold> flower on branch, side view <bold>C</bold> flower, bottom view <bold>D</bold> flower, petals open, top view <bold>E</bold> longitudinal section of receptacle <bold>F</bold> stamen, front view <bold>G</bold> carpel, side view and detail of ovules <bold>H</bold> floral diagram <bold>I</bold> fruit, longitudinal sections of monocarps <bold>A–C, E–G</bold> from Le Testu 9649 <bold>D</bold> from Le Testu 8437 <bold>H, I</bold> from Hallé 3264. Drawings by Hélène Lamourdedieu, from <xref ref-type="bibr" rid="B117">Le Thomas (1969</xref>; pl. 51, p. 281) Publications Scientifiques du Muséum national d’Histoire naturelle, Paris.</p></caption><graphic xmlns:xlink="http://www.w3.org/1999/xlink" xlink:href="phytokeys-233-001_article-103096__-g034.jpg" position="float" orientation="portrait" xlink:type="simple" id="oo_909893.jpg"><uri content-type="original_file" xlink:type="simple">https://binary.pensoft.net/fig/909893</uri></graphic></fig></tp:treatment-sec><tp:treatment-sec sec-type="habitat" id="SECID0E1IFM"><title>Habitat and ecology.</title><p>Lowland and premontane mature and old secondary rain forests. Altitude: 0–1000 m a.s.l.</p></tp:treatment-sec><tp:treatment-sec sec-type="phenology" id="SECID0E6IFM"><title>Phenology.</title><p>Flowers and fruits collected all year.</p></tp:treatment-sec><tp:treatment-sec sec-type="notes" id="SECID0EEJFM"><title>Notes.</title><p>This species presents a great morphological variability in terms of leaf size and shape. Vegetatively it resembles <italic><tp:taxon-name><tp:taxon-name-part taxon-name-part-type="genus" reg="Uvariodendron">Ud.</tp:taxon-name-part><tp:taxon-name-part taxon-name-part-type="species" reg="connivens">connivens</tp:taxon-name-part></tp:taxon-name></italic> and <italic><tp:taxon-name><tp:taxon-name-part taxon-name-part-type="genus" reg="Uvariodendron">Ud.</tp:taxon-name-part><tp:taxon-name-part taxon-name-part-type="species" reg="fuscum">fuscum</tp:taxon-name-part></tp:taxon-name></italic> (especially var. <tp:taxon-name><tp:taxon-name-part taxon-name-part-type="genus" reg="Uvariodendron"/><tp:taxon-name-part taxon-name-part-type="species" reg="fuscum"/><tp:taxon-name-part taxon-name-part-type="variety" reg="fuscum">fuscum</tp:taxon-name-part></tp:taxon-name>), although it generally has smaller leaves than these two species. In flower, it differs in having a short pedicel 2–14 mm long (vs. a long pedicel 10–40 mm long in <italic><tp:taxon-name><tp:taxon-name-part taxon-name-part-type="genus" reg="Uvariodendron">Ud.</tp:taxon-name-part><tp:taxon-name-part taxon-name-part-type="species" reg="connivens">connivens</tp:taxon-name-part></tp:taxon-name></italic>), imbricate sepals (vs. fused at base in <italic><tp:taxon-name><tp:taxon-name-part taxon-name-part-type="genus" reg="Uvariodendron">Ud.</tp:taxon-name-part><tp:taxon-name-part taxon-name-part-type="species" reg="fuscum">fuscum</tp:taxon-name-part></tp:taxon-name></italic>), smaller petals (11–30 mm long vs. 20–70 in <italic><tp:taxon-name><tp:taxon-name-part taxon-name-part-type="genus" reg="Uvariodendron">Ud.</tp:taxon-name-part><tp:taxon-name-part taxon-name-part-type="species" reg="fuscum">fuscum</tp:taxon-name-part></tp:taxon-name></italic>), and fewer carpels (eight to 40 vs. 20 to 160 in <italic><tp:taxon-name><tp:taxon-name-part taxon-name-part-type="genus" reg="Uvariodendron">Ud.</tp:taxon-name-part><tp:taxon-name-part taxon-name-part-type="species" reg="fuscum">fuscum</tp:taxon-name-part></tp:taxon-name></italic>).</p><fig id="F35" position="float" orientation="portrait"><object-id xmlns:xlink="http://www.w3.org/1999/xlink" content-type="doi" xlink:type="simple">10.3897/phytokeys.233.103096.figure35</object-id><label>Figure 35.</label><caption><p>Distribution map of <italic><tp:taxon-name><tp:taxon-name-part taxon-name-part-type="genus" reg="Uvariodendron">Uvariodendron</tp:taxon-name-part><tp:taxon-name-part taxon-name-part-type="species" reg="molundense">molundense</tp:taxon-name-part></tp:taxon-name></italic>. Shades of grey represent elevation, from white (sea level) to darker grey (higher elevation). The inset shows the extent of the map over Africa.</p></caption><graphic xmlns:xlink="http://www.w3.org/1999/xlink" xlink:href="phytokeys-233-001_article-103096__-g035.jpg" position="float" orientation="portrait" xlink:type="simple" id="oo_909894.jpg"><uri content-type="original_file" xlink:type="simple">https://binary.pensoft.net/fig/909894</uri></graphic></fig></tp:treatment-sec><tp:treatment-sec sec-type="conservation status" id="SECID0EQMFM"><title>Conservation status.</title><p>This species has been assessed as Least Concern LC (Botanic Gardens Conservation International and IUCN SSC Global Tree Specialist Group 2019a).</p></tp:treatment-sec><tp:treatment-sec sec-type="material" id="SECID0EVMFM"><title>Additional specimens examined.</title><p>Cameroon – Central Region • D. Dang 643 (P, YA), colline ‘ZOABISSIM' dans l'apellation locale, 4 km envirion N du village EKEKAM; <named-content xmlns:xlink="http://www.w3.org/1999/xlink" content-type="dwc:verbatimCoordinates" xlink:type="simple"><named-content content-type="geo-json" specific-use="{&#34;type&#34;:&#34;Point&#34;,&#34;coordinates&#34;:[11.366667,3.916667]}" id="NCID0E5MFM" xlink:type="simple">3°55'N, 11°22'E</named-content></named-content>; alt. 1085 m; 09 Mar. 1978 • F. Tadjouteu 566 (K, YA), Ndanan 1, Mefou National park, 18 km from MFOU; <named-content xmlns:xlink="http://www.w3.org/1999/xlink" content-type="dwc:verbatimCoordinates" xlink:type="simple"><named-content content-type="geo-json" specific-use="{&#34;type&#34;:&#34;Point&#34;,&#34;coordinates&#34;:[11.600686,3.550000]}" id="NCID0EGNFM" xlink:type="simple">3°33'N, 11°36'02.47'E</named-content></named-content>; alt. 700 m; 22 Mar. 2004 • M.R. Cheek 11839 (YA), Ndanan 1, Eastern part of the park, West of Ndangan 1; <named-content xmlns:xlink="http://www.w3.org/1999/xlink" content-type="dwc:verbatimCoordinates" xlink:type="simple"><named-content content-type="geo-json" specific-use="{&#34;type&#34;:&#34;Point&#34;,&#34;coordinates&#34;:[11.600833,3.621944]}" id="NCID0EONFM" xlink:type="simple">3°37'19'N, 11°36'03'E</named-content></named-content>; alt. 710 m; 18 Mar. 2004 – East Region • J.F. Villiers 625 (P, YA), Camp CFA Bango I, bord de la riv. Bango 36 km SE Bateka Malen, village situé à 21 km N de Molundou (Feuille IGN Molundou 1/200.000); <named-content xmlns:xlink="http://www.w3.org/1999/xlink" content-type="dwc:verbatimCoordinates" xlink:type="simple"><named-content content-type="geo-json" specific-use="{&#34;type&#34;:&#34;Point&#34;,&#34;coordinates&#34;:[15.161614,2.297100]}" id="NCID0EWNFM" xlink:type="simple">2°17'49.56'N, 15°09'41.81'E</named-content></named-content>; 08 Nov. 1971 • R.G. Letouzey 3117 (P, YA), Bertoua, Kap; <named-content xmlns:xlink="http://www.w3.org/1999/xlink" content-type="dwc:verbatimCoordinates" xlink:type="simple"><named-content content-type="geo-json" specific-use="{&#34;type&#34;:&#34;Point&#34;,&#34;coordinates&#34;:[13.680556,4.583333]}" id="NCID0E5NFM" xlink:type="simple">4°35'N, 13°40'50'E</named-content></named-content>; 23 Feb. 1960 • R.G. Letouzey 5142 (P, YA), a 30 km au NE de Bangé (km75 route Yokadouma – Molundu) feuille IGN 1/200 000. Yokadouma; <named-content xmlns:xlink="http://www.w3.org/1999/xlink" content-type="dwc:verbatimCoordinates" xlink:type="simple"><named-content content-type="geo-json" specific-use="{&#34;type&#34;:&#34;Point&#34;,&#34;coordinates&#34;:[15.137219,3.007167]}" id="NCID0EGOFM" xlink:type="simple">3°00'25.8'N, 15°08'13.99'E</named-content></named-content>; 25 May. 1963 • T.L.P. Couvreur 1195 (MPU, WAG, YA), 60 km south of Yokadouma, 30 km after Ngato, 15 km after river. ALPICAM ‘base de vie', then on forestry road starting 4 km before Maséa village; <named-content xmlns:xlink="http://www.w3.org/1999/xlink" content-type="dwc:verbatimCoordinates" xlink:type="simple"><named-content content-type="geo-json" specific-use="{&#34;type&#34;:&#34;Point&#34;,&#34;coordinates&#34;:[14.738019,3.155278]}" id="NCID0EOOFM" xlink:type="simple">3°09'19'N, 14°44'16.87'E</named-content></named-content>; alt. 613 m; 04 Mar. 2019 – Littoral • T.L.P. Couvreur 1172 (MPU, P, WAG, YA), Mapubi, 30 km before Edea on Yaoundé-Edea road. On forestry road, 5 km direction to Sanaga river; <named-content xmlns:xlink="http://www.w3.org/1999/xlink" content-type="dwc:verbatimCoordinates" xlink:type="simple"><named-content content-type="geo-json" specific-use="{&#34;type&#34;:&#34;Point&#34;,&#34;coordinates&#34;:[10.389689,3.844239]}" id="NCID0EWOFM" xlink:type="simple">3°50'39.26'N, 10°23'22.88'E</named-content></named-content>; alt. 164 m; 28 Feb. 2018 • T.L.P. Couvreur 613 (MPU, YA), Ebo Wildlife Reserve, Djuma permanent camp. On Djashaka trail; <named-content xmlns:xlink="http://www.w3.org/1999/xlink" content-type="dwc:verbatimCoordinates" xlink:type="simple"><named-content content-type="geo-json" specific-use="{&#34;type&#34;:&#34;Point&#34;,&#34;coordinates&#34;:[10.236694,4.351717]}" id="NCID0E5OFM" xlink:type="simple">4°21'06.18'N, 10°14'12.1'E</named-content></named-content>; alt. 378 m; 13 Feb. 2014 • T.L.P. Couvreur 652 (WAG, YA), Mambe Massif, above Boga village, 100 km along road from Yaoundé to Edea; <named-content xmlns:xlink="http://www.w3.org/1999/xlink" content-type="dwc:verbatimCoordinates" xlink:type="simple"><named-content content-type="geo-json" specific-use="{&#34;type&#34;:&#34;Point&#34;,&#34;coordinates&#34;:[10.775517,3.910072]}" id="NCID0EGPFM" xlink:type="simple">3°54'36.26'N, 10°46'31.86'E</named-content></named-content>; alt. 637 m; 19 Jun. 2014 • T.L.P. Couvreur 655 (MPU, WAG, YA), Mambe Massif, above Boga village, 100 km along road from Yaoundé to Edea; <named-content xmlns:xlink="http://www.w3.org/1999/xlink" content-type="dwc:verbatimCoordinates" xlink:type="simple"><named-content content-type="geo-json" specific-use="{&#34;type&#34;:&#34;Point&#34;,&#34;coordinates&#34;:[10.772303,3.908208]}" id="NCID0EOPFM" xlink:type="simple">3°54'29.55'N, 10°46'20.29'E</named-content></named-content>; alt. 657 m; 19 Jun. 2014 • T.L.P. Couvreur 656 (WAG, YA), Mambe Massif, above Boga village, 100 km along road from Yaoundé to Edea; <named-content xmlns:xlink="http://www.w3.org/1999/xlink" content-type="dwc:verbatimCoordinates" xlink:type="simple"><named-content content-type="geo-json" specific-use="{&#34;type&#34;:&#34;Point&#34;,&#34;coordinates&#34;:[10.771617,3.906886]}" id="NCID0EWPFM" xlink:type="simple">3°54'24.79'N, 10°46'17.82'E</named-content></named-content>; alt. 653 m; 20 Jun. 2014 • W.J.J.O. de Wilde 1420 (K, MO, P, WAG), 40 km NW. of Eséka, W. of Yaoundé; <named-content xmlns:xlink="http://www.w3.org/1999/xlink" content-type="dwc:verbatimCoordinates" xlink:type="simple"><named-content content-type="geo-json" specific-use="{&#34;type&#34;:&#34;Point&#34;,&#34;coordinates&#34;:[10.533333,3.850000]}" id="NCID0E5PFM" xlink:type="simple">3°51'N, 10°32'E</named-content></named-content>; 12 Dec. 1963 – South Region • B.-A. Nkongmeneck 800 (YA); Océan, environs de Mvini, à 34 km E de Campo. Feuille IGN 1/200 000 Kribi-Nyabessa; <named-content xmlns:xlink="http://www.w3.org/1999/xlink" content-type="dwc:verbatimCoordinates" xlink:type="simple"><named-content content-type="geo-json" specific-use="{&#34;type&#34;:&#34;Point&#34;,&#34;coordinates&#34;:[10.104300,2.371700]}" id="NCID0EGQFM" xlink:type="simple">2°22'18.12'N, 10°06'15.48'E</named-content></named-content>; 24 Oct. 1984 • G.A. Zenker 3511 (BM, K, L, P), Kamerun, Bipinde; <named-content xmlns:xlink="http://www.w3.org/1999/xlink" content-type="dwc:verbatimCoordinates" xlink:type="simple"><named-content content-type="geo-json" specific-use="{&#34;type&#34;:&#34;Point&#34;,&#34;coordinates&#34;:[10.416667,3.083333]}" id="NCID0EOQFM" xlink:type="simple">3°05'N, 10°25'E</named-content></named-content>; 1908 • G.P. Tchouto Mbatchou T8X70 (WAG), Campo Ma'an area, Bibabimvoto, Dipikar island, in the Campo area along transect T8; <named-content xmlns:xlink="http://www.w3.org/1999/xlink" content-type="dwc:verbatimCoordinates" xlink:type="simple"><named-content content-type="geo-json" specific-use="{&#34;type&#34;:&#34;Point&#34;,&#34;coordinates&#34;:[10.059722,2.271111]}" id="NCID0EWQFM" xlink:type="simple">2°16'16'N, 10°03'35'E</named-content></named-content>; alt. 60 m; 26 Aug. 2000 • G.W.J. Mildbraed 5936 (B, K), S. Cameroon: Kribi; <named-content xmlns:xlink="http://www.w3.org/1999/xlink" content-type="dwc:verbatimCoordinates" xlink:type="simple"><named-content content-type="geo-json" specific-use="{&#34;type&#34;:&#34;Point&#34;,&#34;coordinates&#34;:[10.400000,2.800000]}" id="NCID0E5QFM" xlink:type="simple">2°48'N, 10°24'E</named-content></named-content>; 1911 • J.J. Bos 3259 (P, WAG, YA), About 13 km from Kribi, Ebolowa road; <named-content xmlns:xlink="http://www.w3.org/1999/xlink" content-type="dwc:verbatimCoordinates" xlink:type="simple"><named-content content-type="geo-json" specific-use="{&#34;type&#34;:&#34;Point&#34;,&#34;coordinates&#34;:[10.000000,2.850000]}" id="NCID0EGRFM" xlink:type="simple">2°51'N, 10°00'E</named-content></named-content>; 13 Nov. 1968 • J.J. Bos 5474 (BR, MO, P, WAG, YA), S. bank of Lobé river, SE. of Gr. Batanga ferry; <named-content xmlns:xlink="http://www.w3.org/1999/xlink" content-type="dwc:verbatimCoordinates" xlink:type="simple"><named-content content-type="geo-json" specific-use="{&#34;type&#34;:&#34;Point&#34;,&#34;coordinates&#34;:[9.900000,2.866667]}" id="NCID0EORFM" xlink:type="simple">2°52'N, 9°54'E</named-content></named-content>; 11 Oct. 1969 • J.J. Bos 6521 (WAG), 6 km N. of km 46 Kribi – Lolodorf; <named-content xmlns:xlink="http://www.w3.org/1999/xlink" content-type="dwc:verbatimCoordinates" xlink:type="simple"><named-content content-type="geo-json" specific-use="{&#34;type&#34;:&#34;Point&#34;,&#34;coordinates&#34;:[10.250000,3.083333]}" id="NCID0EWRFM" xlink:type="simple">3°05'N, 10°15'E</named-content></named-content>; 12 Mar. 1970 • J.J. Bos 7075 (P, WAG), 5 km N. of km 7 Kribi – Ebolowa road, behind Pygmee village; <named-content xmlns:xlink="http://www.w3.org/1999/xlink" content-type="dwc:verbatimCoordinates" xlink:type="simple"><named-content content-type="geo-json" specific-use="{&#34;type&#34;:&#34;Point&#34;,&#34;coordinates&#34;:[9.950000,2.933333]}" id="NCID0E5RFM" xlink:type="simple">2°56'N, 9°57'E</named-content></named-content>; 10 Jul. 1970 • M.E. Elad 1270 (KRIBI, WAG), Campo-Ma'an area, Bibabimvoto, along transect T4; <named-content xmlns:xlink="http://www.w3.org/1999/xlink" content-type="dwc:verbatimCoordinates" xlink:type="simple"><named-content content-type="geo-json" specific-use="{&#34;type&#34;:&#34;Point&#34;,&#34;coordinates&#34;:[10.364167,2.250833]}" id="NCID0EGSFM" xlink:type="simple">2°15'03'N, 10°21'51'E</named-content></named-content>; alt. 40 m; 01 Feb. 2000 • T.R. van Andel 4228 (KRIBI, U, WAG, YA), Campo Ma'an area, Boussebeliga. Trail to Bimvoa chute; <named-content xmlns:xlink="http://www.w3.org/1999/xlink" content-type="dwc:verbatimCoordinates" xlink:type="simple"><named-content content-type="geo-json" specific-use="{&#34;type&#34;:&#34;Point&#34;,&#34;coordinates&#34;:[9.866667,2.716667]}" id="NCID0EOSFM" xlink:type="simple">2°43'N, 9°52'E</named-content></named-content>; alt. 40 m; 26 Oct. 2001 – South-West Region • B. Sonké 1226 (K, SCA); Ndian, Dikome; <named-content xmlns:xlink="http://www.w3.org/1999/xlink" content-type="dwc:verbatimCoordinates" xlink:type="simple"><named-content content-type="geo-json" specific-use="{&#34;type&#34;:&#34;Point&#34;,&#34;coordinates&#34;:[9.016667,4.450000]}" id="NCID0EWSFM" xlink:type="simple">4°27'N, 9°01'E</named-content></named-content>; 05 May. 1994 • B.N. Khayota 537 (K, SCA, YA), Upper Boando, footpath to south of village; <named-content xmlns:xlink="http://www.w3.org/1999/xlink" content-type="dwc:verbatimCoordinates" xlink:type="simple"><named-content content-type="geo-json" specific-use="{&#34;type&#34;:&#34;Point&#34;,&#34;coordinates&#34;:[9.166667,4.083333]}" id="NCID0E5SFM" xlink:type="simple">4°05'N, 9°10'E</named-content></named-content>; alt. 650 m; 14 Mar. 1995 • D. Kenfack 1509 (MO), Mokoko, at the center base forest; <named-content xmlns:xlink="http://www.w3.org/1999/xlink" content-type="dwc:verbatimCoordinates" xlink:type="simple"><named-content content-type="geo-json" specific-use="{&#34;type&#34;:&#34;Point&#34;,&#34;coordinates&#34;:[9.066700,4.450000]}" id="NCID0EGTFM" xlink:type="simple">4°27'N, 9°04'00.12'E</named-content></named-content>; 25 Apr. 2001 • G.P. Tchouto Mbatchou 136 (K, SCA, YA), Mapanja; <named-content xmlns:xlink="http://www.w3.org/1999/xlink" content-type="dwc:verbatimCoordinates" xlink:type="simple"><named-content content-type="geo-json" specific-use="{&#34;type&#34;:&#34;Point&#34;,&#34;coordinates&#34;:[9.150000,4.083333]}" id="NCID0EOTFM" xlink:type="simple">4°05'N, 9°09'E</named-content></named-content>; alt. 1040 m; 20 Apr. 1992 • G.P. Tchouto Mbatchou 611 (K, SCA, YA), Mokoko, forest above Bonja village; <named-content xmlns:xlink="http://www.w3.org/1999/xlink" content-type="dwc:verbatimCoordinates" xlink:type="simple"><named-content content-type="geo-json" specific-use="{&#34;type&#34;:&#34;Point&#34;,&#34;coordinates&#34;:[9.100000,4.466667]}" id="NCID0EWTFM" xlink:type="simple">4°28'N, 9°06'E</named-content></named-content>; alt. 240 m; 23 Mar. 1993 • M. Akogo 234 (K, SCA, YA), Ekumbe Mofako, Mokoko Forest Reserve, Ekumbe-Mofako; <named-content xmlns:xlink="http://www.w3.org/1999/xlink" content-type="dwc:verbatimCoordinates" xlink:type="simple"><named-content content-type="geo-json" specific-use="{&#34;type&#34;:&#34;Point&#34;,&#34;coordinates&#34;:[9.050000,4.466667]}" id="NCID0E5TFM" xlink:type="simple">4°28'N, 9°03'E</named-content></named-content>; alt. 140 m; 21 Apr. 1994. Central African Republic – Sangha-Mbaéré • D.J. Harris 5112 (E, MO), Kongana research camp, 25 km SE of Bayanga; <named-content xmlns:xlink="http://www.w3.org/1999/xlink" content-type="dwc:verbatimCoordinates" xlink:type="simple"><named-content content-type="geo-json" specific-use="{&#34;type&#34;:&#34;Point&#34;,&#34;coordinates&#34;:[16.416667,2.783333]}" id="NCID0EGUFM" xlink:type="simple">2°47'N, 16°25'E</named-content></named-content>; 08 Jun. 1994 • D.J. Harris 5504 (E, MO), Kongana camp, 22 km SE of Bayanga; <named-content xmlns:xlink="http://www.w3.org/1999/xlink" content-type="dwc:verbatimCoordinates" xlink:type="simple"><named-content content-type="geo-json" specific-use="{&#34;type&#34;:&#34;Point&#34;,&#34;coordinates&#34;:[16.433333,2.783333]}" id="NCID0EOUFM" xlink:type="simple">2°47'N, 16°26'E</named-content></named-content>; 11 Feb. 1996. Democratic Republic of the Congo – Bas-Congo • P. Compère 1112 (K), vallée de la Quinongo. Territ: Songololo. Province: Léopoldville; <named-content xmlns:xlink="http://www.w3.org/1999/xlink" content-type="dwc:verbatimCoordinates" xlink:type="simple"><named-content content-type="geo-json" specific-use="{&#34;type&#34;:&#34;Point&#34;,&#34;coordinates&#34;:[14.327172,-5.165872]}" id="NCID0EWUFM" xlink:type="simple">5°09'57.14'S, 14°19'37.82'E</named-content></named-content>; 21 Dec. 1959 – Orientale • P. Gérard 5604 (K, WAG); Ango, Digba, Foret de Akare entre rivière Bili et Ase; <named-content xmlns:xlink="http://www.w3.org/1999/xlink" content-type="dwc:verbatimCoordinates" xlink:type="simple"><named-content content-type="geo-json" specific-use="{&#34;type&#34;:&#34;Point&#34;,&#34;coordinates&#34;:[25.800000,4.383333]}" id="NCID0E5UFM" xlink:type="simple">4°23'N, 25°48'E</named-content></named-content>; 05 Nov. 1963. Equatorial Guinea – Bioko Sur • W.R.Q. Luke 11889 (EA), Moaba. Pt 140; <named-content xmlns:xlink="http://www.w3.org/1999/xlink" content-type="dwc:verbatimCoordinates" xlink:type="simple"><named-content content-type="geo-json" specific-use="{&#34;type&#34;:&#34;Point&#34;,&#34;coordinates&#34;:[8.622778,3.235000]}" id="NCID0EGVFM" xlink:type="simple">3°14'06'N, 8°37'22'E</named-content></named-content>; alt. 8 m; 15 Mar. 2007. Gabon – Haut-Ogooué • G.M.P.C. Le Testu 9649 (P); <named-content xmlns:xlink="http://www.w3.org/1999/xlink" content-type="dwc:verbatimCoordinates" xlink:type="simple"><named-content content-type="geo-json" specific-use="{&#34;type&#34;:&#34;Point&#34;,&#34;coordinates&#34;:[13.583333,-1.633333]}" id="NCID0EOVFM" xlink:type="simple">1°38'S, 13°35'E</named-content></named-content>; 30 Oct. 1930 – Moyen-Ogooué • T.L.P. Couvreur 928 (LBV, WAG, YA), 27 km after Lambaréné, on road to Bifoum (N1), then around 20 km on road to Lake Azingo; <named-content xmlns:xlink="http://www.w3.org/1999/xlink" content-type="dwc:verbatimCoordinates" xlink:type="simple"><named-content content-type="geo-json" specific-use="{&#34;type&#34;:&#34;Point&#34;,&#34;coordinates&#34;:[10.038458,0.464639]}" id="NCID0EWVFM" xlink:type="simple">0°27'52.7'N, 10°02'18.45'E</named-content></named-content>; alt. 95 m; 24 Nov. 2015 • T.L.P. Couvreur 932 (LBV, WAG, YA), 33 km south of Lambaréné, then 18 km on dirt road just after Mimongo village, in Morel petrol consession; <named-content xmlns:xlink="http://www.w3.org/1999/xlink" content-type="dwc:verbatimCoordinates" xlink:type="simple"><named-content content-type="geo-json" specific-use="{&#34;type&#34;:&#34;Point&#34;,&#34;coordinates&#34;:[10.394431,-1.036139]}" id="NCID0E5VFM" xlink:type="simple">1°02'10.10'S, 10°23'39.95'E</named-content></named-content>; alt. 185 m; 25 Nov. 2015 – Ngounié • G.M.P.C. Le Testu 5762 (BM, P), Mbigou, Mboumi riverside; <named-content xmlns:xlink="http://www.w3.org/1999/xlink" content-type="dwc:verbatimCoordinates" xlink:type="simple"><named-content content-type="geo-json" specific-use="{&#34;type&#34;:&#34;Point&#34;,&#34;coordinates&#34;:[11.916667,-1.916667]}" id="NCID0EGWFM" xlink:type="simple">1°55'S, 11°55'E</named-content></named-content>; 18 Nov. 1925 • G.V. Dauby 574 (LBV, MO), Est du Parc National de Waka, à ± 5 km au Sud de la rivière Mayi; <named-content xmlns:xlink="http://www.w3.org/1999/xlink" content-type="dwc:verbatimCoordinates" xlink:type="simple"><named-content content-type="geo-json" specific-use="{&#34;type&#34;:&#34;Point&#34;,&#34;coordinates&#34;:[11.285919,-1.226697]}" id="NCID0EOWFM" xlink:type="simple">1°13'36.11'S, 11°17'09.31'E</named-content></named-content>; alt. 604 m; 17 Feb. 2008 • J.C. Arends 450 (LBV, WAG), Waka River; <named-content xmlns:xlink="http://www.w3.org/1999/xlink" content-type="dwc:verbatimCoordinates" xlink:type="simple"><named-content content-type="geo-json" specific-use="{&#34;type&#34;:&#34;Point&#34;,&#34;coordinates&#34;:[10.866667,-1.216667]}" id="NCID0EWWFM" xlink:type="simple">1°13'S, 10°52'E</named-content></named-content>; alt. 330 m; 25 Nov. 1984 • O.L.S. Lachenaud 1444 (BRLU, LBV, MO), Mabounié, piste du nord-est; <named-content xmlns:xlink="http://www.w3.org/1999/xlink" content-type="dwc:verbatimCoordinates" xlink:type="simple"><named-content content-type="geo-json" specific-use="{&#34;type&#34;:&#34;Point&#34;,&#34;coordinates&#34;:[10.601389,0.717222]}" id="NCID0E5WFM" xlink:type="simple">0°43'02'N, 10°36'05'E</named-content></named-content>; 17 Nov. 2013 • P.J.M. Maas 10207 (LBV, WAG), side roads of road Pény-Mouila, in CBG concession; <named-content xmlns:xlink="http://www.w3.org/1999/xlink" content-type="dwc:verbatimCoordinates" xlink:type="simple"><named-content content-type="geo-json" specific-use="{&#34;type&#34;:&#34;Point&#34;,&#34;coordinates&#34;:[10.481306,-2.012528]}" id="NCID0EGXFM" xlink:type="simple">2°00'45.10'S, 10°28'52.7'E</named-content></named-content>; alt. 115 m; 10 Nov. 2011 – Nyanga • E. Bidault 4269 (BR, BRLU, LBV, MO, P, WAG), Entre Ndendé et le Congo, au Sud de Nzinga, bords de la rivière Douvono; <named-content xmlns:xlink="http://www.w3.org/1999/xlink" content-type="dwc:verbatimCoordinates" xlink:type="simple"><named-content content-type="geo-json" specific-use="{&#34;type&#34;:&#34;Point&#34;,&#34;coordinates&#34;:[11.659531,-3.082253]}" id="NCID0EOXFM" xlink:type="simple">3°04'56.11'S, 11°39'34.31'E</named-content></named-content>; alt. 154 m; 04 Apr. 2018 • G.M.P.C. Le Testu 1211 (BM), Tchibanga area, Nganda; <named-content xmlns:xlink="http://www.w3.org/1999/xlink" content-type="dwc:verbatimCoordinates" xlink:type="simple"><named-content content-type="geo-json" specific-use="{&#34;type&#34;:&#34;Point&#34;,&#34;coordinates&#34;:[11.000000,-2.833333]}" id="NCID0EWXFM" xlink:type="simple">2°50'S, 11°00'E</named-content></named-content>; 31 Oct. 1907 – Ogooué-Ivindo • A. Moungazi 1631 (LBV, MO, P, WAG), Ivindo National Park, route Langoué, rivière Niadou; <named-content xmlns:xlink="http://www.w3.org/1999/xlink" content-type="dwc:verbatimCoordinates" xlink:type="simple"><named-content content-type="geo-json" specific-use="{&#34;type&#34;:&#34;Point&#34;,&#34;coordinates&#34;:[12.416667,0.250000]}" id="NCID0E5XFM" xlink:type="simple">0°15'N, 12°25'E</named-content></named-content>; 05 May. 2004 • A. Moungazi 223 (P), Makokou, 10 km S de Makoukou; <named-content xmlns:xlink="http://www.w3.org/1999/xlink" content-type="dwc:verbatimCoordinates" xlink:type="simple"><named-content content-type="geo-json" specific-use="{&#34;type&#34;:&#34;Point&#34;,&#34;coordinates&#34;:[12.795997,0.508561]}" id="NCID0EGYFM" xlink:type="simple">0°30'30.82'N, 12°47'45.59'E</named-content></named-content>; alt. 500 m • E. Bidault 2222 (BRLU, LBV, MO), concession forestière Rougier-Ivindo; <named-content xmlns:xlink="http://www.w3.org/1999/xlink" content-type="dwc:verbatimCoordinates" xlink:type="simple"><named-content content-type="geo-json" specific-use="{&#34;type&#34;:&#34;Point&#34;,&#34;coordinates&#34;:[12.354167,0.092778]}" id="NCID0EOYFM" xlink:type="simple">0°05'34'N, 12°21'15'E</named-content></named-content>; alt. 283 m; 27 Oct. 2015 • E. Bidault 2248 (BR, BRLU, LBV, MO, MO, P, WAG), concession forestière Rougier-Ivindo; <named-content xmlns:xlink="http://www.w3.org/1999/xlink" content-type="dwc:verbatimCoordinates" xlink:type="simple"><named-content content-type="geo-json" specific-use="{&#34;type&#34;:&#34;Point&#34;,&#34;coordinates&#34;:[12.354167,0.068056]}" id="NCID0EWYFM" xlink:type="simple">0°04'05'N, 12°21'15'E</named-content></named-content>; alt. 460 m; 28 Oct. 2015 • J. Florence 930 (P), Station d'Ipassa, 10 Km S de Makokou; <named-content xmlns:xlink="http://www.w3.org/1999/xlink" content-type="dwc:verbatimCoordinates" xlink:type="simple"><named-content content-type="geo-json" specific-use="{&#34;type&#34;:&#34;Point&#34;,&#34;coordinates&#34;:[12.783333,0.500000]}" id="NCID0E5YFM" xlink:type="simple">0°30'N, 12°47'E</named-content></named-content>; alt. 500 m; 14 Apr. 1978 • N. Hallé 3264 (L, P, U), Bélinga; <named-content xmlns:xlink="http://www.w3.org/1999/xlink" content-type="dwc:verbatimCoordinates" xlink:type="simple"><named-content content-type="geo-json" specific-use="{&#34;type&#34;:&#34;Point&#34;,&#34;coordinates&#34;:[13.133333,1.083333]}" id="NCID0EGZFM" xlink:type="simple">1°05'N, 13°08'E</named-content></named-content>; 19 Nov. 1964 • N. Hallé 3332 (P), Bélinga; <named-content xmlns:xlink="http://www.w3.org/1999/xlink" content-type="dwc:verbatimCoordinates" xlink:type="simple"><named-content content-type="geo-json" specific-use="{&#34;type&#34;:&#34;Point&#34;,&#34;coordinates&#34;:[13.133333,1.083333]}" id="NCID0EOZFM" xlink:type="simple">1°05'N, 13°08'E</named-content></named-content>; 25 Nov. 1964 • N. Hallé 431 (MO, P, WAG), Bélinga, mines de fer, le long de la rivière Folley; <named-content xmlns:xlink="http://www.w3.org/1999/xlink" content-type="dwc:verbatimCoordinates" xlink:type="simple"><named-content content-type="geo-json" specific-use="{&#34;type&#34;:&#34;Point&#34;,&#34;coordinates&#34;:[13.183333,1.116667]}" id="NCID0EWZFM" xlink:type="simple">1°07'N, 13°11'E</named-content></named-content>; 12 Aug. 1966 • N. Hallé 451 (MO, P), Bélinga, mines de fer, route du Belvédère; <named-content xmlns:xlink="http://www.w3.org/1999/xlink" content-type="dwc:verbatimCoordinates" xlink:type="simple"><named-content content-type="geo-json" specific-use="{&#34;type&#34;:&#34;Point&#34;,&#34;coordinates&#34;:[13.200000,1.083333]}" id="NCID0E5ZFM" xlink:type="simple">1°05'N, 13°12'E</named-content></named-content>; alt. 900 m; 12 Aug. 1966 • T.L.P. Couvreur 564 (YA), along main trail departing from behind the herbarium at the Research station of Ipassa, in Ivindo National Park; <named-content xmlns:xlink="http://www.w3.org/1999/xlink" content-type="dwc:verbatimCoordinates" xlink:type="simple"><named-content content-type="geo-json" specific-use="{&#34;type&#34;:&#34;Point&#34;,&#34;coordinates&#34;:[12.793444,0.503825]}" id="NCID0EG1FM" xlink:type="simple">0°30'13.77'N, 12°47'36.4'E</named-content></named-content>; alt. 519 m; 11 Nov. 2013 – Ogooué-Lolo • A.M. Louis 648 (WAG), ± 70 km N.W. of Lastoursville, along rd. to Achouka, old forest along Lolo R. near Wagny settlement; <named-content xmlns:xlink="http://www.w3.org/1999/xlink" content-type="dwc:verbatimCoordinates" xlink:type="simple"><named-content content-type="geo-json" specific-use="{&#34;type&#34;:&#34;Point&#34;,&#34;coordinates&#34;:[12.316667,0.600000]}" id="NCID0EO1FM" xlink:type="simple">0°36'N, 12°19'E</named-content></named-content>; alt. 250 m; 13 Nov. 1983 • F.J. Breteler 13331 (WAG), near Bambidie, E of Lastoursville; <named-content xmlns:xlink="http://www.w3.org/1999/xlink" content-type="dwc:verbatimCoordinates" xlink:type="simple"><named-content content-type="geo-json" specific-use="{&#34;type&#34;:&#34;Point&#34;,&#34;coordinates&#34;:[12.966667,0.733333]}" id="NCID0EW1FM" xlink:type="simple">0°44'N, 12°58'E</named-content></named-content>; alt. 300 m; 16 Oct. 1994 • G.M.P.C. Le Testu 49 (P), region de Lastoursville, Lastoursville; <named-content xmlns:xlink="http://www.w3.org/1999/xlink" content-type="dwc:verbatimCoordinates" xlink:type="simple"><named-content content-type="geo-json" specific-use="{&#34;type&#34;:&#34;Point&#34;,&#34;coordinates&#34;:[12.700000,0.833333]}" id="NCID0E51FM" xlink:type="simple">0°50'N, 12°42'E</named-content></named-content>; 1934 • G.M.P.C. Le Testu 8437 (BM, P), region de Lastoursville, Nzocou; <named-content xmlns:xlink="http://www.w3.org/1999/xlink" content-type="dwc:verbatimCoordinates" xlink:type="simple"><named-content content-type="geo-json" specific-use="{&#34;type&#34;:&#34;Point&#34;,&#34;coordinates&#34;:[12.466667,-1.466667]}" id="NCID0EG2FM" xlink:type="simple">1°28'S, 12°28'E</named-content></named-content>; 12 Oct. 1930 • J.J. Wieringa 6223 (LBV, MO, WAG), c.55 km N of Lastoursville, CEB forestry concession ‘Milolé' (UFA2-UFG2-lot2), foothills of Ngota Mountain; <named-content xmlns:xlink="http://www.w3.org/1999/xlink" content-type="dwc:verbatimCoordinates" xlink:type="simple"><named-content content-type="geo-json" specific-use="{&#34;type&#34;:&#34;Point&#34;,&#34;coordinates&#34;:[12.780000,0.340000]}" id="NCID0EO2FM" xlink:type="simple">0°20'24'N, 12°46'48'E</named-content></named-content>; alt. 330 m; 28 Jan. 2008 • J.J. Wieringa 6263 (LBV, MO, WAG), c.30 km ENE of Lastoursville, 15 km on forestry road from Bambidie to Akieni; <named-content xmlns:xlink="http://www.w3.org/1999/xlink" content-type="dwc:verbatimCoordinates" xlink:type="simple"><named-content content-type="geo-json" specific-use="{&#34;type&#34;:&#34;Point&#34;,&#34;coordinates&#34;:[12.943500,0.653167]}" id="NCID0EW2FM" xlink:type="simple">0°39'11.4'N, 12°56'36.6'E</named-content></named-content>; alt. 320 m; 29 Jan. 2008 • T.L.P. Couvreur 1110 (LBV, WAG), Lastoursville, in Precious Woods conssesion (CEB). 30 km east of Bambidie village, 55 km from Lastoursville; <named-content xmlns:xlink="http://www.w3.org/1999/xlink" content-type="dwc:verbatimCoordinates" xlink:type="simple"><named-content content-type="geo-json" specific-use="{&#34;type&#34;:&#34;Point&#34;,&#34;coordinates&#34;:[12.765439,0.662789]}" id="NCID0E52FM" xlink:type="simple">0°39'46.04'N, 12°45'55.58'E</named-content></named-content>; 07 Jun. 2016 – Ogooué-Maritime • M.S.M. Sosef 2270 (LBV, WAG), Doudou Mountains National Parc, c. 5 km S of Camp Peny (CBG); <named-content xmlns:xlink="http://www.w3.org/1999/xlink" content-type="dwc:verbatimCoordinates" xlink:type="simple"><named-content content-type="geo-json" specific-use="{&#34;type&#34;:&#34;Point&#34;,&#34;coordinates&#34;:[10.470000,-2.058333]}" id="NCID0EG3FM" xlink:type="simple">2°03'30'S, 10°28'12'E</named-content></named-content>; alt. 100 m; 14 Nov. 2005 • T.L.P. Couvreur 539 (MPU, YA), 5 km on loggers road from Peny (CGB) village; <named-content xmlns:xlink="http://www.w3.org/1999/xlink" content-type="dwc:verbatimCoordinates" xlink:type="simple"><named-content content-type="geo-json" specific-use="{&#34;type&#34;:&#34;Point&#34;,&#34;coordinates&#34;:[10.499856,-2.031972]}" id="NCID0EO3FM" xlink:type="simple">2°01'55.10'S, 10°29'59.48'E</named-content></named-content>; alt. 188 m; 07 Nov. 2013 • T.L.P. Couvreur 542 (MPU, YA), 5 km on loggers road from Peny (CGB) village; <named-content xmlns:xlink="http://www.w3.org/1999/xlink" content-type="dwc:verbatimCoordinates" xlink:type="simple"><named-content content-type="geo-json" specific-use="{&#34;type&#34;:&#34;Point&#34;,&#34;coordinates&#34;:[10.495914,-2.031417]}" id="NCID0EW3FM" xlink:type="simple">2°01'53.10'S, 10°29'45.29'E</named-content></named-content>; alt. 200 m; 07 Nov. 2013 – Woleu-Ntem • G.M.P.C. Le Testu 9064 (P), region de Minvoul, Minvoul; <named-content xmlns:xlink="http://www.w3.org/1999/xlink" content-type="dwc:verbatimCoordinates" xlink:type="simple"><named-content content-type="geo-json" specific-use="{&#34;type&#34;:&#34;Point&#34;,&#34;coordinates&#34;:[12.166667,2.166667]}" id="NCID0E53FM" xlink:type="simple">2°10'N, 12°10'E</named-content></named-content>; Mar. 1933 • L. Ngok Banak 1570 (LBV, LBV, MO, P, WAG), Minkébé National Park, southern inselberg area; <named-content xmlns:xlink="http://www.w3.org/1999/xlink" content-type="dwc:verbatimCoordinates" xlink:type="simple"><named-content content-type="geo-json" specific-use="{&#34;type&#34;:&#34;Point&#34;,&#34;coordinates&#34;:[12.554833,1.386167]}" id="NCID0EG4FM" xlink:type="simple">1°23'10.2'N, 12°33'17.4'E</named-content></named-content>; alt. 620 m; 02 May. 2003 • M.S.M. Sosef 1894 (WAG), forestry concession Bordamur, c. 40 km NE of Mitzic; <named-content xmlns:xlink="http://www.w3.org/1999/xlink" content-type="dwc:verbatimCoordinates" xlink:type="simple"><named-content content-type="geo-json" specific-use="{&#34;type&#34;:&#34;Point&#34;,&#34;coordinates&#34;:[11.853333,1.001667]}" id="NCID0EO4FM" xlink:type="simple">1°00'06'N, 11°51'12'E</named-content></named-content>; alt. 500 m; 06 Feb. 2003 • MINKébé Series AM60 (WAG), Minkébé area, at 2000 m from the camp; <named-content xmlns:xlink="http://www.w3.org/1999/xlink" content-type="dwc:verbatimCoordinates" xlink:type="simple"><named-content content-type="geo-json" specific-use="{&#34;type&#34;:&#34;Point&#34;,&#34;coordinates&#34;:[12.800000,1.500000]}" id="NCID0EW4FM" xlink:type="simple">1°30'N, 12°48'E</named-content></named-content>; 25 Mar. 1990 • MINKébé Series V150 (WAG), Minkébé area, 10 x 10 m inventory plot V, placed 3.5–13.5 m north at 200–210 m on transect A; <named-content xmlns:xlink="http://www.w3.org/1999/xlink" content-type="dwc:verbatimCoordinates" xlink:type="simple"><named-content content-type="geo-json" specific-use="{&#34;type&#34;:&#34;Point&#34;,&#34;coordinates&#34;:[12.800000,1.500000]}" id="NCID0E54FM" xlink:type="simple">1°30'N, 12°48'E</named-content></named-content>; 04 Mar. 1990 • MINKébé Series W15 (WAG), Minkébé area, near base camp number 1; <named-content xmlns:xlink="http://www.w3.org/1999/xlink" content-type="dwc:verbatimCoordinates" xlink:type="simple"><named-content content-type="geo-json" specific-use="{&#34;type&#34;:&#34;Point&#34;,&#34;coordinates&#34;:[12.816667,1.483333]}" id="NCID0EG5FM" xlink:type="simple">1°29'N, 12°49'E</named-content></named-content>; 08 Feb. 1990 • MINKébé Series W403 (WAG), Minkébé area, 800 m on transect B (to the south); <named-content xmlns:xlink="http://www.w3.org/1999/xlink" content-type="dwc:verbatimCoordinates" xlink:type="simple"><named-content content-type="geo-json" specific-use="{&#34;type&#34;:&#34;Point&#34;,&#34;coordinates&#34;:[12.800000,1.500000]}" id="NCID0EO5FM" xlink:type="simple">1°30'N, 12°48'E</named-content></named-content>; 20 May. 1990 • T.L.P. Couvreur 853 (LBV, WAG, YA), Oyem, on road to Mbolonzok (off main road to Mongono and Equatorial Guinea); <named-content xmlns:xlink="http://www.w3.org/1999/xlink" content-type="dwc:verbatimCoordinates" xlink:type="simple"><named-content content-type="geo-json" specific-use="{&#34;type&#34;:&#34;Point&#34;,&#34;coordinates&#34;:[11.511956,1.544217]}" id="NCID0EW5FM" xlink:type="simple">1°32'39.18'N, 11°30'43.04'E</named-content></named-content>; alt. 660 m; 13 Nov. 2015 • T.L.P. Couvreur 876 (LBV, WAG, YA), on road from Mitzic to Lalara (N2), just after the bridge over the Lara, c.500 m in forest; <named-content xmlns:xlink="http://www.w3.org/1999/xlink" content-type="dwc:verbatimCoordinates" xlink:type="simple"><named-content content-type="geo-json" specific-use="{&#34;type&#34;:&#34;Point&#34;,&#34;coordinates&#34;:[11.486536,0.603564]}" id="NCID0E55FM" xlink:type="simple">0°36'12.83'N, 11°29'11.53'E</named-content></named-content>; alt. 580 m; 15 Nov. 2015. Republic of the Congo – Kouilou • C. Farron 4882 (P), Pointe Noire, route du chantier de Boungolo (Pointe-Noire); <named-content xmlns:xlink="http://www.w3.org/1999/xlink" content-type="dwc:verbatimCoordinates" xlink:type="simple"><named-content content-type="geo-json" specific-use="{&#34;type&#34;:&#34;Point&#34;,&#34;coordinates&#34;:[11.950000,-4.116667]}" id="NCID0EG6FM" xlink:type="simple">4°07'S, 11°57'E</named-content></named-content>; 31 Jan. 1966 – Mianga N'Bissy 183 (P), Moyen Congo, Mayombe central, vers km 57 chemin de fer Pointe Noire – Brazzaville; <named-content xmlns:xlink="http://www.w3.org/1999/xlink" content-type="dwc:verbatimCoordinates" xlink:type="simple"><named-content content-type="geo-json" specific-use="{&#34;type&#34;:&#34;Point&#34;,&#34;coordinates&#34;:[12.204167,-4.490833]}" id="NCID0EO6FM" xlink:type="simple">4°29'27'S, 12°12'15'E</named-content></named-content>; Sep. 1947 • P. Sita 3759 (P), route du nouveau campement Maamar sur 18 km après l'ancien; <named-content xmlns:xlink="http://www.w3.org/1999/xlink" content-type="dwc:verbatimCoordinates" xlink:type="simple"><named-content content-type="geo-json" specific-use="{&#34;type&#34;:&#34;Point&#34;,&#34;coordinates&#34;:[11.250000,-3.750000]}" id="NCID0EW6FM" xlink:type="simple">3°45'S, 11°15'E</named-content></named-content>; 09 May. 1974 • T.L.P. Couvreur 789 (IEC, WAG), 30 km on Dolisie-Mvouti road, just behind the telephone antenna; <named-content xmlns:xlink="http://www.w3.org/1999/xlink" content-type="dwc:verbatimCoordinates" xlink:type="simple"><named-content content-type="geo-json" specific-use="{&#34;type&#34;:&#34;Point&#34;,&#34;coordinates&#34;:[12.529086,-4.213644]}" id="NCID0E56FM" xlink:type="simple">4°12'49.12'S, 12°31'44.71'E</named-content></named-content>; alt. 710 m; 21 Sep. 2015 – Niari • P. Cabalion 153 (P), 3 km O Banga Route Vounda-Banda; 3°33'18.97'S, 11°59'56.48"E; 06 Feb. 1976 • P. Sita 3995 (P), Niari-ouest, region Banda, Vallé de la Ngouanga; <named-content xmlns:xlink="http://www.w3.org/1999/xlink" content-type="dwc:verbatimCoordinates" xlink:type="simple"><named-content content-type="geo-json" specific-use="{&#34;type&#34;:&#34;Point&#34;,&#34;coordinates&#34;:[12.150000,-3.400000]}" id="NCID0EGAGM" xlink:type="simple">3°24'S, 12°09'E</named-content></named-content>; 05 Nov. 1975.</p></tp:treatment-sec><ref-list><ref id="B117"><mixed-citation xmlns:xlink="http://www.w3.org/1999/xlink" xlink:type="simple"><person-group><name name-style="western"><surname>Le Thomas</surname><given-names>A</given-names></name></person-group> (<year>1969</year>) <source>Flore du Gabon 16 – Annonacées.</source><publisher-name>Muséum National d’Histoire Naturelle</publisher-name>, <publisher-loc>Paris</publisher-loc>, <size units="page">371 pp</size>.</mixed-citation></ref><ref id="B47"><mixed-citation xmlns:xlink="http://www.w3.org/1999/xlink" xlink:type="simple"><person-group><name name-style="western"><surname>Couvreur</surname><given-names>TLP</given-names></name><name name-style="western"><surname>Dagallier</surname><given-names>L-PMJ</given-names></name><name name-style="western"><surname>Crozier</surname><given-names>F</given-names></name><name name-style="western"><surname>Ghogue</surname><given-names>J-P</given-names></name><name name-style="western"><surname>Hoekstra</surname><given-names>PH</given-names></name><name name-style="western"><surname>Kamdem</surname><given-names>NG</given-names></name><name name-style="western"><surname>Johnson</surname><given-names>DM</given-names></name><name name-style="western"><surname>Murray</surname><given-names>NA</given-names></name><name name-style="western"><surname>Sonké</surname><given-names>B</given-names></name></person-group> (<year>2022</year>) <article-title>Flora of Cameroon – <tp:taxon-name><tp:taxon-name-part taxon-name-part-type="family">Annonaceae</tp:taxon-name-part></tp:taxon-name> (Vol. 45).</article-title><source>PhytoKeys</source><volume>207</volume>: <fpage>1</fpage>–<lpage>532</lpage>. <ext-link xlink:href="10.3897/phytokeys.207.61432" ext-link-type="doi" xlink:type="simple">https://doi.org/10.3897/phytokeys.207.61432</ext-link></mixed-citation></ref></ref-list></tp:taxon-treatment>
