# Supplementary material for: ﻿Phylogenomic inference of the African tribe Monodoreae (Annonaceae) and taxonomic revision of Dennettia, Uvariodendron and Uvariopsis
Source: PhytoKeys. 2023 Sep 22;233:1–200. doi: 10.3897/phytokeys.233.103096 (PMC10552675; doi:10.3897/phytokeys.233.103096)
Supplement: XML Treatment for Uvariodendron mossambicense [file phytokeys.233.103096-treatment19.xml]

<!DOCTYPE tp:taxon-treatment
  PUBLIC "-//TaxonX//DTD Taxonomic Treatment Publishing DTD v0 20100105//EN" "tax-treatment-NSO.dtd">
<tp:taxon-treatment xmlns:tp="http://www.plazi.org/taxpub"><tp:treatment-meta><kwd-group><label>Taxon classification</label><kwd>
                <named-content content-type="kingdom">Plantae</named-content>
              </kwd><kwd>
                <named-content content-type="order">Magnoliales</named-content>
              </kwd><kwd>
                <named-content content-type="family">Annonaceae</named-content>
              </kwd></kwd-group><mixed-citation publication-type="journal"><person-group><name><surname>Dagallier</surname><given-names>Léo-Paul M. J.</given-names></name><name><surname>Mbago</surname><given-names>Frank M.</given-names></name><name><surname>Couderc</surname><given-names>Marie</given-names></name><name><surname>Gaudeul</surname><given-names>Myriam</given-names></name><name><surname>Grall</surname><given-names>Aurélie</given-names></name><name><surname>Loup</surname><given-names>Caroline</given-names></name><name><surname>Wieringa</surname><given-names>Jan J.</given-names></name><name><surname>Sonké</surname><given-names>Bonaventure</given-names></name><name><surname>Couvreur</surname><given-names>Thomas L. P.</given-names></name></person-group><article-title>﻿Phylogenomic inference of the African tribe Monodoreae (<tp:taxon-name><tp:taxon-name-part taxon-name-part-type="family">Annonaceae</tp:taxon-name-part></tp:taxon-name>) and taxonomic revision of <italic><tp:taxon-name><tp:taxon-name-part taxon-name-part-type="genus" reg="Dennettia">Dennettia</tp:taxon-name-part></tp:taxon-name></italic>, <italic><tp:taxon-name><tp:taxon-name-part taxon-name-part-type="genus" reg="Uvariodendron">Uvariodendron</tp:taxon-name-part></tp:taxon-name></italic> and <italic><tp:taxon-name><tp:taxon-name-part taxon-name-part-type="genus" reg="Uvariopsis">Uvariopsis</tp:taxon-name-part></tp:taxon-name></italic></article-title><source>PhytoKeys</source><day>22</day><month>09</month><year>2023</year><volume>233</volume><fpage>1</fpage><lpage>200</lpage><pub-id pub-id-type="doi">10.3897/phytokeys.233.103096</pub-id></mixed-citation></tp:treatment-meta><tp:nomenclature><label>﻿</label><tp:taxon-name>
              <tp:taxon-name-part taxon-name-part-type="genus" reg="Uvariodendron">Uvariodendron</tp:taxon-name-part>
              <tp:taxon-name-part taxon-name-part-type="species" reg="mossambicense">mossambicense</tp:taxon-name-part>
              <object-id xmlns:xlink="http://www.w3.org/1999/xlink" content-type="ipni" xlink:type="simple">urn:lsid:ipni.org:names:77326970-1</object-id>
            </tp:taxon-name><tp:taxon-authority>Robson ex Dagallier &amp; Couvreur</tp:taxon-authority><tp:taxon-status xmlns:xlink="http://www.w3.org/1999/xlink" xlink:type="simple">sp. nov.</tp:taxon-status><xref ref-type="fig" rid="F36">Figs 36</xref><xref ref-type="fig" rid="F37">, 37</xref><xref ref-type="table" rid="T3">; Table 3</xref></tp:nomenclature><tp:treatment-sec sec-type="material" id="SECID0EBCGM"><title>Type.</title><p>Mozambique – Manica • F. de A. Mendonça 2558A (holotype: WAG! (WAG.1418614); isotypes: COI! (COI00085396), LISC), Chimoio, Cataratas do Rio Revué; <named-content xmlns:xlink="http://www.w3.org/1999/xlink" content-type="dwc:verbatimCoordinates" xlink:type="simple"><named-content content-type="geo-json" specific-use="{&#34;type&#34;:&#34;Point&#34;,&#34;coordinates&#34;:[33.516667,-19.616667]}" id="NCID0EKCGM" xlink:type="simple">19°37'S, 33°31'E</named-content></named-content>; 23 Oct. 1944.</p></tp:treatment-sec><tp:treatment-sec sec-type="diagnosis" id="SECID0EPCGM"><title>Diagnosis.</title><p><italic><tp:taxon-name><tp:taxon-name-part taxon-name-part-type="genus" reg="Uvariodendron">Ud.</tp:taxon-name-part><tp:taxon-name-part taxon-name-part-type="species" reg="mossambicense">mossambicense</tp:taxon-name-part></tp:taxon-name></italic> closely resembles <italic><tp:taxon-name><tp:taxon-name-part taxon-name-part-type="genus" reg="Uvariodendron">Ud.</tp:taxon-name-part><tp:taxon-name-part taxon-name-part-type="species" reg="dzomboense">dzomboense</tp:taxon-name-part></tp:taxon-name></italic> by its narrowly elliptic and small (less than 140 mm long) leaves with acute to slightly decurrent base. However, <italic><tp:taxon-name><tp:taxon-name-part taxon-name-part-type="genus" reg="Uvariodendron">Ud.</tp:taxon-name-part><tp:taxon-name-part taxon-name-part-type="species" reg="mossambicense">mossambicense</tp:taxon-name-part></tp:taxon-name></italic> has flower buds ca. 6 mm in diameter (vs ca. 4 mm in <italic><tp:taxon-name><tp:taxon-name-part taxon-name-part-type="genus" reg="Uvariodendron">Ud.</tp:taxon-name-part><tp:taxon-name-part taxon-name-part-type="species" reg="dzomboense">dzomboense</tp:taxon-name-part></tp:taxon-name></italic>), covered by 2–5 velutinous bracts ca. 4 mm long (vs. 6 sparsely pubescent bracts 5–6 mm long). <italic><tp:taxon-name><tp:taxon-name-part taxon-name-part-type="genus" reg="Uvariodendron">Ud.</tp:taxon-name-part><tp:taxon-name-part taxon-name-part-type="species" reg="mossambicense">mossambicense</tp:taxon-name-part></tp:taxon-name></italic> has ca. 5 carpels (vs. 50–75 in <italic><tp:taxon-name><tp:taxon-name-part taxon-name-part-type="genus" reg="Uvariodendron">Ud.</tp:taxon-name-part><tp:taxon-name-part taxon-name-part-type="species" reg="dzomboense">dzomboense</tp:taxon-name-part></tp:taxon-name></italic>) and monocarps with stipe ca. 12 mm long (vs. sessile monocarps) (Table <xref ref-type="table" rid="T3">3</xref>). <italic><tp:taxon-name><tp:taxon-name-part taxon-name-part-type="genus" reg="Uvariodendron">Ud.</tp:taxon-name-part><tp:taxon-name-part taxon-name-part-type="species" reg="mossambicense">mossambicense</tp:taxon-name-part></tp:taxon-name></italic> can be differentiated from all the other species by the combination of the following characters: narrowly elliptic leaves less than 140 mm long with acute to slightly decurrent base, flowers with ca. 5 carpels and monocarps with stipe ca. 12 mm long.</p></tp:treatment-sec><tp:treatment-sec sec-type="description" id="SECID0EGFGM"><title>Description.</title><p>Probably a small tree but height unknown, D.B.H. unknown; young branches pubescent to glabrous, old branches glabrous; leaf bud ‘eragrostiform’, composed of 7, distichous, longitudinally folded, velutinous scales. Petiole 3–5 mm long, ca. 1.5 mm wide, glabrous. Leaf lamina 80–135 mm long, 30–50 mm wide, length:width ratio ca. 3, narrowly elliptic, coriaceous, base acute to slightly decurrent, apex attenuate, surface above glabrous, surface below glabrous; midrib impressed above, raised below, glabrous above, glabrous below; secondary veins 10–16 pairs, brochidodromous, impressed above, raised below; tertiary veins reticulate. Inflorescences borne on branches, composed of 1 flower. Flowers bisexual, buds globose, sessile, ca. 6 mm high, ca. 6.5 mm in diameter, velutinous. Only flower bud seen. Bracts 2 to 5, upper bract ca. 4 mm long, ca. 7 mm wide, broadly ovate, appressed, half-enclosing the flower bud, velutinous outside. Sepals 3, 4–5 mm long, ca. 6 mm wide (measures taken from bud), broadly ovate, fused at base on almost 50 % of their length, forming a 3-lobed cupule, velutinous outside, glabrous inside. Outer petals 3, ca. 5 mm long, ca. 5 mm wide (measures taken from bud), length:width ratio ovate, velutinous outside. Inner petals 3, length, shape, indumentum and color unknown. Stamens numerous, length unknown, anthers linear. Carpels ca. 5, glabrous, free; stigma unknown, pubescent. Fruiting pedicel unknown. Monocarp 1 seen, ca. 37 mm long, ca. 9 mm wide, length:width ratio ca. 4.1, cylindrical, curved, slightly acuminate, glabrous, (monocarp found in the pocket of the specimen); stipitate, stipe ca. 12 mm long, ca. 3 mm wide, glabrate. Seeds 4 per monocarp, uniseriate, size and shape unknown.</p><fig id="F36" position="float" orientation="portrait"><object-id xmlns:xlink="http://www.w3.org/1999/xlink" content-type="doi" xlink:type="simple">10.3897/phytokeys.233.103096.figure36</object-id><label>Figure 36.</label><caption><p><italic><tp:taxon-name><tp:taxon-name-part taxon-name-part-type="genus" reg="Uvariodendron">Uvariodendron</tp:taxon-name-part><tp:taxon-name-part taxon-name-part-type="species" reg="mossambicense">mossambicense</tp:taxon-name-part></tp:taxon-name></italic> Robson ex Dagallier &amp; Couvreur <bold>A</bold> entire specimen sheet with young branch and leaves <bold>B</bold> leaf, top view <bold>C</bold> ‘eragrostiform’ apical bud <bold>D</bold> monocarp and flower buds. <bold>A–D</bold> Mendonça 2558A (type). Photos Léo-Paul Dagallier.</p></caption><graphic xmlns:xlink="http://www.w3.org/1999/xlink" xlink:href="phytokeys-233-001_article-103096__-g036.jpg" position="float" orientation="portrait" xlink:type="simple" id="oo_909895.jpg"><uri content-type="original_file" xlink:type="simple">https://binary.pensoft.net/fig/909895</uri></graphic></fig></tp:treatment-sec><tp:treatment-sec sec-type="distribution" id="SECID0ENGGM"><title>Distribution.</title><p>Endemic to Somalia-Masai Region. Only known from one locality in Mozambique: Chimoio, near the falls of Revué river.</p></tp:treatment-sec><tp:treatment-sec sec-type="habitat" id="SECID0ESGGM"><title>Habitat and ecology.</title><p>Unknown. Altitude around 100 m a.s.l.</p></tp:treatment-sec><tp:treatment-sec sec-type="phenology" id="SECID0EXGGM"><title>Phenology.</title><p>Flowers and fruits collected in October.</p></tp:treatment-sec><tp:treatment-sec sec-type="etymology" id="SECID0E3GGM"><title>Etymology.</title><p>The specific epithet comes from the country where the single specimen of this species was found.</p></tp:treatment-sec><tp:treatment-sec sec-type="Preliminary conservation status" id="SECID0EBHGM"><title>Preliminary conservation status.</title><p>This species is known from a single location, not situated in a protected area. Its <abbrev xmlns:xlink="http://www.w3.org/1999/xlink" xlink:title="extent of occurrence" id="ABBRID0EHHGM" xlink:type="simple">EOO</abbrev> and <abbrev xmlns:xlink="http://www.w3.org/1999/xlink" xlink:title="area of occupancy" id="ABBRID0ELHGM" xlink:type="simple">AOO</abbrev> are thus estimated lower than 4 km<sup>2</sup>. Although the botanical exploration of the country is continuously updated (<xref ref-type="bibr" rid="B100">Hyde et al. 2021</xref>), this species is known from a single specimen collected more than 70 years ago. It is thus possible that this species is extinct. Following IUCN criterion B, we assigned this species a preliminary conservation status of Critically Endangered CR B1ab(iv)+2ab(iv).</p><fig id="F37" position="float" orientation="portrait"><object-id xmlns:xlink="http://www.w3.org/1999/xlink" content-type="doi" xlink:type="simple">10.3897/phytokeys.233.103096.figure37</object-id><label>Figure 37.</label><caption><p>Distribution map of <italic><tp:taxon-name><tp:taxon-name-part taxon-name-part-type="genus" reg="Uvariodendron">Uvariodendron</tp:taxon-name-part><tp:taxon-name-part taxon-name-part-type="species" reg="mossambicense">mossambicense</tp:taxon-name-part></tp:taxon-name></italic>. Shades of grey represent elevation, from white (sea level) to darker grey (higher elevation). The inset shows the extent of the map over Africa.</p></caption><graphic xmlns:xlink="http://www.w3.org/1999/xlink" xlink:href="phytokeys-233-001_article-103096__-g037.jpg" position="float" orientation="portrait" xlink:type="simple" id="oo_909896.jpg"><uri content-type="original_file" xlink:type="simple">https://binary.pensoft.net/fig/909896</uri></graphic></fig></tp:treatment-sec><tp:treatment-sec><!--Section generated to contain objects referenced in tp:taxon-treatment.--><table-wrap id="T3" position="float" orientation="portrait"><label>Table 3.</label><caption><p>Morphological comparison between <italic><tp:taxon-name><tp:taxon-name-part taxon-name-part-type="genus" reg="Uvariodendron">Uvariodendron</tp:taxon-name-part><tp:taxon-name-part taxon-name-part-type="species" reg="dzomboense">dzomboense</tp:taxon-name-part></tp:taxon-name></italic> and <italic><tp:taxon-name><tp:taxon-name-part taxon-name-part-type="genus" reg="Uvariodendron">Uvariodendron</tp:taxon-name-part><tp:taxon-name-part taxon-name-part-type="species" reg="mossambicense">mossambicense</tp:taxon-name-part></tp:taxon-name></italic>. In bold: character unique to the species.</p></caption><table id="TID0ENVEM" rules="all"><tbody><tr><th rowspan="1" colspan="1"/><th rowspan="1" colspan="1">Lamina shape</th><th rowspan="1" colspan="1">Lamina size</th><th rowspan="1" colspan="1">Flower bud</th><th rowspan="1" colspan="1">Carpels number</th></tr><tr><td rowspan="1" colspan="1">
                    <italic>
                      <tp:taxon-name><tp:taxon-name-part taxon-name-part-type="genus" reg="Uvariodendron">Uvariodendron</tp:taxon-name-part><tp:taxon-name-part taxon-name-part-type="species" reg="dzomboense">dzomboense</tp:taxon-name-part></tp:taxon-name>
                    </italic>
                  </td><td rowspan="1" colspan="1">elliptic to narrowly elliptic, acute to slightly decurrent at base, attenuate at apex</td><td rowspan="1" colspan="1">65–132 mm long, 20–45 mm wide</td><td rowspan="1" colspan="1">globose, <bold>ca. 4.5 mm in diameter</bold>, pubescent</td><td rowspan="1" colspan="1">
                    <bold>50 to 75</bold>
                  </td></tr><tr><td rowspan="1" colspan="1">
                    <italic>
                      <tp:taxon-name><tp:taxon-name-part taxon-name-part-type="genus" reg="Uvariodendron">Uvariodendron</tp:taxon-name-part><tp:taxon-name-part taxon-name-part-type="species" reg="mossambicense">mossambicense</tp:taxon-name-part></tp:taxon-name>
                    </italic>
                  </td><td rowspan="1" colspan="1">elliptic, acute to slightly decurrent at base, attenuate at apex</td><td rowspan="1" colspan="1">80–135 mm long, 30–50 mm wide</td><td rowspan="1" colspan="1">globose, <bold>ca. 6.5 mm in diameter</bold>, pubescent</td><td rowspan="1" colspan="1">
                    <bold>ca. 5</bold>
                  </td></tr></tbody></table></table-wrap></tp:treatment-sec><ref-list><ref id="B100"><mixed-citation xmlns:xlink="http://www.w3.org/1999/xlink" xlink:type="simple"><person-group><name name-style="western"><surname>Hyde</surname><given-names>MA</given-names></name><name name-style="western"><surname>Wursten</surname><given-names>BT</given-names></name><name name-style="western"><surname>Ballings</surname><given-names>P</given-names></name><name name-style="western"><surname>Coates Palgrave</surname><given-names>M</given-names></name></person-group> (<year>2021</year>) Flora of Mozambique. <ext-link xlink:href="https://www.mozambiqueflora.com/" ext-link-type="uri" xlink:type="simple">https://www.mozambiqueflora.com/</ext-link> [July 26, 2021]</mixed-citation></ref></ref-list></tp:taxon-treatment>
