# Supplementary material for: ﻿Phylogenomic inference of the African tribe Monodoreae (Annonaceae) and taxonomic revision of Dennettia, Uvariodendron and Uvariopsis
Source: PhytoKeys. 2023 Sep 22;233:1–200. doi: 10.3897/phytokeys.233.103096 (PMC10552675; doi:10.3897/phytokeys.233.103096)
Supplement: XML Treatment for Uvariodendron occidentale [file phytokeys.233.103096-treatment20.xml]

<!DOCTYPE tp:taxon-treatment
  PUBLIC "-//TaxonX//DTD Taxonomic Treatment Publishing DTD v0 20100105//EN" "tax-treatment-NSO.dtd">
<tp:taxon-treatment xmlns:tp="http://www.plazi.org/taxpub"><tp:treatment-meta><kwd-group><label>Taxon classification</label><kwd>
                <named-content content-type="kingdom">Plantae</named-content>
              </kwd><kwd>
                <named-content content-type="order">Magnoliales</named-content>
              </kwd><kwd>
                <named-content content-type="family">Annonaceae</named-content>
              </kwd></kwd-group><mixed-citation publication-type="journal"><person-group><name><surname>Dagallier</surname><given-names>Léo-Paul M. J.</given-names></name><name><surname>Mbago</surname><given-names>Frank M.</given-names></name><name><surname>Couderc</surname><given-names>Marie</given-names></name><name><surname>Gaudeul</surname><given-names>Myriam</given-names></name><name><surname>Grall</surname><given-names>Aurélie</given-names></name><name><surname>Loup</surname><given-names>Caroline</given-names></name><name><surname>Wieringa</surname><given-names>Jan J.</given-names></name><name><surname>Sonké</surname><given-names>Bonaventure</given-names></name><name><surname>Couvreur</surname><given-names>Thomas L. P.</given-names></name></person-group><article-title>﻿Phylogenomic inference of the African tribe Monodoreae (<tp:taxon-name><tp:taxon-name-part taxon-name-part-type="family">Annonaceae</tp:taxon-name-part></tp:taxon-name>) and taxonomic revision of <italic><tp:taxon-name><tp:taxon-name-part taxon-name-part-type="genus" reg="Dennettia">Dennettia</tp:taxon-name-part></tp:taxon-name></italic>, <italic><tp:taxon-name><tp:taxon-name-part taxon-name-part-type="genus" reg="Uvariodendron">Uvariodendron</tp:taxon-name-part></tp:taxon-name></italic> and <italic><tp:taxon-name><tp:taxon-name-part taxon-name-part-type="genus" reg="Uvariopsis">Uvariopsis</tp:taxon-name-part></tp:taxon-name></italic></article-title><source>PhytoKeys</source><day>22</day><month>09</month><year>2023</year><volume>233</volume><fpage>1</fpage><lpage>200</lpage><pub-id pub-id-type="doi">10.3897/phytokeys.233.103096</pub-id></mixed-citation></tp:treatment-meta><tp:nomenclature><label>﻿</label><tp:taxon-name>
              <tp:taxon-name-part taxon-name-part-type="genus" reg="Uvariodendron">Uvariodendron</tp:taxon-name-part>
              <tp:taxon-name-part taxon-name-part-type="species" reg="occidentale">occidentale</tp:taxon-name-part>
            </tp:taxon-name><tp:taxon-authority>Le Thomas, Adansonia sér. 2, 7: 251 (1967)</tp:taxon-authority><xref ref-type="fig" rid="F38">Figs 38</xref><xref ref-type="fig" rid="F39">, 39</xref></tp:nomenclature><tp:treatment-sec sec-type="material" id="SECID0E1JGM"><title>Type.</title><p>Ivory Coast – Oumé • A. Aubréville 4140 (holotype: P! (P00315840), sheet here designated; isotype P! (P00315843)), Oume, région d'Oumé; <named-content xmlns:xlink="http://www.w3.org/1999/xlink" content-type="dwc:verbatimCoordinates" xlink:type="simple"><named-content content-type="geo-json" specific-use="{&#34;type&#34;:&#34;Point&#34;,&#34;coordinates&#34;:[-5.416667,6.383333]}" id="NCID0EDKGM" xlink:type="simple">6°23'N, 5°25'W</named-content></named-content>; 28 Feb. 1957.</p></tp:treatment-sec><tp:treatment-sec sec-type="description" id="SECID0EHKGM"><title>Description.</title><p>Tree 5–10 m tall, D.B.H. up to 15 cm; young branches glabrous, old branches glabrous. Petiole 5–10 mm long, 1–3 mm wide, sparsely pubescent to glabrous. Leaf lamina 170–350 mm long, 55–95 mm wide, length:width ratio 2.5–3.7, elliptic to obovate, coriaceous, base acute to decurrent, apex acuminate, acumen 7–21 mm long; surface above glabrous, surface below sparsely pubescent to glabrous when young, glabrous when old; midrib impressed above, raised below, glabrous above, glabrous below; secondary veins 10–18 pairs, weakly brochidodromous, impressed above, raised below; tertiary veins reticulate. Inflorescences borne on trunk, composed of 1 flower. Flower pedicel 6–16 mm long, 1–2 mm in diameter, pubescent. Flowers bisexual, buds globose, pedicellate, 4–6 mm high, 7–8 mm in diameter, pubescent. Bracts 1 to 3, upper bract 2.5–4 mm long, 4.5–5 mm wide, ovate, semi-clasping to clasping the pedicel, pubescent outside, pubescent inside. Sepals 3, 3–5 mm long, 2.5–6 mm wide, depressed ovate to broadly triangular, fused at base in a ring, pubescent outside, glabrous inside, color unknown. Outer petals 3, 15–25 mm long, 10–17 mm wide, length:width ratio 1.4–1.6, elliptic, pubescent outside, glabrous inside, yellow with purple marks on the margins outside, yellow with purple marks inside. Inner petals 3, 10–21 mm long, 6–10 mm wide, length:width ratio obovate, pubescent outside, glabrous inside, color unknown. Stamens 600 to 800, 2–2.5 mm long, 0.4–0.5 mm wide, anthers linear, connective prolongation truncate and puberulent. Carpels 20 to 40, 3–4 mm long, 1 mm wide, pubescent, free; stigma 0.5–1 mm long, 1 mm wide, coiled, pubescent. Fruiting pedicel 15–22 mm long, 2–3.5 mm in diameter, pubescent to glabrous. Monocarps 6 to 11, 17–50 mm long, 7–20 mm wide, length:width ratio 1.6–2.7, cylindrical, curved, longitudinally ridged, acuminate, pubescent to glabrate, color unknown; stipitate, stipe 5–12 mm long, 1–2.5 mm wide, puberulent. Seeds 9–14 per monocarp, biseriate, 7 to 5 mm long, ca. 5 mm wide.</p><fig id="F38" position="float" orientation="portrait"><object-id xmlns:xlink="http://www.w3.org/1999/xlink" content-type="doi" xlink:type="simple">10.3897/phytokeys.233.103096.figure38</object-id><label>Figure 38.</label><caption><p><italic><tp:taxon-name><tp:taxon-name-part taxon-name-part-type="genus" reg="Uvariodendron">Uvariodendron</tp:taxon-name-part><tp:taxon-name-part taxon-name-part-type="species" reg="occidentale">occidentale</tp:taxon-name-part></tp:taxon-name></italic> Le Thomas <bold>A</bold> leaf <bold>B</bold> inflorescence <bold>C</bold> flower, bottom view <bold>D</bold> outer petals, outside (left) and inside (right) views <bold>E</bold> inner petals, outside (left) and inside (right) views <bold>F</bold> longitudinal section of the receptacle <bold>G</bold> stamen, front view <bold>H</bold> carpel and longitudinal section <bold>I</bold> fruit, bottom view <bold>J</bold> fruit, side view <bold>K</bold> flower, one outer and one inner petals removed, bottom view. <bold>A–I</bold> from Aubréville 4140 (type) <bold>J</bold> Kouamé 1487 <bold>K</bold> Aubréville 4140. Drawings by Hélène Lamourdedieu, modified from <xref ref-type="bibr" rid="B116">Le Thomas (1967</xref>; pl. 1 p. 250), Publications Scientifiques du Muséum national d’Histoire naturelle. Photos Léo-Paul Dagallier.</p></caption><graphic xmlns:xlink="http://www.w3.org/1999/xlink" xlink:href="phytokeys-233-001_article-103096__-g038.jpg" position="float" orientation="portrait" xlink:type="simple" id="oo_909897.jpg"><uri content-type="original_file" xlink:type="simple">https://binary.pensoft.net/fig/909897</uri></graphic></fig></tp:treatment-sec><tp:treatment-sec sec-type="distribution" id="SECID0EEMGM"><title>Distribution.</title><p>Element of the Upper Guinean Domain and Lower Guinean Domain of the Guineo-Congolian Region: Ghana, Ivory Coast, Nigeria.</p></tp:treatment-sec><tp:treatment-sec sec-type="habitat" id="SECID0EJMGM"><title>Habitat and ecology.</title><p>Lowland mature rain forest. Altitude: 155–250 m a.s.l.</p></tp:treatment-sec><tp:treatment-sec sec-type="phenology" id="SECID0EOMGM"><title>Phenology.</title><p>Flowers collected from October to February. Fruits collected from January to April.</p></tp:treatment-sec><tp:treatment-sec sec-type="Vernacular names" id="SECID0ETMGM"><title>Vernacular names.</title><p>Ivory Coast: ‘Michiti à grandes feuilles’ (Aubréville 4140).</p></tp:treatment-sec><tp:treatment-sec sec-type="etymology" id="SECID0EYMGM"><title>Etymology.</title><p>A. Le Thomas initially named this species <italic><tp:taxon-name><tp:taxon-name-part taxon-name-part-type="genus" reg="Uvariodendron">Ud.</tp:taxon-name-part><tp:taxon-name-part taxon-name-part-type="species" reg="occidentalis">occidentalis</tp:taxon-name-part></tp:taxon-name></italic> (<xref ref-type="bibr" rid="B116">Le Thomas 1967</xref>). However, <italic><tp:taxon-name><tp:taxon-name-part taxon-name-part-type="genus" reg="Uvariodendron">Uvariodendron</tp:taxon-name-part></tp:taxon-name></italic> is neutral as -<italic>dendron</italic> -tree- is neutral in Greek (Article 62.2.(c) in (<xref ref-type="bibr" rid="B172">Turland et al. 2018</xref>), the termination of the adjective <italic>occidental</italic> -western- should be -<italic>e</italic> and not -<italic>is.</italic> In accordance with Articles 23.5, 32.2 and 60.1 (<xref ref-type="bibr" rid="B172">Turland et al. 2018</xref>), it is thus corrected here as <italic><tp:taxon-name><tp:taxon-name-part taxon-name-part-type="genus" reg="Uvariodendron">Ud.</tp:taxon-name-part><tp:taxon-name-part taxon-name-part-type="species" reg="occidentale">occidentale</tp:taxon-name-part></tp:taxon-name></italic>.</p><fig id="F39" position="float" orientation="portrait"><object-id xmlns:xlink="http://www.w3.org/1999/xlink" content-type="doi" xlink:type="simple">10.3897/phytokeys.233.103096.figure39</object-id><label>Figure 39.</label><caption><p>Distribution map of <italic><tp:taxon-name><tp:taxon-name-part taxon-name-part-type="genus" reg="Uvariodendron">Uvariodendron</tp:taxon-name-part><tp:taxon-name-part taxon-name-part-type="species" reg="occidentale">occidentale</tp:taxon-name-part></tp:taxon-name></italic>. Shades of grey represent elevation, from white (sea level) to darker grey (higher elevation). The inset shows the extent of the map over Africa.</p></caption><graphic xmlns:xlink="http://www.w3.org/1999/xlink" xlink:href="phytokeys-233-001_article-103096__-g039.jpg" position="float" orientation="portrait" xlink:type="simple" id="oo_909898.jpg"><uri content-type="original_file" xlink:type="simple">https://binary.pensoft.net/fig/909898</uri></graphic></fig></tp:treatment-sec><tp:treatment-sec sec-type="notes" id="SECID0EHPGM"><title>Notes.</title><p>This species resembles <italic><tp:taxon-name><tp:taxon-name-part taxon-name-part-type="genus" reg="Uvariodendron">Ud.</tp:taxon-name-part><tp:taxon-name-part taxon-name-part-type="species" reg="fuscum">fuscum</tp:taxon-name-part></tp:taxon-name></italic> and <italic><tp:taxon-name><tp:taxon-name-part taxon-name-part-type="genus" reg="Uvariodendron">Ud.</tp:taxon-name-part><tp:taxon-name-part taxon-name-part-type="species" reg="molundense">molundense</tp:taxon-name-part></tp:taxon-name></italic> but can be differentiated in having leaf bases acute to decurrent (vs. acute to rounded), flower slender flower pedicel 6–16 mm long and 1–2 mm wide (vs. flower subsessile in <italic><tp:taxon-name><tp:taxon-name-part taxon-name-part-type="genus" reg="Uvariodendron">Ud.</tp:taxon-name-part><tp:taxon-name-part taxon-name-part-type="species" reg="fuscum">fuscum</tp:taxon-name-part></tp:taxon-name></italic> and flower pedicel rather short and thick 2–14 mm long and 2–4 mm wide in <italic><tp:taxon-name><tp:taxon-name-part taxon-name-part-type="genus" reg="Uvariodendron">Ud.</tp:taxon-name-part><tp:taxon-name-part taxon-name-part-type="species" reg="molundense">molundense</tp:taxon-name-part></tp:taxon-name></italic>), and sepals 3–5 mm long fused at base forming a ring (vs. 11–55 mm long and fused in <italic><tp:taxon-name><tp:taxon-name-part taxon-name-part-type="genus" reg="Uvariodendron">Ud.</tp:taxon-name-part><tp:taxon-name-part taxon-name-part-type="species" reg="fuscum">fuscum</tp:taxon-name-part></tp:taxon-name></italic> and 5–9 mm long and free in <italic><tp:taxon-name><tp:taxon-name-part taxon-name-part-type="genus" reg="Uvariodendron">Ud.</tp:taxon-name-part><tp:taxon-name-part taxon-name-part-type="species" reg="molundense">molundense</tp:taxon-name-part></tp:taxon-name></italic>).</p></tp:treatment-sec><tp:treatment-sec sec-type="Preliminary conservation status" id="SECID0EPRGM"><title>Preliminary conservation status.</title><p>A previous assessment, that needs updating, listed this species as Vulnerable VU under criteria A1c (<xref ref-type="bibr" rid="B92">Hawthorne 1998</xref>). Here its <abbrev xmlns:xlink="http://www.w3.org/1999/xlink" xlink:title="extent of occurrence" id="ABBRID0EZRGM" xlink:type="simple">EOO</abbrev> is estimated at 223,596 km<sup>2</sup> and <abbrev xmlns:xlink="http://www.w3.org/1999/xlink" xlink:title="area of occupancy" id="ABBRID0E6RGM" xlink:type="simple">AOO</abbrev> at 52 km<sup>2</sup>. It would qualify for Endangered EN based solely on <abbrev xmlns:xlink="http://www.w3.org/1999/xlink" xlink:title="area of occupancy" id="ABBRID0EFSGM" xlink:type="simple">AOO</abbrev>, but none of the other sub-criteria are met. Given it occurs in less than 20 locations and given its low <abbrev xmlns:xlink="http://www.w3.org/1999/xlink" xlink:title="area of occupancy" id="ABBRID0EJSGM" xlink:type="simple">AOO</abbrev>, it is likely to qualify for a threatened category in the future. Following IUCN criterion B, it is thus assigned a preliminary updated conservation status of Near Threatened NT.</p></tp:treatment-sec><tp:treatment-sec sec-type="material" id="SECID0ENSGM"><title>Additional specimens examined.</title><p>Ghana – Ashanti Region • J.E. Andoh 4171 (K, P), Ofin Headwaters Reserve; <named-content xmlns:xlink="http://www.w3.org/1999/xlink" content-type="dwc:verbatimCoordinates" xlink:type="simple"><named-content content-type="geo-json" specific-use="{&#34;type&#34;:&#34;Point&#34;,&#34;coordinates&#34;:[-1.450000,7.000000]}" id="NCID0EWSGM" xlink:type="simple">7°00'N, 1°27'W</named-content></named-content>; Apr. 1936. Ivory Coast – Bouaflé • C.C.H. Jongkind 4349 (WAG), Parc National de la Marahoue. Near south border; <named-content xmlns:xlink="http://www.w3.org/1999/xlink" content-type="dwc:verbatimCoordinates" xlink:type="simple"><named-content content-type="geo-json" specific-use="{&#34;type&#34;:&#34;Point&#34;,&#34;coordinates&#34;:[-6.166667,6.983333]}" id="NCID0E4SGM" xlink:type="simple">6°59'N, 6°10'W</named-content></named-content>; alt. 250 m; 11 Feb. 1998 – Daloa • F.N. Kouamé 1443 (CSRS, G), F.C. du Haut-Sassandra, Nord. forêt dégradée, relevé FNK14; <named-content xmlns:xlink="http://www.w3.org/1999/xlink" content-type="dwc:verbatimCoordinates" xlink:type="simple"><named-content content-type="geo-json" specific-use="{&#34;type&#34;:&#34;Point&#34;,&#34;coordinates&#34;:[-7.300000,7.016667]}" id="NCID0EETGM" xlink:type="simple">7°01'N, 7°18'W</named-content></named-content>; 04 Apr. 1995 • F.N. Kouamé 1486 (CSRS, G), F.C. du Haut-Sassandra, Centre. forêt dégradée de pente, relevé FNK14, entre layons 10 et 11; <named-content xmlns:xlink="http://www.w3.org/1999/xlink" content-type="dwc:verbatimCoordinates" xlink:type="simple"><named-content content-type="geo-json" specific-use="{&#34;type&#34;:&#34;Point&#34;,&#34;coordinates&#34;:[-8.166667,7.000000]}" id="NCID0ELTGM" xlink:type="simple">7°00'N, 8°10'W</named-content></named-content>; 13 Apr. 1995 • F.N. Kouamé 1487 (G), F.C. du Haut-Sassandra, Centre, forêt dégradée, relevé FNK14; <named-content xmlns:xlink="http://www.w3.org/1999/xlink" content-type="dwc:verbatimCoordinates" xlink:type="simple"><named-content content-type="geo-json" specific-use="{&#34;type&#34;:&#34;Point&#34;,&#34;coordinates&#34;:[-6.991500,7.129300]}" id="NCID0ESTGM" xlink:type="simple">7°07'45.48'N, 6°59'29.4'W</named-content></named-content>; 13 Apr. 1995 – Divo • L. Aké Assi 4633 (P), Divo, Foret Classee de, Forêt de Divo; <named-content xmlns:xlink="http://www.w3.org/1999/xlink" content-type="dwc:verbatimCoordinates" xlink:type="simple"><named-content content-type="geo-json" specific-use="{&#34;type&#34;:&#34;Point&#34;,&#34;coordinates&#34;:[-5.278200,5.908500]}" id="NCID0EZTGM" xlink:type="simple">5°54'30.6'N, 5°16'41.52'W</named-content></named-content>; alt. 155 m; 11 Jun. 1958 • L. Aké Assi 6629 (G), Divo, Foret Classee de, Forêt de Divo; <named-content xmlns:xlink="http://www.w3.org/1999/xlink" content-type="dwc:verbatimCoordinates" xlink:type="simple"><named-content content-type="geo-json" specific-use="{&#34;type&#34;:&#34;Point&#34;,&#34;coordinates&#34;:[-5.278200,5.908500]}" id="NCID0EAUGM" xlink:type="simple">5°54'30.6'N, 5°16'41.52'W</named-content></named-content>; alt. 155 m; Nov. 1962 – Guiglo • A. Aubréville 1224 (P), Giglo, Debokun; <named-content xmlns:xlink="http://www.w3.org/1999/xlink" content-type="dwc:verbatimCoordinates" xlink:type="simple"><named-content content-type="geo-json" specific-use="{&#34;type&#34;:&#34;Point&#34;,&#34;coordinates&#34;:[-7.493494,6.543683]}" id="NCID0EHUGM" xlink:type="simple">6°32'37.26'N, 7°29'36.58'W</named-content></named-content>; 18 Apr. 1932 • A. Bakayoko 21 (G), Guiglo, Zaipobly, forêt sur colline; <named-content xmlns:xlink="http://www.w3.org/1999/xlink" content-type="dwc:verbatimCoordinates" xlink:type="simple"><named-content content-type="geo-json" specific-use="{&#34;type&#34;:&#34;Point&#34;,&#34;coordinates&#34;:[-5.950000,7.483333]}" id="NCID0EOUGM" xlink:type="simple">7°29'N, 5°57'W</named-content></named-content>; 27 Jan. 2001 – San-Pédro • L. Aké Assi 17192 (G), route de Tabou, forêt près de Para; <named-content xmlns:xlink="http://www.w3.org/1999/xlink" content-type="dwc:verbatimCoordinates" xlink:type="simple"><named-content content-type="geo-json" specific-use="{&#34;type&#34;:&#34;Point&#34;,&#34;coordinates&#34;:[-6.800000,4.800000]}" id="NCID0EVUGM" xlink:type="simple">4°48'N, 6°48'W</named-content></named-content>; 28 Dec. 1985 – Unknown major area • F.N. Kouamé 1623 (CSRS, G), Daloa F.C. du Haut-Sassandra, Nord. forêt très dégradée sur cuirasse, relevé FNK23; <named-content xmlns:xlink="http://www.w3.org/1999/xlink" content-type="dwc:verbatimCoordinates" xlink:type="simple"><named-content content-type="geo-json" specific-use="{&#34;type&#34;:&#34;Point&#34;,&#34;coordinates&#34;:[-7.016667,7.300000]}" id="NCID0E3UGM" xlink:type="simple">7°18'N, 7°01'W</named-content></named-content>; 07 Feb. 1995 – Unknown collector 1780 (P (P01982836)), Bords de l'Agnéby, Mudjika; Feb. 1933. Nigeria – Ondo State • F. Anakwense FHI19701 (K); Akure, Akure Forest Reserve; <named-content xmlns:xlink="http://www.w3.org/1999/xlink" content-type="dwc:verbatimCoordinates" xlink:type="simple"><named-content content-type="geo-json" specific-use="{&#34;type&#34;:&#34;Point&#34;,&#34;coordinates&#34;:[5.033333,7.316667]}" id="NCID0EDVGM" xlink:type="simple">7°19'N, 5°02'E</named-content></named-content>; 11 Dec. 1950 • K. Obeng-Darko 182 (K); Akure, Owena Forest Reserve, Owena; <named-content xmlns:xlink="http://www.w3.org/1999/xlink" content-type="dwc:verbatimCoordinates" xlink:type="simple"><named-content content-type="geo-json" specific-use="{&#34;type&#34;:&#34;Point&#34;,&#34;coordinates&#34;:[5.016667,7.200000]}" id="NCID0ELVGM" xlink:type="simple">7°12'N, 5°01'E</named-content></named-content>; 20 Feb. 1946 • R.W.J. Keay FHI24604 (K); Akure, Akure Forest Reserve, Block 6C Akure FR; <named-content xmlns:xlink="http://www.w3.org/1999/xlink" content-type="dwc:verbatimCoordinates" xlink:type="simple"><named-content content-type="geo-json" specific-use="{&#34;type&#34;:&#34;Point&#34;,&#34;coordinates&#34;:[5.033333,7.316667]}" id="NCID0ETVGM" xlink:type="simple">7°19'N, 5°02'E</named-content></named-content>; 28 Oct. 1948.</p></tp:treatment-sec><ref-list><ref id="B116"><mixed-citation xmlns:xlink="http://www.w3.org/1999/xlink" xlink:type="simple"><person-group><name name-style="western"><surname>Le Thomas</surname><given-names>A</given-names></name></person-group> (<year>1967</year>) A propos de l’<italic><tp:taxon-name><tp:taxon-name-part taxon-name-part-type="genus">Uvariodendron</tp:taxon-name-part><tp:taxon-name-part taxon-name-part-type="species">mirabile</tp:taxon-name-part></tp:taxon-name></italic> R. E. Fries. Adansonia VII: 249–253.</mixed-citation></ref><ref id="B172"><mixed-citation xmlns:xlink="http://www.w3.org/1999/xlink" xlink:type="simple"><person-group><name name-style="western"><surname>Turland</surname><given-names>NJ</given-names></name><name name-style="western"><surname>Wiersema</surname><given-names>JH</given-names></name><name name-style="western"><surname>Barrie</surname><given-names>FR</given-names></name><name name-style="western"><surname>Greuter</surname><given-names>W</given-names></name><name name-style="western"><surname>Hawksworth</surname><given-names>DL</given-names></name><name name-style="western"><surname>Herendeen</surname><given-names>PS</given-names></name><name name-style="western"><surname>Knapp</surname><given-names>S</given-names></name><name name-style="western"><surname>Kusber</surname><given-names>W-H</given-names></name><name name-style="western"><surname>Li</surname><given-names>D-Z</given-names></name><name name-style="western"><surname>Marhold</surname><given-names>K</given-names></name><name name-style="western"><surname>May</surname><given-names>TW</given-names></name><name name-style="western"><surname>McNeill</surname><given-names>J</given-names></name><name name-style="western"><surname>Monro</surname><given-names>AM</given-names></name><name name-style="western"><surname>Prado</surname><given-names>J</given-names></name><name name-style="western"><surname>Price</surname><given-names>MJ</given-names></name><name name-style="western"><surname>Smith</surname><given-names>GF</given-names></name></person-group> (<year>2018</year>) International Code of Nomenclature for algae, fungi, and plants (Shenzhen Code) adopted by the Nineteenth International Botanical Congress Shenzhen, China, July 2017. Koeltz Botanical Books. <ext-link xlink:href="10.12705/Code.2018" ext-link-type="doi" xlink:type="simple">https://doi.org/10.12705/Code.2018</ext-link></mixed-citation></ref><ref id="B92"><mixed-citation xmlns:xlink="http://www.w3.org/1999/xlink" xlink:type="simple"><person-group><name name-style="western"><surname>Hawthorne</surname><given-names>W</given-names></name></person-group> (<year>1998</year>) <italic><tp:taxon-name><tp:taxon-name-part taxon-name-part-type="genus">Uvariodendron</tp:taxon-name-part><tp:taxon-name-part taxon-name-part-type="species">occidentale</tp:taxon-name-part></tp:taxon-name></italic>. The IUCN Red List of Threatened Species 1998: e.T34826A9892349. <ext-link xlink:href="10.2305/IUCN.UK.1998.RLTS.T34826A9892349.en" ext-link-type="doi" xlink:type="simple">https://doi.org/10.2305/IUCN.UK.1998.RLTS.T34826A9892349.en</ext-link></mixed-citation></ref></ref-list></tp:taxon-treatment>
