# Supplementary material for: ﻿Phylogenomic inference of the African tribe Monodoreae (Annonaceae) and taxonomic revision of Dennettia, Uvariodendron and Uvariopsis
Source: PhytoKeys. 2023 Sep 22;233:1–200. doi: 10.3897/phytokeys.233.103096 (PMC10552675; doi:10.3897/phytokeys.233.103096)
Supplement: XML Treatment for Uvariodendron usambarense [file phytokeys.233.103096-treatment24.xml]

<!DOCTYPE tp:taxon-treatment
  PUBLIC "-//TaxonX//DTD Taxonomic Treatment Publishing DTD v0 20100105//EN" "tax-treatment-NSO.dtd">
<tp:taxon-treatment xmlns:tp="http://www.plazi.org/taxpub"><tp:treatment-meta><kwd-group><label>Taxon classification</label><kwd>
                <named-content content-type="kingdom">Plantae</named-content>
              </kwd><kwd>
                <named-content content-type="order">Magnoliales</named-content>
              </kwd><kwd>
                <named-content content-type="family">Annonaceae</named-content>
              </kwd></kwd-group><mixed-citation publication-type="journal"><person-group><name><surname>Dagallier</surname><given-names>Léo-Paul M. J.</given-names></name><name><surname>Mbago</surname><given-names>Frank M.</given-names></name><name><surname>Couderc</surname><given-names>Marie</given-names></name><name><surname>Gaudeul</surname><given-names>Myriam</given-names></name><name><surname>Grall</surname><given-names>Aurélie</given-names></name><name><surname>Loup</surname><given-names>Caroline</given-names></name><name><surname>Wieringa</surname><given-names>Jan J.</given-names></name><name><surname>Sonké</surname><given-names>Bonaventure</given-names></name><name><surname>Couvreur</surname><given-names>Thomas L. P.</given-names></name></person-group><article-title>﻿Phylogenomic inference of the African tribe Monodoreae (<tp:taxon-name><tp:taxon-name-part taxon-name-part-type="family">Annonaceae</tp:taxon-name-part></tp:taxon-name>) and taxonomic revision of <italic><tp:taxon-name><tp:taxon-name-part taxon-name-part-type="genus" reg="Dennettia">Dennettia</tp:taxon-name-part></tp:taxon-name></italic>, <italic><tp:taxon-name><tp:taxon-name-part taxon-name-part-type="genus" reg="Uvariodendron">Uvariodendron</tp:taxon-name-part></tp:taxon-name></italic> and <italic><tp:taxon-name><tp:taxon-name-part taxon-name-part-type="genus" reg="Uvariopsis">Uvariopsis</tp:taxon-name-part></tp:taxon-name></italic></article-title><source>PhytoKeys</source><day>22</day><month>09</month><year>2023</year><volume>233</volume><fpage>1</fpage><lpage>200</lpage><pub-id pub-id-type="doi">10.3897/phytokeys.233.103096</pub-id></mixed-citation></tp:treatment-meta><tp:nomenclature><label>﻿</label><tp:taxon-name>
              <tp:taxon-name-part taxon-name-part-type="genus" reg="Uvariodendron">Uvariodendron</tp:taxon-name-part>
              <tp:taxon-name-part taxon-name-part-type="species" reg="usambarense">usambarense</tp:taxon-name-part>
            </tp:taxon-name><tp:taxon-authority>R.E.Fr., Acta Horti Berg. 10: 65 (1930)</tp:taxon-authority><xref ref-type="fig" rid="F46">Figs 46</xref><xref ref-type="fig" rid="F47">, 47</xref></tp:nomenclature><tp:treatment-sec sec-type="material" id="SECID0EDNHM"><title>Type.</title><p>Tanzania – Tanga • G. Scheffler 226 (lectotype, here designated: EA! (EA000002471); isolectotypes: A! (A00039714), BM! (BM000554074), E! (E00704857, E00704858), EA! (EA000002470), P! (P00363394); B sheet lost or destroyed), E Usambara Mts., Derema; <named-content xmlns:xlink="http://www.w3.org/1999/xlink" content-type="dwc:verbatimCoordinates" xlink:type="simple"><named-content content-type="geo-json" specific-use="{&#34;type&#34;:&#34;Point&#34;,&#34;coordinates&#34;:[38.633333,-5.083333]}" id="NCID0EMNHM" xlink:type="simple">5°05'S, 38°38'E</named-content></named-content>; 26 Mar. 1900.</p></tp:treatment-sec><tp:treatment-sec sec-type="description" id="SECID0ERNHM"><title>Description.</title><p>Tree 8–30 m tall, D.B.H. 17–30 cm; young branches pubescent to glabrous, old branches glabrous; the bark is dark on young individuals, peels on old individuals letting appear a pinkish-grey layer. Petiole 5–15 mm long, 1.5–6 mm wide, pubescent to glabrous. Leaf lamina 283–564 mm long, 79–180 mm wide, length:width ratio 2.4–3.9, obovate to oblong to elliptic, coriaceous, base rounded to subcordate, apex acuminate, acumen 5–18 mm long; surface above glabrous, surface below sparsely pubescent to glabrous when young, glabrous when old; midrib impressed above, raised below, glabrous above, sparsely pubescent to glabrous below; secondary veins 18–30 pairs, weakly brochidodromous, impressed above, raised below; tertiary veins reticulate. Inflorescences borne on trunk and old branches, composed of 1 flower. Flower pedicel unknown. Flowers bisexual, buds ovoid, sessile, ca. 10 mm high, ca. 6 mm in diameter, pubescent. Only old rotten flower seen. Bracts unknown, 1 to 3 bracts scars observed on fruiting pedicel. Sepals 3, length, shape and indumentum unknown. Outer petals 3, ca. 20–30 (?) mm long, ca. 10–20 (?) mm wide (measures taken on old and rotten flower), length:width ratio ovate, greenish yellow to brown with dark red streak from base up to 50% of the petal length inside. Inner petals 3, length, shape, indumentum and color unknown. Stamens unknown. Carpels unknown. Fruiting pedicel 12–22 mm long, 4–8 mm in diameter, pubescent to glabrous. Monocarps 1 to 17, 50–89 mm long, 18–27 mm wide, length:width ratio 1.8–3.6, cylindrical, pubescent to sparsely pubescent, pale yellowish green (unripe ?); stipe 1–5 mm long, 6–10 mm wide, pubescent to glabrate. Seeds 16–25 per monocarp, biseriate, 20 to 25 mm long, 12–14 mm wide.</p><fig id="F46" position="float" orientation="portrait"><object-id xmlns:xlink="http://www.w3.org/1999/xlink" content-type="doi" xlink:type="simple">10.3897/phytokeys.233.103096.figure46</object-id><label>Figure 46.</label><caption><p><italic><tp:taxon-name><tp:taxon-name-part taxon-name-part-type="genus" reg="Uvariodendron">Uvariodendron</tp:taxon-name-part><tp:taxon-name-part taxon-name-part-type="species" reg="usambarense">usambarense</tp:taxon-name-part></tp:taxon-name></italic> R.E.Fr. <bold>A</bold> habit <bold>B</bold> branch with leaves, upper side <bold>C</bold> branch with leaves, lower side <bold>D</bold> trunk <bold>E</bold> dried fruit, top view. <bold>A, D</bold> specimen not collected <bold>B, C</bold> Dagallier 34 <bold>E</bold> Lovett 816. Photos Léo-Paul Dagallier.</p></caption><graphic xmlns:xlink="http://www.w3.org/1999/xlink" xlink:href="phytokeys-233-001_article-103096__-g046.jpg" position="float" orientation="portrait" xlink:type="simple" id="oo_909905.jpg"><uri content-type="original_file" xlink:type="simple">https://binary.pensoft.net/fig/909905</uri></graphic></fig></tp:treatment-sec><tp:treatment-sec sec-type="distribution" id="SECID0E5OHM"><title>Distribution.</title><p>Endemic to Somalia-Masai Region. Tanzania: Usambaras mountains and Udzungwa mountains.</p></tp:treatment-sec><tp:treatment-sec sec-type="habitat" id="SECID0EDPHM"><title>Habitat and ecology.</title><p>Submontane to montane rain forest. Altitude: 961–1000 m a.s.l.</p></tp:treatment-sec><tp:treatment-sec sec-type="phenology" id="SECID0EIPHM"><title>Phenology.</title><p>Flowers collected in August and November. Fruits collected from March to November.</p></tp:treatment-sec><tp:treatment-sec sec-type="Vernacular names" id="SECID0ENPHM"><title>Vernacular names.</title><p>Tanzania: ‘Mkenene’ in Kinguru (Greenway 8628, Swynnerton 1110), ‘Mkomboa’ in Kisamba (Mwangoka 1593), ‘Ntambileni’ in Kinguru (Mwangoka 3272).</p></tp:treatment-sec><tp:treatment-sec sec-type="notes" id="SECID0ESPHM"><title>Notes.</title><p>This species resembles <italic><tp:taxon-name><tp:taxon-name-part taxon-name-part-type="genus" reg="Uvariodendron">Ud.</tp:taxon-name-part><tp:taxon-name-part taxon-name-part-type="species" reg="calophyllum">calophyllum</tp:taxon-name-part></tp:taxon-name></italic>, <italic><tp:taxon-name><tp:taxon-name-part taxon-name-part-type="genus" reg="Uvariodendron">Ud.</tp:taxon-name-part><tp:taxon-name-part taxon-name-part-type="species" reg="connivens">connivens</tp:taxon-name-part></tp:taxon-name></italic>, <italic><tp:taxon-name><tp:taxon-name-part taxon-name-part-type="genus" reg="Uvariodendron">Ud.</tp:taxon-name-part><tp:taxon-name-part taxon-name-part-type="species" reg="fuscum">fuscum</tp:taxon-name-part></tp:taxon-name></italic> and <italic><tp:taxon-name><tp:taxon-name-part taxon-name-part-type="genus" reg="Uvariodendron">Ud.</tp:taxon-name-part><tp:taxon-name-part taxon-name-part-type="species" reg="molundense">molundense</tp:taxon-name-part></tp:taxon-name></italic> in having great obovate to elliptic to oblong leaves (28–57 cm), but can be differentiated in having rounded to subcordate leaf bases (vs. acute to rounded), and a dark bark when young, peeling off when old, letting appear a pinkish-grey layer.</p><fig id="F47" position="float" orientation="portrait"><object-id xmlns:xlink="http://www.w3.org/1999/xlink" content-type="doi" xlink:type="simple">10.3897/phytokeys.233.103096.figure47</object-id><label>Figure 47.</label><caption><p>Distribution map of <italic><tp:taxon-name><tp:taxon-name-part taxon-name-part-type="genus" reg="Uvariodendron">Uvariodendron</tp:taxon-name-part><tp:taxon-name-part taxon-name-part-type="species" reg="usambarense">usambarense</tp:taxon-name-part></tp:taxon-name></italic>. Shades of grey represent elevation, from white (sea level) to darker grey (higher elevation). The inset shows the extent of the map over Africa.</p></caption><graphic xmlns:xlink="http://www.w3.org/1999/xlink" xlink:href="phytokeys-233-001_article-103096__-g047.jpg" position="float" orientation="portrait" xlink:type="simple" id="oo_909906.jpg"><uri content-type="original_file" xlink:type="simple">https://binary.pensoft.net/fig/909906</uri></graphic></fig></tp:treatment-sec><tp:treatment-sec sec-type="Preliminary conservation status" id="SECID0E3RHM"><title>Preliminary conservation status.</title><p>A previous assessment, which needs updating, listed this species as Endangered EN under criteria B1ab(iii) (Eastern Arc Mountains &amp; Coastal Forests CEPF Plant Assessment Project 2009d). Here the <abbrev xmlns:xlink="http://www.w3.org/1999/xlink" xlink:title="extent of occurrence" id="ABBRID0ECSHM" xlink:type="simple">EOO</abbrev> is estimated at 13,513 km<sup>2</sup> and <abbrev xmlns:xlink="http://www.w3.org/1999/xlink" xlink:title="area of occupancy" id="ABBRID0EISHM" xlink:type="simple">AOO</abbrev> at 44 km<sup>2</sup>. It is known from 14 occurrences in Tanzania, situated in East Usambara Mountains, Uluguru Mountains and Udzungwa Mountains. Following IUCN criterion B, it would be assigned a preliminary conservation status of Endangered EN based solely on <abbrev xmlns:xlink="http://www.w3.org/1999/xlink" xlink:title="area of occupancy" id="ABBRID0EOSHM" xlink:type="simple">AOO</abbrev>, but no other subcriteria is met (b or c). Most of these occurrences are situated in protected areas such as the Udzungwa Mountains National Park and the Amani Nature Reserve. The future of this species relies on the future of these protected areas. It is thus assigned a preliminary updated conservation status of Near Threatened NT.</p></tp:treatment-sec><tp:treatment-sec sec-type="material" id="SECID0ESSHM"><title>Additional specimens examined.</title><p>Tanzania – Morogoro • A.R. Marshall 1100 (K), Msolwa – PSP9. Udzungwa National Park. udzungwa Mountains; <named-content xmlns:xlink="http://www.w3.org/1999/xlink" content-type="dwc:verbatimCoordinates" xlink:type="simple"><named-content content-type="geo-json" specific-use="{&#34;type&#34;:&#34;Point&#34;,&#34;coordinates&#34;:[36.885203,-7.708433]}" id="NCID0E2SHM" xlink:type="simple">7°42'30.36'S, 36°53'06.73'E</named-content></named-content>; alt. 1124 m; 05 Aug. 2007 • B.J. Harris 4610 (DSM, K); Morogoro Rural District, Uluguru Mtns. near Kinole; <named-content xmlns:xlink="http://www.w3.org/1999/xlink" content-type="dwc:verbatimCoordinates" xlink:type="simple"><named-content content-type="geo-json" specific-use="{&#34;type&#34;:&#34;Point&#34;,&#34;coordinates&#34;:[37.783333,-6.900000]}" id="NCID0EDTHM" xlink:type="simple">6°54'S, 37°47'E</named-content></named-content>; alt. 900 m; 30 Apr. 1970 • C.F.M. Swynnerton 1110 (K); Morogoro Rural District, S Nguru Forest Reserve, Manyangu Forest, Liwale River; <named-content xmlns:xlink="http://www.w3.org/1999/xlink" content-type="dwc:verbatimCoordinates" xlink:type="simple"><named-content content-type="geo-json" specific-use="{&#34;type&#34;:&#34;Point&#34;,&#34;coordinates&#34;:[37.566667,-6.116667]}" id="NCID0ELTHM" xlink:type="simple">6°07'S, 37°34'E</named-content></named-content>; Feb. 1920 • M.A. Mwangoka 3272 (MA, MO); Morogoro Rural District, Nguru Mountains, Nguru South Forest Reserve, along valley between Mafuta and Ubili villages; <named-content xmlns:xlink="http://www.w3.org/1999/xlink" content-type="dwc:verbatimCoordinates" xlink:type="simple"><named-content content-type="geo-json" specific-use="{&#34;type&#34;:&#34;Point&#34;,&#34;coordinates&#34;:[37.559167,-6.076111]}" id="NCID0ETTHM" xlink:type="simple">6°04'34'S, 37°33'33'E</named-content></named-content>; alt. 555 m; 12 Aug. 2004 • P.J. Greenway 8628 (BM, K); Morogoro Rural District, S Nguru Forest Reserve, Manyangu Forest, Liwale River; <named-content xmlns:xlink="http://www.w3.org/1999/xlink" content-type="dwc:verbatimCoordinates" xlink:type="simple"><named-content content-type="geo-json" specific-use="{&#34;type&#34;:&#34;Point&#34;,&#34;coordinates&#34;:[37.566667,-6.116667]}" id="NCID0E2THM" xlink:type="simple">6°07'S, 37°34'E</named-content></named-content>; alt. 760 m; 21 Aug. 1951 • W.R.Q. Luke 8737 (EA, K, NHT), Pt 303, Camp 244; <named-content xmlns:xlink="http://www.w3.org/1999/xlink" content-type="dwc:verbatimCoordinates" xlink:type="simple"><named-content content-type="geo-json" specific-use="{&#34;type&#34;:&#34;Point&#34;,&#34;coordinates&#34;:[36.900000,-7.716667]}" id="NCID0EDUHM" xlink:type="simple">7°43'S, 36°54'E</named-content></named-content>; alt. 900 m; 06 Jun. 2002 • Y.S. Abeid 2666 (EA, MO); Mvomero District, Kanga Forest Reserve, Submontane Forest, Work Unit 3, Base Camp; <named-content xmlns:xlink="http://www.w3.org/1999/xlink" content-type="dwc:verbatimCoordinates" xlink:type="simple"><named-content content-type="geo-json" specific-use="{&#34;type&#34;:&#34;Point&#34;,&#34;coordinates&#34;:[37.707778,-5.916667]}" id="NCID0ELUHM" xlink:type="simple">5°55'S, 37°42'28'E</named-content></named-content>; alt. 1140 m; 23 Mar. 2006 – Tanga • A.L. Borhidi 82031 (DSM, K); Lushoto District, Amani-Sigi Forest Reserve at the Sigi headwaters S of Amani near Kwamkoro sawmills; <named-content xmlns:xlink="http://www.w3.org/1999/xlink" content-type="dwc:verbatimCoordinates" xlink:type="simple"><named-content content-type="geo-json" specific-use="{&#34;type&#34;:&#34;Point&#34;,&#34;coordinates&#34;:[38.600000,-5.166667]}" id="NCID0ETUHM" xlink:type="simple">5°10'S, 38°36'E</named-content></named-content>; alt. 900 m; 19 Feb. 1982 • F.M. Mbago 3707 (DSM); Lushoto District, Amani, above Kisiwani village; <named-content xmlns:xlink="http://www.w3.org/1999/xlink" content-type="dwc:verbatimCoordinates" xlink:type="simple"><named-content content-type="geo-json" specific-use="{&#34;type&#34;:&#34;Point&#34;,&#34;coordinates&#34;:[38.654586,-5.114828]}" id="NCID0E2UHM" xlink:type="simple">5°06'53.38'S, 38°39'16.51'E</named-content></named-content>; alt. 961 m; 16 Oct. 2015 • I. Rajabu Hizza 185 (MO); Muheza District, T3. Amani Nature Reserve, phenology transect P-T 2, Kisiwani; <named-content xmlns:xlink="http://www.w3.org/1999/xlink" content-type="dwc:verbatimCoordinates" xlink:type="simple"><named-content content-type="geo-json" specific-use="{&#34;type&#34;:&#34;Point&#34;,&#34;coordinates&#34;:[38.666667,-5.100000]}" id="NCID0EDVHM" xlink:type="simple">5°06'S, 38°40'E</named-content></named-content>; alt. 400 m; 17 Nov. 1998 • J.C. Lovett 816 (DSM, K, MO); Muheza District, East Usambara mountains, Kwamkoro Forest Reserve. Area currently being logged by Sikh sawmills; <named-content xmlns:xlink="http://www.w3.org/1999/xlink" content-type="dwc:verbatimCoordinates" xlink:type="simple"><named-content content-type="geo-json" specific-use="{&#34;type&#34;:&#34;Point&#34;,&#34;coordinates&#34;:[38.583333,-5.166667]}" id="NCID0ELVHM" xlink:type="simple">5°10'S, 38°35'E</named-content></named-content>; alt. 950 m; 11 Jun. 1986 • L.-P.M.J. Dagallier 34 (BR, DSM, K, MO, MPU, P, WAG); Muheza District, Amani Nature Reserve; <named-content xmlns:xlink="http://www.w3.org/1999/xlink" content-type="dwc:verbatimCoordinates" xlink:type="simple"><named-content content-type="geo-json" specific-use="{&#34;type&#34;:&#34;Point&#34;,&#34;coordinates&#34;:[38.662622,-5.108717]}" id="NCID0ETVHM" xlink:type="simple">5°06'31.38'S, 38°39'45.44'E</named-content></named-content>; alt. 687 m; 12 Nov. 2019 • L.B. Mwasumbi 112429 (DSM), Kwamkoro N. R; <named-content xmlns:xlink="http://www.w3.org/1999/xlink" content-type="dwc:verbatimCoordinates" xlink:type="simple"><named-content content-type="geo-json" specific-use="{&#34;type&#34;:&#34;Point&#34;,&#34;coordinates&#34;:[38.600000,-5.166667]}" id="NCID0E2VHM" xlink:type="simple">5°10'S, 38°36'E</named-content></named-content>; 08 Nov. 1998 • M.A. Mwangoka 1593 (MO); Muheza District, Kwezitu public forest along path to peak between Mkalamo and Gonja Subvillages; <named-content xmlns:xlink="http://www.w3.org/1999/xlink" content-type="dwc:verbatimCoordinates" xlink:type="simple"><named-content content-type="geo-json" specific-use="{&#34;type&#34;:&#34;Point&#34;,&#34;coordinates&#34;:[38.670000,-4.988056]}" id="NCID0EDWHM" xlink:type="simple">4°59'17'S, 38°40'12'E</named-content></named-content>; alt. 825 m; 04 Aug. 2000 • T.L.P. Couvreur 20 (DSM, MO, WAG); Muheza District, c. 1 km straight up from Kisiwani village (just before Amani Nature Reserve); <named-content xmlns:xlink="http://www.w3.org/1999/xlink" content-type="dwc:verbatimCoordinates" xlink:type="simple"><named-content content-type="geo-json" specific-use="{&#34;type&#34;:&#34;Point&#34;,&#34;coordinates&#34;:[38.661167,-5.098667]}" id="NCID0ELWHM" xlink:type="simple">5°05'55.2'S, 38°39'40.2"E</named-content></named-content>; alt. 1000 m; 11 Nov. 2006.</p></tp:treatment-sec></tp:taxon-treatment>
