# Supplementary material for: ﻿Phylogenomic inference of the African tribe Monodoreae (Annonaceae) and taxonomic revision of Dennettia, Uvariodendron and Uvariopsis
Source: PhytoKeys. 2023 Sep 22;233:1–200. doi: 10.3897/phytokeys.233.103096 (PMC10552675; doi:10.3897/phytokeys.233.103096)
Supplement: XML Treatment for Uvariopsis bakeriana [file phytokeys.233.103096-treatment26.xml]

<!DOCTYPE tp:taxon-treatment
  PUBLIC "-//TaxonX//DTD Taxonomic Treatment Publishing DTD v0 20100105//EN" "tax-treatment-NSO.dtd">
<tp:taxon-treatment xmlns:tp="http://www.plazi.org/taxpub"><tp:treatment-meta><kwd-group><label>Taxon classification</label><kwd>
                <named-content content-type="kingdom">Plantae</named-content>
              </kwd><kwd>
                <named-content content-type="order">Magnoliales</named-content>
              </kwd><kwd>
                <named-content content-type="family">Annonaceae</named-content>
              </kwd></kwd-group><mixed-citation publication-type="journal"><person-group><name><surname>Dagallier</surname><given-names>Léo-Paul M. J.</given-names></name><name><surname>Mbago</surname><given-names>Frank M.</given-names></name><name><surname>Couderc</surname><given-names>Marie</given-names></name><name><surname>Gaudeul</surname><given-names>Myriam</given-names></name><name><surname>Grall</surname><given-names>Aurélie</given-names></name><name><surname>Loup</surname><given-names>Caroline</given-names></name><name><surname>Wieringa</surname><given-names>Jan J.</given-names></name><name><surname>Sonké</surname><given-names>Bonaventure</given-names></name><name><surname>Couvreur</surname><given-names>Thomas L. P.</given-names></name></person-group><article-title>﻿Phylogenomic inference of the African tribe Monodoreae (<tp:taxon-name><tp:taxon-name-part taxon-name-part-type="family">Annonaceae</tp:taxon-name-part></tp:taxon-name>) and taxonomic revision of <italic><tp:taxon-name><tp:taxon-name-part taxon-name-part-type="genus" reg="Dennettia">Dennettia</tp:taxon-name-part></tp:taxon-name></italic>, <italic><tp:taxon-name><tp:taxon-name-part taxon-name-part-type="genus" reg="Uvariodendron">Uvariodendron</tp:taxon-name-part></tp:taxon-name></italic> and <italic><tp:taxon-name><tp:taxon-name-part taxon-name-part-type="genus" reg="Uvariopsis">Uvariopsis</tp:taxon-name-part></tp:taxon-name></italic></article-title><source>PhytoKeys</source><day>22</day><month>09</month><year>2023</year><volume>233</volume><fpage>1</fpage><lpage>200</lpage><pub-id pub-id-type="doi">10.3897/phytokeys.233.103096</pub-id></mixed-citation></tp:treatment-meta><tp:nomenclature><label>﻿</label><tp:taxon-name>
              <tp:taxon-name-part taxon-name-part-type="genus" reg="Uvariopsis">Uvariopsis</tp:taxon-name-part>
              <tp:taxon-name-part taxon-name-part-type="species" reg="bakeriana">bakeriana</tp:taxon-name-part>
            </tp:taxon-name><tp:taxon-authority>(Hutch. &amp; Daltz.) Robyns &amp; Ghesq., Ann. Soc. Sci. Bruxelles, Ser. B liii. 320 (1933)</tp:taxon-authority><xref ref-type="fig" rid="F48">Figs 48</xref><xref ref-type="fig" rid="F49">, 49A–E</xref><xref ref-type="fig" rid="F50">, 50</xref><xref ref-type="table" rid="T5">; Table 5</xref><tp:nomenclature-citation-list><tp:nomenclature-citation><tp:taxon-name>
                  <tp:taxon-name-part taxon-name-part-type="status">≡</tp:taxon-name-part>
                  <tp:taxon-name-part taxon-name-part-type="genus" reg="Tetrastemma">Tetrastemma</tp:taxon-name-part>
                  <tp:taxon-name-part taxon-name-part-type="species" reg="bakerianum">bakerianum</tp:taxon-name-part>
                </tp:taxon-name><comment> Hutch. &amp; Dalziel, Kew Bull. 1927: 153 (1927) &amp; Fl. W. Trop. Afr. I. 57 (1927). Type. Nigeria – Cross River State • P.A. Talbot 1517 (holotype: K! (K000199043); isotype: BM! (BM000554076)); Calabar, Oban; <named-content xmlns:xlink="http://www.w3.org/1999/xlink" content-type="dwc:verbatimCoordinates" xlink:type="simple"><named-content content-type="geo-json" specific-use="{&#34;type&#34;:&#34;Point&#34;,&#34;coordinates&#34;:[8.566667,5.316667]}" id="NCID0ECVIM" xlink:type="simple">5°19'N, 8°34'E</named-content></named-content>; 1912. </comment></tp:nomenclature-citation></tp:nomenclature-citation-list></tp:nomenclature><tp:treatment-sec sec-type="description" id="SECID0EHVIM"><title>Description.</title><p>Tree 3–7 m tall, D.B.H 1.8–8 cm; young branches pubescent to puberulent, old branches sparsely pubescent to glabrous. Petiole 2–6 mm long, 2–4 mm wide, pubescent to glabrous. Leaf lamina 150–340 mm long, 40–90 mm wide, length:width ratio (2.27) 3.3–5, oblong to obovate, coriaceous, base rounded to subcordate, apex acuminate, acumen 6–32 mm long, surface above glabrous, surface below glabrous; midrib impressed above, raised below, glabrous above, sparsely pubescent to glabrous below; secondary veins 10–26 pairs, brochidodromous to weakly brochidodromous, impressed above, raised below; tertiary veins reticulate. Flowers unisexual, male and female flowers similar, on same individuals (plant monoecious). Flower buds long conical. Male and female inflorescences borne on trunk, composed of 1 to 2 flowers. Peduncle inconspicuous. Flower pedicel 2–8 mm long, 0.5–2 mm in diameter, pubescent. Bracts 1 (2) at base of the pedicel, 1–2 mm long, 1–4 mm wide, triangular, pubescent outside, glabrous inside. Sepals 2, 1–3.5 mm long, 1.5–3 mm wide, triangular, free, pubescent outside, glabrous inside, brown. Petals 4, 24–46 mm long, 3–8 mm wide, length:width ratio 4–10, narrowly ovate to linear, valvate, pubescent to sparsely pubescent outside, glabrous and highly verrucose inside, light red to dull yellowish brown outside, bright pink to dark pinkish red inside. Male flowers: stamens 400 to 600, 0.1–0.6 mm long, 0.1–0.3 mm wide, anthers linear, connective prolongation truncate or absent. Female flowers: carpels 15 to 40, 1.5–2.5 mm long, 1–1.5 mm wide, densely pubescent, free; stigma coiled. Fruiting pedicel 5–12 mm long, 2–2.5 mm in diameter, pubescent. Monocarps, 2–5, 21–50 mm long, 15–23 mm wide, length:width ratio 1.2–3.5, cylindrical, wrinkled, pubescent to glabrous, bright red, sessile to shortly stipitate; stipe up to 4 mm long, 1–3 mm wide, pubescent. Seeds 6–16 per monocarp, biseriate, 15–22 mm long, 8–12 mm wide, ellipsoid.</p><fig id="F48" position="float" orientation="portrait"><object-id xmlns:xlink="http://www.w3.org/1999/xlink" content-type="doi" xlink:type="simple">10.3897/phytokeys.233.103096.figure48</object-id><label>Figure 48.</label><caption><p><italic><tp:taxon-name><tp:taxon-name-part taxon-name-part-type="genus" reg="Uvariopsis">Uvariopsis</tp:taxon-name-part><tp:taxon-name-part taxon-name-part-type="species" reg="bakeriana">bakeriana</tp:taxon-name-part></tp:taxon-name></italic> (Hutch. &amp; Daltz.) Robyns &amp; Ghesq <bold>A</bold> trunk with flowers <bold>B</bold> leaf, upper side <bold>C</bold> leaf base, lower side <bold>D</bold> leaf base, upper side <bold>E</bold> flowers borne on trunk <bold>F</bold> male flower, one petal removed, side view <bold>G</bold> male flower, top view <bold>H</bold> flower bud, side view <bold>I</bold> flower, side view <bold>J</bold> female flower, top view. <bold>A–D, F, H</bold> Couvreur 1000 <bold>E, I</bold> Couvreur 1045 <bold>G, J</bold> Couvreur 1015. Photos Thomas Couvreur.</p></caption><graphic xmlns:xlink="http://www.w3.org/1999/xlink" xlink:href="phytokeys-233-001_article-103096__-g048.jpg" position="float" orientation="portrait" xlink:type="simple" id="oo_909907.jpg"><uri content-type="original_file" xlink:type="simple">https://binary.pensoft.net/fig/909907</uri></graphic></fig></tp:treatment-sec><tp:treatment-sec sec-type="distribution" id="SECID0E5WIM"><title>Distribution.</title><p>Endemic to Lower Guinean Domain of the Guineo-Congolian Region: Cameroon, Equatorial Guinea (Bioko island), Nigeria.</p></tp:treatment-sec><tp:treatment-sec sec-type="habitat" id="SECID0EDXIM"><title>Habitat and ecology.</title><p>Lowland mature or old secondary rain forests. Soil: generally sandy. Altitude: 50–800 m asl.</p></tp:treatment-sec><tp:treatment-sec sec-type="phenology" id="SECID0EIXIM"><title>Phenology.</title><p>Flowers collected from January to April. Fruits collected from March to June.</p></tp:treatment-sec><tp:treatment-sec sec-type="notes" id="SECID0ENXIM"><title>Notes.</title><p>This species resembles <italic><tp:taxon-name><tp:taxon-name-part taxon-name-part-type="genus" reg="Uvariopsis">Up.</tp:taxon-name-part><tp:taxon-name-part taxon-name-part-type="species" reg="citrata">citrata</tp:taxon-name-part></tp:taxon-name></italic>, <italic><tp:taxon-name><tp:taxon-name-part taxon-name-part-type="genus" reg="Uvariopsis">Up.</tp:taxon-name-part><tp:taxon-name-part taxon-name-part-type="species" reg="korupensis">korupensis</tp:taxon-name-part></tp:taxon-name></italic> and <italic><tp:taxon-name><tp:taxon-name-part taxon-name-part-type="genus" reg="Uvariopsis">Up.</tp:taxon-name-part><tp:taxon-name-part taxon-name-part-type="species" reg="submontana">submontana</tp:taxon-name-part></tp:taxon-name></italic> in having large obovate leaves (up to 35 cm long), with rounded to subcordate bases. <italic><tp:taxon-name><tp:taxon-name-part taxon-name-part-type="genus" reg="Uvariopsis">Up.</tp:taxon-name-part><tp:taxon-name-part taxon-name-part-type="species" reg="bakeriana">bakeriana</tp:taxon-name-part></tp:taxon-name></italic> differs in having short flower pedicel (2–8 mm, vs. 0–2 mm in <italic><tp:taxon-name><tp:taxon-name-part taxon-name-part-type="genus" reg="Uvariopsis">Up.</tp:taxon-name-part><tp:taxon-name-part taxon-name-part-type="species" reg="citrata">citrata</tp:taxon-name-part></tp:taxon-name></italic>, 6–70 mm in <italic><tp:taxon-name><tp:taxon-name-part taxon-name-part-type="genus" reg="Uvariopsis">Up.</tp:taxon-name-part><tp:taxon-name-part taxon-name-part-type="species" reg="korupensis">korupensis</tp:taxon-name-part></tp:taxon-name></italic> and 25–60 mm in <italic><tp:taxon-name><tp:taxon-name-part taxon-name-part-type="genus" reg="Uvariopsis">Up.</tp:taxon-name-part><tp:taxon-name-part taxon-name-part-type="species" reg="submontana">submontana</tp:taxon-name-part></tp:taxon-name></italic>), and with its petals being narrowly ovate to linear, with a length:width ratio comprised between 4 and 10 (vs. ca. less than 5 in <italic><tp:taxon-name><tp:taxon-name-part taxon-name-part-type="genus" reg="Uvariopsis">Up.</tp:taxon-name-part><tp:taxon-name-part taxon-name-part-type="species" reg="citrata">citrata</tp:taxon-name-part></tp:taxon-name></italic> and <italic><tp:taxon-name><tp:taxon-name-part taxon-name-part-type="genus" reg="Uvariopsis">Up.</tp:taxon-name-part><tp:taxon-name-part taxon-name-part-type="species" reg="submontana">submontana</tp:taxon-name-part></tp:taxon-name></italic>), free (vs. fused in <italic><tp:taxon-name><tp:taxon-name-part taxon-name-part-type="genus" reg="Uvariopsis">Up.</tp:taxon-name-part><tp:taxon-name-part taxon-name-part-type="species" reg="korupensis">korupensis</tp:taxon-name-part></tp:taxon-name></italic>), and bright pinkish to deep red petals (vs. cream to brownish in <italic><tp:taxon-name><tp:taxon-name-part taxon-name-part-type="genus" reg="Uvariopsis">Up.</tp:taxon-name-part><tp:taxon-name-part taxon-name-part-type="species" reg="citrata">citrata</tp:taxon-name-part></tp:taxon-name></italic> and <italic><tp:taxon-name><tp:taxon-name-part taxon-name-part-type="genus" reg="Uvariopsis">Up.</tp:taxon-name-part><tp:taxon-name-part taxon-name-part-type="species" reg="korupensis">korupensis</tp:taxon-name-part></tp:taxon-name></italic>) (Table <xref ref-type="table" rid="T5">5</xref>).</p><fig id="F49" position="float" orientation="portrait"><object-id xmlns:xlink="http://www.w3.org/1999/xlink" content-type="doi" xlink:type="simple">10.3897/phytokeys.233.103096.figure49</object-id><label>Figure 49.</label><caption><p><italic><tp:taxon-name><tp:taxon-name-part taxon-name-part-type="genus" reg="Uvariopsis">Uvariopsis</tp:taxon-name-part><tp:taxon-name-part taxon-name-part-type="species" reg="bakeriana">bakeriana</tp:taxon-name-part></tp:taxon-name></italic> (Hutch. &amp; Daltz.) Robyns &amp; Ghesq <bold>A</bold> leaf, top view <bold>B</bold> detail of female flower, two petals removed <bold>C</bold> petal, inner view <bold>D</bold> carpel, side view, front view and detail of ovules <bold>E</bold> monocarp <italic><tp:taxon-name><tp:taxon-name-part taxon-name-part-type="genus" reg="Uvariopsis">Uvariopsis</tp:taxon-name-part><tp:taxon-name-part taxon-name-part-type="species" reg="dioica">dioica</tp:taxon-name-part></tp:taxon-name></italic> (Diels) Robyns &amp; Ghesq <bold>F</bold> leaf, top view <bold>G</bold> male flowering pedicels and flowers <bold>H</bold> detail of male flower, two petals removed <bold>I</bold> stamen <bold>J</bold> female flowering pedicel <bold>K</bold> detail of female flower, all four petals removed <bold>L</bold> carpel, front view and detail of ovules <bold>M</bold> fruits. <bold>A–E</bold> from Brenan 9409 <bold>F–L</bold> from Keay 28066 <bold>M</bold> from Letouzey 4230. Drawings by Hélène Lamourdedieu, Publications Scientifiques du Muséum national d’Histoire naturelle, Paris.</p></caption><graphic xmlns:xlink="http://www.w3.org/1999/xlink" xlink:href="phytokeys-233-001_article-103096__-g049.jpg" position="float" orientation="portrait" xlink:type="simple" id="oo_909908.jpg"><uri content-type="original_file" xlink:type="simple">https://binary.pensoft.net/fig/909908</uri></graphic></fig><table-wrap id="T5" position="float" orientation="portrait"><label>Table 5.</label><caption><p>The ‘large leaves group’: morphological comparison between <italic><tp:taxon-name><tp:taxon-name-part taxon-name-part-type="genus" reg="Uvariopsis">Uvariopsis</tp:taxon-name-part><tp:taxon-name-part taxon-name-part-type="species" reg="bakeriana">bakeriana</tp:taxon-name-part></tp:taxon-name></italic>, <italic><tp:taxon-name><tp:taxon-name-part taxon-name-part-type="genus" reg="Uvariopsis">Uvariopsis</tp:taxon-name-part><tp:taxon-name-part taxon-name-part-type="species" reg="citrata">citrata</tp:taxon-name-part></tp:taxon-name></italic>, <italic><tp:taxon-name><tp:taxon-name-part taxon-name-part-type="genus" reg="Uvariopsis">Uvariopsis</tp:taxon-name-part><tp:taxon-name-part taxon-name-part-type="species" reg="korupensis">korupensis</tp:taxon-name-part></tp:taxon-name></italic> and <italic><tp:taxon-name><tp:taxon-name-part taxon-name-part-type="genus" reg="Uvariopsis">Uvariopsis</tp:taxon-name-part><tp:taxon-name-part taxon-name-part-type="species" reg="submontana">submontana</tp:taxon-name-part></tp:taxon-name></italic>. In bold: character useful to differentiate the species. l:w = length:width.</p></caption><table id="TID0EHRGM" rules="all"><tbody><tr><th rowspan="1" colspan="1"/><th rowspan="1" colspan="1">Lamina</th><th rowspan="1" colspan="1">Flower pedicel</th><th rowspan="1" colspan="1">Sepals</th><th rowspan="1" colspan="1">Petals</th><th rowspan="1" colspan="1">Altitudinal range</th></tr><tr><td rowspan="1" colspan="1">
                      <italic>
                        <tp:taxon-name><tp:taxon-name-part taxon-name-part-type="genus" reg="Uvariopsis">Uvariopsis</tp:taxon-name-part><tp:taxon-name-part taxon-name-part-type="species" reg="bakeriana">bakeriana</tp:taxon-name-part></tp:taxon-name>
                      </italic>
                    </td><td rowspan="1" colspan="1">150–340 mm long</td><td rowspan="1" colspan="1">2–8 mm long</td><td rowspan="1" colspan="1">Male and female flowers: 1–3.5 mm long, 1.5–3 mm wide, <bold>free</bold></td><td rowspan="1" colspan="1">Male and female flowers: <bold>l:w ratio 4–10</bold>, narrowly ovate to linear, free, valvate, <bold>bright pink to dark pinkish red</bold></td><td rowspan="1" colspan="1">50–800 m above sea level</td></tr><tr><td rowspan="1" colspan="1">
                      <italic>
                        <tp:taxon-name><tp:taxon-name-part taxon-name-part-type="genus" reg="Uvariopsis">Uvariopsis</tp:taxon-name-part><tp:taxon-name-part taxon-name-part-type="species" reg="citrata">citrata</tp:taxon-name-part></tp:taxon-name>
                      </italic>
                    </td><td rowspan="1" colspan="1">312–500 mm long, <bold>strong lemon</bold> scent when crushed</td><td rowspan="1" colspan="1">
                      <bold>0–2 mm long</bold>
                    </td><td rowspan="1" colspan="1">Male and female flowers: 9–15 mm long, 4–6 mm wide, basely fused</td><td rowspan="1" colspan="1">Male and female flowers: l:w ratio ca. 3.5, ovate, <bold>greenish yellow</bold></td><td rowspan="1" colspan="1">60–300 m above sea level</td></tr><tr><td rowspan="2" colspan="1">
                      <italic>
                        <tp:taxon-name><tp:taxon-name-part taxon-name-part-type="genus" reg="Uvariopsis">Uvariopsis</tp:taxon-name-part><tp:taxon-name-part taxon-name-part-type="species" reg="korupensis">korupensis</tp:taxon-name-part></tp:taxon-name>
                      </italic>
                    </td><td rowspan="2" colspan="1">280–615 mm long</td><td rowspan="2" colspan="1">6–70 mm long</td><td rowspan="1" colspan="1">Male flowers: <bold>1–5 (7.5) mm long</bold>, 2–6.5 mm wide, basely fused</td><td rowspan="1" colspan="1">Male flowers: l:w ratio 2.5–7, narrowly ovate, fused at base</td><td rowspan="2" colspan="1">90–160 m above sea level</td></tr><tr><td rowspan="1" colspan="1">Female flowers: <bold>3–5 mm long, 4–5 mm wide</bold>, basely fused</td><td rowspan="1" colspan="1">Female flowers: <bold>petals more than 3 times longer than the sepals</bold>, l:w ratio 7–12, narrowly ovate, fused at base, <bold>cream to pinkish</bold></td></tr><tr><td rowspan="2" colspan="1">
                      <italic>
                        <tp:taxon-name><tp:taxon-name-part taxon-name-part-type="genus" reg="Uvariopsis">Uvariopsis</tp:taxon-name-part><tp:taxon-name-part taxon-name-part-type="species" reg="submontana">submontana</tp:taxon-name-part></tp:taxon-name>
                      </italic>
                    </td><td rowspan="2" colspan="1">160–380 mm long</td><td rowspan="2" colspan="1">24–60 mm long</td><td rowspan="1" colspan="1">Male flowers: <bold>5–11 mm long, 6–12 mm wide</bold>, basely fused</td><td rowspan="1" colspan="1">Male flowers: l:w ratio 1.8–4.7, ovate to narrowly ovate, free to fused at base over 30% of their length</td><td rowspan="2" colspan="1"><bold>900–1300 m</bold> above sea level</td></tr><tr><td rowspan="1" colspan="1">Female flowers: <bold>6–8 mm long, 6–9 mm wide</bold>, basely fused</td><td rowspan="1" colspan="1">Female flowers: <bold>petals less than 3 times longer than the sepals</bold>, l:w ratio 5–9, narrowly ovate, fused at base, ovate to narrowly ovate, free to fused at base over 30% of their length, <bold>cream to pinkish</bold></td></tr></tbody></table></table-wrap></tp:treatment-sec><tp:treatment-sec sec-type="conservation status" id="SECID0EZFJM"><title>Conservation status.</title><p>This species has been assessed as Least Concern LC (<xref ref-type="bibr" rid="B36">Cosiaux et al. 2019b</xref>). It is known from several occurrences in western Cameroon, Bioko Island (Equatorial Guinea) and eastern Nigeria, and from only one occurrence in western Nigeria. Here we estimate its <abbrev xmlns:xlink="http://www.w3.org/1999/xlink" xlink:title="extent of occurrence" id="ABBRID0EDGJM" xlink:type="simple">EOO</abbrev> at 68,842 km<sup>2</sup> and its <abbrev xmlns:xlink="http://www.w3.org/1999/xlink" xlink:title="area of occupancy" id="ABBRID0EJGJM" xlink:type="simple">AOO</abbrev> at 92 km<sup>2</sup>.</p><fig id="F50" position="float" orientation="portrait"><object-id xmlns:xlink="http://www.w3.org/1999/xlink" content-type="doi" xlink:type="simple">10.3897/phytokeys.233.103096.figure50</object-id><label>Figure 50.</label><caption><p>Distribution map of <italic><tp:taxon-name><tp:taxon-name-part taxon-name-part-type="genus" reg="Uvariopsis">Uvariopsis</tp:taxon-name-part><tp:taxon-name-part taxon-name-part-type="species" reg="bakeriana">bakeriana</tp:taxon-name-part></tp:taxon-name></italic>. Shades of grey represent elevation, from white (sea level) to darker grey (higher elevation). The inset shows the extent of the map over Africa.</p></caption><graphic xmlns:xlink="http://www.w3.org/1999/xlink" xlink:href="phytokeys-233-001_article-103096__-g050.jpg" position="float" orientation="portrait" xlink:type="simple" id="oo_909909.jpg"><uri content-type="original_file" xlink:type="simple">https://binary.pensoft.net/fig/909909</uri></graphic></fig></tp:treatment-sec><tp:treatment-sec sec-type="material" id="SECID0EHHJM"><title>Additional specimens examined.</title><p>Cameroon – Littoral • D.W. Thomas 4300 (K, MO), Korup National Park. Forest along footpath from Ndian River at PAMOL field 69 and transect P; <named-content xmlns:xlink="http://www.w3.org/1999/xlink" content-type="dwc:verbatimCoordinates" xlink:type="simple"><named-content content-type="geo-json" specific-use="{&#34;type&#34;:&#34;Point&#34;,&#34;coordinates&#34;:[8.833333,5.016667]}" id="NCID0EQHJM" xlink:type="simple">5°01'N, 8°50'E</named-content></named-content>; alt. 50 m; 24 Jan. 1985 – South-West Region • C. Farron 7297 (P), South Bakundu Forest, Kendongi; <named-content xmlns:xlink="http://www.w3.org/1999/xlink" content-type="dwc:verbatimCoordinates" xlink:type="simple"><named-content content-type="geo-json" specific-use="{&#34;type&#34;:&#34;Point&#34;,&#34;coordinates&#34;:[9.345522,4.441842]}" id="NCID0EYHJM" xlink:type="simple">4°26'30.63'N, 9°20'43.88'E</named-content></named-content>; 14 May. 1970 • C.F.A. Onochie 9305 (K), South Bakundu Forest; <named-content xmlns:xlink="http://www.w3.org/1999/xlink" content-type="dwc:verbatimCoordinates" xlink:type="simple"><named-content content-type="geo-json" specific-use="{&#34;type&#34;:&#34;Point&#34;,&#34;coordinates&#34;:[9.442267,4.401739]}" id="NCID0EAIJM" xlink:type="simple">4°24'06.26'N, 9°26'32.16'E</named-content></named-content>; 12 Mar. 1948 • D.W. Thomas 1086 (K); Ndian, Korup Forest Reserve, Korup Reserve, path between transect P&amp;Q; <named-content xmlns:xlink="http://www.w3.org/1999/xlink" content-type="dwc:verbatimCoordinates" xlink:type="simple"><named-content content-type="geo-json" specific-use="{&#34;type&#34;:&#34;Point&#34;,&#34;coordinates&#34;:[8.850000,4.983333]}" id="NCID0EIIJM" xlink:type="simple">4°59'N, 8°51'E</named-content></named-content>; Mar. 1979 • D.W. Thomas 3210 (K, MO), forest in the Korup National Park; <named-content xmlns:xlink="http://www.w3.org/1999/xlink" content-type="dwc:verbatimCoordinates" xlink:type="simple"><named-content content-type="geo-json" specific-use="{&#34;type&#34;:&#34;Point&#34;,&#34;coordinates&#34;:[8.800000,5.050000]}" id="NCID0EQIJM" xlink:type="simple">5°03'N, 8°48'E</named-content></named-content>; alt. 50 m; 28 Feb. 1984 • D.W. Thomas 3336 (MO), North-eastern corner of Korup National Park; near Baro village; <named-content xmlns:xlink="http://www.w3.org/1999/xlink" content-type="dwc:verbatimCoordinates" xlink:type="simple"><named-content content-type="geo-json" specific-use="{&#34;type&#34;:&#34;Point&#34;,&#34;coordinates&#34;:[9.183333,5.266667]}" id="NCID0EYIJM" xlink:type="simple">5°16'N, 9°11'E</named-content></named-content>; alt. 200 m; 24 Mar. 1984 • D.W. Thomas 5606 (MO), along transect P, southern end of Korup National Park; <named-content xmlns:xlink="http://www.w3.org/1999/xlink" content-type="dwc:verbatimCoordinates" xlink:type="simple"><named-content content-type="geo-json" specific-use="{&#34;type&#34;:&#34;Point&#34;,&#34;coordinates&#34;:[8.850000,5.183333]}" id="NCID0EAJJM" xlink:type="simple">5°11'N, 8°51'E</named-content></named-content>; alt. 50 m; 16 Feb. 1986 • D.W. Thomas 7835 (MO), Ajaman, near northern edge of Korup National Park; <named-content xmlns:xlink="http://www.w3.org/1999/xlink" content-type="dwc:verbatimCoordinates" xlink:type="simple"><named-content content-type="geo-json" specific-use="{&#34;type&#34;:&#34;Point&#34;,&#34;coordinates&#34;:[8.900000,5.333333]}" id="NCID0EIJJM" xlink:type="simple">5°20'N, 8°54'E</named-content></named-content>; alt. 200 m; 22 May. 1988 • G.K. Gottsberger 100307/11 (ULM, WAG), c. 100 m from Banyang Mbo Research Station; <named-content xmlns:xlink="http://www.w3.org/1999/xlink" content-type="dwc:verbatimCoordinates" xlink:type="simple"><named-content content-type="geo-json" specific-use="{&#34;type&#34;:&#34;Point&#34;,&#34;coordinates&#34;:[9.500000,5.133333]}" id="NCID0EQJJM" xlink:type="simple">5°08'N, 9°30'E</named-content></named-content>; 10 Mar. 2007 • J.P.M. Brenan 9305 (K), South Bakundu Forest; <named-content xmlns:xlink="http://www.w3.org/1999/xlink" content-type="dwc:verbatimCoordinates" xlink:type="simple"><named-content content-type="geo-json" specific-use="{&#34;type&#34;:&#34;Point&#34;,&#34;coordinates&#34;:[9.383333,4.483333]}" id="NCID0EYJJM" xlink:type="simple">4°29'N, 9°23'E</named-content></named-content>; 12 Mar. 1948 • J.P.M. Brenan 9409 (BM, K), Banga, S. Bakundu F.R; <named-content xmlns:xlink="http://www.w3.org/1999/xlink" content-type="dwc:verbatimCoordinates" xlink:type="simple"><named-content content-type="geo-json" specific-use="{&#34;type&#34;:&#34;Point&#34;,&#34;coordinates&#34;:[9.450000,4.400000]}" id="NCID0EAKJM" xlink:type="simple">4°24'N, 9°27'E</named-content></named-content>; 13 Mar. 1948 • M.R. Cheek 7234 (K, SCA, YA); Ndian, Mundemba, Korup National Park, nature trail near suspension bridge.; <named-content xmlns:xlink="http://www.w3.org/1999/xlink" content-type="dwc:verbatimCoordinates" xlink:type="simple"><named-content content-type="geo-json" specific-use="{&#34;type&#34;:&#34;Point&#34;,&#34;coordinates&#34;:[8.850000,4.983333]}" id="NCID0EIKJM" xlink:type="simple">4°59'N, 8°51'E</named-content></named-content>; alt. 50 m; 01 Feb. 1995 • R.E. Gereau 5195 (MA, MO, WAG); Ndian, 2–2.5 km S of Six Cup Garri Creek; <named-content xmlns:xlink="http://www.w3.org/1999/xlink" content-type="dwc:verbatimCoordinates" xlink:type="simple"><named-content content-type="geo-json" specific-use="{&#34;type&#34;:&#34;Point&#34;,&#34;coordinates&#34;:[8.883333,5.033333]}" id="NCID0EQKJM" xlink:type="simple">5°02'N, 8°53'E</named-content></named-content>; alt. 100 m; 06 Mar. 1993 • R.G. Letouzey 13841 (P), entre Etinkem et Nfaitok, 10 km N Nguti; <named-content xmlns:xlink="http://www.w3.org/1999/xlink" content-type="dwc:verbatimCoordinates" xlink:type="simple"><named-content content-type="geo-json" specific-use="{&#34;type&#34;:&#34;Point&#34;,&#34;coordinates&#34;:[9.420628,5.427700]}" id="NCID0EYKJM" xlink:type="simple">5°25'39.72'N, 9°25'14.26'E</named-content></named-content>; 15 Jun. 1975 • S. Cable 2150 (K, YA); Ndian, Korup National Park, Ekundu Kundu, path to Ekon 1, 5 km from Ekundu-Kundu; <named-content xmlns:xlink="http://www.w3.org/1999/xlink" content-type="dwc:verbatimCoordinates" xlink:type="simple"><named-content content-type="geo-json" specific-use="{&#34;type&#34;:&#34;Point&#34;,&#34;coordinates&#34;:[8.908281,5.080644]}" id="NCID0EALJM" xlink:type="simple">5°04'50.32'N, 8°54'29.81'E</named-content></named-content>; alt. 300 m; 25 Apr. 1996 • S. Cable 2256 (K, YA); Ndian, Korup National Park, path from Ekundu Kundu to Faba, about 3 km; <named-content xmlns:xlink="http://www.w3.org/1999/xlink" content-type="dwc:verbatimCoordinates" xlink:type="simple"><named-content content-type="geo-json" specific-use="{&#34;type&#34;:&#34;Point&#34;,&#34;coordinates&#34;:[8.940311,5.048169]}" id="NCID0EILJM" xlink:type="simple">5°02'53.41'N, 8°56'25.12'E</named-content></named-content>; alt. 300 m; 27 Apr. 1996 • T.L.P. Couvreur 1000 (MPU, WAG, YA), Bayang Mbo Wildlife Sanctuary, after Mbu river; <named-content xmlns:xlink="http://www.w3.org/1999/xlink" content-type="dwc:verbatimCoordinates" xlink:type="simple"><named-content content-type="geo-json" specific-use="{&#34;type&#34;:&#34;Point&#34;,&#34;coordinates&#34;:[9.502564,5.352692]}" id="NCID0EQLJM" xlink:type="simple">5°21'09.69'N, 9°30'09.23'E</named-content></named-content>; alt. 259 m; 25 Mar. 2016 • T.L.P. Couvreur 1015 (MPU, WAG, YA), Bayang Mbo Wildlife Sanctuary, after Mbu river; <named-content xmlns:xlink="http://www.w3.org/1999/xlink" content-type="dwc:verbatimCoordinates" xlink:type="simple"><named-content content-type="geo-json" specific-use="{&#34;type&#34;:&#34;Point&#34;,&#34;coordinates&#34;:[9.501611,5.356122]}" id="NCID0EYLJM" xlink:type="simple">5°21'22.04'N, 9°30'05.8'E</named-content></named-content>; alt. 250 m; 26 Mar. 2016 • T.L.P. Couvreur 1045 (MPU, WAG, YA), Mount Cameroon National Park, on the Bomona trail, behind Bomona village, 10 km NW from Idenau; <named-content xmlns:xlink="http://www.w3.org/1999/xlink" content-type="dwc:verbatimCoordinates" xlink:type="simple"><named-content content-type="geo-json" specific-use="{&#34;type&#34;:&#34;Point&#34;,&#34;coordinates&#34;:[9.098314,4.294989]}" id="NCID0EAMJM" xlink:type="simple">4°17'41.96'N, 9°05'53.93'E</named-content></named-content>; alt. 856 m; 03 Apr. 2016 • W. Mukete 6 (K, MO, SCA, YA), Kosse, along the path to the Reserve; <named-content xmlns:xlink="http://www.w3.org/1999/xlink" content-type="dwc:verbatimCoordinates" xlink:type="simple"><named-content content-type="geo-json" specific-use="{&#34;type&#34;:&#34;Point&#34;,&#34;coordinates&#34;:[9.047800,4.330200]}" id="NCID0EIMJM" xlink:type="simple">4°19'48.72'N, 9°02'52.08'E</named-content></named-content>; 24 Apr. 1996. Equatorial Guinea – Bioko Sur • W.R.Q. Luke 11907 (K, MA), Moaba. Pt 140-141; <named-content xmlns:xlink="http://www.w3.org/1999/xlink" content-type="dwc:verbatimCoordinates" xlink:type="simple"><named-content content-type="geo-json" specific-use="{&#34;type&#34;:&#34;Point&#34;,&#34;coordinates&#34;:[8.659389,3.305722]}" id="NCID0EQMJM" xlink:type="simple">3°18'20.6'N, 8°39'33.8'E</named-content></named-content>; alt. 8 m; 15 Mar. 2007. Nigeria – Cross River State • C.F.A. Onochie FHI36140X (K); Calabar, Oban Group Forest Reserve, Orem; <named-content xmlns:xlink="http://www.w3.org/1999/xlink" content-type="dwc:verbatimCoordinates" xlink:type="simple"><named-content content-type="geo-json" specific-use="{&#34;type&#34;:&#34;Point&#34;,&#34;coordinates&#34;:[8.583333,5.600000]}" id="NCID0EYMJM" xlink:type="simple">5°36'N, 8°35'E</named-content></named-content>; 23 Jan. 1957 • J. Ntui 944 (MO), Oban Hills; <named-content xmlns:xlink="http://www.w3.org/1999/xlink" content-type="dwc:verbatimCoordinates" xlink:type="simple"><named-content content-type="geo-json" specific-use="{&#34;type&#34;:&#34;Point&#34;,&#34;coordinates&#34;:[8.570000,5.558333]}" id="NCID0EANJM" xlink:type="simple">5°33'30'N, 8°34'12'E</named-content></named-content>; alt. 600 m; 19 Dec. 1955 • M.C. Ejiofor FHI21870 (K); Calabar, Oban Group Forest Reserve; <named-content xmlns:xlink="http://www.w3.org/1999/xlink" content-type="dwc:verbatimCoordinates" xlink:type="simple"><named-content content-type="geo-json" specific-use="{&#34;type&#34;:&#34;Point&#34;,&#34;coordinates&#34;:[8.583333,5.600000]}" id="NCID0EINJM" xlink:type="simple">5°36'N, 8°35'E</named-content></named-content>; 24 Apr. 1952 • P.A. Talbot 1516 (BM); Calabar, Oban; <named-content xmlns:xlink="http://www.w3.org/1999/xlink" content-type="dwc:verbatimCoordinates" xlink:type="simple"><named-content content-type="geo-json" specific-use="{&#34;type&#34;:&#34;Point&#34;,&#34;coordinates&#34;:[8.566667,5.316667]}" id="NCID0EQNJM" xlink:type="simple">5°19'N, 8°34'E</named-content></named-content>; 1912 • P.A. Talbot 446 (BM), Oban; <named-content xmlns:xlink="http://www.w3.org/1999/xlink" content-type="dwc:verbatimCoordinates" xlink:type="simple"><named-content content-type="geo-json" specific-use="{&#34;type&#34;:&#34;Point&#34;,&#34;coordinates&#34;:[8.551917,5.223133]}" id="NCID0EYNJM" xlink:type="simple">5°13'23.28'N, 8°33'06.9'E</named-content></named-content>; 1909 • P.W. Richards 5166 (K, K, P); Calabar, Oban; <named-content xmlns:xlink="http://www.w3.org/1999/xlink" content-type="dwc:verbatimCoordinates" xlink:type="simple"><named-content content-type="geo-json" specific-use="{&#34;type&#34;:&#34;Point&#34;,&#34;coordinates&#34;:[8.552894,5.224317]}" id="NCID0EAOJM" xlink:type="simple">5°13'27.54'N, 8°33'10.42'E</named-content></named-content>; alt. 244 m; 13 Mar. 1955 – Ogun State • A.P.D. Jones FHI17275 (P), c. 1/2 ml W. of Oaho Enclave, E.B. 34 Line 7. Road trace of U.A.C; <named-content xmlns:xlink="http://www.w3.org/1999/xlink" content-type="dwc:verbatimCoordinates" xlink:type="simple"><named-content content-type="geo-json" specific-use="{&#34;type&#34;:&#34;Point&#34;,&#34;coordinates&#34;:[4.200000,7.266667]}" id="NCID0EIOJM" xlink:type="simple">7°16'N, 4°12'E</named-content></named-content>; 05 Apr. 1946.</p></tp:treatment-sec><ref-list><ref id="B36"><mixed-citation xmlns:xlink="http://www.w3.org/1999/xlink" xlink:type="simple"><person-group><name name-style="western"><surname>Cosiaux</surname><given-names>A</given-names></name><name name-style="western"><surname>Couvreur</surname><given-names>TLP</given-names></name><name name-style="western"><surname>Erkens</surname><given-names>RHJ</given-names></name></person-group> (<year>2019b</year>) <italic><tp:taxon-name><tp:taxon-name-part taxon-name-part-type="genus">Uvariopsis</tp:taxon-name-part><tp:taxon-name-part taxon-name-part-type="species">bakeriana</tp:taxon-name-part></tp:taxon-name></italic>. The IUCN Red List of Threatened Species 2019: e.T133045364A133046152. <ext-link xlink:href="10.2305/IUCN.UK.2019-3.RLTS.T133045364A133046152.en" ext-link-type="doi" xlink:type="simple">https://doi.org/10.2305/IUCN.UK.2019-3.RLTS.T133045364A133046152.en</ext-link></mixed-citation></ref></ref-list></tp:taxon-treatment>
