# Supplementary material for: ﻿Phylogenomic inference of the African tribe Monodoreae (Annonaceae) and taxonomic revision of Dennettia, Uvariodendron and Uvariopsis
Source: PhytoKeys. 2023 Sep 22;233:1–200. doi: 10.3897/phytokeys.233.103096 (PMC10552675; doi:10.3897/phytokeys.233.103096)
Supplement: XML Treatment for Uvariopsis bisexualis [file phytokeys.233.103096-treatment27.xml]

<!DOCTYPE tp:taxon-treatment
  PUBLIC "-//TaxonX//DTD Taxonomic Treatment Publishing DTD v0 20100105//EN" "tax-treatment-NSO.dtd">
<tp:taxon-treatment xmlns:tp="http://www.plazi.org/taxpub"><tp:treatment-meta><kwd-group><label>Taxon classification</label><kwd>
                <named-content content-type="kingdom">Plantae</named-content>
              </kwd><kwd>
                <named-content content-type="order">Magnoliales</named-content>
              </kwd><kwd>
                <named-content content-type="family">Annonaceae</named-content>
              </kwd></kwd-group><mixed-citation publication-type="journal"><person-group><name><surname>Dagallier</surname><given-names>Léo-Paul M. J.</given-names></name><name><surname>Mbago</surname><given-names>Frank M.</given-names></name><name><surname>Couderc</surname><given-names>Marie</given-names></name><name><surname>Gaudeul</surname><given-names>Myriam</given-names></name><name><surname>Grall</surname><given-names>Aurélie</given-names></name><name><surname>Loup</surname><given-names>Caroline</given-names></name><name><surname>Wieringa</surname><given-names>Jan J.</given-names></name><name><surname>Sonké</surname><given-names>Bonaventure</given-names></name><name><surname>Couvreur</surname><given-names>Thomas L. P.</given-names></name></person-group><article-title>﻿Phylogenomic inference of the African tribe Monodoreae (<tp:taxon-name><tp:taxon-name-part taxon-name-part-type="family">Annonaceae</tp:taxon-name-part></tp:taxon-name>) and taxonomic revision of <italic><tp:taxon-name><tp:taxon-name-part taxon-name-part-type="genus" reg="Dennettia">Dennettia</tp:taxon-name-part></tp:taxon-name></italic>, <italic><tp:taxon-name><tp:taxon-name-part taxon-name-part-type="genus" reg="Uvariodendron">Uvariodendron</tp:taxon-name-part></tp:taxon-name></italic> and <italic><tp:taxon-name><tp:taxon-name-part taxon-name-part-type="genus" reg="Uvariopsis">Uvariopsis</tp:taxon-name-part></tp:taxon-name></italic></article-title><source>PhytoKeys</source><day>22</day><month>09</month><year>2023</year><volume>233</volume><fpage>1</fpage><lpage>200</lpage><pub-id pub-id-type="doi">10.3897/phytokeys.233.103096</pub-id></mixed-citation></tp:treatment-meta><tp:nomenclature><label>﻿</label><tp:taxon-name>
              <tp:taxon-name-part taxon-name-part-type="genus" reg="Uvariopsis">Uvariopsis</tp:taxon-name-part>
              <tp:taxon-name-part taxon-name-part-type="species" reg="bisexualis">bisexualis</tp:taxon-name-part>
            </tp:taxon-name><tp:taxon-authority>Verdc., Kew Bull. 41(2): 289 (1986)</tp:taxon-authority><xref ref-type="fig" rid="F51">Figs 51</xref><xref ref-type="fig" rid="F52">, 52</xref><xref ref-type="table" rid="T6">; Table 6</xref></tp:nomenclature><tp:treatment-sec sec-type="material" id="SECID0E5PJM"><title>Type.</title><p>Tanzania – Iringa • J.C. Lovett 233 (holotype: K! (K000199040)); Iringa Rural District, Udzungwa Mts., Sanje; <named-content xmlns:xlink="http://www.w3.org/1999/xlink" content-type="dwc:verbatimCoordinates" xlink:type="simple"><named-content content-type="geo-json" specific-use="{&#34;type&#34;:&#34;Point&#34;,&#34;coordinates&#34;:[36.900000,-7.766667]}" id="NCID0EHQJM" xlink:type="simple">7°46'S, 36°54'E</named-content></named-content>; alt. 1480 m; 02 Dec. 1983.</p></tp:treatment-sec><tp:treatment-sec sec-type="description" id="SECID0EMQJM"><title>Description.</title><p>Tree ca. 10 m tall, D.B.H unknown; young branches pubescent, old branches glabrous. Petiole 3.5–5 mm long, ca. 2 mm wide, sparsely pubescent to glabrous. Leaf lamina 135–152 mm long, 37–48 mm wide, length:width ratio ca. 3, elliptic to oblong, coriaceous, base decurrent, apex attenuate, surface above glabrous, surface below sparsely pubescent to glabrous when young, glabrous when old; midrib impressed above, raised below, glabrous above, sparsely pubescent to glabrous below; secondary veins ca. 12 pairs, weakly brochidodromous, impressed above, raised below; tertiary veins reticulate. Flowers bisexual. Flower buds ovoid to conical. Inflorescences borne on branches, composed of 1 flower. Peduncle inconspicuous. Flower pedicel 12–20 mm long, ca. 1 mm in diameter, pubescent. Bracts 1 at base to towards the lower half of the pedicel, ca. 1 mm long, ca. 1 mm wide. Sepals 2, 1.6–2.5 mm long, 2.2–2.5 mm wide, broadly ovate, free, pubescent outside, glabrous inside, color unknown. Petals 4, 12–14 mm long, 4–8 mm wide, length:width ratio 3–3.5, narrowly ovate, sparsely pubescent outside, glabrous inside, cream outside, cream with red base inside. Stamens numerous (exact number unknown), 0.5–0.7 mm long, ca. 0.5 mm wide, anthers linear, connective prolongation truncate or absent. Carpels 3 to 6, 2–4 mm long, 1–1.4 mm wide, glabrate at base to glabrous, free, ovules 22–24 per ovary, biseriate. Fruits unknown.</p><fig id="F51" position="float" orientation="portrait"><object-id xmlns:xlink="http://www.w3.org/1999/xlink" content-type="doi" xlink:type="simple">10.3897/phytokeys.233.103096.figure51</object-id><label>Figure 51.</label><caption><p><italic><tp:taxon-name><tp:taxon-name-part taxon-name-part-type="genus" reg="Uvariopsis">Uvariopsis</tp:taxon-name-part><tp:taxon-name-part taxon-name-part-type="species" reg="bisexualis">bisexualis</tp:taxon-name-part></tp:taxon-name></italic> Verdc <bold>A</bold> flowering branch <bold>B</bold> flower bud, side view <bold>C</bold> sepal, outer view <bold>D</bold> flower, two petals removed, side view <bold>E</bold> detail of receptacle, some stamens fallen, side view <bold>F</bold> stamen, upper view <bold>G</bold> stamen, lower view <bold>H</bold> carpel, outer view <bold>J</bold> carpel, inner view <bold>K</bold> stigma <bold>L</bold> longitudinal section of carpel <bold>M</bold> transversal section of ovary. <bold>A–M</bold> from Lovett 233 (type). Drawings by Maureen Church, from <xref ref-type="bibr" rid="B180">Verdcourt (1986</xref>; fig. 3, p. 292), Kew Bulletin 1969, © Board of Trustees of the Royal Botanic Gardens, Kew.</p></caption><graphic xmlns:xlink="http://www.w3.org/1999/xlink" xlink:href="phytokeys-233-001_article-103096__-g051.jpg" position="float" orientation="portrait" xlink:type="simple" id="oo_909910.jpg"><uri content-type="original_file" xlink:type="simple">https://binary.pensoft.net/fig/909910</uri></graphic></fig></tp:treatment-sec><tp:treatment-sec sec-type="distribution" id="SECID0EHSJM"><title>Distribution.</title><p>Endemic to Somalia-Masai Region. Known from only one locality in Tanzania: Sanje in the Udzungwa mountains.</p></tp:treatment-sec><tp:treatment-sec sec-type="habitat" id="SECID0EMSJM"><title>Habitat and ecology.</title><p>Montane rain forests. Altitude ca. 1480 m asl.</p></tp:treatment-sec><tp:treatment-sec sec-type="phenology" id="SECID0ERSJM"><title>Phenology.</title><p>Flowers collected in December.</p></tp:treatment-sec><tp:treatment-sec sec-type="notes" id="SECID0EWSJM"><title>Notes.</title><p>This species resembles <italic><tp:taxon-name><tp:taxon-name-part taxon-name-part-type="genus" reg="Uvariopsis">Up.</tp:taxon-name-part><tp:taxon-name-part taxon-name-part-type="species" reg="congensis">congensis</tp:taxon-name-part></tp:taxon-name></italic>, <italic><tp:taxon-name><tp:taxon-name-part taxon-name-part-type="genus" reg="Uvariopsis">Up.</tp:taxon-name-part><tp:taxon-name-part taxon-name-part-type="species" reg="oligocarpa">oligocarpa</tp:taxon-name-part></tp:taxon-name></italic> and <italic><tp:taxon-name><tp:taxon-name-part taxon-name-part-type="genus" reg="Uvariopsis">Up.</tp:taxon-name-part><tp:taxon-name-part taxon-name-part-type="species" reg="zenkeri">zenkeri</tp:taxon-name-part></tp:taxon-name></italic> in having elliptic leaves generally less than 16 cm long with decurrent base. It differs from all the other <italic><tp:taxon-name><tp:taxon-name-part taxon-name-part-type="genus" reg="Uvariopsis">Uvariopsis</tp:taxon-name-part></tp:taxon-name></italic> in having bisexual flowers and less than 6 carpels (vs. more than 10 carpels) (Table <xref ref-type="table" rid="T6">6</xref>).</p><fig id="F52" position="float" orientation="portrait"><object-id xmlns:xlink="http://www.w3.org/1999/xlink" content-type="doi" xlink:type="simple">10.3897/phytokeys.233.103096.figure52</object-id><label>Figure 52.</label><caption><p>Distribution map of <italic><tp:taxon-name><tp:taxon-name-part taxon-name-part-type="genus" reg="Uvariopsis">Uvariopsis</tp:taxon-name-part><tp:taxon-name-part taxon-name-part-type="species" reg="bisexualis">bisexualis</tp:taxon-name-part></tp:taxon-name></italic>. Shades of grey represent elevation, from white (sea level) to darker grey (higher elevation). The inset shows the extent of the map over Africa.</p></caption><graphic xmlns:xlink="http://www.w3.org/1999/xlink" xlink:href="phytokeys-233-001_article-103096__-g052.jpg" position="float" orientation="portrait" xlink:type="simple" id="oo_909911.jpg"><uri content-type="original_file" xlink:type="simple">https://binary.pensoft.net/fig/909911</uri></graphic></fig><table-wrap id="T6" position="float" orientation="portrait"><label>Table 6.</label><caption><p>Morphological comparison between <italic><tp:taxon-name><tp:taxon-name-part taxon-name-part-type="genus" reg="Uvariopsis">Uvariopsis</tp:taxon-name-part><tp:taxon-name-part taxon-name-part-type="species" reg="bisexualis">bisexualis</tp:taxon-name-part></tp:taxon-name></italic>, <italic><tp:taxon-name><tp:taxon-name-part taxon-name-part-type="genus" reg="Uvariopsis">Uvariopsis</tp:taxon-name-part><tp:taxon-name-part taxon-name-part-type="species" reg="congensis">congensis</tp:taxon-name-part></tp:taxon-name></italic>, <italic><tp:taxon-name><tp:taxon-name-part taxon-name-part-type="genus" reg="Uvariopsis">Uvariopsis</tp:taxon-name-part><tp:taxon-name-part taxon-name-part-type="species" reg="oligocarpa">oligocarpa</tp:taxon-name-part></tp:taxon-name></italic> and <italic><tp:taxon-name><tp:taxon-name-part taxon-name-part-type="genus" reg="Uvariopsis">Uvariopsis</tp:taxon-name-part><tp:taxon-name-part taxon-name-part-type="species" reg="zenkeri">zenkeri</tp:taxon-name-part></tp:taxon-name></italic>. In bold: character useful to differentiate the species.</p></caption><table id="TID0EF2GM" rules="all"><tbody><tr><th rowspan="1" colspan="1"/><th rowspan="1" colspan="1">Young branches indumentum</th><th rowspan="1" colspan="1">Flowers</th><th rowspan="1" colspan="1">Carpels number</th><th rowspan="1" colspan="1">Fruits</th></tr><tr><td rowspan="1" colspan="1">
                      <italic>
                        <tp:taxon-name><tp:taxon-name-part taxon-name-part-type="genus" reg="Uvariopsis">Uvariopsis</tp:taxon-name-part><tp:taxon-name-part taxon-name-part-type="species" reg="bisexualis">bisexualis</tp:taxon-name-part></tp:taxon-name>
                      </italic>
                    </td><td rowspan="1" colspan="1">pubescent</td><td rowspan="1" colspan="1">
                      <bold>bisexual</bold>
                    </td><td rowspan="1" colspan="1">3 to 6</td><td rowspan="1" colspan="1">unknown</td></tr><tr><td rowspan="1" colspan="1">
                      <italic>
                        <tp:taxon-name><tp:taxon-name-part taxon-name-part-type="genus" reg="Uvariopsis">Uvariopsis</tp:taxon-name-part><tp:taxon-name-part taxon-name-part-type="species" reg="congensis">congensis</tp:taxon-name-part></tp:taxon-name>
                      </italic>
                    </td><td rowspan="1" colspan="1">sparsely pubescent to glabrous</td><td rowspan="1" colspan="1">unisexual</td><td rowspan="1" colspan="1">20 to 40</td><td rowspan="1" colspan="1">1 to 15 monocarps, cylindrical, smooth to lumpy, <bold>strongly constricted between the seeds</bold>, <bold>glabrate to glabrous</bold>, green to <bold>orange to red</bold> when ripe (<bold>black when dry</bold>), sessile to stipitate with stipe 0–7 mm long</td></tr><tr><td rowspan="1" colspan="1">
                      <italic>
                        <tp:taxon-name><tp:taxon-name-part taxon-name-part-type="genus" reg="Uvariopsis">Uvariopsis</tp:taxon-name-part><tp:taxon-name-part taxon-name-part-type="species" reg="oligocarpa">oligocarpa</tp:taxon-name-part></tp:taxon-name>
                      </italic>
                    </td><td rowspan="1" colspan="1">glabrous</td><td rowspan="1" colspan="1">unisexual</td><td rowspan="1" colspan="1">
                      <bold>13 to 20</bold>
                    </td><td rowspan="1" colspan="1"><bold>1–3 monocarps</bold>, cylindrical, smooth, <bold>pubescent to sparsely pubescent</bold>, green to <bold>yellow to orange</bold> when ripe (<bold>orange-brown when dry</bold>), sessile to very shortly stipitate with stipe 0–1 mm long</td></tr><tr><td rowspan="1" colspan="1">
                      <italic>
                        <tp:taxon-name><tp:taxon-name-part taxon-name-part-type="genus" reg="Uvariopsis">Uvariopsis</tp:taxon-name-part><tp:taxon-name-part taxon-name-part-type="species" reg="zenkeri">zenkeri</tp:taxon-name-part></tp:taxon-name>
                      </italic>
                    </td><td rowspan="1" colspan="1">
                      <bold>densely pubescent to pubescent</bold>
                    </td><td rowspan="1" colspan="1">unisexual</td><td rowspan="1" colspan="1">13 to 22</td><td rowspan="1" colspan="1"><bold>1–3 monocarps</bold>, cylindrical, slightly veined and constricted between the seed when dried, <bold>tomentose</bold>, brown, subsessile with stipe ca. 1 mm long</td></tr></tbody></table></table-wrap></tp:treatment-sec><tp:treatment-sec sec-type="conservation status" id="SECID0EZ2JM"><title>Conservation status.</title><p>This species has been assessed as Endangered EN under criteria B1ab(iii) (Eastern Arc Mountains &amp; Coastal Forests CEPF Plant Assessment Project 2009e). It is known from a single specimen collected more than 30 years ago in the Udzungwa Mountains National Park in Tanzania.</p></tp:treatment-sec><ref-list><ref id="B180"><mixed-citation xmlns:xlink="http://www.w3.org/1999/xlink" xlink:type="simple"><person-group><name name-style="western"><surname>Verdcourt</surname><given-names>B</given-names></name></person-group> (<year>1986</year>) <article-title>New Taxa of East African <tp:taxon-name><tp:taxon-name-part taxon-name-part-type="family">Annonaceae</tp:taxon-name-part></tp:taxon-name>.</article-title><source>Kew Bulletin</source><volume>41</volume>(<issue>2</issue>): <fpage>287</fpage>–<lpage>297</lpage>. <ext-link xlink:href="10.2307/4102932" ext-link-type="doi" xlink:type="simple">https://doi.org/10.2307/4102932</ext-link></mixed-citation></ref></ref-list></tp:taxon-treatment>
