# Supplementary material for: ﻿Phylogenomic inference of the African tribe Monodoreae (Annonaceae) and taxonomic revision of Dennettia, Uvariodendron and Uvariopsis
Source: PhytoKeys. 2023 Sep 22;233:1–200. doi: 10.3897/phytokeys.233.103096 (PMC10552675; doi:10.3897/phytokeys.233.103096)
Supplement: XML Treatment for Uvariopsis citrata [file phytokeys.233.103096-treatment28.xml]

<!DOCTYPE tp:taxon-treatment
  PUBLIC "-//TaxonX//DTD Taxonomic Treatment Publishing DTD v0 20100105//EN" "tax-treatment-NSO.dtd">
<tp:taxon-treatment xmlns:tp="http://www.plazi.org/taxpub"><tp:treatment-meta><kwd-group><label>Taxon classification</label><kwd>
                <named-content content-type="kingdom">Plantae</named-content>
              </kwd><kwd>
                <named-content content-type="order">Magnoliales</named-content>
              </kwd><kwd>
                <named-content content-type="family">Annonaceae</named-content>
              </kwd></kwd-group><mixed-citation publication-type="journal"><person-group><name><surname>Dagallier</surname><given-names>Léo-Paul M. J.</given-names></name><name><surname>Mbago</surname><given-names>Frank M.</given-names></name><name><surname>Couderc</surname><given-names>Marie</given-names></name><name><surname>Gaudeul</surname><given-names>Myriam</given-names></name><name><surname>Grall</surname><given-names>Aurélie</given-names></name><name><surname>Loup</surname><given-names>Caroline</given-names></name><name><surname>Wieringa</surname><given-names>Jan J.</given-names></name><name><surname>Sonké</surname><given-names>Bonaventure</given-names></name><name><surname>Couvreur</surname><given-names>Thomas L. P.</given-names></name></person-group><article-title>﻿Phylogenomic inference of the African tribe Monodoreae (<tp:taxon-name><tp:taxon-name-part taxon-name-part-type="family">Annonaceae</tp:taxon-name-part></tp:taxon-name>) and taxonomic revision of <italic><tp:taxon-name><tp:taxon-name-part taxon-name-part-type="genus" reg="Dennettia">Dennettia</tp:taxon-name-part></tp:taxon-name></italic>, <italic><tp:taxon-name><tp:taxon-name-part taxon-name-part-type="genus" reg="Uvariodendron">Uvariodendron</tp:taxon-name-part></tp:taxon-name></italic> and <italic><tp:taxon-name><tp:taxon-name-part taxon-name-part-type="genus" reg="Uvariopsis">Uvariopsis</tp:taxon-name-part></tp:taxon-name></italic></article-title><source>PhytoKeys</source><day>22</day><month>09</month><year>2023</year><volume>233</volume><fpage>1</fpage><lpage>200</lpage><pub-id pub-id-type="doi">10.3897/phytokeys.233.103096</pub-id></mixed-citation></tp:treatment-meta><tp:nomenclature><label>﻿</label><tp:taxon-name>
              <tp:taxon-name-part taxon-name-part-type="genus" reg="Uvariopsis">Uvariopsis</tp:taxon-name-part>
              <tp:taxon-name-part taxon-name-part-type="species" reg="citrata">citrata</tp:taxon-name-part>
            </tp:taxon-name><tp:taxon-authority>Couvreur &amp; Niang., PhytoKeys 68: 3 (2016)</tp:taxon-authority><xref ref-type="fig" rid="F53">Figs 53</xref><xref ref-type="fig" rid="F54">, 54</xref><xref ref-type="table" rid="T5">; Table 5</xref></tp:nomenclature><tp:treatment-sec sec-type="material" id="SECID0EP4JM"><title>Type.</title><p>Gabon – Estuaire • T.L.P. Couvreur 1143 (holotype: WAG! (no barcode); isotypes: LBV, P!), Monts de Cristal National Park, Mbé sector, 800 m from Kinguélé ANPN camp, near bridge; <named-content xmlns:xlink="http://www.w3.org/1999/xlink" content-type="dwc:verbatimCoordinates" xlink:type="simple"><named-content content-type="geo-json" specific-use="{&#34;type&#34;:&#34;Point&#34;,&#34;coordinates&#34;:[10.278561,0.463939]}" id="NCID0EY4JM" xlink:type="simple">0°27'50.18'N, 10°16'42.82'E</named-content></named-content>; 14 Jun. 2016.</p></tp:treatment-sec><tp:treatment-sec sec-type="description" id="SECID0E44JM"><title>Description.</title><p>Tree 4–10 m tall, D.B.H 3–10 cm; young branches pubescent, old branches glabrous. Leaves strong lemon scent when crushed. Petiole 4–8 mm long, 3–5 mm wide, pubescent to glabrous. Leaf lamina 312–500 mm long, 88–120 mm wide, length:width ratio 3.5–4.3, elliptic to obovate, coriaceous, base subcordate, apex acuminate, acumen 20–30 mm long, surface above glabrous, surface below glabrous; midrib impressed above, raised below, glabrous above, sparsely pubescent to glabrous below; secondary veins 17–19 pairs, brochidodromous to weakly brochidodromous, impressed above, raised below; tertiary veins reticulate. Flowers unisexual, male and female flowers similar, on same individuals (plant monoecious). Flower buds ovoid to conical. Male and female inflorescences borne on trunk, sparsely spaced mostly towards the lower half of the trunk, composed of 1 to 2 sessile flowers. Peduncle inconspicuous. Flower pedicel 0–2 mm long, 1–2 mm in diameter, densely pubescent. Bracts up to 3 at base, upper bract 1–2 mm long, ca. 4 mm wide, broadly ovate, pubescent outside, glabrous inside. Sepals 2, 9–15 mm long, 4–6 mm wide, narrowly ovate, basally fused, enclosing the petals in bud, densely pubescent outside, densely pubescent to glabrous toward base inside, brown. Petals 4, 7–15 mm long, 5–8 mm wide, length:width ratio ca. 3.5, ovate, pubescent outside, glabrous inside, brownish to greenish yellow outside, greenish yellow inside. Male flowers: stamens number unknown, ca. 0.5 mm long, anthers linear, connective prolongation truncate. Female flowers: carpels 60, 4–5 mm long, ca. 0.5 mm wide, densely pubescent, free; stigma coiled. Fruits unknown.</p><fig id="F53" position="float" orientation="portrait"><object-id xmlns:xlink="http://www.w3.org/1999/xlink" content-type="doi" xlink:type="simple">10.3897/phytokeys.233.103096.figure53</object-id><label>Figure 53.</label><caption><p><italic><tp:taxon-name><tp:taxon-name-part taxon-name-part-type="genus" reg="Uvariopsis">Uvariopsis</tp:taxon-name-part><tp:taxon-name-part taxon-name-part-type="species" reg="citrata">citrata</tp:taxon-name-part></tp:taxon-name></italic> Couvreur &amp; Niang <bold>A</bold> trunk with flower buds <bold>B</bold> leaves, upper side <bold>C</bold> leaf base, lower side <bold>D</bold> lear apex, upper side <bold>E</bold> leaf base, upper side <bold>F</bold> female flower bud, two petals removed, side view <bold>G</bold> male flower bud, one petal removed, side view <bold>H</bold> flower buds on trunk. <bold>A–E, H</bold> Couvreur 1143 (type) <bold>F, G</bold> Couvreur 1126. Photos Thomas Couvreur.</p></caption><graphic xmlns:xlink="http://www.w3.org/1999/xlink" xlink:href="phytokeys-233-001_article-103096__-g053.jpg" position="float" orientation="portrait" xlink:type="simple" id="oo_909912.jpg"><uri content-type="original_file" xlink:type="simple">https://binary.pensoft.net/fig/909912</uri></graphic></fig></tp:treatment-sec><tp:treatment-sec sec-type="distribution" id="SECID0EO6JM"><title>Distribution.</title><p>Endemic to Lower Guinean Domain of the Guineo-Congolian Region: Cameroon, Gabon.</p></tp:treatment-sec><tp:treatment-sec sec-type="habitat" id="SECID0ET6JM"><title>Habitat and ecology.</title><p>Lowland mature or old secondary rain forests, near streams or in periodically inundated forest. Altitude: 60–300 m asl.</p></tp:treatment-sec><tp:treatment-sec sec-type="phenology" id="SECID0EY6JM"><title>Phenology.</title><p>Flowers collected from March to June.</p></tp:treatment-sec><tp:treatment-sec sec-type="Uses" id="SECID0E46JM"><title>Uses.</title><p>Young leaves are used to wrap fish while cooking to give it an aromatic taste (Letouzey 9017).</p></tp:treatment-sec><tp:treatment-sec sec-type="notes" id="SECID0ECAKM"><title>Notes.</title><p>This species resembles <italic><tp:taxon-name><tp:taxon-name-part taxon-name-part-type="genus" reg="Uvariopsis">Up.</tp:taxon-name-part><tp:taxon-name-part taxon-name-part-type="species" reg="bakeriana">bakeriana</tp:taxon-name-part></tp:taxon-name></italic>, <italic><tp:taxon-name><tp:taxon-name-part taxon-name-part-type="genus" reg="Uvariopsis">Up.</tp:taxon-name-part><tp:taxon-name-part taxon-name-part-type="species" reg="korupensis">korupensis</tp:taxon-name-part></tp:taxon-name></italic> and <italic><tp:taxon-name><tp:taxon-name-part taxon-name-part-type="genus" reg="Uvariopsis">Up.</tp:taxon-name-part><tp:taxon-name-part taxon-name-part-type="species" reg="submontana">submontana</tp:taxon-name-part></tp:taxon-name></italic> in having large obovate leaves (more than 31 cm long), with rounded to subcordate bases. <italic><tp:taxon-name><tp:taxon-name-part taxon-name-part-type="genus" reg="Uvariopsis">Up.</tp:taxon-name-part><tp:taxon-name-part taxon-name-part-type="species" reg="citrata">citrata</tp:taxon-name-part></tp:taxon-name></italic> is unique within the genus by its leaves emitting a strong lemon scent when crushed (Table <xref ref-type="table" rid="T5">5</xref>). It also differs from all the other <italic><tp:taxon-name><tp:taxon-name-part taxon-name-part-type="genus" reg="Uvariopsis">Uvariopsis</tp:taxon-name-part></tp:taxon-name></italic> species (except <italic><tp:taxon-name><tp:taxon-name-part taxon-name-part-type="genus" reg="Uvariopsis">Up.</tp:taxon-name-part><tp:taxon-name-part taxon-name-part-type="species" reg="zenkeri">zenkeri</tp:taxon-name-part></tp:taxon-name></italic>) in having subsessile flowers, with pedicel less than 2 mm. It differs from <italic><tp:taxon-name><tp:taxon-name-part taxon-name-part-type="genus" reg="Uvariopsis">Up.</tp:taxon-name-part><tp:taxon-name-part taxon-name-part-type="species" reg="zenkeri">zenkeri</tp:taxon-name-part></tp:taxon-name></italic> in having larger leaves (31–50 cm vs. less than 16 cm in <italic><tp:taxon-name><tp:taxon-name-part taxon-name-part-type="genus" reg="Uvariopsis">Up.</tp:taxon-name-part><tp:taxon-name-part taxon-name-part-type="species" reg="zenkeri">zenkeri</tp:taxon-name-part></tp:taxon-name></italic>).</p><fig id="F54" position="float" orientation="portrait"><object-id xmlns:xlink="http://www.w3.org/1999/xlink" content-type="doi" xlink:type="simple">10.3897/phytokeys.233.103096.figure54</object-id><label>Figure 54.</label><caption><p>Distribution map of <italic><tp:taxon-name><tp:taxon-name-part taxon-name-part-type="genus" reg="Uvariopsis">Uvariopsis</tp:taxon-name-part><tp:taxon-name-part taxon-name-part-type="species" reg="citrata">citrata</tp:taxon-name-part></tp:taxon-name></italic>. Shades of grey represent elevation, from white (sea level) to darker grey (higher elevation). The inset shows the extent of the map over Africa.</p></caption><graphic xmlns:xlink="http://www.w3.org/1999/xlink" xlink:href="phytokeys-233-001_article-103096__-g054.jpg" position="float" orientation="portrait" xlink:type="simple" id="oo_909913.jpg"><uri content-type="original_file" xlink:type="simple">https://binary.pensoft.net/fig/909913</uri></graphic></fig></tp:treatment-sec><tp:treatment-sec sec-type="conservation status" id="SECID0EYDKM"><title>Conservation status.</title><p>This species is known from one locality in Gabon situated in the Monts de Cristal National Park, and two localities in Cameroon both situated in the Campo-Ma’an National Park. It has been previously assessed as Data Deficient based on the Gabonese population (<xref ref-type="bibr" rid="B37">Cosiaux et al. 2019c</xref>). Here, its <abbrev xmlns:xlink="http://www.w3.org/1999/xlink" xlink:title="extent of occurrence" id="ABBRID0ECEKM" xlink:type="simple">EOO</abbrev> is estimated at 3,392 km<sup>2</sup> and its <abbrev xmlns:xlink="http://www.w3.org/1999/xlink" xlink:title="area of occupancy" id="ABBRID0EIEKM" xlink:type="simple">AOO</abbrev> at 12 km<sup>2</sup>. Given it is close to a road, the future of the Gabonese population is uncertain (<xref ref-type="bibr" rid="B42">Couvreur and Niangadouma 2016</xref>). Following IUCN criterion B it is thus assigned an updated preliminary conservation status of Endangered EN B1ab(iii)+2ab(iii).</p></tp:treatment-sec><tp:treatment-sec sec-type="material" id="SECID0ESEKM"><title>Additional specimens examined.</title><p>Cameroon – South Region • G.P. Tchouto Mbatchou 2869 (KRIBI, WAG, YA), Campo-Ma'an area, Bibabimvoto; <named-content xmlns:xlink="http://www.w3.org/1999/xlink" content-type="dwc:verbatimCoordinates" xlink:type="simple"><named-content content-type="geo-json" specific-use="{&#34;type&#34;:&#34;Point&#34;,&#34;coordinates&#34;:[10.014167,2.213333]}" id="NCID0E2EKM" xlink:type="simple">2°12'48'N, 10°00'51'E</named-content></named-content>; alt. 60 m; 13 May. 2000 • R.G. Letouzey 9017 (P), 15 km au SSE de Zingui (soit à 50 km au SE de Kribi), feuille IGN 1/200000 Nyabessan; <named-content xmlns:xlink="http://www.w3.org/1999/xlink" content-type="dwc:verbatimCoordinates" xlink:type="simple"><named-content content-type="geo-json" specific-use="{&#34;type&#34;:&#34;Point&#34;,&#34;coordinates&#34;:[10.266261,2.631178]}" id="NCID0EDFKM" xlink:type="simple">2°37'52.24'N, 10°15'58.54'E</named-content></named-content>; 14 Mar. 1968. Gabon – Estuaire • T.L.P. Couvreur 1126 (LBV, WAG), Monts de Cristal National Park, 800 m from Kinguélé ANPN camp, near bridge; <named-content xmlns:xlink="http://www.w3.org/1999/xlink" content-type="dwc:verbatimCoordinates" xlink:type="simple"><named-content content-type="geo-json" specific-use="{&#34;type&#34;:&#34;Point&#34;,&#34;coordinates&#34;:[10.278561,0.463939]}" id="NCID0ELFKM" xlink:type="simple">0°27'50.18'N, 10°16'42.82'E</named-content></named-content>; 11 Jun. 2016.</p></tp:treatment-sec><tp:treatment-sec><!--Section generated to contain objects referenced in tp:taxon-treatment.--><table-wrap id="T5" position="float" orientation="portrait"><label>Table 5.</label><caption><p>The ‘large leaves group’: morphological comparison between <italic><tp:taxon-name><tp:taxon-name-part taxon-name-part-type="genus" reg="Uvariopsis">Uvariopsis</tp:taxon-name-part><tp:taxon-name-part taxon-name-part-type="species" reg="bakeriana">bakeriana</tp:taxon-name-part></tp:taxon-name></italic>, <italic><tp:taxon-name><tp:taxon-name-part taxon-name-part-type="genus" reg="Uvariopsis">Uvariopsis</tp:taxon-name-part><tp:taxon-name-part taxon-name-part-type="species" reg="citrata">citrata</tp:taxon-name-part></tp:taxon-name></italic>, <italic><tp:taxon-name><tp:taxon-name-part taxon-name-part-type="genus" reg="Uvariopsis">Uvariopsis</tp:taxon-name-part><tp:taxon-name-part taxon-name-part-type="species" reg="korupensis">korupensis</tp:taxon-name-part></tp:taxon-name></italic> and <italic><tp:taxon-name><tp:taxon-name-part taxon-name-part-type="genus" reg="Uvariopsis">Uvariopsis</tp:taxon-name-part><tp:taxon-name-part taxon-name-part-type="species" reg="submontana">submontana</tp:taxon-name-part></tp:taxon-name></italic>. In bold: character useful to differentiate the species. l:w = length:width.</p></caption><table id="TID0EHRGM" rules="all"><tbody><tr><th rowspan="1" colspan="1"/><th rowspan="1" colspan="1">Lamina</th><th rowspan="1" colspan="1">Flower pedicel</th><th rowspan="1" colspan="1">Sepals</th><th rowspan="1" colspan="1">Petals</th><th rowspan="1" colspan="1">Altitudinal range</th></tr><tr><td rowspan="1" colspan="1">
                      <italic>
                        <tp:taxon-name><tp:taxon-name-part taxon-name-part-type="genus" reg="Uvariopsis">Uvariopsis</tp:taxon-name-part><tp:taxon-name-part taxon-name-part-type="species" reg="bakeriana">bakeriana</tp:taxon-name-part></tp:taxon-name>
                      </italic>
                    </td><td rowspan="1" colspan="1">150–340 mm long</td><td rowspan="1" colspan="1">2–8 mm long</td><td rowspan="1" colspan="1">Male and female flowers: 1–3.5 mm long, 1.5–3 mm wide, <bold>free</bold></td><td rowspan="1" colspan="1">Male and female flowers: <bold>l:w ratio 4–10</bold>, narrowly ovate to linear, free, valvate, <bold>bright pink to dark pinkish red</bold></td><td rowspan="1" colspan="1">50–800 m above sea level</td></tr><tr><td rowspan="1" colspan="1">
                      <italic>
                        <tp:taxon-name><tp:taxon-name-part taxon-name-part-type="genus" reg="Uvariopsis">Uvariopsis</tp:taxon-name-part><tp:taxon-name-part taxon-name-part-type="species" reg="citrata">citrata</tp:taxon-name-part></tp:taxon-name>
                      </italic>
                    </td><td rowspan="1" colspan="1">312–500 mm long, <bold>strong lemon</bold> scent when crushed</td><td rowspan="1" colspan="1">
                      <bold>0–2 mm long</bold>
                    </td><td rowspan="1" colspan="1">Male and female flowers: 9–15 mm long, 4–6 mm wide, basely fused</td><td rowspan="1" colspan="1">Male and female flowers: l:w ratio ca. 3.5, ovate, <bold>greenish yellow</bold></td><td rowspan="1" colspan="1">60–300 m above sea level</td></tr><tr><td rowspan="2" colspan="1">
                      <italic>
                        <tp:taxon-name><tp:taxon-name-part taxon-name-part-type="genus" reg="Uvariopsis">Uvariopsis</tp:taxon-name-part><tp:taxon-name-part taxon-name-part-type="species" reg="korupensis">korupensis</tp:taxon-name-part></tp:taxon-name>
                      </italic>
                    </td><td rowspan="2" colspan="1">280–615 mm long</td><td rowspan="2" colspan="1">6–70 mm long</td><td rowspan="1" colspan="1">Male flowers: <bold>1–5 (7.5) mm long</bold>, 2–6.5 mm wide, basely fused</td><td rowspan="1" colspan="1">Male flowers: l:w ratio 2.5–7, narrowly ovate, fused at base</td><td rowspan="2" colspan="1">90–160 m above sea level</td></tr><tr><td rowspan="1" colspan="1">Female flowers: <bold>3–5 mm long, 4–5 mm wide</bold>, basely fused</td><td rowspan="1" colspan="1">Female flowers: <bold>petals more than 3 times longer than the sepals</bold>, l:w ratio 7–12, narrowly ovate, fused at base, <bold>cream to pinkish</bold></td></tr><tr><td rowspan="2" colspan="1">
                      <italic>
                        <tp:taxon-name><tp:taxon-name-part taxon-name-part-type="genus" reg="Uvariopsis">Uvariopsis</tp:taxon-name-part><tp:taxon-name-part taxon-name-part-type="species" reg="submontana">submontana</tp:taxon-name-part></tp:taxon-name>
                      </italic>
                    </td><td rowspan="2" colspan="1">160–380 mm long</td><td rowspan="2" colspan="1">24–60 mm long</td><td rowspan="1" colspan="1">Male flowers: <bold>5–11 mm long, 6–12 mm wide</bold>, basely fused</td><td rowspan="1" colspan="1">Male flowers: l:w ratio 1.8–4.7, ovate to narrowly ovate, free to fused at base over 30% of their length</td><td rowspan="2" colspan="1"><bold>900–1300 m</bold> above sea level</td></tr><tr><td rowspan="1" colspan="1">Female flowers: <bold>6–8 mm long, 6–9 mm wide</bold>, basely fused</td><td rowspan="1" colspan="1">Female flowers: <bold>petals less than 3 times longer than the sepals</bold>, l:w ratio 5–9, narrowly ovate, fused at base, ovate to narrowly ovate, free to fused at base over 30% of their length, <bold>cream to pinkish</bold></td></tr></tbody></table></table-wrap></tp:treatment-sec><ref-list><ref id="B37"><mixed-citation xmlns:xlink="http://www.w3.org/1999/xlink" xlink:type="simple"><person-group><name name-style="western"><surname>Cosiaux</surname><given-names>A</given-names></name><name name-style="western"><surname>Couvreur</surname><given-names>TLP</given-names></name><name name-style="western"><surname>Erkens</surname><given-names>RHJ</given-names></name></person-group> (<year>2019c</year>) <italic><tp:taxon-name><tp:taxon-name-part taxon-name-part-type="genus">Uvariopsis</tp:taxon-name-part><tp:taxon-name-part taxon-name-part-type="species">citrata</tp:taxon-name-part></tp:taxon-name></italic>. The IUCN Red List of Threatened Species 2019: e.T133045382A133046157. <ext-link xlink:href="10.2305/IUCN.UK.2019-3.RLTS.T133045382A133046157.en" ext-link-type="doi" xlink:type="simple">https://doi.org/10.2305/IUCN.UK.2019-3.RLTS.T133045382A133046157.en</ext-link></mixed-citation></ref><ref id="B42"><mixed-citation xmlns:xlink="http://www.w3.org/1999/xlink" xlink:type="simple"><person-group><name name-style="western"><surname>Couvreur</surname><given-names>TLP</given-names></name><name name-style="western"><surname>Niangadouma</surname><given-names>R</given-names></name></person-group> (<year>2016</year>) <article-title>New species of <italic><tp:taxon-name><tp:taxon-name-part taxon-name-part-type="genus">Uvariopsis</tp:taxon-name-part></tp:taxon-name></italic> (<tp:taxon-name><tp:taxon-name-part taxon-name-part-type="family">Annonaceae</tp:taxon-name-part></tp:taxon-name>) and <italic><tp:taxon-name><tp:taxon-name-part taxon-name-part-type="genus">Laccosperma</tp:taxon-name-part></tp:taxon-name></italic> (<tp:taxon-name><tp:taxon-name-part taxon-name-part-type="family">Arecaceae</tp:taxon-name-part></tp:taxon-name>/<tp:taxon-name><tp:taxon-name-part taxon-name-part-type="family">Palmae</tp:taxon-name-part></tp:taxon-name>) from Monts de Cristal, Gabon.</article-title><source>PhytoKeys</source><volume>68</volume>: <fpage>1</fpage>–<lpage>8</lpage>. <ext-link xlink:href="10.3897/phytokeys.68.9576" ext-link-type="doi" xlink:type="simple">https://doi.org/10.3897/phytokeys.68.9576</ext-link></mixed-citation></ref></ref-list></tp:taxon-treatment>
