# Supplementary material for: ﻿Phylogenomic inference of the African tribe Monodoreae (Annonaceae) and taxonomic revision of Dennettia, Uvariodendron and Uvariopsis
Source: PhytoKeys. 2023 Sep 22;233:1–200. doi: 10.3897/phytokeys.233.103096 (PMC10552675; doi:10.3897/phytokeys.233.103096)
Supplement: XML Treatment for Uvariopsis congensis [file phytokeys.233.103096-treatment29.xml]

<!DOCTYPE tp:taxon-treatment
  PUBLIC "-//TaxonX//DTD Taxonomic Treatment Publishing DTD v0 20100105//EN" "tax-treatment-NSO.dtd">
<tp:taxon-treatment xmlns:tp="http://www.plazi.org/taxpub"><tp:treatment-meta><kwd-group><label>Taxon classification</label><kwd>
                <named-content content-type="kingdom">Plantae</named-content>
              </kwd><kwd>
                <named-content content-type="order">Magnoliales</named-content>
              </kwd><kwd>
                <named-content content-type="family">Annonaceae</named-content>
              </kwd></kwd-group><mixed-citation publication-type="journal"><person-group><name><surname>Dagallier</surname><given-names>Léo-Paul M. J.</given-names></name><name><surname>Mbago</surname><given-names>Frank M.</given-names></name><name><surname>Couderc</surname><given-names>Marie</given-names></name><name><surname>Gaudeul</surname><given-names>Myriam</given-names></name><name><surname>Grall</surname><given-names>Aurélie</given-names></name><name><surname>Loup</surname><given-names>Caroline</given-names></name><name><surname>Wieringa</surname><given-names>Jan J.</given-names></name><name><surname>Sonké</surname><given-names>Bonaventure</given-names></name><name><surname>Couvreur</surname><given-names>Thomas L. P.</given-names></name></person-group><article-title>﻿Phylogenomic inference of the African tribe Monodoreae (<tp:taxon-name><tp:taxon-name-part taxon-name-part-type="family">Annonaceae</tp:taxon-name-part></tp:taxon-name>) and taxonomic revision of <italic><tp:taxon-name><tp:taxon-name-part taxon-name-part-type="genus" reg="Dennettia">Dennettia</tp:taxon-name-part></tp:taxon-name></italic>, <italic><tp:taxon-name><tp:taxon-name-part taxon-name-part-type="genus" reg="Uvariodendron">Uvariodendron</tp:taxon-name-part></tp:taxon-name></italic> and <italic><tp:taxon-name><tp:taxon-name-part taxon-name-part-type="genus" reg="Uvariopsis">Uvariopsis</tp:taxon-name-part></tp:taxon-name></italic></article-title><source>PhytoKeys</source><day>22</day><month>09</month><year>2023</year><volume>233</volume><fpage>1</fpage><lpage>200</lpage><pub-id pub-id-type="doi">10.3897/phytokeys.233.103096</pub-id></mixed-citation></tp:treatment-meta><tp:nomenclature><label>﻿</label><tp:taxon-name>
              <tp:taxon-name-part taxon-name-part-type="genus" reg="Uvariopsis">Uvariopsis</tp:taxon-name-part>
              <tp:taxon-name-part taxon-name-part-type="species" reg="congensis">congensis</tp:taxon-name-part>
            </tp:taxon-name><tp:taxon-authority>Robyns &amp; Ghesq., Ann. Soc. Sci. Bruxelles, Ser. B liii. 317 (1933)</tp:taxon-authority><xref ref-type="fig" rid="F55">Figs 55</xref><xref ref-type="fig" rid="F56">, 56</xref><xref ref-type="fig" rid="F85">, 85G–M</xref><xref ref-type="table" rid="T6">; Table 6</xref></tp:nomenclature><tp:treatment-sec sec-type="material" id="SECID0EFHKM"><title>Type.</title><p>Democratic Republic of the Congo – Kasai-Oriental • E. van der Kerkhoven s.n (lectotype, here designated: BR! (BR0000008824318)); Lusambo, Saint-Trudon [=Mombelaye]; <named-content xmlns:xlink="http://www.w3.org/1999/xlink" content-type="dwc:verbatimCoordinates" xlink:type="simple"><named-content content-type="geo-json" specific-use="{&#34;type&#34;:&#34;Point&#34;,&#34;coordinates&#34;:[23.483300,-5.066731]}" id="NCID0EOHKM" xlink:type="simple">5°04'00.23'S, 23°28'59.88'E</named-content></named-content>; alt. 475 m; 16 Aug. 1913.</p></tp:treatment-sec><tp:treatment-sec sec-type="description" id="SECID0ETHKM"><title>Description.</title><p>Shrub to tree 2–15 m tall, D.B.H 3–39 cm; young branches sparsely pubescent to glabrous, old branches glabrous. Petiole 2–5 mm long, 1–2.5 mm wide, glabrous. Leaf lamina 73–177 mm long, 22–77 mm wide, length:width ratio 2.1–4, elliptic to narrowly elliptic to obovate, papyraceous to coriaceous, base acute to decurrent, apex attenuate to acuminate, acumen 5–18 mm long, surface above glabrous, surface below glabrous; midrib impressed above, raised below, glabrous above, glabrous below; secondary veins 7–12 pairs, brochidodromous to weakly brochidodromous, impressed above, raised below; tertiary veins reticulate. Flowers unisexual, male and female flowers similar, on same individuals (plant monoecious). Flower buds globose. Male and female inflorescences borne on old branches or axillary, composed of 1 to 2 flowers. Peduncle inconspicuous. Flower pedicel 3–11 mm long, 0.5–1 mm in diameter, pubescent to glabrous. Bracts 1 to 4 at base and one towards the lower half of pedicel, upper bract ca. 1 mm long, ca. 1 mm wide, triangular, pubescent outside, glabrous inside. Sepals 2, 0.7–1.5 mm long, 1.5–2 mm wide, broadly ovate, free, pubescent outside, glabrous inside, brown. Petals 4, 2.5–8 mm long, 1.5–5 mm wide, length:width ratio 1–1.7, ovate, free, pubescent to glabrate outside, glabrous inside, cream to pale orange outside, cream to yellow inside. Male flowers: stamens 300 to 400, ca. 0.5 mm long, ca. 0.2 mm wide, anthers linear, connective prolongation truncate or absent. Female flowers: carpels 20 to 40, 1.5–2 mm long, 0.5–1 mm wide, pubescent, free; stigma 0.2–0.5 mm long, ca. 0.5 mm wide, globose to flat. Fruiting pedicel 5–15 mm long, 1–3 mm in diameter, pubescent to glabrous. Monocarps, 1–15, 13–45 mm long, 7–19 mm wide, length:width ratio 1.3–3.1, cylindrical, smooth to lumpy, strongly constricted between the seeds, apex rounded to slightly acuminate, glabrate to glabrous, green to orange to red when ripe (black when dry), sessile to stipitate; stipe 0–7 mm long, 1–3 mm wide, glabrous. Seeds 2–11 per monocarp, uniseriate to biseriate, 9.5–14 mm long, 7–10 mm wide, ellipsoid.</p><fig id="F55" position="float" orientation="portrait"><object-id xmlns:xlink="http://www.w3.org/1999/xlink" content-type="doi" xlink:type="simple">10.3897/phytokeys.233.103096.figure55</object-id><label>Figure 55.</label><caption><p><italic><tp:taxon-name><tp:taxon-name-part taxon-name-part-type="genus" reg="Uvariopsis">Uvariopsis</tp:taxon-name-part><tp:taxon-name-part taxon-name-part-type="species" reg="congensis">congensis</tp:taxon-name-part></tp:taxon-name></italic> Robyns &amp; Ghesq <bold>A</bold> leaf, lower side <bold>B</bold> female flower, all carpels fallen, top view <bold>C</bold> male flower, stamens on the top of the receptacle fallen, semi-top view <bold>D</bold> male flower, dry, side view <bold>E</bold> female flower, three petals removed, side view <bold>F</bold> fruit, fresh, top view <bold>G</bold> fruit, dry, side view. <bold>A, F</bold> Texier 2307 <bold>B, C, G</bold> Lachenaud 1384 <bold>D</bold> Wieringa 660 <bold>E</bold> Tisserant 1363. Photos <bold>A, F</bold> Nicolas Texier (CC BY-NC-ND 3.0) <bold>B, C</bold> Olivier Lachenaud (CC BY-NC-ND 3.0) <bold>D, E, G</bold> Léo-Paul Dagallier.</p></caption><graphic xmlns:xlink="http://www.w3.org/1999/xlink" xlink:href="phytokeys-233-001_article-103096__-g055.jpg" position="float" orientation="portrait" xlink:type="simple" id="oo_909914.jpg"><uri content-type="original_file" xlink:type="simple">https://binary.pensoft.net/fig/909914</uri></graphic></fig></tp:treatment-sec><tp:treatment-sec sec-type="distribution" id="SECID0EMJKM"><title>Distribution.</title><p>Element of Lower Guinean Domain and Congolia Domain of the Guineo-Congolian Region and Zambezian Region: Angola, Cameroon, Central African Republic, Democratic Republic of the Congo, Gabon, Kenya, Republic of the Congo, Uganda.</p><fig id="F56" position="float" orientation="portrait"><object-id xmlns:xlink="http://www.w3.org/1999/xlink" content-type="doi" xlink:type="simple">10.3897/phytokeys.233.103096.figure56</object-id><label>Figure 56.</label><caption><p>Distribution map of <italic><tp:taxon-name><tp:taxon-name-part taxon-name-part-type="genus" reg="Uvariopsis">Uvariopsis</tp:taxon-name-part><tp:taxon-name-part taxon-name-part-type="species" reg="congensis">congensis</tp:taxon-name-part></tp:taxon-name></italic>. Shades of grey represent elevation, from white (sea level) to darker grey (higher elevation). The inset shows the extent of the map over Africa.</p></caption><graphic xmlns:xlink="http://www.w3.org/1999/xlink" xlink:href="phytokeys-233-001_article-103096__-g056.jpg" position="float" orientation="portrait" xlink:type="simple" id="oo_909915.jpg"><uri content-type="original_file" xlink:type="simple">https://binary.pensoft.net/fig/909915</uri></graphic></fig></tp:treatment-sec><tp:treatment-sec sec-type="habitat" id="SECID0EJKKM"><title>Habitat and ecology.</title><p>Lowland and premontane mature or secondary rain forests, often in periodically inundated forest. Altitude: 18–1000 m asl.</p></tp:treatment-sec><tp:treatment-sec sec-type="phenology" id="SECID0EOKKM"><title>Phenology.</title><p>Flowers and fruits collected all year.</p></tp:treatment-sec><tp:treatment-sec sec-type="Vernacular names" id="SECID0ETKKM"><title>Vernacular names.</title><p>Central African Republic: ‘Ikuta’ (Tisserant 1504) and ‘Molo-Nzange’ (Tisserant 2136) in Lissongo.</p></tp:treatment-sec><tp:treatment-sec sec-type="notes" id="SECID0EYKKM"><title>Notes.</title><p>This species resembles <italic><tp:taxon-name><tp:taxon-name-part taxon-name-part-type="genus" reg="Uvariopsis">Up.</tp:taxon-name-part><tp:taxon-name-part taxon-name-part-type="species" reg="oligocarpa">oligocarpa</tp:taxon-name-part></tp:taxon-name></italic> and <italic><tp:taxon-name><tp:taxon-name-part taxon-name-part-type="genus" reg="Uvariopsis">Up.</tp:taxon-name-part><tp:taxon-name-part taxon-name-part-type="species" reg="zenkeri">zenkeri</tp:taxon-name-part></tp:taxon-name></italic> in having elliptic leaves less than 18 cm long at maximum, with a decurrent base. It differs from <italic><tp:taxon-name><tp:taxon-name-part taxon-name-part-type="genus" reg="Uvariopsis">Up.</tp:taxon-name-part><tp:taxon-name-part taxon-name-part-type="species" reg="oligocarpa">oligocarpa</tp:taxon-name-part></tp:taxon-name></italic> and <italic><tp:taxon-name><tp:taxon-name-part taxon-name-part-type="genus" reg="Uvariopsis">Up.</tp:taxon-name-part><tp:taxon-name-part taxon-name-part-type="species" reg="zenkeri">zenkeri</tp:taxon-name-part></tp:taxon-name></italic> in having more carpels (20 to 40 vs. 13 to 20 in <italic><tp:taxon-name><tp:taxon-name-part taxon-name-part-type="genus" reg="Uvariopsis">Up.</tp:taxon-name-part><tp:taxon-name-part taxon-name-part-type="species" reg="oligocarpa">oligocarpa</tp:taxon-name-part></tp:taxon-name></italic> and 13 to 22 in <italic><tp:taxon-name><tp:taxon-name-part taxon-name-part-type="genus" reg="Uvariopsis">Up.</tp:taxon-name-part><tp:taxon-name-part taxon-name-part-type="species" reg="zenkeri">zenkeri</tp:taxon-name-part></tp:taxon-name></italic>) and glabrous monocarps strongly constricted between the seeds (vs. pubescent and not constricted in <italic><tp:taxon-name><tp:taxon-name-part taxon-name-part-type="genus" reg="Uvariopsis">Up.</tp:taxon-name-part><tp:taxon-name-part taxon-name-part-type="species" reg="oligocarpa">oligocarpa</tp:taxon-name-part></tp:taxon-name></italic> and tomentose and slightly constricted in <italic><tp:taxon-name><tp:taxon-name-part taxon-name-part-type="genus" reg="Uvariopsis">Up.</tp:taxon-name-part><tp:taxon-name-part taxon-name-part-type="species" reg="zenkeri">zenkeri</tp:taxon-name-part></tp:taxon-name></italic>) (Table <xref ref-type="table" rid="T6">6</xref>).</p></tp:treatment-sec><tp:treatment-sec sec-type="conservation status" id="SECID0E1NKM"><title>Conservation status.</title><p>This species is widespread, distributed from Cameroon to Kenya. It has been previously assessed as Least Concern LC (<xref ref-type="bibr" rid="B89">Harvey-Brown 2019a</xref>).</p></tp:treatment-sec><tp:treatment-sec><!--Section generated to contain objects referenced in tp:taxon-treatment.--><fig id="F85" position="float" orientation="portrait"><object-id xmlns:xlink="http://www.w3.org/1999/xlink" content-type="doi" xlink:type="simple">10.3897/phytokeys.233.103096.figure85</object-id><label>Figure 85.</label><caption><p><italic><tp:taxon-name><tp:taxon-name-part taxon-name-part-type="genus" reg="Uvariopsis">Uvariopsis</tp:taxon-name-part><tp:taxon-name-part taxon-name-part-type="species" reg="zenkeri">zenkeri</tp:taxon-name-part></tp:taxon-name></italic> Engl <bold>A</bold> leaf, upper side <bold>B</bold> male flowers on brnch <bold>C</bold> male flower, one petal removed <bold>D</bold> stamen <bold>E</bold> female flower, one petal removed <bold>F</bold> carpel, front and side view, detail of ovules. <italic><tp:taxon-name><tp:taxon-name-part taxon-name-part-type="genus" reg="Uvariopsis">Uvariopsis</tp:taxon-name-part><tp:taxon-name-part taxon-name-part-type="species" reg="congensis">congensis</tp:taxon-name-part></tp:taxon-name></italic> Robyns &amp; Ghesq. <bold>G</bold> flowering branch with male flower bud <bold>H</bold> male flower, one petal removed <bold>I</bold> stamen <bold>J</bold> flowering branch with female flower <bold>K</bold> female flower, one petal removed <bold>L</bold> carpel, side view and detail of ovules <bold>M</bold> fruit <bold>A–E</bold> from Zenker 1117 <bold>F</bold> from Zenker 63 <bold>G–L</bold> from Tisserant 1363 <bold>M</bold> from Letouzey 5494. Drawings by Hélène Lamourdedieu, Publications Scientifiques du Muséum national d’Histoire naturelle, Paris.</p></caption><graphic xmlns:xlink="http://www.w3.org/1999/xlink" xlink:href="phytokeys-233-001_article-103096__-g085.jpg" position="float" orientation="portrait" xlink:type="simple" id="oo_909944.jpg"><uri content-type="original_file" xlink:type="simple">https://binary.pensoft.net/fig/909944</uri></graphic></fig><table-wrap id="T6" position="float" orientation="portrait"><label>Table 6.</label><caption><p>Morphological comparison between <italic><tp:taxon-name><tp:taxon-name-part taxon-name-part-type="genus" reg="Uvariopsis">Uvariopsis</tp:taxon-name-part><tp:taxon-name-part taxon-name-part-type="species" reg="bisexualis">bisexualis</tp:taxon-name-part></tp:taxon-name></italic>, <italic><tp:taxon-name><tp:taxon-name-part taxon-name-part-type="genus" reg="Uvariopsis">Uvariopsis</tp:taxon-name-part><tp:taxon-name-part taxon-name-part-type="species" reg="congensis">congensis</tp:taxon-name-part></tp:taxon-name></italic>, <italic><tp:taxon-name><tp:taxon-name-part taxon-name-part-type="genus" reg="Uvariopsis">Uvariopsis</tp:taxon-name-part><tp:taxon-name-part taxon-name-part-type="species" reg="oligocarpa">oligocarpa</tp:taxon-name-part></tp:taxon-name></italic> and <italic><tp:taxon-name><tp:taxon-name-part taxon-name-part-type="genus" reg="Uvariopsis">Uvariopsis</tp:taxon-name-part><tp:taxon-name-part taxon-name-part-type="species" reg="zenkeri">zenkeri</tp:taxon-name-part></tp:taxon-name></italic>. In bold: character useful to differentiate the species.</p></caption><table id="TID0EF2GM" rules="all"><tbody><tr><th rowspan="1" colspan="1"/><th rowspan="1" colspan="1">Young branches indumentum</th><th rowspan="1" colspan="1">Flowers</th><th rowspan="1" colspan="1">Carpels number</th><th rowspan="1" colspan="1">Fruits</th></tr><tr><td rowspan="1" colspan="1">
                      <italic>
                        <tp:taxon-name><tp:taxon-name-part taxon-name-part-type="genus" reg="Uvariopsis">Uvariopsis</tp:taxon-name-part><tp:taxon-name-part taxon-name-part-type="species" reg="bisexualis">bisexualis</tp:taxon-name-part></tp:taxon-name>
                      </italic>
                    </td><td rowspan="1" colspan="1">pubescent</td><td rowspan="1" colspan="1">
                      <bold>bisexual</bold>
                    </td><td rowspan="1" colspan="1">3 to 6</td><td rowspan="1" colspan="1">unknown</td></tr><tr><td rowspan="1" colspan="1">
                      <italic>
                        <tp:taxon-name><tp:taxon-name-part taxon-name-part-type="genus" reg="Uvariopsis">Uvariopsis</tp:taxon-name-part><tp:taxon-name-part taxon-name-part-type="species" reg="congensis">congensis</tp:taxon-name-part></tp:taxon-name>
                      </italic>
                    </td><td rowspan="1" colspan="1">sparsely pubescent to glabrous</td><td rowspan="1" colspan="1">unisexual</td><td rowspan="1" colspan="1">20 to 40</td><td rowspan="1" colspan="1">1 to 15 monocarps, cylindrical, smooth to lumpy, <bold>strongly constricted between the seeds</bold>, <bold>glabrate to glabrous</bold>, green to <bold>orange to red</bold> when ripe (<bold>black when dry</bold>), sessile to stipitate with stipe 0–7 mm long</td></tr><tr><td rowspan="1" colspan="1">
                      <italic>
                        <tp:taxon-name><tp:taxon-name-part taxon-name-part-type="genus" reg="Uvariopsis">Uvariopsis</tp:taxon-name-part><tp:taxon-name-part taxon-name-part-type="species" reg="oligocarpa">oligocarpa</tp:taxon-name-part></tp:taxon-name>
                      </italic>
                    </td><td rowspan="1" colspan="1">glabrous</td><td rowspan="1" colspan="1">unisexual</td><td rowspan="1" colspan="1">
                      <bold>13 to 20</bold>
                    </td><td rowspan="1" colspan="1"><bold>1–3 monocarps</bold>, cylindrical, smooth, <bold>pubescent to sparsely pubescent</bold>, green to <bold>yellow to orange</bold> when ripe (<bold>orange-brown when dry</bold>), sessile to very shortly stipitate with stipe 0–1 mm long</td></tr><tr><td rowspan="1" colspan="1">
                      <italic>
                        <tp:taxon-name><tp:taxon-name-part taxon-name-part-type="genus" reg="Uvariopsis">Uvariopsis</tp:taxon-name-part><tp:taxon-name-part taxon-name-part-type="species" reg="zenkeri">zenkeri</tp:taxon-name-part></tp:taxon-name>
                      </italic>
                    </td><td rowspan="1" colspan="1">
                      <bold>densely pubescent to pubescent</bold>
                    </td><td rowspan="1" colspan="1">unisexual</td><td rowspan="1" colspan="1">13 to 22</td><td rowspan="1" colspan="1"><bold>1–3 monocarps</bold>, cylindrical, slightly veined and constricted between the seed when dried, <bold>tomentose</bold>, brown, subsessile with stipe ca. 1 mm long</td></tr></tbody></table></table-wrap></tp:treatment-sec><ref-list><ref id="B89"><mixed-citation xmlns:xlink="http://www.w3.org/1999/xlink" xlink:type="simple"><person-group><name name-style="western"><surname>Harvey-Brown</surname><given-names>Y</given-names></name></person-group> (<year>2019a</year>) <italic><tp:taxon-name><tp:taxon-name-part taxon-name-part-type="genus">Uvariopsis</tp:taxon-name-part><tp:taxon-name-part taxon-name-part-type="species">congensis</tp:taxon-name-part></tp:taxon-name></italic>. The IUCN Red List of Threatened Species 2019: e.T133045390A149069038. <ext-link xlink:href="10.2305/IUCN.UK.2019-2.RLTS.T133045390A149069038.en" ext-link-type="doi" xlink:type="simple">https://doi.org/10.2305/IUCN.UK.2019-2.RLTS.T133045390A149069038.en</ext-link></mixed-citation></ref></ref-list></tp:taxon-treatment>
