# Supplementary material for: ﻿Phylogenomic inference of the African tribe Monodoreae (Annonaceae) and taxonomic revision of Dennettia, Uvariodendron and Uvariopsis
Source: PhytoKeys. 2023 Sep 22;233:1–200. doi: 10.3897/phytokeys.233.103096 (PMC10552675; doi:10.3897/phytokeys.233.103096)
Supplement: XML Treatment for Uvariopsis congensis var. congensis [file phytokeys.233.103096-treatment31.xml]

<!DOCTYPE tp:taxon-treatment
  PUBLIC "-//TaxonX//DTD Taxonomic Treatment Publishing DTD v0 20100105//EN" "tax-treatment-NSO.dtd">
<tp:taxon-treatment xmlns:tp="http://www.plazi.org/taxpub"><tp:treatment-meta><kwd-group><label>Taxon classification</label><kwd>
                <named-content content-type="kingdom">Plantae</named-content>
              </kwd><kwd>
                <named-content content-type="order">Magnoliales</named-content>
              </kwd><kwd>
                <named-content content-type="family">Annonaceae</named-content>
              </kwd></kwd-group><mixed-citation publication-type="journal"><person-group><name><surname>Dagallier</surname><given-names>Léo-Paul M. J.</given-names></name><name><surname>Mbago</surname><given-names>Frank M.</given-names></name><name><surname>Couderc</surname><given-names>Marie</given-names></name><name><surname>Gaudeul</surname><given-names>Myriam</given-names></name><name><surname>Grall</surname><given-names>Aurélie</given-names></name><name><surname>Loup</surname><given-names>Caroline</given-names></name><name><surname>Wieringa</surname><given-names>Jan J.</given-names></name><name><surname>Sonké</surname><given-names>Bonaventure</given-names></name><name><surname>Couvreur</surname><given-names>Thomas L. P.</given-names></name></person-group><article-title>﻿Phylogenomic inference of the African tribe Monodoreae (<tp:taxon-name><tp:taxon-name-part taxon-name-part-type="family">Annonaceae</tp:taxon-name-part></tp:taxon-name>) and taxonomic revision of <italic><tp:taxon-name><tp:taxon-name-part taxon-name-part-type="genus" reg="Dennettia">Dennettia</tp:taxon-name-part></tp:taxon-name></italic>, <italic><tp:taxon-name><tp:taxon-name-part taxon-name-part-type="genus" reg="Uvariodendron">Uvariodendron</tp:taxon-name-part></tp:taxon-name></italic> and <italic><tp:taxon-name><tp:taxon-name-part taxon-name-part-type="genus" reg="Uvariopsis">Uvariopsis</tp:taxon-name-part></tp:taxon-name></italic></article-title><source>PhytoKeys</source><day>22</day><month>09</month><year>2023</year><volume>233</volume><fpage>1</fpage><lpage>200</lpage><pub-id pub-id-type="doi">10.3897/phytokeys.233.103096</pub-id></mixed-citation></tp:treatment-meta><tp:nomenclature><label>﻿</label><tp:taxon-name>
              <tp:taxon-name-part taxon-name-part-type="genus" reg="Uvariopsis">Uvariopsis</tp:taxon-name-part>
              <tp:taxon-name-part taxon-name-part-type="species" reg="congensis">congensis</tp:taxon-name-part>
              <tp:taxon-name-part taxon-name-part-type="infraspecific-rank">var.</tp:taxon-name-part>
              <tp:taxon-name-part taxon-name-part-type="variety" reg="congensis">congensis</tp:taxon-name-part>
            </tp:taxon-name></tp:nomenclature><tp:treatment-sec sec-type="description" id="SECID0ELYKM"><title>Description.</title><p>Shrub to tree 2–6 m tall. Leaf lamina 88–177 mm long, 30–77 mm wide, length:width ratio 2.1–3.1 (3.6), elliptic to obovate.</p></tp:treatment-sec><tp:treatment-sec sec-type="distribution" id="SECID0EQYKM"><title>Distribution.</title><p>Element of the Lower Guinean Domain and Congolia Domain of the Guineo-Congolian Region and the Zambezian Region: Angola, Cameroon, Central African Republic, Democratic Republic of the Congo, Gabon, Republic of the Congo.</p></tp:treatment-sec><tp:treatment-sec sec-type="habitat" id="SECID0EVYKM"><title>Habitat and ecology.</title><p>Lowland and premontane mature or old secondary rain forests, often in periodically inundated forest. Altitude: 18–1000 m asl.</p></tp:treatment-sec><tp:treatment-sec sec-type="material" id="SECID0E1YKM"><title>Additional specimens examined.</title><p>Angola – Lunda Norte • I.A. Darbyshire 759 (K), Lovue River near Capaia village; <named-content xmlns:xlink="http://www.w3.org/1999/xlink" content-type="dwc:verbatimCoordinates" xlink:type="simple"><named-content content-type="geo-json" specific-use="{&#34;type&#34;:&#34;Point&#34;,&#34;coordinates&#34;:[20.240278,-8.338056]}" id="NCID0EDZKM" xlink:type="simple">8°20'17'S, 20°14'25'E</named-content></named-content>; alt. 960 m; 30 Mar. 2013 • J. Gossweiler 13802a (K), Sector fitocologico de Nordeste de Lunda, circunscrição de Chitato. Dundo, Luachimo; <named-content xmlns:xlink="http://www.w3.org/1999/xlink" content-type="dwc:verbatimCoordinates" xlink:type="simple"><named-content content-type="geo-json" specific-use="{&#34;type&#34;:&#34;Point&#34;,&#34;coordinates&#34;:[20.833333,-7.400000]}" id="NCID0ELZKM" xlink:type="simple">7°24'S, 20°50'E</named-content></named-content>; alt. 700 m; 05 Nov. 1946 • J. Gossweiler 14071 (B, P); <named-content xmlns:xlink="http://www.w3.org/1999/xlink" content-type="dwc:verbatimCoordinates" xlink:type="simple"><named-content content-type="geo-json" specific-use="{&#34;type&#34;:&#34;Point&#34;,&#34;coordinates&#34;:[21.350000,-7.900000]}" id="NCID0ETZKM" xlink:type="simple">7°54'S, 21°21'E</named-content></named-content>; alt. 700 m; 12 Jun. 1948. Cameroon – Central Region • W.J.J.O. de Wilde 1914 (P, WAG), C. 30 km South of M'Balmayo; <named-content xmlns:xlink="http://www.w3.org/1999/xlink" content-type="dwc:verbatimCoordinates" xlink:type="simple"><named-content content-type="geo-json" specific-use="{&#34;type&#34;:&#34;Point&#34;,&#34;coordinates&#34;:[11.500000,3.333333]}" id="NCID0E2ZKM" xlink:type="simple">3°20'N, 11°30'E</named-content></named-content>; 13 Feb. 1964 – East Region • D.J. Harris 1512 (K, MO, P), West bank of Sangha River; <named-content xmlns:xlink="http://www.w3.org/1999/xlink" content-type="dwc:verbatimCoordinates" xlink:type="simple"><named-content content-type="geo-json" specific-use="{&#34;type&#34;:&#34;Point&#34;,&#34;coordinates&#34;:[16.150000,2.350000]}" id="NCID0ED1KM" xlink:type="simple">2°21'N, 16°09'E</named-content></named-content>; alt. 350 m; 01 Nov. 1988 • F.J. Breteler 2812 (K, P, WAG), Near Bimba, bank of Doumé river, 40 km SW. of Batouri; <named-content xmlns:xlink="http://www.w3.org/1999/xlink" content-type="dwc:verbatimCoordinates" xlink:type="simple"><named-content content-type="geo-json" specific-use="{&#34;type&#34;:&#34;Point&#34;,&#34;coordinates&#34;:[14.116667,4.166667]}" id="NCID0EL1KM" xlink:type="simple">4°10'N, 14°07'E</named-content></named-content>; alt. 580 m; 15 Apr. 1962 • J.F. Villiers 683 (P), 2 km N du confluent Ngoko-Malapa, 5 km E de Moloundou; <named-content xmlns:xlink="http://www.w3.org/1999/xlink" content-type="dwc:verbatimCoordinates" xlink:type="simple"><named-content content-type="geo-json" specific-use="{&#34;type&#34;:&#34;Point&#34;,&#34;coordinates&#34;:[15.183697,2.054972]}" id="NCID0ET1KM" xlink:type="simple">2°03'17.9'N, 15°11'01.31'E</named-content></named-content>; 21 Apr. 1971 • R.G. Letouzey 10641 (P), Bordure de la Sangha au Sud de Lidjombo (près ile Libongo) à 110 km au N. de Ouesso (feuilles IGN 1/200.000 Moloundou); <named-content xmlns:xlink="http://www.w3.org/1999/xlink" content-type="dwc:verbatimCoordinates" xlink:type="simple"><named-content content-type="geo-json" specific-use="{&#34;type&#34;:&#34;Point&#34;,&#34;coordinates&#34;:[16.083333,2.666667]}" id="NCID0E21KM" xlink:type="simple">2°40'N, 16°05'E</named-content></named-content>; 10 Apr. 1971 • R.G. Letouzey 12086 (K, P, WAG), près Ndongo, à 45 km WNW de Moloundou (Feuille IGN 1/200.000 SOUANKE); <named-content xmlns:xlink="http://www.w3.org/1999/xlink" content-type="dwc:verbatimCoordinates" xlink:type="simple"><named-content content-type="geo-json" specific-use="{&#34;type&#34;:&#34;Point&#34;,&#34;coordinates&#34;:[14.866667,2.083333]}" id="NCID0ED2KM" xlink:type="simple">2°05'N, 14°52'E</named-content></named-content>; 15 Mar. 1973 • R.G. Letouzey 4755 (K, P), Rives de la Doumé près Bimba 40 km SW de Batouri – feuille IGN 1/200.000 Batouri-Berberati; <named-content xmlns:xlink="http://www.w3.org/1999/xlink" content-type="dwc:verbatimCoordinates" xlink:type="simple"><named-content content-type="geo-json" specific-use="{&#34;type&#34;:&#34;Point&#34;,&#34;coordinates&#34;:[14.109156,4.175808]}" id="NCID0EL2KM" xlink:type="simple">4°10'32.91'N, 14°06'32.96'E</named-content></named-content>; 15 Apr. 1962 • R.G. Letouzey 5491 (K, P), a 11 km au SSW de Koso (village situé à 60 km au SSW de Batouri); <named-content xmlns:xlink="http://www.w3.org/1999/xlink" content-type="dwc:verbatimCoordinates" xlink:type="simple"><named-content content-type="geo-json" specific-use="{&#34;type&#34;:&#34;Point&#34;,&#34;coordinates&#34;:[14.126006,3.839758]}" id="NCID0ET2KM" xlink:type="simple">3°50'23.13'N, 14°07'33.62'E</named-content></named-content>; 25 Jul. 1963 – South Region • R.G. Letouzey 10024 (P), Rives du Ntem près du confluent de la Kye, 16 km ESE d'Ambam; <named-content xmlns:xlink="http://www.w3.org/1999/xlink" content-type="dwc:verbatimCoordinates" xlink:type="simple"><named-content content-type="geo-json" specific-use="{&#34;type&#34;:&#34;Point&#34;,&#34;coordinates&#34;:[11.387733,2.300603]}" id="NCID0E22KM" xlink:type="simple">2°18'02.17'N, 11°23'15.84'E</named-content></named-content>; 07 Feb. 1970 • R.G. Letouzey 9915 (P), Bord rivière Nlobo, près Ngomebae, 70 km ESE d'Ebolowa sur route Mvangan; <named-content xmlns:xlink="http://www.w3.org/1999/xlink" content-type="dwc:verbatimCoordinates" xlink:type="simple"><named-content content-type="geo-json" specific-use="{&#34;type&#34;:&#34;Point&#34;,&#34;coordinates&#34;:[11.750000,2.716667]}" id="NCID0ED3KM" xlink:type="simple">2°43'N, 11°45'E</named-content></named-content>; 24 Jan. 1970 – South-West Region • A. Staudt 556 (K), Johann – Albrechtshöhe, Johann – Albrechtshohe, Kumba area; <named-content xmlns:xlink="http://www.w3.org/1999/xlink" content-type="dwc:verbatimCoordinates" xlink:type="simple"><named-content content-type="geo-json" specific-use="{&#34;type&#34;:&#34;Point&#34;,&#34;coordinates&#34;:[9.200000,4.166667]}" id="NCID0EL3KM" xlink:type="simple">4°10'N, 9°12'E</named-content></named-content>; 1896. Central African Republic – Basse-Kotto • C. Tisserant 1363 (P), Galerie Riv. Moku Sikumdu 10 km N.O. Alindas; <named-content xmlns:xlink="http://www.w3.org/1999/xlink" content-type="dwc:verbatimCoordinates" xlink:type="simple"><named-content content-type="geo-json" specific-use="{&#34;type&#34;:&#34;Point&#34;,&#34;coordinates&#34;:[21.085483,5.173433]}" id="NCID0ET3KM" xlink:type="simple">5°10'24.36'N, 21°05'07.74'E</named-content></named-content>; 19 Nov. 1927 – Lobaye • Équipe C. Tisserant 1504 (BM, BR, K, P); Mbaïki, Boukoko; <named-content xmlns:xlink="http://www.w3.org/1999/xlink" content-type="dwc:verbatimCoordinates" xlink:type="simple"><named-content content-type="geo-json" specific-use="{&#34;type&#34;:&#34;Point&#34;,&#34;coordinates&#34;:[17.933333,3.900000]}" id="NCID0E23KM" xlink:type="simple">3°54'N, 17°56'E</named-content></named-content>; 15 Jun. 1949 • Équipe C. Tisserant 2136 (BR, P); Mbaïki, Boukoko; <named-content xmlns:xlink="http://www.w3.org/1999/xlink" content-type="dwc:verbatimCoordinates" xlink:type="simple"><named-content content-type="geo-json" specific-use="{&#34;type&#34;:&#34;Point&#34;,&#34;coordinates&#34;:[17.933333,3.900000]}" id="NCID0ED4KM" xlink:type="simple">3°54'N, 17°56'E</named-content></named-content>; 16 Jun. 1951 • Équipe C. Tisserant 2198 (BM, BR, P); Mbaïki, Boukoko; <named-content xmlns:xlink="http://www.w3.org/1999/xlink" content-type="dwc:verbatimCoordinates" xlink:type="simple"><named-content content-type="geo-json" specific-use="{&#34;type&#34;:&#34;Point&#34;,&#34;coordinates&#34;:[17.933333,3.900000]}" id="NCID0EL4KM" xlink:type="simple">3°54'N, 17°56'E</named-content></named-content>; 17 Aug. 1951 • Équipe C. Tisserant 2241 (BM, BR, K, P, P); Mbaïki, Boukoko; <named-content xmlns:xlink="http://www.w3.org/1999/xlink" content-type="dwc:verbatimCoordinates" xlink:type="simple"><named-content content-type="geo-json" specific-use="{&#34;type&#34;:&#34;Point&#34;,&#34;coordinates&#34;:[17.933333,3.900000]}" id="NCID0ET4KM" xlink:type="simple">3°54'N, 17°56'E</named-content></named-content>; 13 Sep. 1951 • F.J. Badré 239 (B, P); Mbaïki, Mbaiki, Bord de la Lobaye – Forêt 30 km S de Mbaïki; <named-content xmlns:xlink="http://www.w3.org/1999/xlink" content-type="dwc:verbatimCoordinates" xlink:type="simple"><named-content content-type="geo-json" specific-use="{&#34;type&#34;:&#34;Point&#34;,&#34;coordinates&#34;:[18.015839,3.640417]}" id="NCID0E24KM" xlink:type="simple">3°38'25.5'N, 18°00'57.02'E</named-content></named-content>; 06 Nov. 1968. Democratic Republic of the Congo – Bas-Congo • F.H.E.A.W. Robyns 233 (BR); Madimba, Kisantu, Station Rwé droite, Inkisi; <named-content xmlns:xlink="http://www.w3.org/1999/xlink" content-type="dwc:verbatimCoordinates" xlink:type="simple"><named-content content-type="geo-json" specific-use="{&#34;type&#34;:&#34;Point&#34;,&#34;coordinates&#34;:[15.083333,-5.133333]}" id="NCID0ED5KM" xlink:type="simple">5°08'S, 15°05'E</named-content></named-content>; 10 Jul. 1925 • J. Gillet 22 (BR (BR0000014588372)); Madimba; 1899 – Maniema • C.E.N. Ewango 2664 (MO), Territoire de Kailo, PArc National de la Lomami. Localité Katopa (Camp); <named-content xmlns:xlink="http://www.w3.org/1999/xlink" content-type="dwc:verbatimCoordinates" xlink:type="simple"><named-content content-type="geo-json" specific-use="{&#34;type&#34;:&#34;Point&#34;,&#34;coordinates&#34;:[25.109444,-2.781111]}" id="NCID0EL5KM" xlink:type="simple">2°46'52'S, 25°06'34'E</named-content></named-content>; alt. 458 m; 21 Mar. 2015 – Orientale • J. Bokdam 3388 (KIS, WAG); Kisangani, 10 km W of Kisangani, near Lindi river; <named-content xmlns:xlink="http://www.w3.org/1999/xlink" content-type="dwc:verbatimCoordinates" xlink:type="simple"><named-content content-type="geo-json" specific-use="{&#34;type&#34;:&#34;Point&#34;,&#34;coordinates&#34;:[25.100000,0.550000]}" id="NCID0ET5KM" xlink:type="simple">0°33'N, 25°06'E</named-content></named-content>; 19 Nov. 1971 • J.-P.A. Lebrun 2487 (P); Buta, Buta-Uele; <named-content xmlns:xlink="http://www.w3.org/1999/xlink" content-type="dwc:verbatimCoordinates" xlink:type="simple"><named-content content-type="geo-json" specific-use="{&#34;type&#34;:&#34;Point&#34;,&#34;coordinates&#34;:[24.749911,2.804533]}" id="NCID0E25KM" xlink:type="simple">2°48'16.32'N, 24°44'59.68'E</named-content></named-content>; Mar. 1931 • J.L.P. Louis 13423 (EA, K, MO, P); Isangi, Bassao (île), Un peu en aval de Liléko; <named-content xmlns:xlink="http://www.w3.org/1999/xlink" content-type="dwc:verbatimCoordinates" xlink:type="simple"><named-content content-type="geo-json" specific-use="{&#34;type&#34;:&#34;Point&#34;,&#34;coordinates&#34;:[24.200000,0.900000]}" id="NCID0ED6KM" xlink:type="simple">0°54'N, 24°12'E</named-content></named-content>; alt. 470 m; 26 Jan. 1938 • M.D.J. Laurent 1618 (BR); Banalia, Bomaneh; <named-content xmlns:xlink="http://www.w3.org/1999/xlink" content-type="dwc:verbatimCoordinates" xlink:type="simple"><named-content content-type="geo-json" specific-use="{&#34;type&#34;:&#34;Point&#34;,&#34;coordinates&#34;:[23.783333,1.300000]}" id="NCID0EL6KM" xlink:type="simple">1°18'N, 23°47'E</named-content></named-content>; 04 Mar. 1906 • R.G.A. Germain 4757 (K), à l'W de Basoko, embouchure de la Lombo; <named-content xmlns:xlink="http://www.w3.org/1999/xlink" content-type="dwc:verbatimCoordinates" xlink:type="simple"><named-content content-type="geo-json" specific-use="{&#34;type&#34;:&#34;Point&#34;,&#34;coordinates&#34;:[23.579572,1.237453]}" id="NCID0ET6KM" xlink:type="simple">1°14'14.83'N, 23°34'46.46'E</named-content></named-content>; Feb. 1949 • R.G.A. Germain 4804 (P), Yankeleli, près d'Isangi; <named-content xmlns:xlink="http://www.w3.org/1999/xlink" content-type="dwc:verbatimCoordinates" xlink:type="simple"><named-content content-type="geo-json" specific-use="{&#34;type&#34;:&#34;Point&#34;,&#34;coordinates&#34;:[24.204167,0.741944]}" id="NCID0E26KM" xlink:type="simple">0°44'31'N, 24°12'15'E</named-content></named-content>; Apr. 1949 • R.G.A. Germain 50 (B, K, P); Isangi, village de Yafolo, rives gauche en amont d'Isangi; <named-content xmlns:xlink="http://www.w3.org/1999/xlink" content-type="dwc:verbatimCoordinates" xlink:type="simple"><named-content content-type="geo-json" specific-use="{&#34;type&#34;:&#34;Point&#34;,&#34;coordinates&#34;:[24.270278,0.779444]}" id="NCID0EDALM" xlink:type="simple">0°46'46'N, 24°16'13'E</named-content></named-content>; alt. 470 m; 21 Dec. 1939 • R.G.A. Germain 8207 (K, M); Isangi, île Esali III (en aval d'Isangi); <named-content xmlns:xlink="http://www.w3.org/1999/xlink" content-type="dwc:verbatimCoordinates" xlink:type="simple"><named-content content-type="geo-json" specific-use="{&#34;type&#34;:&#34;Point&#34;,&#34;coordinates&#34;:[24.218925,0.893031]}" id="NCID0ELALM" xlink:type="simple">0°53'34.91'N, 24°13'08.13'E</named-content></named-content>; Feb. 1953 • R.G.A. Germain 8769 (K); Isangi, Yabwesu-Ogeto (Bas Lomami); <named-content xmlns:xlink="http://www.w3.org/1999/xlink" content-type="dwc:verbatimCoordinates" xlink:type="simple"><named-content content-type="geo-json" specific-use="{&#34;type&#34;:&#34;Point&#34;,&#34;coordinates&#34;:[23.900000,0.633333]}" id="NCID0ETALM" xlink:type="simple">0°38'N, 23°54'E</named-content></named-content>; 05 Apr. 1956 – Unknown major area • M.D.J. Laurent s.n (BR); <named-content xmlns:xlink="http://www.w3.org/1999/xlink" content-type="dwc:verbatimCoordinates" xlink:type="simple"><named-content content-type="geo-json" specific-use="{&#34;type&#34;:&#34;Point&#34;,&#34;coordinates&#34;:[23.800000,1.316667]}" id="NCID0E2ALM" xlink:type="simple">1°19'N, 23°48'E</named-content></named-content>; 04 Mar. 1906. Gabon – Moyen-Ogooué • T.O.B.E.B. Stévart 4523 (LBV, MO, P), Mabounié, along the Ngounié River; <named-content xmlns:xlink="http://www.w3.org/1999/xlink" content-type="dwc:verbatimCoordinates" xlink:type="simple"><named-content content-type="geo-json" specific-use="{&#34;type&#34;:&#34;Point&#34;,&#34;coordinates&#34;:[10.556389,0.833056]}" id="NCID0EDBLM" xlink:type="simple">0°49'59'N, 10°33'23'E</named-content></named-content>; alt. 18 m; 11 May. 2012 – Ngounié • O.L.S. Lachenaud 1384 (BR, BRLU, LBV, MO, P, WAG), Mabounié, rive gauche de la Ngounié juste en aval du débarcadère; <named-content xmlns:xlink="http://www.w3.org/1999/xlink" content-type="dwc:verbatimCoordinates" xlink:type="simple"><named-content content-type="geo-json" specific-use="{&#34;type&#34;:&#34;Point&#34;,&#34;coordinates&#34;:[10.499167,0.811111]}" id="NCID0ELBLM" xlink:type="simple">0°48'40'N, 10°29'57'E</named-content></named-content>; alt. 24 m; 15 Nov. 2013 • Ogooué-Lolo • F.J. Breteler 6647 (LBV, P, WAG), 4 km SW of Lastoursville, right side Ogooué R; <named-content xmlns:xlink="http://www.w3.org/1999/xlink" content-type="dwc:verbatimCoordinates" xlink:type="simple"><named-content content-type="geo-json" specific-use="{&#34;type&#34;:&#34;Point&#34;,&#34;coordinates&#34;:[12.683333,0.833333]}" id="NCID0ETBLM" xlink:type="simple">0°50'N, 12°41'E</named-content></named-content>; 25 Sep. 1970 – Woleu-Ntem • G.M.P.C. Le Testu 9027 (BM, P), region de Bitam, Meyo kyè; <named-content xmlns:xlink="http://www.w3.org/1999/xlink" content-type="dwc:verbatimCoordinates" xlink:type="simple"><named-content content-type="geo-json" specific-use="{&#34;type&#34;:&#34;Point&#34;,&#34;coordinates&#34;:[11.366667,2.166667]}" id="NCID0E2BLM" xlink:type="simple">2°10'N, 11°22'E</named-content></named-content>; Mar. 1933 • J.J. Wieringa 660 (WAG), c. 85 km N of Makokou, Minkébé district, Nsye valley; <named-content xmlns:xlink="http://www.w3.org/1999/xlink" content-type="dwc:verbatimCoordinates" xlink:type="simple"><named-content content-type="geo-json" specific-use="{&#34;type&#34;:&#34;Point&#34;,&#34;coordinates&#34;:[12.933333,1.366667]}" id="NCID0EDCLM" xlink:type="simple">1°22'N, 12°56'E</named-content></named-content>; alt. 505 m; 27 Feb. 1990 • MINKébé Series W626 (K, LBV, MAKOK, MO, P, WAG), Minkébé area, river Nouna; <named-content xmlns:xlink="http://www.w3.org/1999/xlink" content-type="dwc:verbatimCoordinates" xlink:type="simple"><named-content content-type="geo-json" specific-use="{&#34;type&#34;:&#34;Point&#34;,&#34;coordinates&#34;:[12.850000,1.716667]}" id="NCID0ELCLM" xlink:type="simple">1°43'N, 12°51'E</named-content></named-content>; 16 Dec. 1990. Republic of the Congo – Pool • A.J.B. Chevalier 4176 (P), Brazzaville; <named-content xmlns:xlink="http://www.w3.org/1999/xlink" content-type="dwc:verbatimCoordinates" xlink:type="simple"><named-content content-type="geo-json" specific-use="{&#34;type&#34;:&#34;Point&#34;,&#34;coordinates&#34;:[15.283333,-4.266667]}" id="NCID0ETCLM" xlink:type="simple">4°16'S, 15°17'E</named-content></named-content>; Jul. 1902.</p></tp:treatment-sec></tp:taxon-treatment>
