# Supplementary material for: ﻿Phylogenomic inference of the African tribe Monodoreae (Annonaceae) and taxonomic revision of Dennettia, Uvariodendron and Uvariopsis
Source: PhytoKeys. 2023 Sep 22;233:1–200. doi: 10.3897/phytokeys.233.103096 (PMC10552675; doi:10.3897/phytokeys.233.103096)
Supplement: XML Treatment for Uvariopsis congolana [file phytokeys.233.103096-treatment32.xml]

<!DOCTYPE tp:taxon-treatment
  PUBLIC "-//TaxonX//DTD Taxonomic Treatment Publishing DTD v0 20100105//EN" "tax-treatment-NSO.dtd">
<tp:taxon-treatment xmlns:tp="http://www.plazi.org/taxpub"><tp:treatment-meta><kwd-group><label>Taxon classification</label><kwd>
                <named-content content-type="kingdom">Plantae</named-content>
              </kwd><kwd>
                <named-content content-type="order">Magnoliales</named-content>
              </kwd><kwd>
                <named-content content-type="family">Annonaceae</named-content>
              </kwd></kwd-group><mixed-citation publication-type="journal"><person-group><name><surname>Dagallier</surname><given-names>Léo-Paul M. J.</given-names></name><name><surname>Mbago</surname><given-names>Frank M.</given-names></name><name><surname>Couderc</surname><given-names>Marie</given-names></name><name><surname>Gaudeul</surname><given-names>Myriam</given-names></name><name><surname>Grall</surname><given-names>Aurélie</given-names></name><name><surname>Loup</surname><given-names>Caroline</given-names></name><name><surname>Wieringa</surname><given-names>Jan J.</given-names></name><name><surname>Sonké</surname><given-names>Bonaventure</given-names></name><name><surname>Couvreur</surname><given-names>Thomas L. P.</given-names></name></person-group><article-title>﻿Phylogenomic inference of the African tribe Monodoreae (<tp:taxon-name><tp:taxon-name-part taxon-name-part-type="family">Annonaceae</tp:taxon-name-part></tp:taxon-name>) and taxonomic revision of <italic><tp:taxon-name><tp:taxon-name-part taxon-name-part-type="genus" reg="Dennettia">Dennettia</tp:taxon-name-part></tp:taxon-name></italic>, <italic><tp:taxon-name><tp:taxon-name-part taxon-name-part-type="genus" reg="Uvariodendron">Uvariodendron</tp:taxon-name-part></tp:taxon-name></italic> and <italic><tp:taxon-name><tp:taxon-name-part taxon-name-part-type="genus" reg="Uvariopsis">Uvariopsis</tp:taxon-name-part></tp:taxon-name></italic></article-title><source>PhytoKeys</source><day>22</day><month>09</month><year>2023</year><volume>233</volume><fpage>1</fpage><lpage>200</lpage><pub-id pub-id-type="doi">10.3897/phytokeys.233.103096</pub-id></mixed-citation></tp:treatment-meta><tp:nomenclature><label>﻿</label><tp:taxon-name>
              <tp:taxon-name-part taxon-name-part-type="genus" reg="Uvariopsis">Uvariopsis</tp:taxon-name-part>
              <tp:taxon-name-part taxon-name-part-type="species" reg="congolana">congolana</tp:taxon-name-part>
            </tp:taxon-name><tp:taxon-authority>(De Wild.) Fries, Ark. Bot. ser. 2, 3: 42 (1953)</tp:taxon-authority><xref ref-type="fig" rid="F57">Figs 57</xref><xref ref-type="fig" rid="F58">, 58</xref><tp:nomenclature-citation-list><tp:nomenclature-citation><tp:taxon-name>
                  <tp:taxon-name-part taxon-name-part-type="status">≡</tp:taxon-name-part>
                  <tp:taxon-name-part taxon-name-part-type="genus" reg="Thonnera">Thonnera</tp:taxon-name-part>
                  <tp:taxon-name-part taxon-name-part-type="species" reg="congolana">congolana</tp:taxon-name-part>
                </tp:taxon-name><comment> De Wild., Ann. Mus. Congo Belge, Bot. sér. 5, 3(1): 86 (1909). Type. Democratic Republic of the Congo – Equateur • F. Thonner 100 (holotype: BR! (BR0000008824394, BR0000008824202), sheet designated in <xref ref-type="bibr" rid="B47">Couvreur et al (2022)</xref>; isotypes BR! (BR0000008824219)), Libako près Ngali (Mongala); <named-content xmlns:xlink="http://www.w3.org/1999/xlink" content-type="dwc:verbatimCoordinates" xlink:type="simple"><named-content content-type="geo-json" specific-use="{&#34;type&#34;:&#34;Point&#34;,&#34;coordinates&#34;:[21.500000,2.650000]}" id="NCID0E4ELM" xlink:type="simple">2°39'N, 21°30'E</named-content></named-content>; alt. 450 m; 22 Sep. 1896. </comment></tp:nomenclature-citation></tp:nomenclature-citation-list></tp:nomenclature><tp:treatment-sec sec-type="description" id="SECID0ECFLM"><title>Description.</title><p>Tree 1.5–10 m tall, D.B.H ca. 5 cm; young branches pubescent to glabrous, blackish when dry, old branches glabrous. Petiole 2–5 mm long, 1.5–4 mm wide, pubescent to glabrous. Leaf lamina 163–300 mm long, 44–110 mm wide, length:width ratio 2.4–4, (elliptic) oblong to obovate, papyraceous to coriaceous, base acute to rounded, apex attenuate to acuminate, acumen 2.5–22 mm long, surface above glabrous, surface below sparsely pubescent at base to glabrous when young, glabrous when old; midrib impressed above, raised below, glabrous above, sparsely pubescent to glabrous below; secondary veins 8–17 pairs, brochidodromous to weakly brochidodromous, impressed above, raised below; tertiary veins reticulate. Flowers unisexual, male and female flowers dimorphic, on same individuals (plant monoecious). Flower buds conical to pyramidal. Male inflorescences borne on trunk mainly at ground level, sometimes up to 1 m, composed of 1 to 3 flowers, clumped with other male or female inflorescences. Peduncle inconspicuous. Flower pedicel 95–200 mm long, 1–2 mm in diameter, sparsely pubescent. Bracts 1 to 3 from base towards the lower half of the pedicel, upper bract 1–3 mm long, 1–4 mm wide, depressed ovate, adpressed, semi clasping the pedicel, pubescent outside, glabrous inside. Sepals 2, 2–6.5 mm long, 2–10 mm wide, depressed ovate, free to basally fused, pubescent outside, glabrous inside, color unknown. Petals 3, 11–20 mm long, 9–22 mm wide, length:width ratio 0.8–2, broadly ovate to ovate, fused at base over ca. 30% of the petal length, pubescent to glabrate outside, glabrous inside, pinkish outside. Stamens numerous (exact number unknown), ca. 0.5 mm long, ca. 0.5 mm wide, anthers linear, connective prolongation truncate or absent. Female inflorescences borne on trunk mainly at ground level, sometimes up to 1 m, composed of 1 to 3 flowers, clumped with other male or female inflorescences. Flower pedicel 200–430 mm long, 1–2 mm in diameter, sparsely pubescent. Bracts 1 to 3 from base towards the lower half of the pedicel, upper bract 1–3 mm long, 1–4 mm wide, depressed ovate, adpressed, semi clasping the pedicel, pubescent outside, glabrous inside. Sepals 2, 2–6.5 mm long, 2–10 mm wide, depressed ovate, free to basally fused, pubescent outside, glabrous inside, color unknown. Petals 3, 11–20 mm long, 9–22 mm wide, length:width ratio 0.8–2, broadly ovate to ovate, fused at base over ca. 30% of the petal length, pubescent to glabrate outside, glabrous inside, pinkish outside. Carpels 20 to 40, 2–3.5 mm long, 0.6–1.5 mm wide, densely pubescent, free; stigma ca. 0.5 mm long, ca. 1 mm wide. Fruiting pedicel 200–400 mm long, 1–3 mm in diameter, sparsely pubescent to glabrous. Monocarps, 1–5, 50–80 mm long, 12–32 mm wide, length:width ratio 2.5–3.7, cylindrical, with ca. 4 longitudinal ridge, sparsely pubescent to glabrous, reddish, stipitate; stipe 3–4 mm long, 3–4 mm wide, sparsely pubescent to glabrous. Seeds (2) 6–16 per monocarp, uniseriate to biseriate, ca. 13 mm long, ca. 11 mm wide, ellipsoid, with a longitudinal ridge.</p><fig id="F57" position="float" orientation="portrait"><object-id xmlns:xlink="http://www.w3.org/1999/xlink" content-type="doi" xlink:type="simple">10.3897/phytokeys.233.103096.figure57</object-id><label>Figure 57.</label><caption><p><italic><tp:taxon-name><tp:taxon-name-part taxon-name-part-type="genus" reg="Uvariopsis">Uvariopsis</tp:taxon-name-part><tp:taxon-name-part taxon-name-part-type="species" reg="congolana">congolana</tp:taxon-name-part></tp:taxon-name></italic> (De Wild.) Fries <bold>A</bold> leaves, lower side <bold>B</bold> trunk with long flowering pedicels <bold>C</bold> flower bud, side view <bold>D</bold> male flower, side view, note the long pedicel <bold>E</bold> detail of male flower, two petals removed, side view <bold>F</bold> stamen <bold>G</bold> female flower, top view, note the long pedicel <bold>H</bold> female flower, bottom view, note the two sepals <bold>I</bold> longitudinal section of female flower <bold>J</bold> carpel, front view and detail of ovules <bold>A, G</bold> from Hallé 3039 <bold>B–F, H–J</bold> from Hallé 2817. Drawings by Hélène Lamourdedieu, from <xref ref-type="bibr" rid="B117">Le Thomas (1969</xref>; pl. 55, p. 305), Publications Scientifiques du Muséum national d’Histoire naturelle, Paris.</p></caption><graphic xmlns:xlink="http://www.w3.org/1999/xlink" xlink:href="phytokeys-233-001_article-103096__-g057.jpg" position="float" orientation="portrait" xlink:type="simple" id="oo_909916.jpg"><uri content-type="original_file" xlink:type="simple">https://binary.pensoft.net/fig/909916</uri></graphic></fig></tp:treatment-sec><tp:treatment-sec sec-type="distribution" id="SECID0E2GLM"><title>Distribution.</title><p>Element of the Lower Guinean Domain and Congolia Domain of the Guineo-Congolian Region: Democratic Republic of the Congo, Gabon, Republic of the Congo.</p><fig id="F58" position="float" orientation="portrait"><object-id xmlns:xlink="http://www.w3.org/1999/xlink" content-type="doi" xlink:type="simple">10.3897/phytokeys.233.103096.figure58</object-id><label>Figure 58.</label><caption><p>Distribution map of <italic><tp:taxon-name><tp:taxon-name-part taxon-name-part-type="genus" reg="Uvariopsis">Uvariopsis</tp:taxon-name-part><tp:taxon-name-part taxon-name-part-type="species" reg="congolana">congolana</tp:taxon-name-part></tp:taxon-name></italic>. Shades of grey represent elevation, from white (sea level) to darker grey (higher elevation). The inset shows the extent of the map over Africa.</p></caption><graphic xmlns:xlink="http://www.w3.org/1999/xlink" xlink:href="phytokeys-233-001_article-103096__-g058.jpg" position="float" orientation="portrait" xlink:type="simple" id="oo_909917.jpg"><uri content-type="original_file" xlink:type="simple">https://binary.pensoft.net/fig/909917</uri></graphic></fig></tp:treatment-sec><tp:treatment-sec sec-type="habitat" id="SECID0EYHLM"><title>Habitat and ecology.</title><p>Lowland or premontane mature or old secondary rain forest, sometimes in swamp. Altitude: 200–1000 m asl.</p></tp:treatment-sec><tp:treatment-sec sec-type="phenology" id="SECID0E4HLM"><title>Phenology.</title><p>Flowers collected in March and from August to December. Fruits collected in April, June and December.</p></tp:treatment-sec><tp:treatment-sec sec-type="Vernacular names" id="SECID0ECILM"><title>Vernacular names.</title><p>Democratic Republic of the Congo: ‘Asweswe’ in Kimanga (Bokdam 3733), ‘Akobibi’ in Kibila (Ewango 617), ‘Tatakubisa’ (Hart 672).</p></tp:treatment-sec><tp:treatment-sec sec-type="notes" id="SECID0EHILM"><title>Notes.</title><p>Without any flower, this species resemble <italic><tp:taxon-name><tp:taxon-name-part taxon-name-part-type="genus" reg="Uvariopsis">Up.</tp:taxon-name-part><tp:taxon-name-part taxon-name-part-type="species" reg="dioica">dioica</tp:taxon-name-part></tp:taxon-name></italic>, <italic><tp:taxon-name><tp:taxon-name-part taxon-name-part-type="genus" reg="Uvariopsis">Up.</tp:taxon-name-part><tp:taxon-name-part taxon-name-part-type="species" reg="guineensis">guineensis</tp:taxon-name-part></tp:taxon-name></italic>, <italic><tp:taxon-name><tp:taxon-name-part taxon-name-part-type="genus" reg="Uvariopsis">Up.</tp:taxon-name-part><tp:taxon-name-part taxon-name-part-type="species" reg="pedunculosa">pedunculosa</tp:taxon-name-part></tp:taxon-name></italic> and <italic><tp:taxon-name><tp:taxon-name-part taxon-name-part-type="genus" reg="Uvariopsis">Up.</tp:taxon-name-part><tp:taxon-name-part taxon-name-part-type="species" reg="solheidii">solheidii</tp:taxon-name-part></tp:taxon-name></italic> in having oblong to obovate leaves, with acute to rounded base and attenuate to acuminate apex. However, when flowering, <italic><tp:taxon-name><tp:taxon-name-part taxon-name-part-type="genus" reg="Uvariopsis">Up.</tp:taxon-name-part><tp:taxon-name-part taxon-name-part-type="species" reg="congolana">congolana</tp:taxon-name-part></tp:taxon-name></italic> differs from all the other <italic><tp:taxon-name><tp:taxon-name-part taxon-name-part-type="genus" reg="Uvariopsis">Uvariopsis</tp:taxon-name-part></tp:taxon-name></italic> species with flowers with 2 sepals and 3 petals (vs. 2 sepals and 4 petals in other <italic><tp:taxon-name><tp:taxon-name-part taxon-name-part-type="genus" reg="Uvariopsis">Uvariopsis</tp:taxon-name-part></tp:taxon-name></italic> species). Its female flower pedicels and fruiting pedicels are longer comprised between 20 and 40 cm, which is longer than in the other <italic><tp:taxon-name><tp:taxon-name-part taxon-name-part-type="genus" reg="Uvariopsis">Uvariopsis</tp:taxon-name-part></tp:taxon-name></italic> species (except <italic><tp:taxon-name><tp:taxon-name-part taxon-name-part-type="genus" reg="Uvariopsis">Up.</tp:taxon-name-part><tp:taxon-name-part taxon-name-part-type="species" reg="pedunculosa">pedunculosa</tp:taxon-name-part></tp:taxon-name></italic> that has pedicels that can reach 33 cm). <italic><tp:taxon-name><tp:taxon-name-part taxon-name-part-type="genus" reg="Uvariopsis">Up.</tp:taxon-name-part><tp:taxon-name-part taxon-name-part-type="species" reg="congolana">congolana</tp:taxon-name-part></tp:taxon-name></italic> differs from <italic><tp:taxon-name><tp:taxon-name-part taxon-name-part-type="genus" reg="Uvariopsis">Up.</tp:taxon-name-part><tp:taxon-name-part taxon-name-part-type="species" reg="pedunculosa">pedunculosa</tp:taxon-name-part></tp:taxon-name></italic> in having less 20 to 40 carpels (vs. 50–140 in <italic><tp:taxon-name><tp:taxon-name-part taxon-name-part-type="genus" reg="Uvariopsis">Up.</tp:taxon-name-part><tp:taxon-name-part taxon-name-part-type="species" reg="pedunculosa">pedunculosa</tp:taxon-name-part></tp:taxon-name></italic>), and monocarps marked with longitudinal ridges (vs. monocarps verrucose in <italic><tp:taxon-name><tp:taxon-name-part taxon-name-part-type="genus" reg="Uvariopsis">Up.</tp:taxon-name-part><tp:taxon-name-part taxon-name-part-type="species" reg="pedunculosa">pedunculosa</tp:taxon-name-part></tp:taxon-name></italic>).</p></tp:treatment-sec><tp:treatment-sec sec-type="conservation status" id="SECID0EQMLM"><title>Conservation status.</title><p>This species has been previously assessed as Least Concern LC (<xref ref-type="bibr" rid="B90">Harvey-Brown 2019b</xref>).</p></tp:treatment-sec><tp:treatment-sec sec-type="material" id="SECID0E1MLM"><title>Additional specimens examined.</title><p>Democratic Republic of the Congo – Bandundu • A. Flamigni 10273 (K, M); Mushie, Bolobo; <named-content xmlns:xlink="http://www.w3.org/1999/xlink" content-type="dwc:verbatimCoordinates" xlink:type="simple"><named-content content-type="geo-json" specific-use="{&#34;type&#34;:&#34;Point&#34;,&#34;coordinates&#34;:[16.351200,-2.650878]}" id="NCID0EDNLM" xlink:type="simple">2°39'03.16'S, 16°21'04.32'E</named-content></named-content>; Mar. 1951 • R. Devred 2881 (K), Kwango, Kiyaka; <named-content xmlns:xlink="http://www.w3.org/1999/xlink" content-type="dwc:verbatimCoordinates" xlink:type="simple"><named-content content-type="geo-json" specific-use="{&#34;type&#34;:&#34;Point&#34;,&#34;coordinates&#34;:[18.933333,-5.316667]}" id="NCID0ELNLM" xlink:type="simple">5°19'S, 18°56'E</named-content></named-content>; 13 Mar. 1956 – Equateur • C.M. Evrard 5027 (K); Bolomba, Djoa; <named-content xmlns:xlink="http://www.w3.org/1999/xlink" content-type="dwc:verbatimCoordinates" xlink:type="simple"><named-content content-type="geo-json" specific-use="{&#34;type&#34;:&#34;Point&#34;,&#34;coordinates&#34;:[19.228900,0.348300]}" id="NCID0ETNLM" xlink:type="simple">0°20'53.88'N, 19°13'44.04'E</named-content></named-content>; alt. 327 m; 15 Oct. 1958 – Orientale • C. Domis 3345 (K); Isangi, Yangambi; <named-content xmlns:xlink="http://www.w3.org/1999/xlink" content-type="dwc:verbatimCoordinates" xlink:type="simple"><named-content content-type="geo-json" specific-use="{&#34;type&#34;:&#34;Point&#34;,&#34;coordinates&#34;:[24.450000,0.766667]}" id="NCID0E2NLM" xlink:type="simple">0°46'N, 24°27'E</named-content></named-content>; alt. 470 m; 09 Jan. 1952 • J. Bokdam 3733 (KIS, MO, WAG); Banalia, 20 km along road from Kisangani to Bengamisa; <named-content xmlns:xlink="http://www.w3.org/1999/xlink" content-type="dwc:verbatimCoordinates" xlink:type="simple"><named-content content-type="geo-json" specific-use="{&#34;type&#34;:&#34;Point&#34;,&#34;coordinates&#34;:[25.200000,0.700000]}" id="NCID0EDOLM" xlink:type="simple">0°42'N, 25°12'E</named-content></named-content>; 12 Dec. 1972 • J.L.P. Louis 5762 (B, K); Isangi, Yangambi, Isolowe réserve flore; <named-content xmlns:xlink="http://www.w3.org/1999/xlink" content-type="dwc:verbatimCoordinates" xlink:type="simple"><named-content content-type="geo-json" specific-use="{&#34;type&#34;:&#34;Point&#34;,&#34;coordinates&#34;:[24.500000,0.766667]}" id="NCID0ELOLM" xlink:type="simple">0°46'N, 24°30'E</named-content></named-content>; 12 Aug. 1937 • T.B. Hart 672 (MO); Mambasa, Epulu; <named-content xmlns:xlink="http://www.w3.org/1999/xlink" content-type="dwc:verbatimCoordinates" xlink:type="simple"><named-content content-type="geo-json" specific-use="{&#34;type&#34;:&#34;Point&#34;,&#34;coordinates&#34;:[28.583333,1.416667]}" id="NCID0ETOLM" xlink:type="simple">1°25'N, 28°35'E</named-content></named-content>; alt. 750 m; 14 Aug. 1986 – Unknown major area • C.E.N. Ewango 617 (WAG), Epulu. Zone de Mambasa, Ituri Forest. Afarama; <named-content xmlns:xlink="http://www.w3.org/1999/xlink" content-type="dwc:verbatimCoordinates" xlink:type="simple"><named-content content-type="geo-json" specific-use="{&#34;type&#34;:&#34;Point&#34;,&#34;coordinates&#34;:[28.533333,1.550000]}" id="NCID0E2OLM" xlink:type="simple">1°33'N, 28°32'E</named-content></named-content>; alt. 800 m. Gabon – Ogooué-Ivindo • A. Moungazi 234 (P), Bélinga; <named-content xmlns:xlink="http://www.w3.org/1999/xlink" content-type="dwc:verbatimCoordinates" xlink:type="simple"><named-content content-type="geo-json" specific-use="{&#34;type&#34;:&#34;Point&#34;,&#34;coordinates&#34;:[13.200867,1.140969]}" id="NCID0EDPLM" xlink:type="simple">1°08'27.49'N, 13°12'03.12'E</named-content></named-content>; alt. 850 m • N. Hallé 2817 (K, P, P, U, WAG), Bélinga; <named-content xmlns:xlink="http://www.w3.org/1999/xlink" content-type="dwc:verbatimCoordinates" xlink:type="simple"><named-content content-type="geo-json" specific-use="{&#34;type&#34;:&#34;Point&#34;,&#34;coordinates&#34;:[13.133333,1.083333]}" id="NCID0ELPLM" xlink:type="simple">1°05'N, 13°08'E</named-content></named-content>; alt. 850 m; 27 Oct. 1964 • N. Hallé 3039 (P), Bélinga; <named-content xmlns:xlink="http://www.w3.org/1999/xlink" content-type="dwc:verbatimCoordinates" xlink:type="simple"><named-content content-type="geo-json" specific-use="{&#34;type&#34;:&#34;Point&#34;,&#34;coordinates&#34;:[13.133333,1.083333]}" id="NCID0ETPLM" xlink:type="simple">1°05'N, 13°08'E</named-content></named-content>; 06 Nov. 1964 • N. Hallé; A. Le Thomas 64 (K, P), Bélinga, mines de fer, route de Massaka; <named-content xmlns:xlink="http://www.w3.org/1999/xlink" content-type="dwc:verbatimCoordinates" xlink:type="simple"><named-content content-type="geo-json" specific-use="{&#34;type&#34;:&#34;Point&#34;,&#34;coordinates&#34;:[13.200000,1.050000]}" id="NCID0E2PLM" xlink:type="simple">1°03'N, 13°12'E</named-content></named-content>; 17 Jul. 1966 – Ogooué-Maritime • J.C. Arends 696 (LBV, MO, P, WAG), Doudou Mountains; <named-content xmlns:xlink="http://www.w3.org/1999/xlink" content-type="dwc:verbatimCoordinates" xlink:type="simple"><named-content content-type="geo-json" specific-use="{&#34;type&#34;:&#34;Point&#34;,&#34;coordinates&#34;:[10.333333,-2.250000]}" id="NCID0EDQLM" xlink:type="simple">2°15'S, 10°20'E</named-content></named-content>; alt. 670 m; 08 Dec. 1984 • M.S.M. Sosef 1161 (LBV, MO, P, WAG), Monts Doudou, à ± 40 km au Nord-Ouest de Doussala, autour du campement II; <named-content xmlns:xlink="http://www.w3.org/1999/xlink" content-type="dwc:verbatimCoordinates" xlink:type="simple"><named-content content-type="geo-json" specific-use="{&#34;type&#34;:&#34;Point&#34;,&#34;coordinates&#34;:[10.400000,-2.216667]}" id="NCID0ELQLM" xlink:type="simple">2°13'S, 10°24'E</named-content></named-content>; alt. 425 m; 08 Apr. 2000 – Woleu-Ntem • M.E. Leal 2335 (MO, WAG), Crystal Mountains National Park. Mt. Mekie; <named-content xmlns:xlink="http://www.w3.org/1999/xlink" content-type="dwc:verbatimCoordinates" xlink:type="simple"><named-content content-type="geo-json" specific-use="{&#34;type&#34;:&#34;Point&#34;,&#34;coordinates&#34;:[11.227222,0.437778]}" id="NCID0ETQLM" xlink:type="simple">0°26'16'N, 11°13'38'E</named-content></named-content>; alt. 951 m; 20 Nov. 2008. Republic of the Congo – Lékoumou • P. Sita 3209 (P), District de Zanaga, forêt de Mouoni; <named-content xmlns:xlink="http://www.w3.org/1999/xlink" content-type="dwc:verbatimCoordinates" xlink:type="simple"><named-content content-type="geo-json" specific-use="{&#34;type&#34;:&#34;Point&#34;,&#34;coordinates&#34;:[13.833333,-2.850000]}" id="NCID0E2QLM" xlink:type="simple">2°51'S, 13°50'E</named-content></named-content>; 08 Dec. 1971 – Plateaux • P. Sita 3351 (WAG), région de N'Gouala (Fort-Soufflay); <named-content xmlns:xlink="http://www.w3.org/1999/xlink" content-type="dwc:verbatimCoordinates" xlink:type="simple"><named-content content-type="geo-json" specific-use="{&#34;type&#34;:&#34;Point&#34;,&#34;coordinates&#34;:[14.900000,-2.016667]}" id="NCID0EDRLM" xlink:type="simple">2°01'S, 14°54'E</named-content></named-content>; 05 Jun. 1972.</p></tp:treatment-sec><ref-list><ref id="B117"><mixed-citation xmlns:xlink="http://www.w3.org/1999/xlink" xlink:type="simple"><person-group><name name-style="western"><surname>Le Thomas</surname><given-names>A</given-names></name></person-group> (<year>1969</year>) <source>Flore du Gabon 16 – Annonacées.</source><publisher-name>Muséum National d’Histoire Naturelle</publisher-name>, <publisher-loc>Paris</publisher-loc>, <size units="page">371 pp</size>.</mixed-citation></ref><ref id="B47"><mixed-citation xmlns:xlink="http://www.w3.org/1999/xlink" xlink:type="simple"><person-group><name name-style="western"><surname>Couvreur</surname><given-names>TLP</given-names></name><name name-style="western"><surname>Dagallier</surname><given-names>L-PMJ</given-names></name><name name-style="western"><surname>Crozier</surname><given-names>F</given-names></name><name name-style="western"><surname>Ghogue</surname><given-names>J-P</given-names></name><name name-style="western"><surname>Hoekstra</surname><given-names>PH</given-names></name><name name-style="western"><surname>Kamdem</surname><given-names>NG</given-names></name><name name-style="western"><surname>Johnson</surname><given-names>DM</given-names></name><name name-style="western"><surname>Murray</surname><given-names>NA</given-names></name><name name-style="western"><surname>Sonké</surname><given-names>B</given-names></name></person-group> (<year>2022</year>) <article-title>Flora of Cameroon – <tp:taxon-name><tp:taxon-name-part taxon-name-part-type="family">Annonaceae</tp:taxon-name-part></tp:taxon-name> (Vol. 45).</article-title><source>PhytoKeys</source><volume>207</volume>: <fpage>1</fpage>–<lpage>532</lpage>. <ext-link xlink:href="10.3897/phytokeys.207.61432" ext-link-type="doi" xlink:type="simple">https://doi.org/10.3897/phytokeys.207.61432</ext-link></mixed-citation></ref><ref id="B90"><mixed-citation xmlns:xlink="http://www.w3.org/1999/xlink" xlink:type="simple"><person-group><name name-style="western"><surname>Harvey-Brown</surname><given-names>Y</given-names></name></person-group> (<year>2019b</year>) <italic><tp:taxon-name><tp:taxon-name-part taxon-name-part-type="genus">Uvariopsis</tp:taxon-name-part><tp:taxon-name-part taxon-name-part-type="species">congolana</tp:taxon-name-part></tp:taxon-name></italic>. The IUCN Red List of Threatened Species 2019: e.T133045403A149068858. <ext-link xlink:href="10.2305/IUCN.UK.2019-2.RLTS.T133045403A149068858.en" ext-link-type="doi" xlink:type="simple">https://doi.org/10.2305/IUCN.UK.2019-2.RLTS.T133045403A149068858.en</ext-link></mixed-citation></ref></ref-list></tp:taxon-treatment>
