# Supplementary material for: ﻿Phylogenomic inference of the African tribe Monodoreae (Annonaceae) and taxonomic revision of Dennettia, Uvariodendron and Uvariopsis
Source: PhytoKeys. 2023 Sep 22;233:1–200. doi: 10.3897/phytokeys.233.103096 (PMC10552675; doi:10.3897/phytokeys.233.103096)
Supplement: XML Treatment for Uvariopsis dicaprio [file phytokeys.233.103096-treatment33.xml]

<!DOCTYPE tp:taxon-treatment
  PUBLIC "-//TaxonX//DTD Taxonomic Treatment Publishing DTD v0 20100105//EN" "tax-treatment-NSO.dtd">
<tp:taxon-treatment xmlns:tp="http://www.plazi.org/taxpub"><tp:treatment-meta><kwd-group><label>Taxon classification</label><kwd>
                <named-content content-type="kingdom">Plantae</named-content>
              </kwd><kwd>
                <named-content content-type="order">Magnoliales</named-content>
              </kwd><kwd>
                <named-content content-type="family">Annonaceae</named-content>
              </kwd></kwd-group><mixed-citation publication-type="journal"><person-group><name><surname>Dagallier</surname><given-names>Léo-Paul M. J.</given-names></name><name><surname>Mbago</surname><given-names>Frank M.</given-names></name><name><surname>Couderc</surname><given-names>Marie</given-names></name><name><surname>Gaudeul</surname><given-names>Myriam</given-names></name><name><surname>Grall</surname><given-names>Aurélie</given-names></name><name><surname>Loup</surname><given-names>Caroline</given-names></name><name><surname>Wieringa</surname><given-names>Jan J.</given-names></name><name><surname>Sonké</surname><given-names>Bonaventure</given-names></name><name><surname>Couvreur</surname><given-names>Thomas L. P.</given-names></name></person-group><article-title>﻿Phylogenomic inference of the African tribe Monodoreae (<tp:taxon-name><tp:taxon-name-part taxon-name-part-type="family">Annonaceae</tp:taxon-name-part></tp:taxon-name>) and taxonomic revision of <italic><tp:taxon-name><tp:taxon-name-part taxon-name-part-type="genus" reg="Dennettia">Dennettia</tp:taxon-name-part></tp:taxon-name></italic>, <italic><tp:taxon-name><tp:taxon-name-part taxon-name-part-type="genus" reg="Uvariodendron">Uvariodendron</tp:taxon-name-part></tp:taxon-name></italic> and <italic><tp:taxon-name><tp:taxon-name-part taxon-name-part-type="genus" reg="Uvariopsis">Uvariopsis</tp:taxon-name-part></tp:taxon-name></italic></article-title><source>PhytoKeys</source><day>22</day><month>09</month><year>2023</year><volume>233</volume><fpage>1</fpage><lpage>200</lpage><pub-id pub-id-type="doi">10.3897/phytokeys.233.103096</pub-id></mixed-citation></tp:treatment-meta><tp:nomenclature><label>﻿</label><tp:taxon-name>
              <tp:taxon-name-part taxon-name-part-type="genus" reg="Uvariopsis">Uvariopsis</tp:taxon-name-part>
              <tp:taxon-name-part taxon-name-part-type="species" reg="dicaprio">dicaprio</tp:taxon-name-part>
            </tp:taxon-name><tp:taxon-authority>Cheek &amp; Gosline, PeerJ 9(e12614): 8 (2022)</tp:taxon-authority><xref ref-type="fig" rid="F59">Figs 59</xref><xref ref-type="fig" rid="F60">, 60</xref></tp:nomenclature><tp:treatment-sec sec-type="material" id="SECID0EVSLM"><title>Type.</title><p>Cameroon – Littoral • L. MacKinnon 51 (holotype: K! (K001381842); isotypes MO, YA); Yabassi, Ebo Forest, Dicam Trail 2000 m from Bekop camp; <named-content xmlns:xlink="http://www.w3.org/1999/xlink" content-type="dwc:verbatimCoordinates" xlink:type="simple"><named-content content-type="geo-json" specific-use="{&#34;type&#34;:&#34;Point&#34;,&#34;coordinates&#34;:[10.409167,4.345556]}" id="NCID0E5SLM" xlink:type="simple">4°20'44'N, 10°24'33'E</named-content></named-content>; alt. 849 m; 25 Mar. 2008.</p></tp:treatment-sec><tp:treatment-sec sec-type="description" id="SECID0EDTLM"><title>Description.</title><p>Tree 3–4 m tall, D.B.H 1.8–2.5 cm; young branches glabrous, old branches glabrous. Petiole 4–5 mm long, 1.9–2.1 mm wide, glabrous. Leaf lamina 177–230 mm long, 64–79 mm wide, length:width ratio 2.7–3, obovate, base acute, minutely cordate, apex acuminate, acumen 0.5–1.3 mm long, surface above glabrous, surface below glabrous; midrib impressed above, raised below, glabrous above, glabrous below; secondary veins 5–9 pairs, brochidodromous, impressed above, raised below; tertiary veins reticulate. Flowers unisexual. Flower buds narrowly ovoid to pyramidal. Male inflorescences borne on trunk from base towards 2.5–3 m, composed of 3 to 7 flowers. Peduncle ca. 2 mm long, ca. 2 mm in diameter, glabrous, bearing radiating 1-flowered partial peduncles 0.5–2 mm long, 0.9–1.2 mm wide. Flower pedicel 18–25 mm long, ca. 1 mm in diameter, glabrous. Bracts 0 to 2, upper bract ca. 1 mm long, ca. 1 mm wide, ovate, sparsely pubescent outside, glabrous inside. Sepals 2, 1–1.5 mm long, 2.1–2.5 mm wide, depressed ovate, glabrous outside, glabrous inside, green to pale brown. Petals 4, 14–16 mm long, 5.5–9 mm wide, length:width ratio 1.7–2.6, ovate to oblong, free, sparsely pubescent outside, glabrous inside, light yellow-green (black when dry) outside, light yellow-green with dark red base inside. Stamens ca. 0.5 mm long, ca. 0.1 mm wide, anthers linear, connective prolongation truncate. Female inflorescences unknown. Fruits unknown.</p><fig id="F59" position="float" orientation="portrait"><object-id xmlns:xlink="http://www.w3.org/1999/xlink" content-type="doi" xlink:type="simple">10.3897/phytokeys.233.103096.figure59</object-id><label>Figure 59.</label><caption><p><italic><tp:taxon-name><tp:taxon-name-part taxon-name-part-type="genus" reg="Uvariopsis">Uvariopsis</tp:taxon-name-part><tp:taxon-name-part taxon-name-part-type="species" reg="dicaprio">dicaprio</tp:taxon-name-part></tp:taxon-name></italic> Cheek &amp; Gosline <bold>A</bold> inforescences on the trunk <bold>B</bold> young branch with leaves <bold>C</bold> inflorescence, side view <bold>D</bold> detail of male flower, two petals removed <bold>E</bold> detail of petal outer surface <bold>G</bold> detail of petiole and base of leaf. <bold>A–G</bold> from MacKinnon 51 (type). Drawings by Meg Griffiths, from <xref ref-type="bibr" rid="B79">Gosline et al. (2022</xref>; fig. 3, p. 5), PeerJ 2022 (CC BY 4.0).</p></caption><graphic xmlns:xlink="http://www.w3.org/1999/xlink" xlink:href="phytokeys-233-001_article-103096__-g059.jpg" position="float" orientation="portrait" xlink:type="simple" id="oo_909918.jpg"><uri content-type="original_file" xlink:type="simple">https://binary.pensoft.net/fig/909918</uri></graphic></fig></tp:treatment-sec><tp:treatment-sec sec-type="distribution" id="SECID0ESULM"><title>Distribution.</title><p>Endemic to Lower Guinean Domain of the Guineo-Congolian Region. Known from only one location in Cameroon: the Ebo Forest Reserve.</p></tp:treatment-sec><tp:treatment-sec sec-type="habitat" id="SECID0EXULM"><title>Habitat and ecology.</title><p>Submontane mature rain forests. Altitude ca. 280–1000 m asl.</p></tp:treatment-sec><tp:treatment-sec sec-type="phenology" id="SECID0E3ULM"><title>Phenology.</title><p>Flowers collected in March.</p></tp:treatment-sec><tp:treatment-sec sec-type="notes" id="SECID0EBVLM"><title>Notes.</title><p><italic><tp:taxon-name><tp:taxon-name-part taxon-name-part-type="genus" reg="Uvariopsis">Up.</tp:taxon-name-part><tp:taxon-name-part taxon-name-part-type="species" reg="dicaprio">dicaprio</tp:taxon-name-part></tp:taxon-name></italic> resembles <italic><tp:taxon-name><tp:taxon-name-part taxon-name-part-type="genus" reg="Uvariopsis">Up.</tp:taxon-name-part><tp:taxon-name-part taxon-name-part-type="species" reg="solheidii">solheidii</tp:taxon-name-part></tp:taxon-name></italic> in having obovate leaves with acute to minutely cordate leaf base and acuminate apex. It differs from <italic><tp:taxon-name><tp:taxon-name-part taxon-name-part-type="genus" reg="Uvariopsis">Up.</tp:taxon-name-part><tp:taxon-name-part taxon-name-part-type="species" reg="solheidii">solheidii</tp:taxon-name-part></tp:taxon-name></italic> in having young branches and petioles glabrous (vs. tomentose), greater petals (14–16 mm long and 5.5–9 mm wide, vs. 5–10 mm long and 2.5–3.5 mm wide) and petals light yellow-green outside (vs. brown to light red outside). <italic><tp:taxon-name><tp:taxon-name-part taxon-name-part-type="genus" reg="Uvariopsis">Up.</tp:taxon-name-part><tp:taxon-name-part taxon-name-part-type="species" reg="dicaprio">dicaprio</tp:taxon-name-part></tp:taxon-name></italic> also differs from all the other <italic><tp:taxon-name><tp:taxon-name-part taxon-name-part-type="genus" reg="Uvariopsis">Uvariopsis</tp:taxon-name-part></tp:taxon-name></italic> species in having and inflorescence peduncle ca. 2 mm long and 2 mm wide (vs. inconspicuous).</p><fig id="F60" position="float" orientation="portrait"><object-id xmlns:xlink="http://www.w3.org/1999/xlink" content-type="doi" xlink:type="simple">10.3897/phytokeys.233.103096.figure60</object-id><label>Figure 60.</label><caption><p>Distribution map of <italic><tp:taxon-name><tp:taxon-name-part taxon-name-part-type="genus" reg="Uvariopsis">Uvariopsis</tp:taxon-name-part><tp:taxon-name-part taxon-name-part-type="species" reg="dicaprio">dicaprio</tp:taxon-name-part></tp:taxon-name></italic>. Shades of grey represent elevation, from white (sea level) to darker grey (higher elevation). The inset shows the extent of the map over Africa.</p></caption><graphic xmlns:xlink="http://www.w3.org/1999/xlink" xlink:href="phytokeys-233-001_article-103096__-g060.jpg" position="float" orientation="portrait" xlink:type="simple" id="oo_909919.jpg"><uri content-type="original_file" xlink:type="simple">https://binary.pensoft.net/fig/909919</uri></graphic></fig></tp:treatment-sec><tp:treatment-sec sec-type="Preliminary conservation status" id="SECID0ESXLM"><title>Preliminary conservation status.</title><p>This species is known from a single specimen collected in the Ebo National Park, and has previously been preliminarily assessed as Critically Endangered, CR B1+2ab(iii), D (<xref ref-type="bibr" rid="B79">Gosline et al. 2022</xref>).</p></tp:treatment-sec><ref-list><ref id="B79"><mixed-citation xmlns:xlink="http://www.w3.org/1999/xlink" xlink:type="simple"><person-group><name name-style="western"><surname>Gosline</surname><given-names>G</given-names></name><name name-style="western"><surname>Cheek</surname><given-names>M</given-names></name><name name-style="western"><surname>Onana</surname><given-names>JM</given-names></name><name name-style="western"><surname>Tchatchouang</surname><given-names>EN</given-names></name><name name-style="western"><surname>van der Burgt</surname><given-names>XM</given-names></name><name name-style="western"><surname>MacKinnon</surname><given-names>L</given-names></name><name name-style="western"><surname>Dagallier</surname><given-names>L-PMJ</given-names></name></person-group> (<year>2022</year>) <italic><tp:taxon-name><tp:taxon-name-part taxon-name-part-type="genus">Uvariopsis</tp:taxon-name-part><tp:taxon-name-part taxon-name-part-type="species">dicaprio</tp:taxon-name-part></tp:taxon-name></italic> (<tp:taxon-name><tp:taxon-name-part taxon-name-part-type="family">Annonaceae</tp:taxon-name-part></tp:taxon-name>) a new tree species with notes on its pollination biology, and the Critically Endangered narrowly endemic plant species of the Ebo Forest, Cameroon. PeerJ 9: e12614. <ext-link xlink:href="10.7717/peerj.12614" ext-link-type="doi" xlink:type="simple">https://doi.org/10.7717/peerj.12614</ext-link></mixed-citation></ref></ref-list></tp:taxon-treatment>
