# Supplementary material for: ﻿Phylogenomic inference of the African tribe Monodoreae (Annonaceae) and taxonomic revision of Dennettia, Uvariodendron and Uvariopsis
Source: PhytoKeys. 2023 Sep 22;233:1–200. doi: 10.3897/phytokeys.233.103096 (PMC10552675; doi:10.3897/phytokeys.233.103096)
Supplement: XML Treatment for Uvariopsis dioica [file phytokeys.233.103096-treatment34.xml]

<!DOCTYPE tp:taxon-treatment
  PUBLIC "-//TaxonX//DTD Taxonomic Treatment Publishing DTD v0 20100105//EN" "tax-treatment-NSO.dtd">
<tp:taxon-treatment xmlns:tp="http://www.plazi.org/taxpub"><tp:treatment-meta><kwd-group><label>Taxon classification</label><kwd>
                <named-content content-type="kingdom">Plantae</named-content>
              </kwd><kwd>
                <named-content content-type="order">Magnoliales</named-content>
              </kwd><kwd>
                <named-content content-type="family">Annonaceae</named-content>
              </kwd></kwd-group><mixed-citation publication-type="journal"><person-group><name><surname>Dagallier</surname><given-names>Léo-Paul M. J.</given-names></name><name><surname>Mbago</surname><given-names>Frank M.</given-names></name><name><surname>Couderc</surname><given-names>Marie</given-names></name><name><surname>Gaudeul</surname><given-names>Myriam</given-names></name><name><surname>Grall</surname><given-names>Aurélie</given-names></name><name><surname>Loup</surname><given-names>Caroline</given-names></name><name><surname>Wieringa</surname><given-names>Jan J.</given-names></name><name><surname>Sonké</surname><given-names>Bonaventure</given-names></name><name><surname>Couvreur</surname><given-names>Thomas L. P.</given-names></name></person-group><article-title>﻿Phylogenomic inference of the African tribe Monodoreae (<tp:taxon-name><tp:taxon-name-part taxon-name-part-type="family">Annonaceae</tp:taxon-name-part></tp:taxon-name>) and taxonomic revision of <italic><tp:taxon-name><tp:taxon-name-part taxon-name-part-type="genus" reg="Dennettia">Dennettia</tp:taxon-name-part></tp:taxon-name></italic>, <italic><tp:taxon-name><tp:taxon-name-part taxon-name-part-type="genus" reg="Uvariodendron">Uvariodendron</tp:taxon-name-part></tp:taxon-name></italic> and <italic><tp:taxon-name><tp:taxon-name-part taxon-name-part-type="genus" reg="Uvariopsis">Uvariopsis</tp:taxon-name-part></tp:taxon-name></italic></article-title><source>PhytoKeys</source><day>22</day><month>09</month><year>2023</year><volume>233</volume><fpage>1</fpage><lpage>200</lpage><pub-id pub-id-type="doi">10.3897/phytokeys.233.103096</pub-id></mixed-citation></tp:treatment-meta><tp:nomenclature><label>﻿</label><tp:taxon-name>
              <tp:taxon-name-part taxon-name-part-type="genus" reg="Uvariopsis">Uvariopsis</tp:taxon-name-part>
              <tp:taxon-name-part taxon-name-part-type="species" reg="dioica">dioica</tp:taxon-name-part>
            </tp:taxon-name><tp:taxon-authority>(Diels) Robyns &amp; Ghesq., Ann. Soc. Sci. Bruxelles, Ser. B liii. 321 (1933)</tp:taxon-authority><xref ref-type="fig" rid="F49">Figs 49F–M</xref><xref ref-type="fig" rid="F61">, 61</xref><xref ref-type="fig" rid="F62">, 62</xref><tp:nomenclature-citation-list><tp:nomenclature-citation><tp:taxon-name>
                  <tp:taxon-name-part taxon-name-part-type="status">≡</tp:taxon-name-part>
                  <tp:taxon-name-part taxon-name-part-type="genus" reg="Tetrastemma">Tetrastemma</tp:taxon-name-part>
                  <tp:taxon-name-part taxon-name-part-type="species" reg="dioicum">dioicum</tp:taxon-name-part>
                </tp:taxon-name><comment> Diels, Bot. Jahrb. Syst. 38(3): 241 (1906). Type. Cameroon – Littoral • H.J.P. Winkler 909 (lectotype: B! (B 10 0153121), lectotype designated in <xref ref-type="bibr" rid="B47">Couvreur et al (2022)</xref>, the specimen H.J.P. Winkler 908, cited in the protologue, was not found), Edea; <named-content xmlns:xlink="http://www.w3.org/1999/xlink" content-type="dwc:verbatimCoordinates" xlink:type="simple"><named-content content-type="geo-json" specific-use="{&#34;type&#34;:&#34;Point&#34;,&#34;coordinates&#34;:[10.130556,3.797222]}" id="NCID0EF1LM" xlink:type="simple">3°47'50“N, 10°07'50"E</named-content></named-content>; Nov. 1904. </comment></tp:nomenclature-citation><tp:nomenclature-citation><tp:taxon-name>
                  <tp:taxon-name-part taxon-name-part-type="status">=</tp:taxon-name-part>
                  <tp:taxon-name-part taxon-name-part-type="genus" reg="Tetrastemma">Tetrastemma</tp:taxon-name-part>
                  <tp:taxon-name-part taxon-name-part-type="species" reg="sessiliflorum">sessiliflorum</tp:taxon-name-part>
                </tp:taxon-name><comment> Mildbr. &amp; Diels syn. nov., Bot. Jahrb. Syst. 53(3–5): 440 (1915); ≡ <tp:taxon-name><tp:taxon-name-part taxon-name-part-type="genus" reg="Uvariopsis">Uvariopsis</tp:taxon-name-part><tp:taxon-name-part taxon-name-part-type="species" reg="sessiliflora">sessiliflora</tp:taxon-name-part></tp:taxon-name> (Mildbr. &amp; Diels) Robyns &amp; Ghesq., Ann. Soc. Sci. Bruxelles, Ser. B liii. 322 (1933). Type. Cameroon – East Region • G.W.J. Mildbraed 5239 (holotype: B! (B 10 0153123); isotypes: BR! (BR0000008824233), HBG! (HBG502485)); Haut-Nyong, Lomié; <named-content xmlns:xlink="http://www.w3.org/1999/xlink" content-type="dwc:verbatimCoordinates" xlink:type="simple"><named-content content-type="geo-json" specific-use="{&#34;type&#34;:&#34;Point&#34;,&#34;coordinates&#34;:[13.633333,3.150000]}" id="NCID0EG2LM" xlink:type="simple">3°09'N, 13°38'E</named-content></named-content>; 1911. </comment></tp:nomenclature-citation></tp:nomenclature-citation-list></tp:nomenclature><tp:treatment-sec sec-type="description" id="SECID0EL2LM"><title>Description.</title><p>Tree to shrub 3.6–20 m tall, D.B.H 8–40 cm; young branches pubescent to glabrous, old branches glabrous. Petiole 1.9–5 mm long, 1–2.5 mm wide, pubescent to glabrous. Leaf lamina 111–245 mm long, 38–92 mm wide, length:width ratio 2.5–3.7, elliptic to obovate, base acute to rounded, apex acuminate, acumen 2–30 mm long, surface above glabrous, surface below glabrous; midrib impressed above, raised below, glabrous above, glabrous below; secondary veins 8–14 pairs, brochidodromous, impressed above, raised below; tertiary veins reticulate. Flowers unisexual, male and female flowers dimorphic, on same individuals (plant monoecious). Flower buds ovoid to conical, rarely globose. Male inflorescences borne in clumps, on thickenings of the trunk, mainly between the base and the lower 3 m of the trunk (but up to ca. 5 m on large specimens), composed of 5 to 20 flowers. Peduncle inconspicuous. Flower pedicel (4) 9–55 mm long, 1–1.5 mm in diameter, pubescent to glabrate. Bracts 1 at base and 1 towards the lower half of the pedicel, upper bract ca. 1 mm long, ca. 1 mm wide, broadly ovate, adpressed, semi clasping the pedicel, pubescent outside, glabrous inside. Sepals 2, 1.5–3 mm long, 2.5–5 mm wide, circular to broadly ovate, sparsely pubescent outside, glabrous inside, purplish brown. Petals 4, 6–17 mm long, 3.5–9.5 mm wide, length:width ratio 1.6–2.5, ovate to elliptic, free, valvate, pubescent to glabrous outside, glabrous inside, red to brownish red outside, yellowish cream to reddish at base inside. Stamens ca. 300, 0.2–0.5 mm long, 0.1–0.5 mm wide, anthers linear, connective prolongation truncate. Female inflorescences fewer in number than the male inflorescences, borne in clumps, on thickenings of the trunk, between the base and the lower 25–50 (150 ?) cm of the trunk, composed of 1 to 10 flowers. Flower pedicel (0) 20–77 (128) mm long, 1–2.5 mm in diameter, pubescent to glabrate. Bracts 1 to 3 at base and 1 to 2 towards the lower half of the pedicel, upper bract 1–3 mm long, 1–3 mm wide, broadly ovate, adpressed, semi clasping the pedicel, pubescent outside, glabrous inside. Sepals 2, 2–5 mm long, 4–11 mm wide, circular to broadly ovate, fused at base, sparsely pubescent outside, glabrous inside, purplish brown. Petals 4, 10–25 mm long, 6–17 mm wide, length:width ratio 1.2–2.5, ovate to elliptic, free, valvate (rarely fused at base over 1–3 mm), pubescent to glabrous outside, glabrous inside, red to brownish red outside, yellowish cream to reddish at base inside. Carpels 100 to 280, 1.5–3.5 mm long, 0.7–1.5 mm wide, pubescent, free; stigma 0–0.6 mm long, 0.5–1 mm wide, coiled. Fruiting pedicel 33–97 mm long, 1–3.5 mm in diameter, sparsely pubescent to glabrous. Monocarps, 1–5, 17–85 mm long, 10–50 mm wide, length:width ratio 1.2–2.1, ellipsoid to cylindrical, smooth, not ridged, sparsely pubescent to glabrous, pale brownish grey to yellow to red, sessile to shortly stipitate; stipe up to 3 mm long, 4–5 mm wide, glabrate. Seeds 5–8 per monocarp, biseriate, 15–22 mm long, ca. 15 mm wide, ellipsoid, in a translucid slimy pulp.</p><fig id="F61" position="float" orientation="portrait"><object-id xmlns:xlink="http://www.w3.org/1999/xlink" content-type="doi" xlink:type="simple">10.3897/phytokeys.233.103096.figure61</object-id><label>Figure 61.</label><caption><p><italic><tp:taxon-name><tp:taxon-name-part taxon-name-part-type="genus" reg="Uvariopsis">Uvariopsis</tp:taxon-name-part><tp:taxon-name-part taxon-name-part-type="species" reg="dioica">dioica</tp:taxon-name-part></tp:taxon-name></italic> (Diels) Robyns &amp; Ghesq. Fries <bold>A</bold> trunk with infrutescences <bold>B</bold> leaves, upper side <bold>C</bold> leaves, lower side <bold>D</bold> clump of inflorescences on the trunk <bold>E</bold> detail of semi-open female flower, side view <bold>F</bold> fly on petal of femal flower <bold>G</bold> male flower, top view <bold>H</bold> detail of female flower, top view (left) and bottom view (right) <bold>I</bold> transversal cut of fruit <bold>J</bold> detail of fruit, side view <bold>K</bold> fruits mature (right) and unripe (left), top view. <bold>A, I–K</bold> Couvreur 654 <bold>B, C</bold> Lachenaud 2064 <bold>D, G</bold> Stevart 4792A <bold>E, F, H</bold> Bidault 1558. Photos <bold>A, I–K</bold> Thomas Couvreur <bold>B, C</bold> Olivier Lachenaud (CC BY-NC-ND 3.0) <bold>D, G</bold> Tariq Stévart (CC BY-NC-ND 3.0) <bold>E, F, H</bold> Ehoarn Bidault (CC BY-NC-ND 3.0).</p></caption><graphic xmlns:xlink="http://www.w3.org/1999/xlink" xlink:href="phytokeys-233-001_article-103096__-g061.jpg" position="float" orientation="portrait" xlink:type="simple" id="oo_909920.jpg"><uri content-type="original_file" xlink:type="simple">https://binary.pensoft.net/fig/909920</uri></graphic></fig></tp:treatment-sec><tp:treatment-sec sec-type="distribution" id="SECID0EO4LM"><title>Distribution.</title><p>Endemic to Lower Guinean Domain of the Guineo-Congolian Region: Cameroon, Equatorial Guinea (Bioko island), Gabon, Nigeria, Republic of the Congo.</p></tp:treatment-sec><tp:treatment-sec sec-type="habitat" id="SECID0ET4LM"><title>Habitat and ecology.</title><p>Lowland mature or old secondary rain forests. Altitude: 10–980 m asl.</p></tp:treatment-sec><tp:treatment-sec sec-type="phenology" id="SECID0EY4LM"><title>Phenology.</title><p>Flowers collected from January to June and from October to December. Fruits collected from January to July and from October to November.</p></tp:treatment-sec><tp:treatment-sec sec-type="notes" id="SECID0E44LM"><title>Notes.</title><p><italic><tp:taxon-name><tp:taxon-name-part taxon-name-part-type="genus" reg="Uvariopsis">Up.</tp:taxon-name-part><tp:taxon-name-part taxon-name-part-type="species" reg="dioica">dioica</tp:taxon-name-part></tp:taxon-name></italic> resembles <italic><tp:taxon-name><tp:taxon-name-part taxon-name-part-type="genus" reg="Uvariopsis">Up.</tp:taxon-name-part><tp:taxon-name-part taxon-name-part-type="species" reg="guineensis">guineensis</tp:taxon-name-part></tp:taxon-name></italic>, <italic><tp:taxon-name><tp:taxon-name-part taxon-name-part-type="genus" reg="Uvariopsis">Up.</tp:taxon-name-part><tp:taxon-name-part taxon-name-part-type="species" reg="pedunculosa">pedunculosa</tp:taxon-name-part></tp:taxon-name></italic> and <italic><tp:taxon-name><tp:taxon-name-part taxon-name-part-type="genus" reg="Uvariopsis">Up.</tp:taxon-name-part><tp:taxon-name-part taxon-name-part-type="species" reg="solheidii">solheidii</tp:taxon-name-part></tp:taxon-name></italic> in having elliptic to obovate leaves, with acute to rounded base and attenuate to acuminate apex. It differs from these species in having flowers borne in clumps of 5 to 20 flowers on thickenings of the trunk, lower than 3 m high (vs. inflorescences of 1 or 2 flowers). <italic><tp:taxon-name><tp:taxon-name-part taxon-name-part-type="genus" reg="Uvariopsis">Up.</tp:taxon-name-part><tp:taxon-name-part taxon-name-part-type="species" reg="dioica">dioica</tp:taxon-name-part></tp:taxon-name></italic> has 100 to 240 carpels, whereas all the other <italic><tp:taxon-name><tp:taxon-name-part taxon-name-part-type="genus" reg="Uvariopsis">Uvariopsis</tp:taxon-name-part></tp:taxon-name></italic> species have less than 100 carpels. Only <italic><tp:taxon-name><tp:taxon-name-part taxon-name-part-type="genus" reg="Uvariopsis">Up.</tp:taxon-name-part><tp:taxon-name-part taxon-name-part-type="species" reg="korupensis">korupensis</tp:taxon-name-part></tp:taxon-name></italic> and <italic><tp:taxon-name><tp:taxon-name-part taxon-name-part-type="genus" reg="Uvariopsis">Up.</tp:taxon-name-part><tp:taxon-name-part taxon-name-part-type="species" reg="pedunculosa">pedunculosa</tp:taxon-name-part></tp:taxon-name></italic> can have up to 120 and 140 carpels, respectively, but <italic><tp:taxon-name><tp:taxon-name-part taxon-name-part-type="genus" reg="Uvariopsis">Up.</tp:taxon-name-part><tp:taxon-name-part taxon-name-part-type="species" reg="dioica">dioica</tp:taxon-name-part></tp:taxon-name></italic> has smaller leaves than <italic><tp:taxon-name><tp:taxon-name-part taxon-name-part-type="genus" reg="Uvariopsis">Up.</tp:taxon-name-part><tp:taxon-name-part taxon-name-part-type="species" reg="korupensis">korupensis</tp:taxon-name-part></tp:taxon-name></italic> (11–25 cm long vs. 28–62 cm long) and smaller flower pedicels than <italic><tp:taxon-name><tp:taxon-name-part taxon-name-part-type="genus" reg="Uvariopsis">Up.</tp:taxon-name-part><tp:taxon-name-part taxon-name-part-type="species" reg="pedunculosa">pedunculosa</tp:taxon-name-part></tp:taxon-name></italic> (20–77 mm long vs. 80–325 mm). Here we make <italic><tp:taxon-name><tp:taxon-name-part taxon-name-part-type="genus" reg="Uvariodendron">Ud.</tp:taxon-name-part><tp:taxon-name-part taxon-name-part-type="species" reg="sessiliflora">sessiliflora</tp:taxon-name-part></tp:taxon-name></italic> synonym of <italic><tp:taxon-name><tp:taxon-name-part taxon-name-part-type="genus" reg="Uvariodendron">Ud.</tp:taxon-name-part><tp:taxon-name-part taxon-name-part-type="species" reg="dioica">dioica</tp:taxon-name-part></tp:taxon-name></italic> based on our phylogenetic analyses (Fig. <xref ref-type="fig" rid="F1">1</xref>, Suppl. materials <xref ref-type="supplementary-material" rid="S1">1</xref>, <xref ref-type="supplementary-material" rid="S2">2</xref>). The specimen Mildbraed 5239, type of <italic><tp:taxon-name><tp:taxon-name-part taxon-name-part-type="genus" reg="Uvariodendron">Ud.</tp:taxon-name-part><tp:taxon-name-part taxon-name-part-type="species" reg="sessiliflora">sessiliflora</tp:taxon-name-part></tp:taxon-name></italic>, has sessile female flowers. It represents an extreme in the variation of the flower pedicel, which might explain why it remained the sole representative of this name. Note that the authors of <italic><tp:taxon-name><tp:taxon-name-part taxon-name-part-type="genus" reg="Uvariodendron">Ud.</tp:taxon-name-part><tp:taxon-name-part taxon-name-part-type="species" reg="sessiliflora">sessiliflora</tp:taxon-name-part></tp:taxon-name></italic> (as <italic><tp:taxon-name><tp:taxon-name-part taxon-name-part-type="genus" reg="Tetrastemma">Tetrastemma</tp:taxon-name-part><tp:taxon-name-part taxon-name-part-type="species" reg="sessiliflorum">sessiliflorum</tp:taxon-name-part></tp:taxon-name></italic>) also already mentioned that the carpels of Mildbraed 5239 were similar to those of <italic><tp:taxon-name><tp:taxon-name-part taxon-name-part-type="genus" reg="Uvariodendron">Ud.</tp:taxon-name-part><tp:taxon-name-part taxon-name-part-type="species" reg="dioica">dioica</tp:taxon-name-part></tp:taxon-name></italic> (<xref ref-type="bibr" rid="B128">Mildbraed and Diels 1915</xref>).</p><fig id="F62" position="float" orientation="portrait"><object-id xmlns:xlink="http://www.w3.org/1999/xlink" content-type="doi" xlink:type="simple">10.3897/phytokeys.233.103096.figure62</object-id><label>Figure 62.</label><caption><p>Distribution map of <italic><tp:taxon-name><tp:taxon-name-part taxon-name-part-type="genus" reg="Uvariopsis">Uvariopsis</tp:taxon-name-part><tp:taxon-name-part taxon-name-part-type="species" reg="dioica">dioica</tp:taxon-name-part></tp:taxon-name></italic>. Shades of grey represent elevation, from white (sea level) to darker grey (higher elevation). The inset shows the extent of the map over Africa.</p></caption><graphic xmlns:xlink="http://www.w3.org/1999/xlink" xlink:href="phytokeys-233-001_article-103096__-g062.jpg" position="float" orientation="portrait" xlink:type="simple" id="oo_909921.jpg"><uri content-type="original_file" xlink:type="simple">https://binary.pensoft.net/fig/909921</uri></graphic></fig></tp:treatment-sec><tp:treatment-sec sec-type="Preliminary conservation status" id="SECID0ECFMM"><title>Preliminary conservation status.</title><p>The <abbrev xmlns:xlink="http://www.w3.org/1999/xlink" xlink:title="extent of occurrence" id="ABBRID0EIFMM" xlink:type="simple">EOO</abbrev> of this species is estimated at 397,039 km<sup>2</sup> and its <abbrev xmlns:xlink="http://www.w3.org/1999/xlink" xlink:title="area of occupancy" id="ABBRID0EOFMM" xlink:type="simple">AOO</abbrev> at 128 km<sup>2</sup>. Based solely on <abbrev xmlns:xlink="http://www.w3.org/1999/xlink" xlink:title="area of occupancy" id="ABBRID0EUFMM" xlink:type="simple">AOO</abbrev>, it would qualify for Endangered EN under the B2 criterion, but no other subcriterion (a, b or c) is met. Following IUCN criterion B, it is thus assigned a preliminary conservation status of Least Concern LC.</p></tp:treatment-sec><tp:treatment-sec sec-type="material" id="SECID0EYFMM"><title>Additional specimens examined.</title><p>Cameroon – Central Region • G.W.J. Mildbraed 8260 (K), Übergangs – und Kampfgebiet gegen die Savanne an der Nord-grenze der Hylaea südlich des Sanaga zwischen Jaunde und Dengdeng unweit der vereinigung von Lom (Sanaga) und Djerem. Etwa 115 km N O Jaunde; <named-content xmlns:xlink="http://www.w3.org/1999/xlink" content-type="dwc:verbatimCoordinates" xlink:type="simple"><named-content content-type="geo-json" specific-use="{&#34;type&#34;:&#34;Point&#34;,&#34;coordinates&#34;:[12.278872,4.551378]}" id="NCID0EBGMM" xlink:type="simple">4°33'04.96'N, 12°16'43.94'E</named-content></named-content>; Mar. 1914 • H. Jacques-Félix 2493 (P), Ndiki; <named-content xmlns:xlink="http://www.w3.org/1999/xlink" content-type="dwc:verbatimCoordinates" xlink:type="simple"><named-content content-type="geo-json" specific-use="{&#34;type&#34;:&#34;Point&#34;,&#34;coordinates&#34;:[10.833333,4.766667]}" id="NCID0EJGMM" xlink:type="simple">4°46'N, 10°50'E</named-content></named-content>; Nov. 1938 • P.R.J. Bamps 1458 (P), Résèrve forestière de Makak; <named-content xmlns:xlink="http://www.w3.org/1999/xlink" content-type="dwc:verbatimCoordinates" xlink:type="simple"><named-content content-type="geo-json" specific-use="{&#34;type&#34;:&#34;Point&#34;,&#34;coordinates&#34;:[11.016667,3.483333]}" id="NCID0ERGMM" xlink:type="simple">3°29'N, 11°01'E</named-content></named-content>; 14 Dec. 1967 • R.G. Letouzey 12290 (K, P), Mambe près de Boga, 30 km N. Eseka. (feuille IGN 1/200 000 Edea); <named-content xmlns:xlink="http://www.w3.org/1999/xlink" content-type="dwc:verbatimCoordinates" xlink:type="simple"><named-content content-type="geo-json" specific-use="{&#34;type&#34;:&#34;Point&#34;,&#34;coordinates&#34;:[10.782889,3.899525]}" id="NCID0EZGMM" xlink:type="simple">3°53'58.29'N, 10°46'58.4'E</named-content></named-content>; 08 Dec. 1973 • R.G. Letouzey 9541 (MO, P, WAG, YA), Versant septentrional des Monts Mfiki au Sud de Ndo, 25 km NNE d'Esse; <named-content xmlns:xlink="http://www.w3.org/1999/xlink" content-type="dwc:verbatimCoordinates" xlink:type="simple"><named-content content-type="geo-json" specific-use="{&#34;type&#34;:&#34;Point&#34;,&#34;coordinates&#34;:[11.966667,4.316667]}" id="NCID0EBHMM" xlink:type="simple">4°19'N, 11°58'E</named-content></named-content>; alt. 983 m; 09 Nov. 1969 – Littoral • R.G. Letouzey 12580 (P), Sude de Ngola (8 km Est de l'embouchure de la Sanaga); <named-content xmlns:xlink="http://www.w3.org/1999/xlink" content-type="dwc:verbatimCoordinates" xlink:type="simple"><named-content content-type="geo-json" specific-use="{&#34;type&#34;:&#34;Point&#34;,&#34;coordinates&#34;:[9.712778,3.565278]}" id="NCID0EJHMM" xlink:type="simple">3°33'55'N, 9°42'46'E</named-content></named-content>; 05 Jan. 1974 • T.L.P. Couvreur 654 (WAG, YA), Mambe Massif, above Boga village, 100 km along road from Yaoundé to Edea; <named-content xmlns:xlink="http://www.w3.org/1999/xlink" content-type="dwc:verbatimCoordinates" xlink:type="simple"><named-content content-type="geo-json" specific-use="{&#34;type&#34;:&#34;Point&#34;,&#34;coordinates&#34;:[10.773881,3.909958]}" id="NCID0ERHMM" xlink:type="simple">3°54'35.85'N, 10°46'25.97'E</named-content></named-content>; alt. 686 m; 19 Jun. 2014 • T.L.P. Couvreur 659 (WAG, YA), Mambe Massif, above Boga village, 100 km along road from Yaoundé to Edea; <named-content xmlns:xlink="http://www.w3.org/1999/xlink" content-type="dwc:verbatimCoordinates" xlink:type="simple"><named-content content-type="geo-json" specific-use="{&#34;type&#34;:&#34;Point&#34;,&#34;coordinates&#34;:[10.772575,3.907242]}" id="NCID0EZHMM" xlink:type="simple">3°54'26.07'N, 10°46'21.27'E</named-content></named-content>; alt. 654 m; 20 Jun. 2014 – South Region • J.J.F.E. de Wilde 7754A (K, P, WAG), Roughly between the village of N'Kolandom and Station du Cacaoyer de N'Koemvone; <named-content xmlns:xlink="http://www.w3.org/1999/xlink" content-type="dwc:verbatimCoordinates" xlink:type="simple"><named-content content-type="geo-json" specific-use="{&#34;type&#34;:&#34;Point&#34;,&#34;coordinates&#34;:[11.150000,2.800000]}" id="NCID0EBIMM" xlink:type="simple">2°48'N, 11°09'E</named-content></named-content>; 27 Nov. 1974 • J.J.F.E. de Wilde 8270A (BR, MO, P, PRE, WAG), Station du Cacaoyer de N'koemvone, S. of Ebolowa, 14 km on the road to Ambam. On bank of the Seng river; <named-content xmlns:xlink="http://www.w3.org/1999/xlink" content-type="dwc:verbatimCoordinates" xlink:type="simple"><named-content content-type="geo-json" specific-use="{&#34;type&#34;:&#34;Point&#34;,&#34;coordinates&#34;:[11.133333,2.816667]}" id="NCID0EJIMM" xlink:type="simple">2°49'N, 11°08'E</named-content></named-content>; alt. 500 m; 05 Jun. 1975 • J.J.F.E. de Wilde 8709 (BR, MO, P, PRE, WAG, YA), Station du Cacaoyer de N'koemvone, S. of Ebolowa, 14 km on the road to Ambam. On bank of the Seng River; <named-content xmlns:xlink="http://www.w3.org/1999/xlink" content-type="dwc:verbatimCoordinates" xlink:type="simple"><named-content content-type="geo-json" specific-use="{&#34;type&#34;:&#34;Point&#34;,&#34;coordinates&#34;:[11.133333,2.816667]}" id="NCID0ERIMM" xlink:type="simple">2°49'N, 11°08'E</named-content></named-content>; alt. 550 m; 12 Dec. 1975 • R.G. Letouzey 4219 (K, P), Nkomo, près Ngoassé au S; de la rivière Lobo – feuille IGN 1/200000 Akonolinga; <named-content xmlns:xlink="http://www.w3.org/1999/xlink" content-type="dwc:verbatimCoordinates" xlink:type="simple"><named-content content-type="geo-json" specific-use="{&#34;type&#34;:&#34;Point&#34;,&#34;coordinates&#34;:[12.066667,3.233333]}" id="NCID0EZIMM" xlink:type="simple">3°14'N, 12°04'E</named-content></named-content>; 13 Feb. 1962 • R.G. Letouzey 4230 (P), Nkomo, près Ngoassé au S; de la rivière Lobo – feuille IGN 1/200000 Akonolinga; <named-content xmlns:xlink="http://www.w3.org/1999/xlink" content-type="dwc:verbatimCoordinates" xlink:type="simple"><named-content content-type="geo-json" specific-use="{&#34;type&#34;:&#34;Point&#34;,&#34;coordinates&#34;:[12.066667,3.233333]}" id="NCID0EBJMM" xlink:type="simple">3°14'N, 12°04'E</named-content></named-content>; 14 Feb. 1962 • R.G. Letouzey 9934 (K, P), près de la rivière Mboro, près Mevous, 50 km SE d'Ebolowa sur piste d'Evindissi; <named-content xmlns:xlink="http://www.w3.org/1999/xlink" content-type="dwc:verbatimCoordinates" xlink:type="simple"><named-content content-type="geo-json" specific-use="{&#34;type&#34;:&#34;Point&#34;,&#34;coordinates&#34;:[11.466667,2.600000]}" id="NCID0EJJMM" xlink:type="simple">2°36'N, 11°28'E</named-content></named-content>; 30 Jan. 1970 – South-West Region • G.W.J. Mildbraed 10647 (K), Bibundi-Pflanzung, Westlich des Kamerunberges; <named-content xmlns:xlink="http://www.w3.org/1999/xlink" content-type="dwc:verbatimCoordinates" xlink:type="simple"><named-content content-type="geo-json" specific-use="{&#34;type&#34;:&#34;Point&#34;,&#34;coordinates&#34;:[8.983333,4.200000]}" id="NCID0ERJMM" xlink:type="simple">4°12'N, 8°59'E</named-content></named-content>; Nov. 1928 • J.F. Villiers 2429 (P), Pente SW Mt Cameroun, NE Bakingili, 20 km WNW Limbé; <named-content xmlns:xlink="http://www.w3.org/1999/xlink" content-type="dwc:verbatimCoordinates" xlink:type="simple"><named-content content-type="geo-json" specific-use="{&#34;type&#34;:&#34;Point&#34;,&#34;coordinates&#34;:[9.089419,4.089489]}" id="NCID0EZJMM" xlink:type="simple">4°05'22.16'N, 9°05'21.91'E</named-content></named-content>; alt. 800 m; 09 Dec. 1984 • J.J. Wieringa 2029 (BR, E, FHO, K, MO, SCA, WAG); Fako, Limbe, W of Njonji Lake; <named-content xmlns:xlink="http://www.w3.org/1999/xlink" content-type="dwc:verbatimCoordinates" xlink:type="simple"><named-content content-type="geo-json" specific-use="{&#34;type&#34;:&#34;Point&#34;,&#34;coordinates&#34;:[9.016667,4.133333]}" id="NCID0EBKMM" xlink:type="simple">4°08'N, 9°01'E</named-content></named-content>; alt. 150 m; 27 Jan. 1994 • M.R. Cheek 5482 (K, SCA, YA), Low altitude forest above oil palm plantation. Reached after c. 40 minutes walk N then E from Njonji. Hunters path to ‘Lake Njonji'; <named-content xmlns:xlink="http://www.w3.org/1999/xlink" content-type="dwc:verbatimCoordinates" xlink:type="simple"><named-content content-type="geo-json" specific-use="{&#34;type&#34;:&#34;Point&#34;,&#34;coordinates&#34;:[9.016667,4.133333]}" id="NCID0EJKMM" xlink:type="simple">4°08'N, 9°01'E</named-content></named-content>; alt. 300 m; 18 Nov. 1993 • M.R. Cheek 5501 (K, MO, SCA, YA), Low altitude forest above oil palm plantation. Reached after c. 40 minutes walk N then E from Njonji. Hunters path to ‘Lake Njonji'; <named-content xmlns:xlink="http://www.w3.org/1999/xlink" content-type="dwc:verbatimCoordinates" xlink:type="simple"><named-content content-type="geo-json" specific-use="{&#34;type&#34;:&#34;Point&#34;,&#34;coordinates&#34;:[9.000000,4.133333]}" id="NCID0ERKMM" xlink:type="simple">4°08'N, 9°00'E</named-content></named-content>; alt. 5 m; 19 Nov. 1993. Equatorial Guinea – Bioko Sur • W.R.Q. Luke 11970 (EA, MA), Moaba – Moka Trail Pt 139 – Pt 138; <named-content xmlns:xlink="http://www.w3.org/1999/xlink" content-type="dwc:verbatimCoordinates" xlink:type="simple"><named-content content-type="geo-json" specific-use="{&#34;type&#34;:&#34;Point&#34;,&#34;coordinates&#34;:[8.641619,3.290811]}" id="NCID0EZKMM" xlink:type="simple">3°17'26.92'N, 8°38'29.83'E</named-content></named-content>; alt. 650 m; 16 Mar. 2007 • W.R.Q. Luke 13050 (MA), Ureka pt 330 to Moraka pt 339; <named-content xmlns:xlink="http://www.w3.org/1999/xlink" content-type="dwc:verbatimCoordinates" xlink:type="simple"><named-content content-type="geo-json" specific-use="{&#34;type&#34;:&#34;Point&#34;,&#34;coordinates&#34;:[8.584600,3.255300]}" id="NCID0EBLMM" xlink:type="simple">3°15'19.08'N, 8°35'04.56'E</named-content></named-content>; alt. 141 m • W.R.Q. Luke 13113 (EA, MA, MO), Badja E Trail pt 338; <named-content xmlns:xlink="http://www.w3.org/1999/xlink" content-type="dwc:verbatimCoordinates" xlink:type="simple"><named-content content-type="geo-json" specific-use="{&#34;type&#34;:&#34;Point&#34;,&#34;coordinates&#34;:[8.517000,3.301300]}" id="NCID0EJLMM" xlink:type="simple">3°18'04.68'N, 8°31'01.2'E</named-content></named-content>; alt. 700 m; 21 Jan. 2009. Gabon – Moyen-Ogooué • E. Bidault 1558 (BR, BRLU, LBV, MO, P, WAG), Est du lac Azingo, à 30 km au Nord-Ouest de Lambaréné; <named-content xmlns:xlink="http://www.w3.org/1999/xlink" content-type="dwc:verbatimCoordinates" xlink:type="simple"><named-content content-type="geo-json" specific-use="{&#34;type&#34;:&#34;Point&#34;,&#34;coordinates&#34;:[10.085558,0.509006]}" id="NCID0ERLMM" xlink:type="simple">0°30'32.42'N, 10°05'08.01'E</named-content></named-content>; alt. 48 m; 08 Jun. 2014 • O.L.S. Lachenaud 2064 (MO), piste du lac Azingo, ± 10 km au NE du lac et 30 km au NW de Lambréné; <named-content xmlns:xlink="http://www.w3.org/1999/xlink" content-type="dwc:verbatimCoordinates" xlink:type="simple"><named-content content-type="geo-json" specific-use="{&#34;type&#34;:&#34;Point&#34;,&#34;coordinates&#34;:[10.033056,0.478056]}" id="NCID0EZLMM" xlink:type="simple">0°28'41'N, 10°01'59'E</named-content></named-content>; alt. 20 m; 25 Oct. 2014 • T.L.P. Couvreur 926 (LBV, WAG, YA), 27 km after Lambaréné, on road to Bifoum (N1), then around 20 km on road to Lake Azingo; <named-content xmlns:xlink="http://www.w3.org/1999/xlink" content-type="dwc:verbatimCoordinates" xlink:type="simple"><named-content content-type="geo-json" specific-use="{&#34;type&#34;:&#34;Point&#34;,&#34;coordinates&#34;:[10.032011,0.494092]}" id="NCID0EBMMM" xlink:type="simple">0°29'38.73'N, 10°01'55.24'E</named-content></named-content>; alt. 23 m; 24 Nov. 2015 • T.O.B.E.B. Stévart 4792A (P, WAG), Okala, North of Libreville. Terrain de Montigny à Okala (Libreville); <named-content xmlns:xlink="http://www.w3.org/1999/xlink" content-type="dwc:verbatimCoordinates" xlink:type="simple"><named-content content-type="geo-json" specific-use="{&#34;type&#34;:&#34;Point&#34;,&#34;coordinates&#34;:[9.416667,0.483333]}" id="NCID0EJMMM" xlink:type="simple">0°29'N, 9°25'E</named-content></named-content>; alt. 10 m; 12 Feb. 2014 – Ogooué-Ivindo • A. Hladik 1472 (BRUNOY, P, P, US), Ipassa, au croisement des layons J et VII; <named-content xmlns:xlink="http://www.w3.org/1999/xlink" content-type="dwc:verbatimCoordinates" xlink:type="simple"><named-content content-type="geo-json" specific-use="{&#34;type&#34;:&#34;Point&#34;,&#34;coordinates&#34;:[12.800000,0.500000]}" id="NCID0ERMMM" xlink:type="simple">0°30'N, 12°48'E</named-content></named-content>; alt. 490 m; 29 Oct. 1971 • J.M. Reitsma 3507 (LBV, MO, WAG), Primary rain forest, near village Ekobakoba, 50 km SE of Makokou; inventory; <named-content xmlns:xlink="http://www.w3.org/1999/xlink" content-type="dwc:verbatimCoordinates" xlink:type="simple"><named-content content-type="geo-json" specific-use="{&#34;type&#34;:&#34;Point&#34;,&#34;coordinates&#34;:[13.100000,0.383333]}" id="NCID0EZMMM" xlink:type="simple">0°23'N, 13°06'E</named-content></named-content>; 21 May. 1987 • L.J. Dorr 4248 (LBV, MO), Station I.R.E.T. (M'Passa Field Station). 10 km S de Makokou sur la riviere Ivindo; <named-content xmlns:xlink="http://www.w3.org/1999/xlink" content-type="dwc:verbatimCoordinates" xlink:type="simple"><named-content content-type="geo-json" specific-use="{&#34;type&#34;:&#34;Point&#34;,&#34;coordinates&#34;:[12.750000,0.500000]}" id="NCID0EBNMM" xlink:type="simple">0°30'N, 12°45'E</named-content></named-content>; alt. 500 m; 13 May. 1985 • L.J. Dorr 4275 (LBV, MO, P), Station I.R.E.T. (M'Passa Field Station), 10 km S de Makokou sur la riviere Ivindo; <named-content xmlns:xlink="http://www.w3.org/1999/xlink" content-type="dwc:verbatimCoordinates" xlink:type="simple"><named-content content-type="geo-json" specific-use="{&#34;type&#34;:&#34;Point&#34;,&#34;coordinates&#34;:[12.750000,0.500000]}" id="NCID0EJNMM" xlink:type="simple">0°30'N, 12°45'E</named-content></named-content>; alt. 500 m; 14 May. 1985 • M.S.M. Sosef 2210 (BR, LBV, MO, WAG), Ipassa Reserve, IRET Research Station, SW of Makokou; <named-content xmlns:xlink="http://www.w3.org/1999/xlink" content-type="dwc:verbatimCoordinates" xlink:type="simple"><named-content content-type="geo-json" specific-use="{&#34;type&#34;:&#34;Point&#34;,&#34;coordinates&#34;:[12.800000,0.516667]}" id="NCID0ERNMM" xlink:type="simple">0°31'N, 12°48'E</named-content></named-content>; alt. 350 m; 04 Nov. 2005 – Woleu-Ntem • A.M. Louis 4098 (BR, LBV, MO, WAG), 25 km NE of Bitam, Nsimy; <named-content xmlns:xlink="http://www.w3.org/1999/xlink" content-type="dwc:verbatimCoordinates" xlink:type="simple"><named-content content-type="geo-json" specific-use="{&#34;type&#34;:&#34;Point&#34;,&#34;coordinates&#34;:[11.366667,2.133333]}" id="NCID0EZNMM" xlink:type="simple">2°08'N, 11°22'E</named-content></named-content>; 02 May. 1995. Nigeria – Edo State • A.F. Ross 2/6 (K); Benin, Sapoba Forest Reserve; <named-content xmlns:xlink="http://www.w3.org/1999/xlink" content-type="dwc:verbatimCoordinates" xlink:type="simple"><named-content content-type="geo-json" specific-use="{&#34;type&#34;:&#34;Point&#34;,&#34;coordinates&#34;:[5.883333,6.100000]}" id="NCID0EBOMM" xlink:type="simple">6°06'N, 5°53'E</named-content></named-content>; 1934 • B.O. Daramola FHI72315 (K, MO), Iyekoriowon. Forest Reserve. In P.S.P. 82 Ugo; <named-content xmlns:xlink="http://www.w3.org/1999/xlink" content-type="dwc:verbatimCoordinates" xlink:type="simple"><named-content content-type="geo-json" specific-use="{&#34;type&#34;:&#34;Point&#34;,&#34;coordinates&#34;:[6.001239,6.088625]}" id="NCID0EJOMM" xlink:type="simple">6°05'19.05'N, 6°00'04.46'E</named-content></named-content>; 04 Oct. 1973 • R.D. Meikle 628 (K, P), Usonigbe Forest Reserve near Sapoba; <named-content xmlns:xlink="http://www.w3.org/1999/xlink" content-type="dwc:verbatimCoordinates" xlink:type="simple"><named-content content-type="geo-json" specific-use="{&#34;type&#34;:&#34;Point&#34;,&#34;coordinates&#34;:[5.888889,5.938200]}" id="NCID0EROMM" xlink:type="simple">5°56'17.52'N, 5°53'20'E</named-content></named-content>; 16 Nov. 1944 • R.W.J. Keay FHI28066 (K, K, P); Benin, Sapoba Forest Reserve, Compte.9,S.S.I; <named-content xmlns:xlink="http://www.w3.org/1999/xlink" content-type="dwc:verbatimCoordinates" xlink:type="simple"><named-content content-type="geo-json" specific-use="{&#34;type&#34;:&#34;Point&#34;,&#34;coordinates&#34;:[5.883333,6.100000]}" id="NCID0EZOMM" xlink:type="simple">6°06'N, 5°53'E</named-content></named-content>; 03 Nov. 1950 – Kogi State • M.G. Latilo FHI47768 (K); Kabba, Southern Adoru Forest Reserve, Igala, bank of river Owe near Adoru; <named-content xmlns:xlink="http://www.w3.org/1999/xlink" content-type="dwc:verbatimCoordinates" xlink:type="simple"><named-content content-type="geo-json" specific-use="{&#34;type&#34;:&#34;Point&#34;,&#34;coordinates&#34;:[7.094042,6.927358]}" id="NCID0EBPMM" xlink:type="simple">6°55'38.49'N, 7°05'38.55'E</named-content></named-content>; 01 Jul. 1963. Republic of the Congo – Pool • J. Koechlin 4001 (P), Bangou, Forêt de; <named-content xmlns:xlink="http://www.w3.org/1999/xlink" content-type="dwc:verbatimCoordinates" xlink:type="simple"><named-content content-type="geo-json" specific-use="{&#34;type&#34;:&#34;Point&#34;,&#34;coordinates&#34;:[14.450000,-3.900000]}" id="NCID0EJPMM" xlink:type="simple">3°54'S, 14°27'E</named-content></named-content>; Dec. 1956 • P. Sita 3264 (P), Forêt de Bangou, Est de M'Passa; <named-content xmlns:xlink="http://www.w3.org/1999/xlink" content-type="dwc:verbatimCoordinates" xlink:type="simple"><named-content content-type="geo-json" specific-use="{&#34;type&#34;:&#34;Point&#34;,&#34;coordinates&#34;:[14.757778,-4.492778]}" id="NCID0ERPMM" xlink:type="simple">4°29'34'S, 14°45'28'E</named-content></named-content>; 18 Dec. 1971.</p></tp:treatment-sec><tp:treatment-sec><!--Section generated to contain objects referenced in tp:taxon-treatment.--><fig id="F49" position="float" orientation="portrait"><object-id xmlns:xlink="http://www.w3.org/1999/xlink" content-type="doi" xlink:type="simple">10.3897/phytokeys.233.103096.figure49</object-id><label>Figure 49.</label><caption><p><italic><tp:taxon-name><tp:taxon-name-part taxon-name-part-type="genus" reg="Uvariopsis">Uvariopsis</tp:taxon-name-part><tp:taxon-name-part taxon-name-part-type="species" reg="bakeriana">bakeriana</tp:taxon-name-part></tp:taxon-name></italic> (Hutch. &amp; Daltz.) Robyns &amp; Ghesq <bold>A</bold> leaf, top view <bold>B</bold> detail of female flower, two petals removed <bold>C</bold> petal, inner view <bold>D</bold> carpel, side view, front view and detail of ovules <bold>E</bold> monocarp <italic><tp:taxon-name><tp:taxon-name-part taxon-name-part-type="genus" reg="Uvariopsis">Uvariopsis</tp:taxon-name-part><tp:taxon-name-part taxon-name-part-type="species" reg="dioica">dioica</tp:taxon-name-part></tp:taxon-name></italic> (Diels) Robyns &amp; Ghesq <bold>F</bold> leaf, top view <bold>G</bold> male flowering pedicels and flowers <bold>H</bold> detail of male flower, two petals removed <bold>I</bold> stamen <bold>J</bold> female flowering pedicel <bold>K</bold> detail of female flower, all four petals removed <bold>L</bold> carpel, front view and detail of ovules <bold>M</bold> fruits. <bold>A–E</bold> from Brenan 9409 <bold>F–L</bold> from Keay 28066 <bold>M</bold> from Letouzey 4230. Drawings by Hélène Lamourdedieu, Publications Scientifiques du Muséum national d’Histoire naturelle, Paris.</p></caption><graphic xmlns:xlink="http://www.w3.org/1999/xlink" xlink:href="phytokeys-233-001_article-103096__-g049.jpg" position="float" orientation="portrait" xlink:type="simple" id="oo_909908.jpg"><uri content-type="original_file" xlink:type="simple">https://binary.pensoft.net/fig/909908</uri></graphic></fig><fig id="F1" position="float" orientation="portrait"><object-id xmlns:xlink="http://www.w3.org/1999/xlink" content-type="doi" xlink:type="simple">10.3897/phytokeys.233.103096.figure1</object-id><label>Figure 1.</label><caption><p>Phylogenetic trees of the Monodoreae inferred with ASTRAL, based on 334 nuclear genes trees. The branch support is given as local posterior probability (<abbrev xmlns:xlink="http://www.w3.org/1999/xlink" xlink:title="local posterior probabilities" id="ABBRID0EW3AG" xlink:type="simple">LPP</abbrev>) in three shades of greys. For the details on the specimens see Suppl. material <xref ref-type="supplementary-material" rid="S3">3</xref>. Insets: flowers of <bold>A</bold><italic><tp:taxon-name><tp:taxon-name-part taxon-name-part-type="genus" reg="Ophrypetalum">Ophrypetalum</tp:taxon-name-part><tp:taxon-name-part taxon-name-part-type="species" reg="odoratum">odoratum</tp:taxon-name-part></tp:taxon-name></italic> (Couvreur 82) <bold>B</bold><italic><tp:taxon-name><tp:taxon-name-part taxon-name-part-type="genus" reg="Sanrafaelia">Sanrafaelia</tp:taxon-name-part><tp:taxon-name-part taxon-name-part-type="species" reg="ruffonammari">ruffonammari</tp:taxon-name-part></tp:taxon-name></italic> (Dagallier 31) <bold>C</bold><italic><tp:taxon-name><tp:taxon-name-part taxon-name-part-type="genus" reg="Asteranthe">Asteranthe</tp:taxon-name-part><tp:taxon-name-part taxon-name-part-type="species" reg="asterias">asterias</tp:taxon-name-part></tp:taxon-name></italic> (Dagallier 10) <bold>D</bold><italic><tp:taxon-name><tp:taxon-name-part taxon-name-part-type="genus" reg="Hexalobus">Hexalobus</tp:taxon-name-part><tp:taxon-name-part taxon-name-part-type="species" reg="crispiflorus">crispiflorus</tp:taxon-name-part></tp:taxon-name></italic> (no specimen associated) <bold>E</bold><italic><tp:taxon-name><tp:taxon-name-part taxon-name-part-type="genus" reg="Uvariastrum">Uvariastrum</tp:taxon-name-part><tp:taxon-name-part taxon-name-part-type="species" reg="zenkeri">zenkeri</tp:taxon-name-part></tp:taxon-name></italic> (no specimen associated) <bold>F</bold><italic><tp:taxon-name><tp:taxon-name-part taxon-name-part-type="genus" reg="Isolona">Isolona</tp:taxon-name-part><tp:taxon-name-part taxon-name-part-type="species" reg="hexaloba">hexaloba</tp:taxon-name-part></tp:taxon-name></italic> (no specimen associated) <bold>G</bold><italic><tp:taxon-name><tp:taxon-name-part taxon-name-part-type="genus" reg="Isolona">I.</tp:taxon-name-part><tp:taxon-name-part taxon-name-part-type="species" reg="cauliflora">cauliflora</tp:taxon-name-part></tp:taxon-name></italic> (Dagallier 44) <bold>H</bold><italic><tp:taxon-name><tp:taxon-name-part taxon-name-part-type="genus" reg="Monodora">Monodora</tp:taxon-name-part><tp:taxon-name-part taxon-name-part-type="species" reg="grandidieri">grandidieri</tp:taxon-name-part></tp:taxon-name></italic> (Dagallier 26) <bold>I</bold><italic><tp:taxon-name><tp:taxon-name-part taxon-name-part-type="genus" reg="Monodora">M.</tp:taxon-name-part><tp:taxon-name-part taxon-name-part-type="species" reg="myristica">myristica</tp:taxon-name-part></tp:taxon-name></italic> (living specimen at NY conservatory) <bold>J</bold><italic><tp:taxon-name><tp:taxon-name-part taxon-name-part-type="genus" reg="Monodora">M.</tp:taxon-name-part><tp:taxon-name-part taxon-name-part-type="species" reg="tenuifolia">tenuifolia</tp:taxon-name-part></tp:taxon-name></italic> (Couvreur 1019) <bold>K</bold><italic><tp:taxon-name><tp:taxon-name-part taxon-name-part-type="genus" reg="Mischogyne">Mischogyne</tp:taxon-name-part><tp:taxon-name-part taxon-name-part-type="species" reg="elliotana">elliotana</tp:taxon-name-part></tp:taxon-name></italic> (no specimen associated) <bold>L</bold><italic><tp:taxon-name><tp:taxon-name-part taxon-name-part-type="genus" reg="Uvariodendron">Uvariodendron</tp:taxon-name-part><tp:taxon-name-part taxon-name-part-type="species" reg="gorgonis">gorgonis</tp:taxon-name-part></tp:taxon-name></italic> (Dagallier 38) <bold>M</bold><italic><tp:taxon-name><tp:taxon-name-part taxon-name-part-type="genus" reg="Uvariodendron">Ud.</tp:taxon-name-part><tp:taxon-name-part taxon-name-part-type="species" reg="molundense">molundense</tp:taxon-name-part></tp:taxon-name></italic> (Bidault 2222) <bold>N</bold><italic><tp:taxon-name><tp:taxon-name-part taxon-name-part-type="genus" reg="Uvariodendron">Ud.</tp:taxon-name-part><tp:taxon-name-part taxon-name-part-type="species" reg="connivens">connivens</tp:taxon-name-part></tp:taxon-name></italic> (Couvreur 1016) <bold>O</bold><tp:taxon-name><tp:taxon-name-part taxon-name-part-type="genus" reg="Uvariodendron">Ud.</tp:taxon-name-part><tp:taxon-name-part taxon-name-part-type="infraspecific-rank">var.</tp:taxon-name-part><tp:taxon-name-part taxon-name-part-type="variety" reg="fuscum">fuscum</tp:taxon-name-part></tp:taxon-name> (Couvreur 990) <bold>P</bold><italic><tp:taxon-name><tp:taxon-name-part taxon-name-part-type="genus" reg="Uvariopsis">Uvariopsis</tp:taxon-name-part><tp:taxon-name-part taxon-name-part-type="species" reg="congensis">congensis</tp:taxon-name-part></tp:taxon-name></italic> (Lachenaud 1384) <bold>Q</bold><italic><tp:taxon-name><tp:taxon-name-part taxon-name-part-type="genus" reg="Uvariopsis">Up.</tp:taxon-name-part><tp:taxon-name-part taxon-name-part-type="species" reg="lovettiana">lovettiana</tp:taxon-name-part></tp:taxon-name></italic> (Couvreur 97b) <bold>R</bold><italic><tp:taxon-name><tp:taxon-name-part taxon-name-part-type="genus" reg="Uvariopsis">Up.</tp:taxon-name-part><tp:taxon-name-part taxon-name-part-type="species" reg="bakeriana">bakeriana</tp:taxon-name-part></tp:taxon-name></italic> (Couvreur 1000) <bold>S</bold><italic><tp:taxon-name><tp:taxon-name-part taxon-name-part-type="genus" reg="Uvariopsis">Up.</tp:taxon-name-part><tp:taxon-name-part taxon-name-part-type="species" reg="submontana">submontana</tp:taxon-name-part></tp:taxon-name></italic> (Couvreur 627) <bold>T</bold><italic><tp:taxon-name><tp:taxon-name-part taxon-name-part-type="genus" reg="Uvariopsis">Up.</tp:taxon-name-part><tp:taxon-name-part taxon-name-part-type="species" reg="pedunculosa">pedunculosa</tp:taxon-name-part></tp:taxon-name></italic> (Couvreur 878). Photos CC BY-NC 4.0 <bold>A, D–F, J, N, O, Q–T</bold> Thomas Couvreur <bold>B, C, G–I, L</bold> Léo-Paul Dagallier <bold>K</bold> Carel Jongkind <bold>M</bold> Ehoarn Bidault <bold>P</bold> Olivier Lachenaud.</p></caption><graphic xmlns:xlink="http://www.w3.org/1999/xlink" xlink:href="phytokeys-233-001_article-103096__-g001.jpg" position="float" orientation="portrait" xlink:type="simple" id="oo_909860.jpg"><uri content-type="original_file" xlink:type="simple">https://binary.pensoft.net/fig/909860</uri></graphic></fig><supplementary-material xmlns:xlink="http://www.w3.org/1999/xlink" id="S3" position="float" orientation="portrait" xlink:type="simple"><object-id content-type="doi" xlink:type="simple">10.3897/phytokeys.233.103096.suppl3</object-id><object-id content-type="zenodo_dep_id" xlink:type="simple">8373544</object-id><label>Supplementary material 3</label><caption><p>Details of the vouchers used in this study.</p></caption><statement content-type="dataType"><label>Data type</label><p>ods</p></statement><media xlink:href="phytokeys-233-001_article-103096__-s003.ods" mimetype="application" mime-subtype="oleobject" position="float" orientation="portrait" xlink:type="simple" id="oo_909951.ods"><uri content-type="original_file" xlink:type="simple">https://binary.pensoft.net/file/909951</uri></media><permissions><license xlink:type="simple"><license-p>This dataset is made available under the Open Database License (http://opendatacommons.org/licenses/odbl/1.0/). The Open Database License (ODbL) is a license agreement intended to allow users to freely share, modify, and use this Dataset while maintaining this same freedom for others, provided that the original source and author(s) are credited.</license-p></license></permissions><attrib specific-use="authors">Léo-Paul M. J. Dagallier, Frank M. Mbago, Marie Couderc, Myriam Gaudeul, Aurélie Grall, Caroline Loup, Jan J. Wieringa, Bonaventure Sonké, Thomas L. P. Couvreur</attrib></supplementary-material><supplementary-material xmlns:xlink="http://www.w3.org/1999/xlink" id="S1" position="float" orientation="portrait" xlink:type="simple"><object-id content-type="doi" xlink:type="simple">10.3897/phytokeys.233.103096.suppl1</object-id><object-id content-type="zenodo_dep_id" xlink:type="simple">8373538</object-id><label>Supplementary material 1</label><caption><p>Phylogenetic tree of the Monodoreae inferred with ASTRAL, based on 334 nuclear genes trees</p></caption><statement content-type="dataType"><label>Data type</label><p>pdf</p></statement><statement content-type="notes"><label>Explanation note</label><p>The branch support is given as pie charts of the quartet support (<abbrev xlink:title="quartet support" id="ABBRID0EY3KO" xlink:type="simple">QS</abbrev>) such as the black proportion represents the percentage of quartets in the gene trees agreeing with the branch in the species tree. The light blue box encloses the Monodoreae tribe. The name of the specimens is composed of a unique identifier, followed by the species (or variety/subsepecies) name, followed by the 3 first letters of the name of the collector and the collection number. For the details on the specimens see Suppl. material <xref ref-type="supplementary-material" rid="S3">3</xref>.</p></statement><media xlink:href="phytokeys-233-001_article-103096__-s001.pdf" mimetype="application" mime-subtype="pdf" position="float" orientation="portrait" xlink:type="simple" id="oo_909949.pdf"><uri content-type="original_file" xlink:type="simple">https://binary.pensoft.net/file/909949</uri></media><permissions><license xlink:type="simple"><license-p>This dataset is made available under the Open Database License (http://opendatacommons.org/licenses/odbl/1.0/). The Open Database License (ODbL) is a license agreement intended to allow users to freely share, modify, and use this Dataset while maintaining this same freedom for others, provided that the original source and author(s) are credited.</license-p></license></permissions><attrib specific-use="authors">Léo-Paul M. J. Dagallier, Frank M. Mbago, Marie Couderc, Myriam Gaudeul, Aurélie Grall, Caroline Loup, Jan J. Wieringa, Bonaventure Sonké, Thomas L. P. Couvreur</attrib></supplementary-material><supplementary-material xmlns:xlink="http://www.w3.org/1999/xlink" id="S2" position="float" orientation="portrait" xlink:type="simple"><object-id content-type="doi" xlink:type="simple">10.3897/phytokeys.233.103096.suppl2</object-id><object-id content-type="zenodo_dep_id" xlink:type="simple">8373542</object-id><label>Supplementary material 2</label><caption><p>RAxML maximum likelihood tree of the Monodoreae, based on a concatenated supermatrix of 334 nuclear genes. Bootstrap support values (in %) are given at the nodes</p></caption><statement content-type="dataType"><label>Data type</label><p>pdf</p></statement><statement content-type="notes"><label>Explanation note</label><p>The light blue box encloses the Monodoreae tribe. The name of the specimens is composed of a unique identifier, followed by the species (or variety/subsepecies) name, followed by the 3 first letters of the name of the collector and the collection number. The identification of the specimens follow the taxonomic changes treated in this study. For the details on the specimens see Suppl. material <xref ref-type="supplementary-material" rid="S3">3</xref>.</p></statement><media xlink:href="phytokeys-233-001_article-103096__-s002.pdf" mimetype="application" mime-subtype="pdf" position="float" orientation="portrait" xlink:type="simple" id="oo_909950.pdf"><uri content-type="original_file" xlink:type="simple">https://binary.pensoft.net/file/909950</uri></media><permissions><license xlink:type="simple"><license-p>This dataset is made available under the Open Database License (http://opendatacommons.org/licenses/odbl/1.0/). The Open Database License (ODbL) is a license agreement intended to allow users to freely share, modify, and use this Dataset while maintaining this same freedom for others, provided that the original source and author(s) are credited.</license-p></license></permissions><attrib specific-use="authors">Léo-Paul M. J. Dagallier, Frank M. Mbago, Marie Couderc, Myriam Gaudeul, Aurélie Grall, Caroline Loup, Jan J. Wieringa, Bonaventure Sonké, Thomas L. P. Couvreur</attrib></supplementary-material></tp:treatment-sec><ref-list><ref id="B47"><mixed-citation xmlns:xlink="http://www.w3.org/1999/xlink" xlink:type="simple"><person-group><name name-style="western"><surname>Couvreur</surname><given-names>TLP</given-names></name><name name-style="western"><surname>Dagallier</surname><given-names>L-PMJ</given-names></name><name name-style="western"><surname>Crozier</surname><given-names>F</given-names></name><name name-style="western"><surname>Ghogue</surname><given-names>J-P</given-names></name><name name-style="western"><surname>Hoekstra</surname><given-names>PH</given-names></name><name name-style="western"><surname>Kamdem</surname><given-names>NG</given-names></name><name name-style="western"><surname>Johnson</surname><given-names>DM</given-names></name><name name-style="western"><surname>Murray</surname><given-names>NA</given-names></name><name name-style="western"><surname>Sonké</surname><given-names>B</given-names></name></person-group> (<year>2022</year>) <article-title>Flora of Cameroon – <tp:taxon-name><tp:taxon-name-part taxon-name-part-type="family">Annonaceae</tp:taxon-name-part></tp:taxon-name> (Vol. 45).</article-title><source>PhytoKeys</source><volume>207</volume>: <fpage>1</fpage>–<lpage>532</lpage>. <ext-link xlink:href="10.3897/phytokeys.207.61432" ext-link-type="doi" xlink:type="simple">https://doi.org/10.3897/phytokeys.207.61432</ext-link></mixed-citation></ref><ref id="B128"><mixed-citation xmlns:xlink="http://www.w3.org/1999/xlink" xlink:type="simple"><person-group><name name-style="western"><surname>Mildbraed</surname><given-names>GWJ</given-names></name><name name-style="western"><surname>Diels</surname><given-names>L</given-names></name></person-group> (<year>1915</year>) <article-title><tp:taxon-name><tp:taxon-name-part taxon-name-part-type="family">Anonaceae</tp:taxon-name-part></tp:taxon-name><tp:taxon-name><tp:taxon-name-part taxon-name-part-type="subfamily">Africanae</tp:taxon-name-part></tp:taxon-name> III.</article-title><source>Botanische Jahrbücher für Systematik, Pflanzengeschichte und Pflanzengeographie</source><volume>53</volume>: <fpage>434</fpage>–<lpage>448</lpage>.</mixed-citation></ref></ref-list></tp:taxon-treatment>
