# Supplementary material for: ﻿Phylogenomic inference of the African tribe Monodoreae (Annonaceae) and taxonomic revision of Dennettia, Uvariodendron and Uvariopsis
Source: PhytoKeys. 2023 Sep 22;233:1–200. doi: 10.3897/phytokeys.233.103096 (PMC10552675; doi:10.3897/phytokeys.233.103096)
Supplement: XML Treatment for Uvariopsis etugeana [file phytokeys.233.103096-treatment35.xml]

<!DOCTYPE tp:taxon-treatment
  PUBLIC "-//TaxonX//DTD Taxonomic Treatment Publishing DTD v0 20100105//EN" "tax-treatment-NSO.dtd">
<tp:taxon-treatment xmlns:tp="http://www.plazi.org/taxpub"><tp:treatment-meta><kwd-group><label>Taxon classification</label><kwd>
                <named-content content-type="kingdom">Plantae</named-content>
              </kwd><kwd>
                <named-content content-type="order">Magnoliales</named-content>
              </kwd><kwd>
                <named-content content-type="family">Annonaceae</named-content>
              </kwd></kwd-group><mixed-citation publication-type="journal"><person-group><name><surname>Dagallier</surname><given-names>Léo-Paul M. J.</given-names></name><name><surname>Mbago</surname><given-names>Frank M.</given-names></name><name><surname>Couderc</surname><given-names>Marie</given-names></name><name><surname>Gaudeul</surname><given-names>Myriam</given-names></name><name><surname>Grall</surname><given-names>Aurélie</given-names></name><name><surname>Loup</surname><given-names>Caroline</given-names></name><name><surname>Wieringa</surname><given-names>Jan J.</given-names></name><name><surname>Sonké</surname><given-names>Bonaventure</given-names></name><name><surname>Couvreur</surname><given-names>Thomas L. P.</given-names></name></person-group><article-title>﻿Phylogenomic inference of the African tribe Monodoreae (<tp:taxon-name><tp:taxon-name-part taxon-name-part-type="family">Annonaceae</tp:taxon-name-part></tp:taxon-name>) and taxonomic revision of <italic><tp:taxon-name><tp:taxon-name-part taxon-name-part-type="genus" reg="Dennettia">Dennettia</tp:taxon-name-part></tp:taxon-name></italic>, <italic><tp:taxon-name><tp:taxon-name-part taxon-name-part-type="genus" reg="Uvariodendron">Uvariodendron</tp:taxon-name-part></tp:taxon-name></italic> and <italic><tp:taxon-name><tp:taxon-name-part taxon-name-part-type="genus" reg="Uvariopsis">Uvariopsis</tp:taxon-name-part></tp:taxon-name></italic></article-title><source>PhytoKeys</source><day>22</day><month>09</month><year>2023</year><volume>233</volume><fpage>1</fpage><lpage>200</lpage><pub-id pub-id-type="doi">10.3897/phytokeys.233.103096</pub-id></mixed-citation></tp:treatment-meta><tp:nomenclature><label>﻿</label><tp:taxon-name>
              <tp:taxon-name-part taxon-name-part-type="genus" reg="Uvariopsis">Uvariopsis</tp:taxon-name-part>
              <tp:taxon-name-part taxon-name-part-type="species" reg="etugeana">etugeana</tp:taxon-name-part>
            </tp:taxon-name><tp:taxon-authority>Dagallier &amp; Couvreur, PhytoKeys 207: 423 (2022)</tp:taxon-authority><xref ref-type="fig" rid="F63">Figs 63</xref><xref ref-type="fig" rid="F64">, 64</xref></tp:nomenclature><tp:treatment-sec sec-type="material" id="SECID0EDRMM"><title>Type.</title><p>Cameroon – North-West Region • R.G. Letouzey 13414 (holotype: P! (P01982826)), Rive droite de la Metchum, près Obang (18 km S of Wum); <named-content xmlns:xlink="http://www.w3.org/1999/xlink" content-type="dwc:verbatimCoordinates" xlink:type="simple"><named-content content-type="geo-json" specific-use="{&#34;type&#34;:&#34;Point&#34;,&#34;coordinates&#34;:[10.033331,6.250000]}" id="NCID0EMRMM" xlink:type="simple">6°15'N, 10°01'59.99"E</named-content></named-content>; alt. 600 m; 03 Dec. 1974.</p></tp:treatment-sec><tp:treatment-sec sec-type="description" id="SECID0EQRMM"><title>Description.</title><p>Tree 3–6 m tall, D.B.H unknown; young branches slightly pubescent, old branches glabrous. Leaves with minute pelucid punctuations. Petiole 3.5–4 mm long, 2.5–3.5 mm wide, glabrous. Leaf lamina 190–235 mm long, 70–85 mm wide, length:width ratio ca. 2.7, elliptic, coriaceous, base acute to slightly decurrent, apex attenuate to acuminate, acumen ca. 10 mm long, surface above glabrous, surface below glabrous; midrib impressed above, raised below, glabrous above, glabrous below; secondary veins 8–10 pairs, brochidodromous, impressed above, raised below; tertiary veins reticulate. Flowers unisexual, male and female flowers dimorphic, on same individuals (plant monoecious). Flower buds ovoid to pyramidal. Male inflorescences borne on trunk, composed of 1 to 2 flowers. Peduncle inconspicuous. Flower pedicel 8–10 mm long, 1–1.5 mm in diameter, glabrate to glabrous. Bracts 1 at base and 1 towards the middle or lower half of the pedicel, upper bract 1–1.5 mm long, 1–2.5 mm wide, broadly ovate, adpressed, semi clasping the pedicel, pubescent outside, glabrous inside. Sepals 2, ca. 2 mm long, ca. 4 mm wide, broadly ovate, basally fused, sparsely pubescent to glabrous outside, glabrous inside, color unknown. Petals 4, 6–11.5 mm long, 3.5–7 mm wide, length:width ratio 1.6–2.5, elliptic to ovate, sparsely pubescent to glabrous outside, glabrous inside, color unknown. Stamens numerous (exact number unknown), 0.5–1 mm long, ca. 0.2 mm wide, anthers linear, connective prolongation truncate. Female inflorescences borne on trunk, composed of 1 to 2 flowers. Flower pedicel ca. 4 mm long, ca. 2 mm in diameter, glabrate to glabrous. Bracts 1 at base and 1 towards the middle or lower half of the pedicel, upper bract ca. 1.5 mm long, ca. 2.5 mm wide, broadly ovate, adpressed, semi clasping the pedicel, pubescent outside, glabrous inside. Sepals 2, 1–1.5 mm long, 2–3.5 mm wide, broadly ovate, basally fused, sparsely pubescent to glabrous outside, glabrous inside, color unknown. Petals 4, ca. 14 mm long, ca. 8 mm wide, length:width ratio 1.6–2.5, elliptic, glabrous outside, glabrous inside, color unknown. Stamens ca. 5, ca. 1 mm long, sterile, seen on one female flower. Carpels ca. 20, ca. 3 mm long, ca. 1 mm wide, glabrate at base to glabrous, free; stigma coiled. Fruits unknown.</p><fig id="F63" position="float" orientation="portrait"><object-id xmlns:xlink="http://www.w3.org/1999/xlink" content-type="doi" xlink:type="simple">10.3897/phytokeys.233.103096.figure63</object-id><label>Figure 63.</label><caption><p><italic><tp:taxon-name><tp:taxon-name-part taxon-name-part-type="genus" reg="Uvariopsis">Uvariopsis</tp:taxon-name-part><tp:taxon-name-part taxon-name-part-type="species" reg="etugeana">etugeana</tp:taxon-name-part></tp:taxon-name></italic> Dagallier &amp; Couvreur <bold>A</bold> branch with leaves <bold>B</bold> flower, semi-bottom view <bold>C</bold> inflorescence with two flowers <bold>D</bold> female flower, transversal cut, three petals removed <bold>E</bold> male flower, transversal cut of the receptacle. <bold>A–C</bold> Letouzey 13414 <bold>D, E</bold> Thomas 4544. Photos Léo-Paul Dagallier.</p></caption><graphic xmlns:xlink="http://www.w3.org/1999/xlink" xlink:href="phytokeys-233-001_article-103096__-g063.jpg" position="float" orientation="portrait" xlink:type="simple" id="oo_909922.jpg"><uri content-type="original_file" xlink:type="simple">https://binary.pensoft.net/fig/909922</uri></graphic></fig></tp:treatment-sec><tp:treatment-sec sec-type="distribution" id="SECID0E2SMM"><title>Distribution.</title><p>Endemic to Lower Guinean Domain of the Guineo-Congolian Region. Known from only two localities in the North-West and South-West Regions in Cameron.</p><fig id="F64" position="float" orientation="portrait"><object-id xmlns:xlink="http://www.w3.org/1999/xlink" content-type="doi" xlink:type="simple">10.3897/phytokeys.233.103096.figure64</object-id><label>Figure 64.</label><caption><p>Distribution map of <italic><tp:taxon-name><tp:taxon-name-part taxon-name-part-type="genus" reg="Uvariopsis">Uvariopsis</tp:taxon-name-part><tp:taxon-name-part taxon-name-part-type="species" reg="etugeana">etugeana</tp:taxon-name-part></tp:taxon-name></italic>. Shades of grey represent elevation, from white (sea level) to darker grey (higher elevation). The inset shows the extent of the map over Africa.</p></caption><graphic xmlns:xlink="http://www.w3.org/1999/xlink" xlink:href="phytokeys-233-001_article-103096__-g064.jpg" position="float" orientation="portrait" xlink:type="simple" id="oo_909923.jpg"><uri content-type="original_file" xlink:type="simple">https://binary.pensoft.net/fig/909923</uri></graphic></fig></tp:treatment-sec><tp:treatment-sec sec-type="habitat" id="SECID0EYTMM"><title>Habitat and ecology.</title><p>Lowland mature rain forests or semi-deciduous forests. 170–600 m asl.</p></tp:treatment-sec><tp:treatment-sec sec-type="phenology" id="SECID0E4TMM"><title>Phenology.</title><p>Flowers collected in March and December.</p></tp:treatment-sec><tp:treatment-sec sec-type="notes" id="SECID0ECUMM"><title>Notes.</title><p><italic><tp:taxon-name><tp:taxon-name-part taxon-name-part-type="genus" reg="Uvariopsis">Up.</tp:taxon-name-part><tp:taxon-name-part taxon-name-part-type="species" reg="etugeana">etugeana</tp:taxon-name-part></tp:taxon-name></italic> resembles <italic><tp:taxon-name><tp:taxon-name-part taxon-name-part-type="genus" reg="Uvariopsis">Up.</tp:taxon-name-part><tp:taxon-name-part taxon-name-part-type="species" reg="pedunculosa">pedunculosa</tp:taxon-name-part></tp:taxon-name></italic> in the shape of the leaves, and <italic><tp:taxon-name><tp:taxon-name-part taxon-name-part-type="genus" reg="Uvariopsis">Up.</tp:taxon-name-part><tp:taxon-name-part taxon-name-part-type="species" reg="solheidii">solheidii</tp:taxon-name-part></tp:taxon-name></italic> in the shape of its flowers. However, <italic><tp:taxon-name><tp:taxon-name-part taxon-name-part-type="genus" reg="Uvariopsis">Up.</tp:taxon-name-part><tp:taxon-name-part taxon-name-part-type="species" reg="etugeana">etugeana</tp:taxon-name-part></tp:taxon-name></italic> has a short flowering pedicel (4–10 mm vs. 14–325 mm in <italic><tp:taxon-name><tp:taxon-name-part taxon-name-part-type="genus" reg="Uvariopsis">Up.</tp:taxon-name-part><tp:taxon-name-part taxon-name-part-type="species" reg="pedunculosa">pedunculosa</tp:taxon-name-part></tp:taxon-name></italic> and 9–198 mm in <italic><tp:taxon-name><tp:taxon-name-part taxon-name-part-type="genus" reg="Uvariopsis">Up.</tp:taxon-name-part><tp:taxon-name-part taxon-name-part-type="species" reg="solheidii">solheidii</tp:taxon-name-part></tp:taxon-name></italic>) and petals which are glabrous outside (vs. pubescent in both <italic><tp:taxon-name><tp:taxon-name-part taxon-name-part-type="genus" reg="Uvariopsis">Up.</tp:taxon-name-part><tp:taxon-name-part taxon-name-part-type="species" reg="pedunculosa">pedunculosa</tp:taxon-name-part></tp:taxon-name></italic> and <italic><tp:taxon-name><tp:taxon-name-part taxon-name-part-type="genus" reg="Uvariopsis">Up.</tp:taxon-name-part><tp:taxon-name-part taxon-name-part-type="species" reg="solheidii">solheidii</tp:taxon-name-part></tp:taxon-name></italic>).</p></tp:treatment-sec><tp:treatment-sec sec-type="Preliminary conservation status" id="SECID0EAXMM"><title>Preliminary conservation status.</title><p>This species is known from only two specimens from two different locations in western Cameroon. Its <abbrev xmlns:xlink="http://www.w3.org/1999/xlink" xlink:title="extent of occurrence" id="ABBRID0EGXMM" xlink:type="simple">EOO</abbrev> is estimated less than 1,000 km<sup>2</sup> and its <abbrev xmlns:xlink="http://www.w3.org/1999/xlink" xlink:title="area of occupancy" id="ABBRID0EMXMM" xlink:type="simple">AOO</abbrev> is estimated at 8 km<sup>2</sup>. The two specimens were collected more than 30 years ago, and only one occurs in a protected area, in the Takamanda National Park. This species is thus likely to have undergone, or to undergo in the future, a decline in its <abbrev xmlns:xlink="http://www.w3.org/1999/xlink" xlink:title="area of occupancy" id="ABBRID0ESXMM" xlink:type="simple">AOO</abbrev>. Following IUCN criterion B, it is thus assigned a preliminary conservation status of Endangered EN B1ab(i,ii)+2ab(i,ii).</p></tp:treatment-sec><tp:treatment-sec sec-type="material" id="SECID0EWXMM"><title>Additional specimens examined.</title><p>Cameroon – South-West Region • D.W. Thomas 4544 (MO), Takamanda Forest Reserve; <named-content xmlns:xlink="http://www.w3.org/1999/xlink" content-type="dwc:verbatimCoordinates" xlink:type="simple"><named-content content-type="geo-json" specific-use="{&#34;type&#34;:&#34;Point&#34;,&#34;coordinates&#34;:[9.316667,6.233333]}" id="NCID0E6XMM" xlink:type="simple">6°14'N, 9°19'E</named-content></named-content>; alt. 170 m; 21 Mar. 1985.</p></tp:treatment-sec></tp:taxon-treatment>
