# Supplementary material for: ﻿Phylogenomic inference of the African tribe Monodoreae (Annonaceae) and taxonomic revision of Dennettia, Uvariodendron and Uvariopsis
Source: PhytoKeys. 2023 Sep 22;233:1–200. doi: 10.3897/phytokeys.233.103096 (PMC10552675; doi:10.3897/phytokeys.233.103096)
Supplement: XML Treatment for Uvariopsis guineensis [file phytokeys.233.103096-treatment36.xml]

<!DOCTYPE tp:taxon-treatment
  PUBLIC "-//TaxonX//DTD Taxonomic Treatment Publishing DTD v0 20100105//EN" "tax-treatment-NSO.dtd">
<tp:taxon-treatment xmlns:tp="http://www.plazi.org/taxpub"><tp:treatment-meta><kwd-group><label>Taxon classification</label><kwd>
                <named-content content-type="kingdom">Plantae</named-content>
              </kwd><kwd>
                <named-content content-type="order">Magnoliales</named-content>
              </kwd><kwd>
                <named-content content-type="family">Annonaceae</named-content>
              </kwd></kwd-group><mixed-citation publication-type="journal"><person-group><name><surname>Dagallier</surname><given-names>Léo-Paul M. J.</given-names></name><name><surname>Mbago</surname><given-names>Frank M.</given-names></name><name><surname>Couderc</surname><given-names>Marie</given-names></name><name><surname>Gaudeul</surname><given-names>Myriam</given-names></name><name><surname>Grall</surname><given-names>Aurélie</given-names></name><name><surname>Loup</surname><given-names>Caroline</given-names></name><name><surname>Wieringa</surname><given-names>Jan J.</given-names></name><name><surname>Sonké</surname><given-names>Bonaventure</given-names></name><name><surname>Couvreur</surname><given-names>Thomas L. P.</given-names></name></person-group><article-title>﻿Phylogenomic inference of the African tribe Monodoreae (<tp:taxon-name><tp:taxon-name-part taxon-name-part-type="family">Annonaceae</tp:taxon-name-part></tp:taxon-name>) and taxonomic revision of <italic><tp:taxon-name><tp:taxon-name-part taxon-name-part-type="genus" reg="Dennettia">Dennettia</tp:taxon-name-part></tp:taxon-name></italic>, <italic><tp:taxon-name><tp:taxon-name-part taxon-name-part-type="genus" reg="Uvariodendron">Uvariodendron</tp:taxon-name-part></tp:taxon-name></italic> and <italic><tp:taxon-name><tp:taxon-name-part taxon-name-part-type="genus" reg="Uvariopsis">Uvariopsis</tp:taxon-name-part></tp:taxon-name></italic></article-title><source>PhytoKeys</source><day>22</day><month>09</month><year>2023</year><volume>233</volume><fpage>1</fpage><lpage>200</lpage><pub-id pub-id-type="doi">10.3897/phytokeys.233.103096</pub-id></mixed-citation></tp:treatment-meta><tp:nomenclature><label>﻿</label><tp:taxon-name>
              <tp:taxon-name-part taxon-name-part-type="genus" reg="Uvariopsis">Uvariopsis</tp:taxon-name-part>
              <tp:taxon-name-part taxon-name-part-type="species" reg="guineensis">guineensis</tp:taxon-name-part>
            </tp:taxon-name><tp:taxon-authority>Keay, Kew Bull. 7(2): 152 (1952)</tp:taxon-authority><xref ref-type="fig" rid="F65">Figs 65</xref><xref ref-type="fig" rid="F66">, 66</xref><tp:nomenclature-citation-list><tp:nomenclature-citation><tp:taxon-name>
                  <tp:taxon-name-part taxon-name-part-type="status">≡</tp:taxon-name-part>
                  <tp:taxon-name-part taxon-name-part-type="genus" reg="Uvaria">Uvaria</tp:taxon-name-part>
                  <tp:taxon-name-part taxon-name-part-type="species" reg="spectabilis">spectabilis</tp:taxon-name-part>
                </tp:taxon-name><comment> A.Chev., Explor. Bot. Afrique Occ. Franc. i. 7 (1920). Type. Ivory Coast – Danané • A.J.B. Chevalier 21305 (holotype: P! (P00362614), sheet here designated; isotype: P! (P00362612)), Haut Cavally, Pays des Byolas, entre Danané et Goutokouma; <named-content xmlns:xlink="http://www.w3.org/1999/xlink" content-type="dwc:verbatimCoordinates" xlink:type="simple"><named-content content-type="geo-json" specific-use="{&#34;type&#34;:&#34;Point&#34;,&#34;coordinates&#34;:[-8.150000,7.266667]}" id="NCID0EF1MM" xlink:type="simple">7°16'N, 8°09'W</named-content></named-content>; 25 Apr. 1909. </comment></tp:nomenclature-citation><tp:nomenclature-citation><tp:taxon-name>
                  <tp:taxon-name-part taxon-name-part-type="status">=</tp:taxon-name-part>
                  <tp:taxon-name-part taxon-name-part-type="genus" reg="Uvariopsis">Uvariopsis</tp:taxon-name-part>
                  <tp:taxon-name-part taxon-name-part-type="species" reg="globiflora">globiflora</tp:taxon-name-part>
                </tp:taxon-name><comment> Keay; syn. nov. concerning <tp:taxon-name><tp:taxon-name-part taxon-name-part-type="genus" reg="Uvariopsis">Uvariopsis</tp:taxon-name-part><tp:taxon-name-part taxon-name-part-type="species" reg="guineensis">guineensis</tp:taxon-name-part><tp:taxon-name-part taxon-name-part-type="infraspecific-rank">var.</tp:taxon-name-part><tp:taxon-name-part taxon-name-part-type="variety" reg="globiflora">globiflora</tp:taxon-name-part></tp:taxon-name> (see details under this variety). </comment></tp:nomenclature-citation></tp:nomenclature-citation-list></tp:nomenclature><tp:treatment-sec sec-type="description" id="SECID0EK2MM"><title>Description.</title><p>Tree 2.5–9 m tall, D.B.H 4–12 cm; young branches sparsely pubescent to glabrous, old branches glabrous. Petiole 1.5–5 mm long, 1.5–3.5 mm wide, sparsely pubescent to glabrous. Leaf lamina 110–310 mm long, 45–108 mm wide, length:width ratio 2.3–4.2, elliptic to oblong to obovate, coriaceous, base acute to rounded, apex attenuate to acuminate, acumen 9–30 mm long, surface above glabrous, surface below glabrous; midrib impressed above, raised below, glabrous above, sparsely pubescent to glabrous below; secondary veins 7–14 pairs, brochidodromous, impressed above, raised below; tertiary veins reticulate. Flowers unisexual, male and female flowers dimorphic, on same individuals (plant monoecious). Flower buds globose to oblate. Male inflorescences borne on trunk, axillary or terminal, composed of 1 flower. Peduncle inconspicuous. Flower pedicel 5–16 mm long, 1–2 mm in diameter, sparsely pubescent. Bracts 1 at base and 1 towards the middle or lower half of the pedicel, upper bract 1–3.5 mm long, 1–3.5 mm wide, broadly ovate, adpressed, semi-clasping the pedicel, pubescent outside, glabrous inside. Sepals 2, 1–3 mm long, 2–7 mm wide, broadly ovate, free to basally fused, pubescent to sparsely pubescent outside, glabrous inside, yellowish green. Petals 4, 7–17 mm long, 5–17 mm wide, length:width ratio 0.9–1.4, broadly ovate, free to fused at base over 30–50% of their length, pubescent to sparsely pubescent outside, glabrous inside, pale greenish to cream outside, greenish cream to cream with purplish base inside. Stamens number unknown, 0.3–1 mm long, 0.2–0.3 mm wide, anthers linear, connective prolongation truncate. Female inflorescences borne on trunk, axillary or terminal, composed of 1 flower. Flower pedicel 10–65 mm long, 1–2 mm in diameter, sparsely pubescent. Bracts 1 to 3 at base and 1 towards the middle or lower half of the pedicel, upper bract 1–3.5 mm long, 1–3.5 mm wide, broadly ovate, adpressed, semi clasping the pedicel, pubescent outside, glabrous inside. Sepals 2, 1–6 mm long, 2–10 mm wide, broadly ovate, free to basally fused, sparsely pubescent to pubescent outside, glabrous inside, yellowish green. Petals 4, 9–24 mm long, 7–22 mm wide, length:width ratio 0.9–1.4, broadly ovate, free to fused at base over 30–50% of their length, pubescent to sparsely pubescent outside, glabrous inside, pale greenish to cream outside, greenish cream to cream with purplish base inside. Carpels 10 to 50, 2–5 mm long, 0.6–1.1 mm wide, pubescent to velutinous, free; stigma ca. 0.5 mm long, 0.5–0.8 mm wide, coiled. Fruiting pedicel 17–69 mm long, 1.5–4.5 mm in diameter, sparsely pubescent to glabrous. Monocarps, 2–10, 20–70 (90) mm long, 12–25 mm wide, length:width ratio 1.7–3.3 (measures taken from both dried fruits and their associated specimen label, note that monocarps seem to sink when drying), cylindrical, smooth, straight to slightly curved, with a longitudinal ridge, sparsely pubescent to glabrous, dull olive green to red to brown, sessile to shortly stipitate; stipe up to 3 mm long, 2–6 mm wide, pubescent to glabrous. Seeds 2–22 per monocarp, biseriate, 12–17 mm long, 10–13 mm wide, in a yellow pulp with strong aniseed scent.</p><fig id="F65" position="float" orientation="portrait"><object-id xmlns:xlink="http://www.w3.org/1999/xlink" content-type="doi" xlink:type="simple">10.3897/phytokeys.233.103096.figure65</object-id><label>Figure 65.</label><caption><p><italic><tp:taxon-name><tp:taxon-name-part taxon-name-part-type="genus" reg="Uvariopsis">Uvariopsis</tp:taxon-name-part><tp:taxon-name-part taxon-name-part-type="species" reg="guineensis">guineensis</tp:taxon-name-part></tp:taxon-name></italic> Keay <bold>A</bold> leaf, lower side <bold>B</bold> leaf, upper side <bold>C</bold> fruits on trunk <bold>D</bold> old female flower, petals fallen, side view <bold>E</bold> flower, semi-bottom view <bold>F</bold> detail of female flower, petals removed, side view <bold>G</bold> male flower, top view <bold>H</bold> monocarp, longitudinal cut. <bold>A, B, D–F</bold> Bidault 4798 <bold>C, H</bold> Bidault 632 <bold>G</bold> Koivogui 250. Photos <bold>A–G</bold> Ehoarn Bidault (CC BY-NC-ND 3.0)</p></caption><graphic xmlns:xlink="http://www.w3.org/1999/xlink" xlink:href="phytokeys-233-001_article-103096__-g065.jpg" position="float" orientation="portrait" xlink:type="simple" id="oo_909924.jpg"><uri content-type="original_file" xlink:type="simple">https://binary.pensoft.net/fig/909924</uri></graphic></fig></tp:treatment-sec><tp:treatment-sec sec-type="distribution" id="SECID0E63MM"><title>Distribution.</title><p>Endemic to Upper Guinean Domain of the Guineo-Congolian Region: Ghana, Guinea, Ivory Coast, Liberia, Sierra Leone.</p></tp:treatment-sec><tp:treatment-sec sec-type="habitat" id="SECID0EE4MM"><title>Habitat and ecology.</title><p>Lowland mature or secondary rain forests. Altitude: 100–950 m asl.</p></tp:treatment-sec><tp:treatment-sec sec-type="phenology" id="SECID0EJ4MM"><title>Phenology.</title><p>Flowers collected from March to May and from September to December. Fruits collected from March to July and in September.</p></tp:treatment-sec><tp:treatment-sec sec-type="notes" id="SECID0EO4MM"><title>Notes.</title><p><italic><tp:taxon-name><tp:taxon-name-part taxon-name-part-type="genus" reg="Uvariopsis">Up.</tp:taxon-name-part><tp:taxon-name-part taxon-name-part-type="species" reg="guineensis">guineensis</tp:taxon-name-part></tp:taxon-name></italic> resembles <italic><tp:taxon-name><tp:taxon-name-part taxon-name-part-type="genus" reg="Uvariopsis">Up.</tp:taxon-name-part><tp:taxon-name-part taxon-name-part-type="species" reg="dioica">dioica</tp:taxon-name-part></tp:taxon-name></italic>, <italic><tp:taxon-name><tp:taxon-name-part taxon-name-part-type="genus" reg="Uvariopsis">Up.</tp:taxon-name-part><tp:taxon-name-part taxon-name-part-type="species" reg="pedunculosa">pedunculosa</tp:taxon-name-part></tp:taxon-name></italic>, and <italic><tp:taxon-name><tp:taxon-name-part taxon-name-part-type="genus" reg="Uvariopsis">Up.</tp:taxon-name-part><tp:taxon-name-part taxon-name-part-type="species" reg="solheidii">solheidii</tp:taxon-name-part></tp:taxon-name></italic> in having elliptic to oblong to obovate leaves, with acute to rounded base and attenuate to acuminate apex. Young branches and petioles of <italic><tp:taxon-name><tp:taxon-name-part taxon-name-part-type="genus" reg="Uvariopsis">Up.</tp:taxon-name-part><tp:taxon-name-part taxon-name-part-type="species" reg="guineensis">guineensis</tp:taxon-name-part></tp:taxon-name></italic> are sparsely pubescent to glabrous (vs. pubescent to glabrous in <italic><tp:taxon-name><tp:taxon-name-part taxon-name-part-type="genus" reg="Uvariopsis">Up.</tp:taxon-name-part><tp:taxon-name-part taxon-name-part-type="species" reg="dioica">dioica</tp:taxon-name-part></tp:taxon-name></italic> and <italic><tp:taxon-name><tp:taxon-name-part taxon-name-part-type="genus" reg="Uvariopsis">Up.</tp:taxon-name-part><tp:taxon-name-part taxon-name-part-type="species" reg="pedunculosa">pedunculosa</tp:taxon-name-part></tp:taxon-name></italic>, and tomentose to shortly tomentose in <italic><tp:taxon-name><tp:taxon-name-part taxon-name-part-type="genus" reg="Uvariopsis">Up.</tp:taxon-name-part><tp:taxon-name-part taxon-name-part-type="species" reg="solhdeidii">solhdeidii</tp:taxon-name-part></tp:taxon-name></italic>). <italic><tp:taxon-name><tp:taxon-name-part taxon-name-part-type="genus" reg="Uvariopsis">Up.</tp:taxon-name-part><tp:taxon-name-part taxon-name-part-type="species" reg="guineensis">guineensis</tp:taxon-name-part></tp:taxon-name></italic> has less than 50 carpels (vs. more than 50 in <italic><tp:taxon-name><tp:taxon-name-part taxon-name-part-type="genus" reg="Uvariopsis">Up.</tp:taxon-name-part><tp:taxon-name-part taxon-name-part-type="species" reg="dioica">dioica</tp:taxon-name-part></tp:taxon-name></italic> and <italic><tp:taxon-name><tp:taxon-name-part taxon-name-part-type="genus" reg="Uvariopsis">Up.</tp:taxon-name-part><tp:taxon-name-part taxon-name-part-type="species" reg="pedunculosa">pedunculosa</tp:taxon-name-part></tp:taxon-name></italic>), and its monocarps are smooth with a single longitudinal ridge (vs. with longitudinal and transversal ridges in <italic><tp:taxon-name><tp:taxon-name-part taxon-name-part-type="genus" reg="Uvariopsis">Up.</tp:taxon-name-part><tp:taxon-name-part taxon-name-part-type="species" reg="solheidii">solheidii</tp:taxon-name-part></tp:taxon-name></italic> and verrucose in <italic><tp:taxon-name><tp:taxon-name-part taxon-name-part-type="genus" reg="Uvariopsis">Up.</tp:taxon-name-part><tp:taxon-name-part taxon-name-part-type="species" reg="pedunculosa">pedunculosa</tp:taxon-name-part></tp:taxon-name></italic>). Here we make the names <italic><tp:taxon-name><tp:taxon-name-part taxon-name-part-type="genus" reg="Uvariodendron">Ud.</tp:taxon-name-part><tp:taxon-name-part taxon-name-part-type="species" reg="guineensis">guineensis</tp:taxon-name-part></tp:taxon-name></italic> and <italic><tp:taxon-name><tp:taxon-name-part taxon-name-part-type="genus" reg="Uvariodendron">Ud.</tp:taxon-name-part><tp:taxon-name-part taxon-name-part-type="species" reg="globiflora">globiflora</tp:taxon-name-part></tp:taxon-name></italic> synonyms. They have traditionally been discriminated based on the position of their flowers and the fusion of the petals, with <italic><tp:taxon-name><tp:taxon-name-part taxon-name-part-type="genus" reg="Uvariodendron">Ud.</tp:taxon-name-part><tp:taxon-name-part taxon-name-part-type="species" reg="globiflora">globiflora</tp:taxon-name-part></tp:taxon-name></italic> having axillary or terminal flowers and free petals and <italic><tp:taxon-name><tp:taxon-name-part taxon-name-part-type="genus" reg="Uvariodendron">Ud.</tp:taxon-name-part><tp:taxon-name-part taxon-name-part-type="species" reg="guineensis">guineensis</tp:taxon-name-part></tp:taxon-name></italic> having flowers borne on trunk (cauliflory) and fused petals (<xref ref-type="bibr" rid="B109">Keay 1952</xref>). The reliability of the position of the flowers is a character that has been previously discussed in the genus <italic><tp:taxon-name><tp:taxon-name-part taxon-name-part-type="genus" reg="Uvariodendron">Uvariodendron</tp:taxon-name-part></tp:taxon-name></italic> and has been concluded as being an unreliable character (<xref ref-type="bibr" rid="B116">Le Thomas 1967</xref>, <xref ref-type="bibr" rid="B117">1969</xref>). Keay himself, who described <italic><tp:taxon-name><tp:taxon-name-part taxon-name-part-type="genus" reg="Uvariodendron">Ud.</tp:taxon-name-part><tp:taxon-name-part taxon-name-part-type="species" reg="globiflora">globiflora</tp:taxon-name-part></tp:taxon-name></italic>, already noticed that “it is […] possible that cauliflory may occur in <italic><tp:taxon-name><tp:taxon-name-part taxon-name-part-type="genus" reg="Uvariodendron">Ud.</tp:taxon-name-part><tp:taxon-name-part taxon-name-part-type="species" reg="globiflora">globiflora</tp:taxon-name-part></tp:taxon-name></italic>” (<xref ref-type="bibr" rid="B109">Keay 1952</xref>). Indeed, among the specimens we observed, we found specimens with flowers both on trunk and axillary (e.g. notes on Morton A 4247, identified as <italic><tp:taxon-name><tp:taxon-name-part taxon-name-part-type="genus" reg="Uvariodendron">Ud.</tp:taxon-name-part><tp:taxon-name-part taxon-name-part-type="species" reg="globiflora">globiflora</tp:taxon-name-part></tp:taxon-name></italic>, say “flowers on trunks, branches and amongst leaves”), or with characters of both <italic><tp:taxon-name><tp:taxon-name-part taxon-name-part-type="genus" reg="Uvariodendron">Ud.</tp:taxon-name-part><tp:taxon-name-part taxon-name-part-type="species" reg="globiflora">globiflora</tp:taxon-name-part></tp:taxon-name></italic> and <italic><tp:taxon-name><tp:taxon-name-part taxon-name-part-type="genus" reg="Uvariodendron">Ud.</tp:taxon-name-part><tp:taxon-name-part taxon-name-part-type="species" reg="guineensis">guineensis</tp:taxon-name-part></tp:taxon-name></italic> (e.g. Schmidt 2070, identified as <italic><tp:taxon-name><tp:taxon-name-part taxon-name-part-type="genus" reg="Uvariodendron">Ud.</tp:taxon-name-part><tp:taxon-name-part taxon-name-part-type="species" reg="globiflora">globiflora</tp:taxon-name-part></tp:taxon-name></italic>, has both axillary flowers and fused petals), rendering their placement in one or the other species equivocal. Hawthorne &amp; Jongkind (<xref ref-type="bibr" rid="B93">Hawthorne and Jongkind 2006</xref>) also underlined this and already treated the names <italic><tp:taxon-name><tp:taxon-name-part taxon-name-part-type="genus" reg="Uvariodendron">Ud.</tp:taxon-name-part><tp:taxon-name-part taxon-name-part-type="species" reg="guineensis">guineensis</tp:taxon-name-part></tp:taxon-name></italic> and <italic><tp:taxon-name><tp:taxon-name-part taxon-name-part-type="genus" reg="Uvariodendron">Ud.</tp:taxon-name-part><tp:taxon-name-part taxon-name-part-type="species" reg="globiflora">globiflora</tp:taxon-name-part></tp:taxon-name></italic> as synonyms. Our results further support this, as specimens named as <italic><tp:taxon-name><tp:taxon-name-part taxon-name-part-type="genus" reg="Uvariodendron">Ud.</tp:taxon-name-part><tp:taxon-name-part taxon-name-part-type="species" reg="guineensis">guineensis</tp:taxon-name-part></tp:taxon-name></italic> and <italic><tp:taxon-name><tp:taxon-name-part taxon-name-part-type="genus" reg="Uvariodendron">Ud.</tp:taxon-name-part><tp:taxon-name-part taxon-name-part-type="species" reg="globiflora">globiflora</tp:taxon-name-part></tp:taxon-name></italic> form a monphyletic group with strong support and subtended by a relatively long branch in our phylogenetic analyses (Fig. <xref ref-type="fig" rid="F1">1</xref>, Suppl. materials <xref ref-type="supplementary-material" rid="S1">1</xref>, <xref ref-type="supplementary-material" rid="S2">2</xref>). To account for a morphotype with free petals, we make <italic><tp:taxon-name><tp:taxon-name-part taxon-name-part-type="genus" reg="Uvariodendron">Ud.</tp:taxon-name-part><tp:taxon-name-part taxon-name-part-type="species" reg="globiflora">globiflora</tp:taxon-name-part></tp:taxon-name></italic> a variety of <italic><tp:taxon-name><tp:taxon-name-part taxon-name-part-type="genus" reg="Uvariodendron">Ud.</tp:taxon-name-part><tp:taxon-name-part taxon-name-part-type="species" reg="guineensis">guineensis</tp:taxon-name-part></tp:taxon-name></italic> as <tp:taxon-name><tp:taxon-name-part taxon-name-part-type="genus" reg="Uvariodendron">Ud.</tp:taxon-name-part><tp:taxon-name-part taxon-name-part-type="species" reg="guineensis">guineensis</tp:taxon-name-part><tp:taxon-name-part taxon-name-part-type="infraspecific-rank">var.</tp:taxon-name-part><tp:taxon-name-part taxon-name-part-type="variety" reg="globiflora">globiflora</tp:taxon-name-part></tp:taxon-name>.</p><fig id="F66" position="float" orientation="portrait"><object-id xmlns:xlink="http://www.w3.org/1999/xlink" content-type="doi" xlink:type="simple">10.3897/phytokeys.233.103096.figure66</object-id><label>Figure 66.</label><caption><p>Distribution map of <italic><tp:taxon-name><tp:taxon-name-part taxon-name-part-type="genus" reg="Uvariopsis">Uvariopsis</tp:taxon-name-part><tp:taxon-name-part taxon-name-part-type="species" reg="guineensis">guineensis</tp:taxon-name-part></tp:taxon-name></italic>. Shades of grey represent elevation, from white (sea level) to darker grey (higher elevation). The inset shows the extent of the map over Africa.</p></caption><graphic xmlns:xlink="http://www.w3.org/1999/xlink" xlink:href="phytokeys-233-001_article-103096__-g066.jpg" position="float" orientation="portrait" xlink:type="simple" id="oo_909925.jpg"><uri content-type="original_file" xlink:type="simple">https://binary.pensoft.net/fig/909925</uri></graphic></fig></tp:treatment-sec><tp:treatment-sec sec-type="conservation status" id="SECID0EDKNM"><title>Conservation status.</title><p>This species is widespread in West Africa, from Sierra Leone to Ghana. It has been assessed as Least Concern LC (<xref ref-type="bibr" rid="B91">Harvey-Brown 2019c</xref>).</p></tp:treatment-sec><tp:treatment-sec><!--Section generated to contain objects referenced in tp:taxon-treatment.--><fig id="F1" position="float" orientation="portrait"><object-id xmlns:xlink="http://www.w3.org/1999/xlink" content-type="doi" xlink:type="simple">10.3897/phytokeys.233.103096.figure1</object-id><label>Figure 1.</label><caption><p>Phylogenetic trees of the Monodoreae inferred with ASTRAL, based on 334 nuclear genes trees. The branch support is given as local posterior probability (<abbrev xmlns:xlink="http://www.w3.org/1999/xlink" xlink:title="local posterior probabilities" id="ABBRID0EW3AG" xlink:type="simple">LPP</abbrev>) in three shades of greys. For the details on the specimens see Suppl. material <xref ref-type="supplementary-material" rid="S3">3</xref>. Insets: flowers of <bold>A</bold><italic><tp:taxon-name><tp:taxon-name-part taxon-name-part-type="genus" reg="Ophrypetalum">Ophrypetalum</tp:taxon-name-part><tp:taxon-name-part taxon-name-part-type="species" reg="odoratum">odoratum</tp:taxon-name-part></tp:taxon-name></italic> (Couvreur 82) <bold>B</bold><italic><tp:taxon-name><tp:taxon-name-part taxon-name-part-type="genus" reg="Sanrafaelia">Sanrafaelia</tp:taxon-name-part><tp:taxon-name-part taxon-name-part-type="species" reg="ruffonammari">ruffonammari</tp:taxon-name-part></tp:taxon-name></italic> (Dagallier 31) <bold>C</bold><italic><tp:taxon-name><tp:taxon-name-part taxon-name-part-type="genus" reg="Asteranthe">Asteranthe</tp:taxon-name-part><tp:taxon-name-part taxon-name-part-type="species" reg="asterias">asterias</tp:taxon-name-part></tp:taxon-name></italic> (Dagallier 10) <bold>D</bold><italic><tp:taxon-name><tp:taxon-name-part taxon-name-part-type="genus" reg="Hexalobus">Hexalobus</tp:taxon-name-part><tp:taxon-name-part taxon-name-part-type="species" reg="crispiflorus">crispiflorus</tp:taxon-name-part></tp:taxon-name></italic> (no specimen associated) <bold>E</bold><italic><tp:taxon-name><tp:taxon-name-part taxon-name-part-type="genus" reg="Uvariastrum">Uvariastrum</tp:taxon-name-part><tp:taxon-name-part taxon-name-part-type="species" reg="zenkeri">zenkeri</tp:taxon-name-part></tp:taxon-name></italic> (no specimen associated) <bold>F</bold><italic><tp:taxon-name><tp:taxon-name-part taxon-name-part-type="genus" reg="Isolona">Isolona</tp:taxon-name-part><tp:taxon-name-part taxon-name-part-type="species" reg="hexaloba">hexaloba</tp:taxon-name-part></tp:taxon-name></italic> (no specimen associated) <bold>G</bold><italic><tp:taxon-name><tp:taxon-name-part taxon-name-part-type="genus" reg="Isolona">I.</tp:taxon-name-part><tp:taxon-name-part taxon-name-part-type="species" reg="cauliflora">cauliflora</tp:taxon-name-part></tp:taxon-name></italic> (Dagallier 44) <bold>H</bold><italic><tp:taxon-name><tp:taxon-name-part taxon-name-part-type="genus" reg="Monodora">Monodora</tp:taxon-name-part><tp:taxon-name-part taxon-name-part-type="species" reg="grandidieri">grandidieri</tp:taxon-name-part></tp:taxon-name></italic> (Dagallier 26) <bold>I</bold><italic><tp:taxon-name><tp:taxon-name-part taxon-name-part-type="genus" reg="Monodora">M.</tp:taxon-name-part><tp:taxon-name-part taxon-name-part-type="species" reg="myristica">myristica</tp:taxon-name-part></tp:taxon-name></italic> (living specimen at NY conservatory) <bold>J</bold><italic><tp:taxon-name><tp:taxon-name-part taxon-name-part-type="genus" reg="Monodora">M.</tp:taxon-name-part><tp:taxon-name-part taxon-name-part-type="species" reg="tenuifolia">tenuifolia</tp:taxon-name-part></tp:taxon-name></italic> (Couvreur 1019) <bold>K</bold><italic><tp:taxon-name><tp:taxon-name-part taxon-name-part-type="genus" reg="Mischogyne">Mischogyne</tp:taxon-name-part><tp:taxon-name-part taxon-name-part-type="species" reg="elliotana">elliotana</tp:taxon-name-part></tp:taxon-name></italic> (no specimen associated) <bold>L</bold><italic><tp:taxon-name><tp:taxon-name-part taxon-name-part-type="genus" reg="Uvariodendron">Uvariodendron</tp:taxon-name-part><tp:taxon-name-part taxon-name-part-type="species" reg="gorgonis">gorgonis</tp:taxon-name-part></tp:taxon-name></italic> (Dagallier 38) <bold>M</bold><italic><tp:taxon-name><tp:taxon-name-part taxon-name-part-type="genus" reg="Uvariodendron">Ud.</tp:taxon-name-part><tp:taxon-name-part taxon-name-part-type="species" reg="molundense">molundense</tp:taxon-name-part></tp:taxon-name></italic> (Bidault 2222) <bold>N</bold><italic><tp:taxon-name><tp:taxon-name-part taxon-name-part-type="genus" reg="Uvariodendron">Ud.</tp:taxon-name-part><tp:taxon-name-part taxon-name-part-type="species" reg="connivens">connivens</tp:taxon-name-part></tp:taxon-name></italic> (Couvreur 1016) <bold>O</bold><tp:taxon-name><tp:taxon-name-part taxon-name-part-type="genus" reg="Uvariodendron">Ud.</tp:taxon-name-part><tp:taxon-name-part taxon-name-part-type="infraspecific-rank">var.</tp:taxon-name-part><tp:taxon-name-part taxon-name-part-type="variety" reg="fuscum">fuscum</tp:taxon-name-part></tp:taxon-name> (Couvreur 990) <bold>P</bold><italic><tp:taxon-name><tp:taxon-name-part taxon-name-part-type="genus" reg="Uvariopsis">Uvariopsis</tp:taxon-name-part><tp:taxon-name-part taxon-name-part-type="species" reg="congensis">congensis</tp:taxon-name-part></tp:taxon-name></italic> (Lachenaud 1384) <bold>Q</bold><italic><tp:taxon-name><tp:taxon-name-part taxon-name-part-type="genus" reg="Uvariopsis">Up.</tp:taxon-name-part><tp:taxon-name-part taxon-name-part-type="species" reg="lovettiana">lovettiana</tp:taxon-name-part></tp:taxon-name></italic> (Couvreur 97b) <bold>R</bold><italic><tp:taxon-name><tp:taxon-name-part taxon-name-part-type="genus" reg="Uvariopsis">Up.</tp:taxon-name-part><tp:taxon-name-part taxon-name-part-type="species" reg="bakeriana">bakeriana</tp:taxon-name-part></tp:taxon-name></italic> (Couvreur 1000) <bold>S</bold><italic><tp:taxon-name><tp:taxon-name-part taxon-name-part-type="genus" reg="Uvariopsis">Up.</tp:taxon-name-part><tp:taxon-name-part taxon-name-part-type="species" reg="submontana">submontana</tp:taxon-name-part></tp:taxon-name></italic> (Couvreur 627) <bold>T</bold><italic><tp:taxon-name><tp:taxon-name-part taxon-name-part-type="genus" reg="Uvariopsis">Up.</tp:taxon-name-part><tp:taxon-name-part taxon-name-part-type="species" reg="pedunculosa">pedunculosa</tp:taxon-name-part></tp:taxon-name></italic> (Couvreur 878). Photos CC BY-NC 4.0 <bold>A, D–F, J, N, O, Q–T</bold> Thomas Couvreur <bold>B, C, G–I, L</bold> Léo-Paul Dagallier <bold>K</bold> Carel Jongkind <bold>M</bold> Ehoarn Bidault <bold>P</bold> Olivier Lachenaud.</p></caption><graphic xmlns:xlink="http://www.w3.org/1999/xlink" xlink:href="phytokeys-233-001_article-103096__-g001.jpg" position="float" orientation="portrait" xlink:type="simple" id="oo_909860.jpg"><uri content-type="original_file" xlink:type="simple">https://binary.pensoft.net/fig/909860</uri></graphic></fig><supplementary-material xmlns:xlink="http://www.w3.org/1999/xlink" id="S3" position="float" orientation="portrait" xlink:type="simple"><object-id content-type="doi" xlink:type="simple">10.3897/phytokeys.233.103096.suppl3</object-id><object-id content-type="zenodo_dep_id" xlink:type="simple">8373544</object-id><label>Supplementary material 3</label><caption><p>Details of the vouchers used in this study.</p></caption><statement content-type="dataType"><label>Data type</label><p>ods</p></statement><media xlink:href="phytokeys-233-001_article-103096__-s003.ods" mimetype="application" mime-subtype="oleobject" position="float" orientation="portrait" xlink:type="simple" id="oo_909951.ods"><uri content-type="original_file" xlink:type="simple">https://binary.pensoft.net/file/909951</uri></media><permissions><license xlink:type="simple"><license-p>This dataset is made available under the Open Database License (http://opendatacommons.org/licenses/odbl/1.0/). The Open Database License (ODbL) is a license agreement intended to allow users to freely share, modify, and use this Dataset while maintaining this same freedom for others, provided that the original source and author(s) are credited.</license-p></license></permissions><attrib specific-use="authors">Léo-Paul M. J. Dagallier, Frank M. Mbago, Marie Couderc, Myriam Gaudeul, Aurélie Grall, Caroline Loup, Jan J. Wieringa, Bonaventure Sonké, Thomas L. P. Couvreur</attrib></supplementary-material><supplementary-material xmlns:xlink="http://www.w3.org/1999/xlink" id="S1" position="float" orientation="portrait" xlink:type="simple"><object-id content-type="doi" xlink:type="simple">10.3897/phytokeys.233.103096.suppl1</object-id><object-id content-type="zenodo_dep_id" xlink:type="simple">8373538</object-id><label>Supplementary material 1</label><caption><p>Phylogenetic tree of the Monodoreae inferred with ASTRAL, based on 334 nuclear genes trees</p></caption><statement content-type="dataType"><label>Data type</label><p>pdf</p></statement><statement content-type="notes"><label>Explanation note</label><p>The branch support is given as pie charts of the quartet support (<abbrev xlink:title="quartet support" id="ABBRID0EY3KO" xlink:type="simple">QS</abbrev>) such as the black proportion represents the percentage of quartets in the gene trees agreeing with the branch in the species tree. The light blue box encloses the Monodoreae tribe. The name of the specimens is composed of a unique identifier, followed by the species (or variety/subsepecies) name, followed by the 3 first letters of the name of the collector and the collection number. For the details on the specimens see Suppl. material <xref ref-type="supplementary-material" rid="S3">3</xref>.</p></statement><media xlink:href="phytokeys-233-001_article-103096__-s001.pdf" mimetype="application" mime-subtype="pdf" position="float" orientation="portrait" xlink:type="simple" id="oo_909949.pdf"><uri content-type="original_file" xlink:type="simple">https://binary.pensoft.net/file/909949</uri></media><permissions><license xlink:type="simple"><license-p>This dataset is made available under the Open Database License (http://opendatacommons.org/licenses/odbl/1.0/). The Open Database License (ODbL) is a license agreement intended to allow users to freely share, modify, and use this Dataset while maintaining this same freedom for others, provided that the original source and author(s) are credited.</license-p></license></permissions><attrib specific-use="authors">Léo-Paul M. J. Dagallier, Frank M. Mbago, Marie Couderc, Myriam Gaudeul, Aurélie Grall, Caroline Loup, Jan J. Wieringa, Bonaventure Sonké, Thomas L. P. Couvreur</attrib></supplementary-material><supplementary-material xmlns:xlink="http://www.w3.org/1999/xlink" id="S2" position="float" orientation="portrait" xlink:type="simple"><object-id content-type="doi" xlink:type="simple">10.3897/phytokeys.233.103096.suppl2</object-id><object-id content-type="zenodo_dep_id" xlink:type="simple">8373542</object-id><label>Supplementary material 2</label><caption><p>RAxML maximum likelihood tree of the Monodoreae, based on a concatenated supermatrix of 334 nuclear genes. Bootstrap support values (in %) are given at the nodes</p></caption><statement content-type="dataType"><label>Data type</label><p>pdf</p></statement><statement content-type="notes"><label>Explanation note</label><p>The light blue box encloses the Monodoreae tribe. The name of the specimens is composed of a unique identifier, followed by the species (or variety/subsepecies) name, followed by the 3 first letters of the name of the collector and the collection number. The identification of the specimens follow the taxonomic changes treated in this study. For the details on the specimens see Suppl. material <xref ref-type="supplementary-material" rid="S3">3</xref>.</p></statement><media xlink:href="phytokeys-233-001_article-103096__-s002.pdf" mimetype="application" mime-subtype="pdf" position="float" orientation="portrait" xlink:type="simple" id="oo_909950.pdf"><uri content-type="original_file" xlink:type="simple">https://binary.pensoft.net/file/909950</uri></media><permissions><license xlink:type="simple"><license-p>This dataset is made available under the Open Database License (http://opendatacommons.org/licenses/odbl/1.0/). The Open Database License (ODbL) is a license agreement intended to allow users to freely share, modify, and use this Dataset while maintaining this same freedom for others, provided that the original source and author(s) are credited.</license-p></license></permissions><attrib specific-use="authors">Léo-Paul M. J. Dagallier, Frank M. Mbago, Marie Couderc, Myriam Gaudeul, Aurélie Grall, Caroline Loup, Jan J. Wieringa, Bonaventure Sonké, Thomas L. P. Couvreur</attrib></supplementary-material></tp:treatment-sec><ref-list><ref id="B109"><mixed-citation xmlns:xlink="http://www.w3.org/1999/xlink" xlink:type="simple"><person-group><name name-style="western"><surname>Keay</surname><given-names>RWJ</given-names></name></person-group> (<year>1952</year>) <article-title>Revision of the “Flora of West Tropical Africa”: I.</article-title><source>Kew Bulletin</source><volume>7</volume>(<issue>2</issue>): <fpage>149</fpage>–<lpage>165</lpage>. <ext-link xlink:href="10.2307/4109256" ext-link-type="doi" xlink:type="simple">https://doi.org/10.2307/4109256</ext-link></mixed-citation></ref><ref id="B116"><mixed-citation xmlns:xlink="http://www.w3.org/1999/xlink" xlink:type="simple"><person-group><name name-style="western"><surname>Le Thomas</surname><given-names>A</given-names></name></person-group> (<year>1967</year>) A propos de l’<italic><tp:taxon-name><tp:taxon-name-part taxon-name-part-type="genus">Uvariodendron</tp:taxon-name-part><tp:taxon-name-part taxon-name-part-type="species">mirabile</tp:taxon-name-part></tp:taxon-name></italic> R. E. Fries. Adansonia VII: 249–253.</mixed-citation></ref><ref id="B117"><mixed-citation xmlns:xlink="http://www.w3.org/1999/xlink" xlink:type="simple"><person-group><name name-style="western"><surname>Le Thomas</surname><given-names>A</given-names></name></person-group> (<year>1969</year>) <source>Flore du Gabon 16 – Annonacées.</source><publisher-name>Muséum National d’Histoire Naturelle</publisher-name>, <publisher-loc>Paris</publisher-loc>, <size units="page">371 pp</size>.</mixed-citation></ref><ref id="B93"><mixed-citation xmlns:xlink="http://www.w3.org/1999/xlink" xlink:type="simple"><person-group><name name-style="western"><surname>Hawthorne</surname><given-names>WD</given-names></name><name name-style="western"><surname>Jongkind</surname><given-names>CCH</given-names></name></person-group> (<year>2006</year>) <source>Woody plants of Western African forests, A guide to the forest trees, shrubs and lianes from Senegal to Ghana.</source><publisher-name>Royal Botanic Gardens</publisher-name>, <publisher-loc>Kew, Richmond, Surrey</publisher-loc>, <size units="page">1040 pp</size>.</mixed-citation></ref><ref id="B91"><mixed-citation xmlns:xlink="http://www.w3.org/1999/xlink" xlink:type="simple"><person-group><name name-style="western"><surname>Harvey-Brown</surname><given-names>Y</given-names></name></person-group> (<year>2019c</year>) <italic><tp:taxon-name><tp:taxon-name-part taxon-name-part-type="genus">Uvariopsis</tp:taxon-name-part><tp:taxon-name-part taxon-name-part-type="species">guineensis</tp:taxon-name-part></tp:taxon-name></italic>. The IUCN Red List of Threatened Species 2019: e.T85730032A149068563. <ext-link xlink:href="10.2305/IUCN.UK.2019-2.RLTS.T85730032A149068563.en" ext-link-type="doi" xlink:type="simple">https://doi.org/10.2305/IUCN.UK.2019-2.RLTS.T85730032A149068563.en</ext-link></mixed-citation></ref></ref-list></tp:taxon-treatment>
