# Supplementary material for: ﻿Phylogenomic inference of the African tribe Monodoreae (Annonaceae) and taxonomic revision of Dennettia, Uvariodendron and Uvariopsis
Source: PhytoKeys. 2023 Sep 22;233:1–200. doi: 10.3897/phytokeys.233.103096 (PMC10552675; doi:10.3897/phytokeys.233.103096)
Supplement: XML Treatment for Uvariopsis guineensis var. globiflora [file phytokeys.233.103096-treatment37.xml]

<!DOCTYPE tp:taxon-treatment
  PUBLIC "-//TaxonX//DTD Taxonomic Treatment Publishing DTD v0 20100105//EN" "tax-treatment-NSO.dtd">
<tp:taxon-treatment xmlns:tp="http://www.plazi.org/taxpub"><tp:treatment-meta><kwd-group><label>Taxon classification</label><kwd>
                <named-content content-type="kingdom">Plantae</named-content>
              </kwd><kwd>
                <named-content content-type="order">Magnoliales</named-content>
              </kwd><kwd>
                <named-content content-type="family">Annonaceae</named-content>
              </kwd></kwd-group><mixed-citation publication-type="journal"><person-group><name><surname>Dagallier</surname><given-names>Léo-Paul M. J.</given-names></name><name><surname>Mbago</surname><given-names>Frank M.</given-names></name><name><surname>Couderc</surname><given-names>Marie</given-names></name><name><surname>Gaudeul</surname><given-names>Myriam</given-names></name><name><surname>Grall</surname><given-names>Aurélie</given-names></name><name><surname>Loup</surname><given-names>Caroline</given-names></name><name><surname>Wieringa</surname><given-names>Jan J.</given-names></name><name><surname>Sonké</surname><given-names>Bonaventure</given-names></name><name><surname>Couvreur</surname><given-names>Thomas L. P.</given-names></name></person-group><article-title>﻿Phylogenomic inference of the African tribe Monodoreae (<tp:taxon-name><tp:taxon-name-part taxon-name-part-type="family">Annonaceae</tp:taxon-name-part></tp:taxon-name>) and taxonomic revision of <italic><tp:taxon-name><tp:taxon-name-part taxon-name-part-type="genus" reg="Dennettia">Dennettia</tp:taxon-name-part></tp:taxon-name></italic>, <italic><tp:taxon-name><tp:taxon-name-part taxon-name-part-type="genus" reg="Uvariodendron">Uvariodendron</tp:taxon-name-part></tp:taxon-name></italic> and <italic><tp:taxon-name><tp:taxon-name-part taxon-name-part-type="genus" reg="Uvariopsis">Uvariopsis</tp:taxon-name-part></tp:taxon-name></italic></article-title><source>PhytoKeys</source><day>22</day><month>09</month><year>2023</year><volume>233</volume><fpage>1</fpage><lpage>200</lpage><pub-id pub-id-type="doi">10.3897/phytokeys.233.103096</pub-id></mixed-citation></tp:treatment-meta><tp:nomenclature><label>﻿</label><tp:taxon-name>
              <tp:taxon-name-part taxon-name-part-type="genus" reg="Uvariopsis">Uvariopsis</tp:taxon-name-part>
              <tp:taxon-name-part taxon-name-part-type="species" reg="guineensis">guineensis</tp:taxon-name-part>
              <tp:taxon-name-part taxon-name-part-type="infraspecific-rank">var.</tp:taxon-name-part>
              <tp:taxon-name-part taxon-name-part-type="variety" reg="globiflora">globiflora</tp:taxon-name-part>
              <object-id xmlns:xlink="http://www.w3.org/1999/xlink" content-type="ipni" xlink:type="simple">urn:lsid:ipni.org:names:77326973-1</object-id>
            </tp:taxon-name><tp:taxon-authority>(Keay) Dagallier &amp; Couvreur, comb. et</tp:taxon-authority><tp:taxon-status xmlns:xlink="http://www.w3.org/1999/xlink" xlink:type="simple">stat. nov.</tp:taxon-status><tp:nomenclature-citation-list><tp:nomenclature-citation><tp:taxon-name>
                  <tp:taxon-name-part taxon-name-part-type="status">≡</tp:taxon-name-part>
                  <tp:taxon-name-part taxon-name-part-type="genus" reg="Uvariopsis">Uvariopsis</tp:taxon-name-part>
                  <tp:taxon-name-part taxon-name-part-type="species" reg="globiflora">globiflora</tp:taxon-name-part>
                </tp:taxon-name><comment> Keay syn. nov., Kew Bull. 7(2): 152 (1952). Type. Ghana – Eastern Region – C. Vigne FH1877 (holotype: K! (K000041224), sheet here designated; isotypes: K! (K000041225, K000041226)), Amentia; <named-content xmlns:xlink="http://www.w3.org/1999/xlink" content-type="dwc:verbatimCoordinates" xlink:type="simple"><named-content content-type="geo-json" specific-use="{&#34;type&#34;:&#34;Point&#34;,&#34;coordinates&#34;:[-1.166667,6.216667]}" id="NCID0ERMNM" xlink:type="simple">6°13'N, 1°10'W</named-content></named-content>; alt. 160 m; Mar. 1930. </comment></tp:nomenclature-citation></tp:nomenclature-citation-list></tp:nomenclature><tp:treatment-sec sec-type="description" id="SECID0EVMNM"><title>Description.</title><p>Male inflorescences axillary or terminal (more rarely borne on trunk). Petals 7–10 mm long, 5–9 mm wide, length:width ratio 1.1–1.4, broadly ovate, free. Female inflorescences axillary or terminal (rarely borne on trunk). Sepals 1–3 mm long, 2–4 mm wide. Petals 10–22 mm long, 9–17 mm wide, length:width ratio 1.1–1.4, broadly ovate, free. Female flowers: carpels 10 to 20, 2–4 mm long, 1–1.1 mm wide.</p></tp:treatment-sec><tp:treatment-sec sec-type="distribution" id="SECID0E1MNM"><title>Distribution.</title><p>Endemic to Upper Guinean Domain of the Guineo-Congolian Region: Ghana.</p></tp:treatment-sec><tp:treatment-sec sec-type="habitat" id="SECID0E6MNM"><title>Habitat and ecology.</title><p>Lowland mature or secondary rain forests. Altitude: 160–800 m asl.</p></tp:treatment-sec><tp:treatment-sec sec-type="notes" id="SECID0EENNM"><title>Notes.</title><p><tp:taxon-name><tp:taxon-name-part taxon-name-part-type="genus" reg="Uvariopsis">Up.</tp:taxon-name-part><tp:taxon-name-part taxon-name-part-type="species" reg="guineensis">guineensis</tp:taxon-name-part><tp:taxon-name-part taxon-name-part-type="infraspecific-rank">var.</tp:taxon-name-part><tp:taxon-name-part taxon-name-part-type="variety" reg="globiflora">globiflora</tp:taxon-name-part></tp:taxon-name> differs from the type variety in having free petals (vs. fused at base over 30–50% of their length) and fewer carpels (10–20 carpels vs. 20–50 carpels). The male flowers have also smaller petals (7–10 mm long and 5–9 mm wide vs. 8–17 mm long and 9–17 mm wide).</p></tp:treatment-sec><tp:treatment-sec sec-type="material" id="SECID0E2NNM"><title>Additional specimens examined.</title><p>Ghana – Ashanti Region • J.E. Andoh 5096 (P), Bobiri Forest Reserve; <named-content xmlns:xlink="http://www.w3.org/1999/xlink" content-type="dwc:verbatimCoordinates" xlink:type="simple"><named-content content-type="geo-json" specific-use="{&#34;type&#34;:&#34;Point&#34;,&#34;coordinates&#34;:[-1.333333,6.666667]}" id="NCID0EEONM" xlink:type="simple">6°40'N, 1°20'W</named-content></named-content>; Jan. 1948 • J.E. Andoh FH4246 (K, P), South Fomangsu Reserve; <named-content xmlns:xlink="http://www.w3.org/1999/xlink" content-type="dwc:verbatimCoordinates" xlink:type="simple"><named-content content-type="geo-json" specific-use="{&#34;type&#34;:&#34;Point&#34;,&#34;coordinates&#34;:[0.950000,6.600000]}" id="NCID0ELONM" xlink:type="simple">6°36'N, 0°57'E</named-content></named-content>; Oct. 1936 – Brong-Ahafo Region • A.A. Enti FE1220 (K, MO), Asukese F.R; 7°09'07'N, 2°31'07'W; 02 Mar. 1973 – Eastern Region • A.A. Enti GC37451 (K), Atewa Range F.R; <named-content xmlns:xlink="http://www.w3.org/1999/xlink" content-type="dwc:verbatimCoordinates" xlink:type="simple"><named-content content-type="geo-json" specific-use="{&#34;type&#34;:&#34;Point&#34;,&#34;coordinates&#34;:[0.600000,6.150000]}" id="NCID0ETONM" xlink:type="simple">6°09'N, 0°36'E</named-content></named-content>; 14 Dec. 1967 • A.A. Enti R698 (BR, MO), Aiyaola Forest Reserve, Kade; <named-content xmlns:xlink="http://www.w3.org/1999/xlink" content-type="dwc:verbatimCoordinates" xlink:type="simple"><named-content content-type="geo-json" specific-use="{&#34;type&#34;:&#34;Point&#34;,&#34;coordinates&#34;:[0.950000,6.150000]}" id="NCID0E2ONM" xlink:type="simple">6°09'N, 0°57'E</named-content></named-content>; 03 May. 1972 • C.C.H. Jongkind 1809 (MA, MO, WAG), Atewa Range Forest Reserve, along Old Geological Survey road; <named-content xmlns:xlink="http://www.w3.org/1999/xlink" content-type="dwc:verbatimCoordinates" xlink:type="simple"><named-content content-type="geo-json" specific-use="{&#34;type&#34;:&#34;Point&#34;,&#34;coordinates&#34;:[0.550000,6.235000]}" id="NCID0EDPNM" xlink:type="simple">6°14'06'N, 0°33'E</named-content></named-content>; alt. 400 m; 26 Oct. 1994 • D.K. Harder 3325 (MO, WAG), Asiakwa District: Sagyimase Village; Atewa Range (Forest Reserve); between 6–8 km NW of intersection of Accra-Kumasi Road at Sagyimase along forest access road; <named-content xmlns:xlink="http://www.w3.org/1999/xlink" content-type="dwc:verbatimCoordinates" xlink:type="simple"><named-content content-type="geo-json" specific-use="{&#34;type&#34;:&#34;Point&#34;,&#34;coordinates&#34;:[0.545000,6.230000]}" id="NCID0ELPNM" xlink:type="simple">6°13'48'N, 0°32'42'E</named-content></named-content>; alt. 810 m; 04 Jul. 1995 • J.K. Morton A4247 (K, WAG), Kade Agric. Res. Station; <named-content xmlns:xlink="http://www.w3.org/1999/xlink" content-type="dwc:verbatimCoordinates" xlink:type="simple"><named-content content-type="geo-json" specific-use="{&#34;type&#34;:&#34;Point&#34;,&#34;coordinates&#34;:[0.916667,6.133333]}" id="NCID0ETPNM" xlink:type="simple">6°08'N, 0°55'E</named-content></named-content>; 04 May. 1961 – Western Region • A. Foggie 4456 (K), Bia National Park, Bia F. Resrve; <named-content xmlns:xlink="http://www.w3.org/1999/xlink" content-type="dwc:verbatimCoordinates" xlink:type="simple"><named-content content-type="geo-json" specific-use="{&#34;type&#34;:&#34;Point&#34;,&#34;coordinates&#34;:[-3.090000,6.498611]}" id="NCID0E2PNM" xlink:type="simple">6°29'55'N, 3°05'24"W</named-content></named-content>; Apr. 1937.</p></tp:treatment-sec></tp:taxon-treatment>
