# Supplementary material for: ﻿Phylogenomic inference of the African tribe Monodoreae (Annonaceae) and taxonomic revision of Dennettia, Uvariodendron and Uvariopsis
Source: PhytoKeys. 2023 Sep 22;233:1–200. doi: 10.3897/phytokeys.233.103096 (PMC10552675; doi:10.3897/phytokeys.233.103096)
Supplement: XML Treatment for Uvariopsis guineensis var. guineensis [file phytokeys.233.103096-treatment38.xml]

<!DOCTYPE tp:taxon-treatment
  PUBLIC "-//TaxonX//DTD Taxonomic Treatment Publishing DTD v0 20100105//EN" "tax-treatment-NSO.dtd">
<tp:taxon-treatment xmlns:tp="http://www.plazi.org/taxpub"><tp:treatment-meta><kwd-group><label>Taxon classification</label><kwd>
                <named-content content-type="kingdom">Plantae</named-content>
              </kwd><kwd>
                <named-content content-type="order">Magnoliales</named-content>
              </kwd><kwd>
                <named-content content-type="family">Annonaceae</named-content>
              </kwd></kwd-group><mixed-citation publication-type="journal"><person-group><name><surname>Dagallier</surname><given-names>Léo-Paul M. J.</given-names></name><name><surname>Mbago</surname><given-names>Frank M.</given-names></name><name><surname>Couderc</surname><given-names>Marie</given-names></name><name><surname>Gaudeul</surname><given-names>Myriam</given-names></name><name><surname>Grall</surname><given-names>Aurélie</given-names></name><name><surname>Loup</surname><given-names>Caroline</given-names></name><name><surname>Wieringa</surname><given-names>Jan J.</given-names></name><name><surname>Sonké</surname><given-names>Bonaventure</given-names></name><name><surname>Couvreur</surname><given-names>Thomas L. P.</given-names></name></person-group><article-title>﻿Phylogenomic inference of the African tribe Monodoreae (<tp:taxon-name><tp:taxon-name-part taxon-name-part-type="family">Annonaceae</tp:taxon-name-part></tp:taxon-name>) and taxonomic revision of <italic><tp:taxon-name><tp:taxon-name-part taxon-name-part-type="genus" reg="Dennettia">Dennettia</tp:taxon-name-part></tp:taxon-name></italic>, <italic><tp:taxon-name><tp:taxon-name-part taxon-name-part-type="genus" reg="Uvariodendron">Uvariodendron</tp:taxon-name-part></tp:taxon-name></italic> and <italic><tp:taxon-name><tp:taxon-name-part taxon-name-part-type="genus" reg="Uvariopsis">Uvariopsis</tp:taxon-name-part></tp:taxon-name></italic></article-title><source>PhytoKeys</source><day>22</day><month>09</month><year>2023</year><volume>233</volume><fpage>1</fpage><lpage>200</lpage><pub-id pub-id-type="doi">10.3897/phytokeys.233.103096</pub-id></mixed-citation></tp:treatment-meta><tp:nomenclature><label>﻿</label><tp:taxon-name>
              <tp:taxon-name-part taxon-name-part-type="genus" reg="Uvariopsis">Uvariopsis</tp:taxon-name-part>
              <tp:taxon-name-part taxon-name-part-type="species" reg="guineensis">guineensis</tp:taxon-name-part>
              <tp:taxon-name-part taxon-name-part-type="infraspecific-rank">var.</tp:taxon-name-part>
              <tp:taxon-name-part taxon-name-part-type="variety" reg="guineensis">guineensis</tp:taxon-name-part>
            </tp:taxon-name></tp:nomenclature><tp:treatment-sec sec-type="description" id="SECID0EJRNM"><title>Description.</title><p>Male inflorescences borne on trunk, axillary or terminal. Petals 8–17 mm long, 9–17 mm wide, length:width ratio 0.9–1.2, broadly ovate, fused over 30–50 % of their length. Female inflorescences borne on trunk, axillary or terminal. Sepals 3–6 mm long, 5–10 mm wide. Petals 9–24 mm long, 7–22 mm wide, length:width ratio 0.9–1.3, broadly ovate, fused at base over 30–50% of their length. Carpels 20–50, 2.1–5 mm long, 0.6–1 mm wide.</p></tp:treatment-sec><tp:treatment-sec sec-type="distribution" id="SECID0EORNM"><title>Distribution.</title><p>Endemic to Upper Guinean Domain of the Guineo-Congolian Region: Ghana, Guinea, Ivory Coast, Liberia, Sierra Leone.</p></tp:treatment-sec><tp:treatment-sec sec-type="habitat" id="SECID0ETRNM"><title>Habitat and ecology.</title><p>Endemic to Upper Guinean Domain of the Guineo-Congolian Region: Lowland mature or secondary rain forests. Altitude: 100–950 m asl.</p></tp:treatment-sec><tp:treatment-sec sec-type="material" id="SECID0EYRNM"><title>Additional specimens examined.</title><p>Ghana – Western Region • H.H. Schmidt 2070 (MO), Bia National Park and Production Reserve. From the town of Bankasa, PArk Guard Camp 13, along foot trail to Park Guard Camp 11; <named-content xmlns:xlink="http://www.w3.org/1999/xlink" content-type="dwc:verbatimCoordinates" xlink:type="simple"><named-content content-type="geo-json" specific-use="{&#34;type&#34;:&#34;Point&#34;,&#34;coordinates&#34;:[-3.138889,6.544444]}" id="NCID0EBSNM" xlink:type="simple">6°32'40'N, 3°08'20'W</named-content></named-content>; alt. 180 m; 05 Mar. 1996. Guinea – Nzérékoré • A.J.B. Chevalier 20797 (K, P); Macenta, Pays des Koniankéi, Fassakoïdou; <named-content xmlns:xlink="http://www.w3.org/1999/xlink" content-type="dwc:verbatimCoordinates" xlink:type="simple"><named-content content-type="geo-json" specific-use="{&#34;type&#34;:&#34;Point&#34;,&#34;coordinates&#34;:[-9.283333,8.666667]}" id="NCID0EISNM" xlink:type="simple">8°40'N, 9°17'W</named-content></named-content>; 24 Feb. 1909 • C.C.H. Jongkind 10660 (WAG), Forêt Classée de Mt Yonon, not far from the Diane River; <named-content xmlns:xlink="http://www.w3.org/1999/xlink" content-type="dwc:verbatimCoordinates" xlink:type="simple"><named-content content-type="geo-json" specific-use="{&#34;type&#34;:&#34;Point&#34;,&#34;coordinates&#34;:[-9.121333,7.983000]}" id="NCID0EPSNM" xlink:type="simple">7°58'58.8'N, 9°07'16.8'W</named-content></named-content>; alt. 480 m; 07 May. 2011 • C.C.H. Jongkind 10774 (BR, MO, P, WAG), Forêt Classée de Mt Yonon, not far from the Diane River; <named-content xmlns:xlink="http://www.w3.org/1999/xlink" content-type="dwc:verbatimCoordinates" xlink:type="simple"><named-content content-type="geo-json" specific-use="{&#34;type&#34;:&#34;Point&#34;,&#34;coordinates&#34;:[-9.121500,7.983833]}" id="NCID0EWSNM" xlink:type="simple">7°59'01.8'N, 9°07'17.4'W</named-content></named-content>; alt. 445 m; 12 May. 2011 • C.C.H. Jongkind 11343 (MO, WAG), Nimba mountains. East side of main ridge; <named-content xmlns:xlink="http://www.w3.org/1999/xlink" content-type="dwc:verbatimCoordinates" xlink:type="simple"><named-content content-type="geo-json" specific-use="{&#34;type&#34;:&#34;Point&#34;,&#34;coordinates&#34;:[-8.361333,7.649000]}" id="NCID0E4SNM" xlink:type="simple">7°38'56.4'N, 8°21'40.8'W</named-content></named-content>; alt. 793 m; 30 Jun. 2012 • C.C.H. Jongkind 7767 (BR, K, P, WAG), Nimba Mountains, banks of Zié River close to reserve boundary; <named-content xmlns:xlink="http://www.w3.org/1999/xlink" content-type="dwc:verbatimCoordinates" xlink:type="simple"><named-content content-type="geo-json" specific-use="{&#34;type&#34;:&#34;Point&#34;,&#34;coordinates&#34;:[-8.361000,7.716167]}" id="NCID0EETNM" xlink:type="simple">7°42'58.2'N, 8°21'39.6'W</named-content></named-content>; alt. 540 m; 21 Jun. 2007 • D. Bilivogui 4 (MO, P, WAG); Lola, Guinée Forestière, Nimba Mountains, SMFG iron ore mine concession. Gouan River valley, at its lowest point inside the reserve; <named-content xmlns:xlink="http://www.w3.org/1999/xlink" content-type="dwc:verbatimCoordinates" xlink:type="simple"><named-content content-type="geo-json" specific-use="{&#34;type&#34;:&#34;Point&#34;,&#34;coordinates&#34;:[-8.394444,7.712778]}" id="NCID0ELTNM" xlink:type="simple">7°42'46'N, 8°23'40'W</named-content></named-content>; alt. 535 m; 28 Sep. 2011 • E. Bidault 4798 (BRLU, MO, P, SERG), Monts Nimba, autour du camp Seringbara 2; <named-content xmlns:xlink="http://www.w3.org/1999/xlink" content-type="dwc:verbatimCoordinates" xlink:type="simple"><named-content content-type="geo-json" specific-use="{&#34;type&#34;:&#34;Point&#34;,&#34;coordinates&#34;:[-8.427700,7.628750]}" id="NCID0ESTNM" xlink:type="simple">7°37'43.5'N, 8°25'39.72'W</named-content></named-content>; alt. 1020 m; 09 Oct. 2019 • E. Bidault 632 (MO, P); Lola, Nimba Mountain, Guinea, Monts Nimba, site du patrimoine mondial, forêt de Gbié au nord de la grande savane; <named-content xmlns:xlink="http://www.w3.org/1999/xlink" content-type="dwc:verbatimCoordinates" xlink:type="simple"><named-content content-type="geo-json" specific-use="{&#34;type&#34;:&#34;Point&#34;,&#34;coordinates&#34;:[-8.360556,7.943992]}" id="NCID0EZTNM" xlink:type="simple">7°56'38.37'N, 8°21'38'W</named-content></named-content>; alt. 773 m; 26 Jun. 2012 • J.-G. Adam 3826 (WAG), Nzérékoré. Jomou; 24 Feb. 1949 • Nimba Botanic Team JR1272 (WAG), Nimba Mountains, plot JRFM01, vallée de Gba; <named-content xmlns:xlink="http://www.w3.org/1999/xlink" content-type="dwc:verbatimCoordinates" xlink:type="simple"><named-content content-type="geo-json" specific-use="{&#34;type&#34;:&#34;Point&#34;,&#34;coordinates&#34;:[-8.391667,7.676333]}" id="NCID0EAUNM" xlink:type="simple">7°40'34.8'N, 8°23'30'W</named-content></named-content>; alt. 947 m; 05 Dec. 2007 • P.K. Haba 107 (K), Béro Mountains, Le sommet du Mont Thon dans les Monts Béro. Proche de la ville de Boola; <named-content xmlns:xlink="http://www.w3.org/1999/xlink" content-type="dwc:verbatimCoordinates" xlink:type="simple"><named-content content-type="geo-json" specific-use="{&#34;type&#34;:&#34;Point&#34;,&#34;coordinates&#34;:[-8.696389,8.320000]}" id="NCID0EHUNM" xlink:type="simple">8°19'12'N, 8°41'47'W</named-content></named-content>; alt. 1099 m; 03 Dec. 2007 • R.A.A. Schnell 3618 (P), Mt Nimba., Blanmbaya; <named-content xmlns:xlink="http://www.w3.org/1999/xlink" content-type="dwc:verbatimCoordinates" xlink:type="simple"><named-content content-type="geo-json" specific-use="{&#34;type&#34;:&#34;Point&#34;,&#34;coordinates&#34;:[-8.416667,7.616667]}" id="NCID0EOUNM" xlink:type="simple">7°37'N, 8°25'W</named-content></named-content>; Sep. 1947 • X.M. van der Burgt 1300 (K, WAG); Macenta, Guinée Forestière. Macenta + Beyla préfectures. Simandou Range. South of Pic de Fon, 1.4 km south and 900 m west of Fokou hill; <named-content xmlns:xlink="http://www.w3.org/1999/xlink" content-type="dwc:verbatimCoordinates" xlink:type="simple"><named-content content-type="geo-json" specific-use="{&#34;type&#34;:&#34;Point&#34;,&#34;coordinates&#34;:[-8.901389,8.481944]}" id="NCID0EVUNM" xlink:type="simple">8°28'55'N, 8°54'05'W</named-content></named-content>; alt. 855 m; 15 Sep. 2008. Ivory Coast – Abengourou • C. Versteegh 619 (U, WAG), Surroundings of Niablé, 30 km east of Abengourou; <named-content xmlns:xlink="http://www.w3.org/1999/xlink" content-type="dwc:verbatimCoordinates" xlink:type="simple"><named-content content-type="geo-json" specific-use="{&#34;type&#34;:&#34;Point&#34;,&#34;coordinates&#34;:[-3.269839,6.661286]}" id="NCID0E3UNM" xlink:type="simple">6°39'40.63'N, 3°16'11.42'W</named-content></named-content>; 31 Jul. 1969 – Abidjan • J. de Koning 4587 (WAG), Experimental Station ORSTOM, Adiopodoumé. Seedlings, seed source Banco Forest; <named-content xmlns:xlink="http://www.w3.org/1999/xlink" content-type="dwc:verbatimCoordinates" xlink:type="simple"><named-content content-type="geo-json" specific-use="{&#34;type&#34;:&#34;Point&#34;,&#34;coordinates&#34;:[-4.050000,5.383333]}" id="NCID0EDVNM" xlink:type="simple">5°23'N, 4°03'W</named-content></named-content>; 30 Oct. 1974 • J. de Koning 4905 (WAG), CULTA. Experimental Station ORSTOM, Adiopodoumé. Seedlings, seed source Banco Forest; <named-content xmlns:xlink="http://www.w3.org/1999/xlink" content-type="dwc:verbatimCoordinates" xlink:type="simple"><named-content content-type="geo-json" specific-use="{&#34;type&#34;:&#34;Point&#34;,&#34;coordinates&#34;:[-4.050000,5.383333]}" id="NCID0EKVNM" xlink:type="simple">5°23'N, 4°03'W</named-content></named-content>; 29 Nov. 1974 • J. de Koning 5170 (MO, WAG), Abidjan, Banco Forest; <named-content xmlns:xlink="http://www.w3.org/1999/xlink" content-type="dwc:verbatimCoordinates" xlink:type="simple"><named-content content-type="geo-json" specific-use="{&#34;type&#34;:&#34;Point&#34;,&#34;coordinates&#34;:[-4.050000,5.383333]}" id="NCID0ERVNM" xlink:type="simple">5°23'N, 4°03'W</named-content></named-content>; 16 Jan. 1975 • J. de Koning 5504 (BR, MO, WAG), Banco Forest; <named-content xmlns:xlink="http://www.w3.org/1999/xlink" content-type="dwc:verbatimCoordinates" xlink:type="simple"><named-content content-type="geo-json" specific-use="{&#34;type&#34;:&#34;Point&#34;,&#34;coordinates&#34;:[-4.050000,5.383333]}" id="NCID0EYVNM" xlink:type="simple">5°23'N, 4°03'W</named-content></named-content>; 08 Mar. 1975 – Daloa • L.P.G.A. Nusbaumer 36 (G), F.C. Scio., Pinhou, Lobykro à 5 Km, Bloc 28, Parcelle 141 de la Sodefor; <named-content xmlns:xlink="http://www.w3.org/1999/xlink" content-type="dwc:verbatimCoordinates" xlink:type="simple"><named-content content-type="geo-json" specific-use="{&#34;type&#34;:&#34;Point&#34;,&#34;coordinates&#34;:[-6.833333,7.700000]}" id="NCID0E6VNM" xlink:type="simple">7°42'N, 6°50'W</named-content></named-content>; 10 Sep. 2001 – Danané • L. Aké Assi 8823 (G), Forêt de Tiapleu 7.4197, -8.2116; <named-content xmlns:xlink="http://www.w3.org/1999/xlink" content-type="dwc:verbatimCoordinates" xlink:type="simple"><named-content content-type="geo-json" specific-use="{&#34;type&#34;:&#34;Point&#34;,&#34;coordinates&#34;:[-8.216000,7.419700]}" id="NCID0EGWNM" xlink:type="simple">7°25'10.92'N, 8°12'57.6'W</named-content></named-content>; 30 Apr. 1966 • L. Aké Assi 9131 (G), Momi Mont, Foret Classee du, Forêt de Mont Momi; <named-content xmlns:xlink="http://www.w3.org/1999/xlink" content-type="dwc:verbatimCoordinates" xlink:type="simple"><named-content content-type="geo-json" specific-use="{&#34;type&#34;:&#34;Point&#34;,&#34;coordinates&#34;:[-8.050000,7.400000]}" id="NCID0ENWNM" xlink:type="simple">7°24'N, 8°03'W</named-content></named-content>; 28 Oct. 1966 – Soubré • A.J.B. Chevalier 19224 (P), entre le moyen Sassandra et le moyen Cavally; <named-content xmlns:xlink="http://www.w3.org/1999/xlink" content-type="dwc:verbatimCoordinates" xlink:type="simple"><named-content content-type="geo-json" specific-use="{&#34;type&#34;:&#34;Point&#34;,&#34;coordinates&#34;:[-7.062875,5.933264]}" id="NCID0EUWNM" xlink:type="simple">5°55'59.75'N, 7°03'46.35'W</named-content></named-content>; 06 Jul. 1907 – Vavoua • F.N. Kouamé 1445 (CSRS, G), F.C. du Haut-Sassandra, Nord. forêt dégradée, relevé FNK14; <named-content xmlns:xlink="http://www.w3.org/1999/xlink" content-type="dwc:verbatimCoordinates" xlink:type="simple"><named-content content-type="geo-json" specific-use="{&#34;type&#34;:&#34;Point&#34;,&#34;coordinates&#34;:[-7.016667,7.300000]}" id="NCID0E2WNM" xlink:type="simple">7°18'N, 7°01'W</named-content></named-content>; 04 Apr. 1995. Liberia – Bong • D.H. Linder 580 (K), Gbanga; <named-content xmlns:xlink="http://www.w3.org/1999/xlink" content-type="dwc:verbatimCoordinates" xlink:type="simple"><named-content content-type="geo-json" specific-use="{&#34;type&#34;:&#34;Point&#34;,&#34;coordinates&#34;:[-9.483333,7.000000]}" id="NCID0ECXNM" xlink:type="simple">7°00'N, 9°29'W</named-content></named-content>; 12 Sep. 1926 – Grand Gedeh • C.C.H. Jongkind 6667 (WAG), along Zwedru – Harper road, south of Tiama Town; <named-content xmlns:xlink="http://www.w3.org/1999/xlink" content-type="dwc:verbatimCoordinates" xlink:type="simple"><named-content content-type="geo-json" specific-use="{&#34;type&#34;:&#34;Point&#34;,&#34;coordinates&#34;:[-8.154500,5.570167]}" id="NCID0EJXNM" xlink:type="simple">5°34'12.6'N, 8°09'16.2'W</named-content></named-content>; alt. 260 m; 07 Jun. 2005 – Lofa • C.C.H. Jongkind 6691 (WAG), North Lorma National Forest; <named-content xmlns:xlink="http://www.w3.org/1999/xlink" content-type="dwc:verbatimCoordinates" xlink:type="simple"><named-content content-type="geo-json" specific-use="{&#34;type&#34;:&#34;Point&#34;,&#34;coordinates&#34;:[-9.700000,8.050000]}" id="NCID0EQXNM" xlink:type="simple">8°03'N, 9°42'W</named-content></named-content>; 19 Nov. 2005 • C.C.H. Jongkind 9478 (WAG), near Ziggida, rappids in Jèbèh River; <named-content xmlns:xlink="http://www.w3.org/1999/xlink" content-type="dwc:verbatimCoordinates" xlink:type="simple"><named-content content-type="geo-json" specific-use="{&#34;type&#34;:&#34;Point&#34;,&#34;coordinates&#34;:[-9.482167,8.036333]}" id="NCID0EXXNM" xlink:type="simple">8°02'10.8'N, 9°28'55.8'W</named-content></named-content>; alt. 455 m; 12 Feb. 2010 – Montserrado • J.J.F.E. de Wilde 3811 (MO, WAG), between Bomi hills and Lofa river, c. 15 km N.N.W. of Bomi hills; <named-content xmlns:xlink="http://www.w3.org/1999/xlink" content-type="dwc:verbatimCoordinates" xlink:type="simple"><named-content content-type="geo-json" specific-use="{&#34;type&#34;:&#34;Point&#34;,&#34;coordinates&#34;:[-10.866667,6.966667]}" id="NCID0E5XNM" xlink:type="simple">6°58'N, 10°52'W</named-content></named-content>; 15 Apr. 1962 – Nimba • J.-G. Adam 20713 (IFAN, K, P, UPS), Nimba; <named-content xmlns:xlink="http://www.w3.org/1999/xlink" content-type="dwc:verbatimCoordinates" xlink:type="simple"><named-content content-type="geo-json" specific-use="{&#34;type&#34;:&#34;Point&#34;,&#34;coordinates&#34;:[-8.533333,7.533333]}" id="NCID0EFYNM" xlink:type="simple">7°32'N, 8°32'W</named-content></named-content>; alt. 450 m; 23 Jan. 1965 • J.-G. Adam 26362 (MO), Granfield Mt Nimba; <named-content xmlns:xlink="http://www.w3.org/1999/xlink" content-type="dwc:verbatimCoordinates" xlink:type="simple"><named-content content-type="geo-json" specific-use="{&#34;type&#34;:&#34;Point&#34;,&#34;coordinates&#34;:[-8.483333,7.566667]}" id="NCID0EMYNM" xlink:type="simple">7°34'N, 8°29'W</named-content></named-content>; 17 Oct. 1971 • Nimba Botanic Team NS74 (WAG), Valley between Mt Gangra and Mt Yuelliton, plot SNFR01; <named-content xmlns:xlink="http://www.w3.org/1999/xlink" content-type="dwc:verbatimCoordinates" xlink:type="simple"><named-content content-type="geo-json" specific-use="{&#34;type&#34;:&#34;Point&#34;,&#34;coordinates&#34;:[-8.633333,7.556167]}" id="NCID0ETYNM" xlink:type="simple">7°33'22.2'N, 8°38'W</named-content></named-content>; alt. 700 m; 14 Jan. 2009 • W.J. Harley 1556 (K), Bilimu; <named-content xmlns:xlink="http://www.w3.org/1999/xlink" content-type="dwc:verbatimCoordinates" xlink:type="simple"><named-content content-type="geo-json" specific-use="{&#34;type&#34;:&#34;Point&#34;,&#34;coordinates&#34;:[-8.600000,7.400000]}" id="NCID0E1YNM" xlink:type="simple">7°24'N, 8°36'W</named-content></named-content>; 06 Jan. 1948 – Sino • B. Senterre 7066 (MO), Dugbe hummingbird site (ca. 20 km South of Sapo National Park, ca. 50 km East of Greenville), North of Money camp; <named-content xmlns:xlink="http://www.w3.org/1999/xlink" content-type="dwc:verbatimCoordinates" xlink:type="simple"><named-content content-type="geo-json" specific-use="{&#34;type&#34;:&#34;Point&#34;,&#34;coordinates&#34;:[-8.538333,5.113056]}" id="NCID0EBZNM" xlink:type="simple">5°06'47'N, 8°32'18'W</named-content></named-content>; alt. 107 m; 27 Mar. 2014 • C.C.H. Jongkind 8898 (WAG), Babooni road not too far from main road; <named-content xmlns:xlink="http://www.w3.org/1999/xlink" content-type="dwc:verbatimCoordinates" xlink:type="simple"><named-content content-type="geo-json" specific-use="{&#34;type&#34;:&#34;Point&#34;,&#34;coordinates&#34;:[-8.626667,5.516667]}" id="NCID0EIZNM" xlink:type="simple">5°31'N, 8°37'36'W</named-content></named-content>; alt. 140 m; 09 Mar. 2009. Sierra Leone – Eastern Province • D. Small 101 (K); Kenema, Dambayei Valley. Kenema, Kambui Hills F.R; <named-content xmlns:xlink="http://www.w3.org/1999/xlink" content-type="dwc:verbatimCoordinates" xlink:type="simple"><named-content content-type="geo-json" specific-use="{&#34;type&#34;:&#34;Point&#34;,&#34;coordinates&#34;:[-11.183333,7.800000]}" id="NCID0EPZNM" xlink:type="simple">7°48'N, 11°11'W</named-content></named-content>; 25 May. 1951 • J. Momoh 37 (K, SL, WAG), Gola National Park, central block. 600 m N of Malimbe camp; <named-content xmlns:xlink="http://www.w3.org/1999/xlink" content-type="dwc:verbatimCoordinates" xlink:type="simple"><named-content content-type="geo-json" specific-use="{&#34;type&#34;:&#34;Point&#34;,&#34;coordinates&#34;:[-10.889639,7.668611]}" id="NCID0EWZNM" xlink:type="simple">7°40'07'N, 10°53'22.7'W</named-content></named-content>; alt. 320 m; 24 Oct. 2013 – Northern Province • J.-G. Adam 23345 (MO); Koinadugu, Loma Mountains, Kabala Mt Loma – Kamia; <named-content xmlns:xlink="http://www.w3.org/1999/xlink" content-type="dwc:verbatimCoordinates" xlink:type="simple"><named-content content-type="geo-json" specific-use="{&#34;type&#34;:&#34;Point&#34;,&#34;coordinates&#34;:[-11.324031,9.376986]}" id="NCID0E4ZNM" xlink:type="simple">9°22'37.15'N, 11°19'26.51'W</named-content></named-content>; 26 Jan. 1966 • P. Jaeger 7488 (P); Koinadugu, Loma Mountains, Loma; <named-content xmlns:xlink="http://www.w3.org/1999/xlink" content-type="dwc:verbatimCoordinates" xlink:type="simple"><named-content content-type="geo-json" specific-use="{&#34;type&#34;:&#34;Point&#34;,&#34;coordinates&#34;:[-11.116667,9.166667]}" id="NCID0EE1NM" xlink:type="simple">9°10'N, 11°07'W</named-content></named-content>; 16 Sep. 1964 • P. Jaeger 7489 (G); Koinadugu, Loma Mountains, W Loma; <named-content xmlns:xlink="http://www.w3.org/1999/xlink" content-type="dwc:verbatimCoordinates" xlink:type="simple"><named-content content-type="geo-json" specific-use="{&#34;type&#34;:&#34;Point&#34;,&#34;coordinates&#34;:[-11.116667,9.166667]}" id="NCID0EL1NM" xlink:type="simple">9°10'N, 11°07'W</named-content></named-content>; alt. 300 m; 16 Sep. 1964 • P. Jaeger 8041 (G, K, P); Koinadugu, Mt Loma; <named-content xmlns:xlink="http://www.w3.org/1999/xlink" content-type="dwc:verbatimCoordinates" xlink:type="simple"><named-content content-type="geo-json" specific-use="{&#34;type&#34;:&#34;Point&#34;,&#34;coordinates&#34;:[-11.116667,9.166667]}" id="NCID0ES1NM" xlink:type="simple">9°10'N, 11°07'W</named-content></named-content>; alt. 600 m; 13 Oct. 1964 • P. Jaeger 8756 (K); Koinadugu, Mt Loma; <named-content xmlns:xlink="http://www.w3.org/1999/xlink" content-type="dwc:verbatimCoordinates" xlink:type="simple"><named-content content-type="geo-json" specific-use="{&#34;type&#34;:&#34;Point&#34;,&#34;coordinates&#34;:[-11.116667,9.166667]}" id="NCID0EZ1NM" xlink:type="simple">9°10'N, 11°07'W</named-content></named-content>; alt. 800 m; 29 Dec. 1965 • P. Jaeger 9093 (K, P); Koinadugu, Mt Loma; <named-content xmlns:xlink="http://www.w3.org/1999/xlink" content-type="dwc:verbatimCoordinates" xlink:type="simple"><named-content content-type="geo-json" specific-use="{&#34;type&#34;:&#34;Point&#34;,&#34;coordinates&#34;:[-11.116667,9.166667]}" id="NCID0EA2NM" xlink:type="simple">9°10'N, 11°07'W</named-content></named-content>; 26 Jan. 1966 • P. Jaeger 9159 (G, K, P); Koinadugu, Mt W Loma; <named-content xmlns:xlink="http://www.w3.org/1999/xlink" content-type="dwc:verbatimCoordinates" xlink:type="simple"><named-content content-type="geo-json" specific-use="{&#34;type&#34;:&#34;Point&#34;,&#34;coordinates&#34;:[-11.116667,9.166667]}" id="NCID0EH2NM" xlink:type="simple">9°10'N, 11°07'W</named-content></named-content>; alt. 600 m; 29 Jan. 1966 – Southern Province • A.H. Unwin 51 (K); Pujehun, Gola Forest; <named-content xmlns:xlink="http://www.w3.org/1999/xlink" content-type="dwc:verbatimCoordinates" xlink:type="simple"><named-content content-type="geo-json" specific-use="{&#34;type&#34;:&#34;Point&#34;,&#34;coordinates&#34;:[-11.300000,7.266667]}" id="NCID0EO2NM" xlink:type="simple">7°16'N, 11°18'W</named-content></named-content>; 1909 • D. Small 593 (K, K, P); Pujehun, Gola forest; <named-content xmlns:xlink="http://www.w3.org/1999/xlink" content-type="dwc:verbatimCoordinates" xlink:type="simple"><named-content content-type="geo-json" specific-use="{&#34;type&#34;:&#34;Point&#34;,&#34;coordinates&#34;:[-10.916667,7.666667]}" id="NCID0EV2NM" xlink:type="simple">7°40'N, 10°55'W</named-content></named-content>; 08 Apr. 1952 • D. Small 655 (K); Pujehun, Gola Forest; <named-content xmlns:xlink="http://www.w3.org/1999/xlink" content-type="dwc:verbatimCoordinates" xlink:type="simple"><named-content content-type="geo-json" specific-use="{&#34;type&#34;:&#34;Point&#34;,&#34;coordinates&#34;:[-11.300000,7.266667]}" id="NCID0E32NM" xlink:type="simple">7°16'N, 11°18'W</named-content></named-content>; 1952 • D. Small 676 (K, P); Pujehun, Gola forest, Bagbe Line 20n B.III; <named-content xmlns:xlink="http://www.w3.org/1999/xlink" content-type="dwc:verbatimCoordinates" xlink:type="simple"><named-content content-type="geo-json" specific-use="{&#34;type&#34;:&#34;Point&#34;,&#34;coordinates&#34;:[-11.300000,7.266667]}" id="NCID0ED3NM" xlink:type="simple">7°16'N, 11°18'W</named-content></named-content>; 19 May. 1952 • D. Small 678 (K); Pujehun, Gola forest, Bagbe Line 20n B.III; <named-content xmlns:xlink="http://www.w3.org/1999/xlink" content-type="dwc:verbatimCoordinates" xlink:type="simple"><named-content content-type="geo-json" specific-use="{&#34;type&#34;:&#34;Point&#34;,&#34;coordinates&#34;:[-11.300000,7.266667]}" id="NCID0EK3NM" xlink:type="simple">7°16'N, 11°18'W</named-content></named-content>; 15 May. 1952 • H.D. Jordan 2068 (B, K, P); Pujehun, Gola Forest, mile 44 (Tunkia); <named-content xmlns:xlink="http://www.w3.org/1999/xlink" content-type="dwc:verbatimCoordinates" xlink:type="simple"><named-content content-type="geo-json" specific-use="{&#34;type&#34;:&#34;Point&#34;,&#34;coordinates&#34;:[-10.900000,7.650000]}" id="NCID0ER3NM" xlink:type="simple">7°39'N, 10°54'W</named-content></named-content>; 14 May. 1955.</p></tp:treatment-sec></tp:taxon-treatment>
