# Supplementary material for: ﻿Phylogenomic inference of the African tribe Monodoreae (Annonaceae) and taxonomic revision of Dennettia, Uvariodendron and Uvariopsis
Source: PhytoKeys. 2023 Sep 22;233:1–200. doi: 10.3897/phytokeys.233.103096 (PMC10552675; doi:10.3897/phytokeys.233.103096)
Supplement: XML Treatment for Uvariopsis korupensis [file phytokeys.233.103096-treatment39.xml]

<!DOCTYPE tp:taxon-treatment
  PUBLIC "-//TaxonX//DTD Taxonomic Treatment Publishing DTD v0 20100105//EN" "tax-treatment-NSO.dtd">
<tp:taxon-treatment xmlns:tp="http://www.plazi.org/taxpub"><tp:treatment-meta><kwd-group><label>Taxon classification</label><kwd>
                <named-content content-type="kingdom">Plantae</named-content>
              </kwd><kwd>
                <named-content content-type="order">Magnoliales</named-content>
              </kwd><kwd>
                <named-content content-type="family">Annonaceae</named-content>
              </kwd></kwd-group><mixed-citation publication-type="journal"><person-group><name><surname>Dagallier</surname><given-names>Léo-Paul M. J.</given-names></name><name><surname>Mbago</surname><given-names>Frank M.</given-names></name><name><surname>Couderc</surname><given-names>Marie</given-names></name><name><surname>Gaudeul</surname><given-names>Myriam</given-names></name><name><surname>Grall</surname><given-names>Aurélie</given-names></name><name><surname>Loup</surname><given-names>Caroline</given-names></name><name><surname>Wieringa</surname><given-names>Jan J.</given-names></name><name><surname>Sonké</surname><given-names>Bonaventure</given-names></name><name><surname>Couvreur</surname><given-names>Thomas L. P.</given-names></name></person-group><article-title>﻿Phylogenomic inference of the African tribe Monodoreae (<tp:taxon-name><tp:taxon-name-part taxon-name-part-type="family">Annonaceae</tp:taxon-name-part></tp:taxon-name>) and taxonomic revision of <italic><tp:taxon-name><tp:taxon-name-part taxon-name-part-type="genus" reg="Dennettia">Dennettia</tp:taxon-name-part></tp:taxon-name></italic>, <italic><tp:taxon-name><tp:taxon-name-part taxon-name-part-type="genus" reg="Uvariodendron">Uvariodendron</tp:taxon-name-part></tp:taxon-name></italic> and <italic><tp:taxon-name><tp:taxon-name-part taxon-name-part-type="genus" reg="Uvariopsis">Uvariopsis</tp:taxon-name-part></tp:taxon-name></italic></article-title><source>PhytoKeys</source><day>22</day><month>09</month><year>2023</year><volume>233</volume><fpage>1</fpage><lpage>200</lpage><pub-id pub-id-type="doi">10.3897/phytokeys.233.103096</pub-id></mixed-citation></tp:treatment-meta><tp:nomenclature><label>﻿</label><tp:taxon-name>
              <tp:taxon-name-part taxon-name-part-type="genus" reg="Uvariopsis">Uvariopsis</tp:taxon-name-part>
              <tp:taxon-name-part taxon-name-part-type="species" reg="korupensis">korupensis</tp:taxon-name-part>
            </tp:taxon-name><tp:taxon-authority>Gereau &amp; Kenfack, Adansonia sér. 3, 22(1): 41 (2000)</tp:taxon-authority><xref ref-type="fig" rid="F67">Figs 67</xref><xref ref-type="fig" rid="F68">, 68</xref><xref ref-type="fig" rid="F69">, 69</xref><xref ref-type="table" rid="T5">; Table 5</xref></tp:nomenclature><tp:treatment-sec sec-type="material" id="SECID0EK5NM"><title>Type.</title><p>Cameroon – South-West Region • D. Kenfack 1026 (holotype: YA! (YA0003173); isotypes: MO! (MO-022919), P! (P01817719), WAG! (WAG0358388)); Ndian, Korup National Park, Chimpanzee Camp; <named-content xmlns:xlink="http://www.w3.org/1999/xlink" content-type="dwc:verbatimCoordinates" xlink:type="simple"><named-content content-type="geo-json" specific-use="{&#34;type&#34;:&#34;Point&#34;,&#34;coordinates&#34;:[8.866667,5.066667]}" id="NCID0ET5NM" xlink:type="simple">5°04'N, 8°52'E</named-content></named-content>; alt. 160 m; 03 Feb. 1998.</p></tp:treatment-sec><tp:treatment-sec sec-type="description" id="SECID0EY5NM"><title>Description.</title><p>Tree 3–15 m tall, D.B.H 5–14 cm; young branches pubescent to glabrous, old branches glabrous. Petiole 2–7 mm long, 3–6 mm wide, pubescent to glabrous. Leaf lamina 280–615 mm long, 83–165 mm wide, length:width ratio 2.9–4.3, obovate, coriaceous, base rounded to cordate, apex acuminate, acumen 18–32 mm long, surface above glabrous, surface below glabrous; midrib impressed above, raised below, glabrous above, glabrous below; secondary veins 13–26 pairs, brochidodromous, impressed above, raised below; tertiary veins reticulate. Flowers unisexual, male and female flowers dimorphic, on same individuals (plant monoecious, but individuals with only staminate flowers were also observed). Flower buds conical. Male inflorescences borne on thickenings of the trunk, mainly at the base of the trunk, towards up to 3.8 m, composed of 2 to 3 flowers. Peduncle inconspicuous. Flower pedicel 6–70 mm long, 1–2 mm in diameter, pubescent to sparsely pubescent. Bracts 1 to 3 at base and one towards the lower 10% of pedicel, upper bract 1–3.5 mm long, 1.5–5 mm wide, broadly ovate, adpressed, semi-clasping the pedicel, pubescent outside, glabrous inside. Sepals 2, 1–5 (7.5) mm long, 2–6.5 mm wide, broadly ovate, basally fused, pubescent outside, glabrous inside, dull yellowish-brown. Petals 4, 10–38 mm long, 4–10 mm wide, length:width ratio 2.5–7, narrowly ovate, fused at base, pubescent outside, glabrous and verrucose inside, cream to brownish outside, cream to pinkish inside. Stamens numerous (exact number unknown), 0.5–0.8 mm long, 0.1–0.3 mm wide, anthers linear, connective prolongation truncate. Female inflorescences borne on thickenings of the trunk, mainly at the base of the trunk, towards up to 3.8 m, composed of 2 to 3 flowers. Flower pedicel 20–50 mm long, 1.5–2.5 mm in diameter, pubescent to sparsely pubescent. Bracts 1 to 3 at base and one towards the lower 10% of pedicel, upper bract 1–3.5 mm long, 1.5–5 mm wide, broadly ovate, adpressed, semi clasping the pedicel, pubescent outside, glabrous inside. Sepals 2, 3–5 mm long, 4–5 mm wide, broadly ovate, basally fused, pubescent outside, glabrous inside, dull tan. Petals 4, 15–35 mm long, 7–12 mm wide, length:width ratio 2.2–5, narrowly ovate, fused at base, pubescent outside, glabrous and verrucose inside, cream to brownish outside, cream to pinkish inside. Carpels 25 to 120, 1.5–2.5 mm long, 0.5–1 mm wide, velutinous, free; stigma ca. 0.6 mm long, 0.8–1.3 mm wide, truncate pyramidal. Fruiting pedicel 45–90 mm long, ca. 3 mm in diameter, glabrous. Monocarps, 5–9, 29–45 mm long, 18–30 mm wide, length:width ratio 1.4–1.9, ellipsoid to cylindrical, smooth, glabrous, clear orangish yellow, sessile to shortly stipitate; stipe up to 5 mm long, ca. 2 mm wide, glabrous. Seeds 8–14 per monocarp, biseriate, 10–22 mm long, 5–14 mm wide, ellipsoid to oblong.</p><fig id="F67" position="float" orientation="portrait"><object-id xmlns:xlink="http://www.w3.org/1999/xlink" content-type="doi" xlink:type="simple">10.3897/phytokeys.233.103096.figure67</object-id><label>Figure 67.</label><caption><p><italic><tp:taxon-name><tp:taxon-name-part taxon-name-part-type="genus" reg="Uvariopsis">Uvariopsis</tp:taxon-name-part><tp:taxon-name-part taxon-name-part-type="species" reg="korupensis">korupensis</tp:taxon-name-part></tp:taxon-name></italic> Gereau &amp; Kenfack <bold>A</bold> trunk <bold>B</bold> leaf, lower side <bold>C</bold> leaf base, upper side <bold>D</bold> leaf base, lower side <bold>E</bold> clumps of flowers and fruits at the base of the trunk <bold>F</bold> flower, side view <bold>G</bold> fruit, side view <bold>H</bold> monocarp, longitudinal cut. <bold>A–I</bold> Couvreur 1052. Photos Thomas Couvreur.</p></caption><graphic xmlns:xlink="http://www.w3.org/1999/xlink" xlink:href="phytokeys-233-001_article-103096__-g067.jpg" position="float" orientation="portrait" xlink:type="simple" id="oo_909926.jpg"><uri content-type="original_file" xlink:type="simple">https://binary.pensoft.net/fig/909926</uri></graphic></fig></tp:treatment-sec><tp:treatment-sec sec-type="distribution" id="SECID0EHAOM"><title>Distribution.</title><p>Endemic to Lower Guinean Domain of the Guineo-Congolian Region: Cameroon, Equatorial Guinea, Gabon.</p></tp:treatment-sec><tp:treatment-sec sec-type="habitat" id="SECID0EMAOM"><title>Habitat and ecology.</title><p>Lowland mature or secondary rain forests. Soil: sandy, rocky, volcanic. Altitude 90–160 m asl.</p></tp:treatment-sec><tp:treatment-sec sec-type="phenology" id="SECID0ERAOM"><title>Phenology.</title><p>Flowers collected from January to March, in April and from July to November. Fruits collected from February to April and in October.</p></tp:treatment-sec><tp:treatment-sec sec-type="notes" id="SECID0EWAOM"><title>Notes.</title><p>This species resembles <italic><tp:taxon-name><tp:taxon-name-part taxon-name-part-type="genus" reg="Uvariopsis">Up.</tp:taxon-name-part><tp:taxon-name-part taxon-name-part-type="species" reg="bakeriana">bakeriana</tp:taxon-name-part></tp:taxon-name></italic>, <italic><tp:taxon-name><tp:taxon-name-part taxon-name-part-type="genus" reg="Uvariopsis">Up.</tp:taxon-name-part><tp:taxon-name-part taxon-name-part-type="species" reg="citrata">citrata</tp:taxon-name-part></tp:taxon-name></italic> and <italic><tp:taxon-name><tp:taxon-name-part taxon-name-part-type="genus" reg="Uvariopsis">Up.</tp:taxon-name-part><tp:taxon-name-part taxon-name-part-type="species" reg="submontana">submontana</tp:taxon-name-part></tp:taxon-name></italic> in having large obovate leaves (from 28 to 62 cm long), with rounded to cordate bases. <italic><tp:taxon-name><tp:taxon-name-part taxon-name-part-type="genus" reg="Uvariopsis">Up.</tp:taxon-name-part><tp:taxon-name-part taxon-name-part-type="species" reg="korupensis">korupensis</tp:taxon-name-part></tp:taxon-name></italic> differs from <italic><tp:taxon-name><tp:taxon-name-part taxon-name-part-type="genus" reg="Uvariopsis">Up.</tp:taxon-name-part><tp:taxon-name-part taxon-name-part-type="species" reg="bakeriana">bakeriana</tp:taxon-name-part></tp:taxon-name></italic> and <italic><tp:taxon-name><tp:taxon-name-part taxon-name-part-type="genus" reg="Uvariopsis">Up.</tp:taxon-name-part><tp:taxon-name-part taxon-name-part-type="species" reg="citrata">citrata</tp:taxon-name-part></tp:taxon-name></italic> in having longer flower pedicel (6–70 mm vs. less than 8 mm), and differs from <italic><tp:taxon-name><tp:taxon-name-part taxon-name-part-type="genus" reg="Uvariopsis">Up.</tp:taxon-name-part><tp:taxon-name-part taxon-name-part-type="species" reg="bakeriana">bakeriana</tp:taxon-name-part></tp:taxon-name></italic> in having fused and cream petals (vs. free and pinkish red). It is harder to differentiate <italic><tp:taxon-name><tp:taxon-name-part taxon-name-part-type="genus" reg="Uvariopsis">Up.</tp:taxon-name-part><tp:taxon-name-part taxon-name-part-type="species" reg="korupensis">korupensis</tp:taxon-name-part></tp:taxon-name></italic> and <italic><tp:taxon-name><tp:taxon-name-part taxon-name-part-type="genus" reg="Uvariopsis">Up.</tp:taxon-name-part><tp:taxon-name-part taxon-name-part-type="species" reg="submontana">submontana</tp:taxon-name-part></tp:taxon-name></italic>. <italic><tp:taxon-name><tp:taxon-name-part taxon-name-part-type="genus" reg="Uvariopsis">Up.</tp:taxon-name-part><tp:taxon-name-part taxon-name-part-type="species" reg="korupensis">korupensis</tp:taxon-name-part></tp:taxon-name></italic> has generally larger leaves than <italic><tp:taxon-name><tp:taxon-name-part taxon-name-part-type="genus" reg="Uvariopsis">Up.</tp:taxon-name-part><tp:taxon-name-part taxon-name-part-type="species" reg="submontana">submontana</tp:taxon-name-part></tp:taxon-name></italic> (28–62 cm vs. 16–38 cm). The female flowers of <italic><tp:taxon-name><tp:taxon-name-part taxon-name-part-type="genus" reg="Uvariopsis">Up.</tp:taxon-name-part><tp:taxon-name-part taxon-name-part-type="species" reg="korupensis">korupensis</tp:taxon-name-part></tp:taxon-name></italic> have smaller sepals (3–5 mm long vs. 6–8 mm long in <italic><tp:taxon-name><tp:taxon-name-part taxon-name-part-type="genus" reg="Uvariopsis">Up.</tp:taxon-name-part><tp:taxon-name-part taxon-name-part-type="species" reg="submontana">submontana</tp:taxon-name-part></tp:taxon-name></italic>), and generally longer petals (15–35 mm long, vs. 15–17 mm long), which results in petals more than 3 times longer than the sepals (vs. petals less than 3 times longer than the sepals in <italic><tp:taxon-name><tp:taxon-name-part taxon-name-part-type="genus" reg="Uvariopsis">Up.</tp:taxon-name-part><tp:taxon-name-part taxon-name-part-type="species" reg="submontana">submontana</tp:taxon-name-part></tp:taxon-name></italic>). Petals of <italic><tp:taxon-name><tp:taxon-name-part taxon-name-part-type="genus" reg="Uvariopsis">Up.</tp:taxon-name-part><tp:taxon-name-part taxon-name-part-type="species" reg="korupensis">korupensis</tp:taxon-name-part></tp:taxon-name></italic> are cream to brownish outside and cream to pinkish inside whereas petals of <italic><tp:taxon-name><tp:taxon-name-part taxon-name-part-type="genus" reg="Uvariopsis">Up.</tp:taxon-name-part><tp:taxon-name-part taxon-name-part-type="species" reg="submontana">submontana</tp:taxon-name-part></tp:taxon-name></italic> are pinkish to dark red inside and outside (Table <xref ref-type="table" rid="T5">5</xref>).</p><fig id="F68" position="float" orientation="portrait"><object-id xmlns:xlink="http://www.w3.org/1999/xlink" content-type="doi" xlink:type="simple">10.3897/phytokeys.233.103096.figure68</object-id><label>Figure 68.</label><caption><p><italic><tp:taxon-name><tp:taxon-name-part taxon-name-part-type="genus" reg="Uvariopsis">Uvariopsis</tp:taxon-name-part><tp:taxon-name-part taxon-name-part-type="species" reg="korupensis">korupensis</tp:taxon-name-part></tp:taxon-name></italic> Gereau &amp; Kenfack <bold>A</bold> branch with leaves <bold>B</bold> female flower, side view <bold>C</bold> female flower, three petals removed, side view <bold>D</bold> carpel <bold>E</bold> male flower and male flower bud, side view <bold>F</bold> male flower, one petal removed, side view <bold>G</bold> male flower, bottom view <bold>H</bold> petal of male flower, inner view <bold>I</bold> fruit, with <bold>A</bold> single monocarp <bold>J</bold> longitudinal section of monocarp. <bold>A</bold> from Kenfack 1146 <bold>B–K</bold> from fresh material. Scale bars: 1 cm (<bold>A–C, E–K</bold>); 0.5 cm (<bold>D</bold>). Drawings by David Kenfack, from “Le genre <italic><tp:taxon-name><tp:taxon-name-part taxon-name-part-type="genus" reg="Uvariopsis">Uvariopsis</tp:taxon-name-part></tp:taxon-name></italic> (<tp:taxon-name><tp:taxon-name-part taxon-name-part-type="family">Annonaceae</tp:taxon-name-part></tp:taxon-name>) en Afrique tropicale, avec la description d’une espèce nouvelle du Cameroun” Adansonia 22:1, fig. 1, p. 42 (<xref ref-type="bibr" rid="B77">Gereau and Kenfack 2000</xref>), Publications Scientifiques du Muséum national d’Histoire naturelle, Paris.</p></caption><graphic xmlns:xlink="http://www.w3.org/1999/xlink" xlink:href="phytokeys-233-001_article-103096__-g068.jpg" position="float" orientation="portrait" xlink:type="simple" id="oo_909927.jpg"><uri content-type="original_file" xlink:type="simple">https://binary.pensoft.net/fig/909927</uri></graphic></fig></tp:treatment-sec><tp:treatment-sec sec-type="conservation status" id="SECID0EWIOM"><title>Conservation status.</title><p>This species has been assessed as Endangered EN under criteria B2ab(iii) (<xref ref-type="bibr" rid="B27">Cheek 2014a</xref>).</p></tp:treatment-sec><tp:treatment-sec sec-type="material" id="SECID0EAJOM"><title>Additional specimens examined.</title><p>Cameroon – Littoral • D. Kenfack 1620 (MO), Nkam, Yingui. Ekem River bank; <named-content xmlns:xlink="http://www.w3.org/1999/xlink" content-type="dwc:verbatimCoordinates" xlink:type="simple"><named-content content-type="geo-json" specific-use="{&#34;type&#34;:&#34;Point&#34;,&#34;coordinates&#34;:[10.300000,4.533333]}" id="NCID0EJJOM" xlink:type="simple">4°32'N, 10°18'E</named-content></named-content>; alt. 500 m; 05 Mar. 2002 – South Region • G.A. Zenker 3971 (BM, E, G, G, K), Bipinde; <named-content xmlns:xlink="http://www.w3.org/1999/xlink" content-type="dwc:verbatimCoordinates" xlink:type="simple"><named-content content-type="geo-json" specific-use="{&#34;type&#34;:&#34;Point&#34;,&#34;coordinates&#34;:[10.416667,3.083333]}" id="NCID0ERJOM" xlink:type="simple">3°05'N, 10°25'E</named-content></named-content>; 1911 • G.P. Tchouto Mbatchou BIFAX25 (WAG), Campo Ma'an area, Bifa, in the National Park; <named-content xmlns:xlink="http://www.w3.org/1999/xlink" content-type="dwc:verbatimCoordinates" xlink:type="simple"><named-content content-type="geo-json" specific-use="{&#34;type&#34;:&#34;Point&#34;,&#34;coordinates&#34;:[10.281667,2.674444]}" id="NCID0EZJOM" xlink:type="simple">2°40'28'N, 10°16'54'E</named-content></named-content>; alt. 60 m; 13 Oct. 2001 – South-West Region • A.H. Gentry 62456 (MO), Banyong, Batanga area, between Awong and Banyu, ca 15 km W of Manyemen. TRANSECT 3; <named-content xmlns:xlink="http://www.w3.org/1999/xlink" content-type="dwc:verbatimCoordinates" xlink:type="simple"><named-content content-type="geo-json" specific-use="{&#34;type&#34;:&#34;Point&#34;,&#34;coordinates&#34;:[9.166667,5.000000]}" id="NCID0EBKOM" xlink:type="simple">5°00'N, 9°10'E</named-content></named-content>; alt. 420 m; 03 May. 1988 • D.W. Thomas 3182 (L, MO, P); Ndian, Cameroon. South-West, forest in the Korup National Park; <named-content xmlns:xlink="http://www.w3.org/1999/xlink" content-type="dwc:verbatimCoordinates" xlink:type="simple"><named-content content-type="geo-json" specific-use="{&#34;type&#34;:&#34;Point&#34;,&#34;coordinates&#34;:[8.800000,5.050000]}" id="NCID0EJKOM" xlink:type="simple">5°03'N, 8°48'E</named-content></named-content>; alt. 50 m; 28 Feb. 1984 • D.W. Thomas 631 (K); Ndian, Korup National Park, transect R; <named-content xmlns:xlink="http://www.w3.org/1999/xlink" content-type="dwc:verbatimCoordinates" xlink:type="simple"><named-content content-type="geo-json" specific-use="{&#34;type&#34;:&#34;Point&#34;,&#34;coordinates&#34;:[8.930556,5.100000]}" id="NCID0ERKOM" xlink:type="simple">5°06'N, 8°55'50'E</named-content></named-content>; Jul. 1979 • G.P. Tchouto Mbatchou 675 (K, SCA, YA), Bomana forest. Transect OA, Plot OA0X; <named-content xmlns:xlink="http://www.w3.org/1999/xlink" content-type="dwc:verbatimCoordinates" xlink:type="simple"><named-content content-type="geo-json" specific-use="{&#34;type&#34;:&#34;Point&#34;,&#34;coordinates&#34;:[9.016667,4.250000]}" id="NCID0EZKOM" xlink:type="simple">4°15'N, 9°01'E</named-content></named-content>; alt. 200 m; 05 Oct. 1993 • J. Nning 284 (K, MO, SCA, YA); Fako, Bakingili, along a hill`slope to drink gari Camp above the 6<sup>th</sup> plot; <named-content xmlns:xlink="http://www.w3.org/1999/xlink" content-type="dwc:verbatimCoordinates" xlink:type="simple"><named-content content-type="geo-json" specific-use="{&#34;type&#34;:&#34;Point&#34;,&#34;coordinates&#34;:[9.050000,4.083333]}" id="NCID0EDLOM" xlink:type="simple">4°05'N, 9°03'E</named-content></named-content>; alt. 480 m; 16 Feb. 1997 • M.R. Cheek 5486 (K, SCA, YA), Low altitude forest above oil palm plantation. Reached after c. 40 minutes walk N then E from Njonji. Hunters path to ‘Lake Njonji'; <named-content xmlns:xlink="http://www.w3.org/1999/xlink" content-type="dwc:verbatimCoordinates" xlink:type="simple"><named-content content-type="geo-json" specific-use="{&#34;type&#34;:&#34;Point&#34;,&#34;coordinates&#34;:[9.016667,4.133333]}" id="NCID0ELLOM" xlink:type="simple">4°08'N, 9°01'E</named-content></named-content>; alt. 300 m; 19 Nov. 1993 • M.R. Cheek 8258 (K, YA); Ndian, Korup National Park, Ekundu Kundu, Transect 9, c. 7.5 cm; <named-content xmlns:xlink="http://www.w3.org/1999/xlink" content-type="dwc:verbatimCoordinates" xlink:type="simple"><named-content content-type="geo-json" specific-use="{&#34;type&#34;:&#34;Point&#34;,&#34;coordinates&#34;:[8.833333,5.116667]}" id="NCID0ETLOM" xlink:type="simple">5°07'N, 8°50'E</named-content></named-content>; alt. 170 m; 28 Apr. 1996 • M.R. Cheek 8815 (K, YA); Ndian, Korup National Park, path from village of Ekundu Kundu to top of Mt Juahan; <named-content xmlns:xlink="http://www.w3.org/1999/xlink" content-type="dwc:verbatimCoordinates" xlink:type="simple"><named-content content-type="geo-json" specific-use="{&#34;type&#34;:&#34;Point&#34;,&#34;coordinates&#34;:[8.866667,5.150000]}" id="NCID0E2LOM" xlink:type="simple">5°09'N, 8°52'E</named-content></named-content>; alt. 550 m; 09 Jan. 1998 • R.E. Gereau 5192 (MO, P, WAG), Ndian Division; NW of Mundemba and W of Fabe Village, less than 1 km NE of confluence of Six Cup Garri Creek with Ndian (Mana) River; <named-content xmlns:xlink="http://www.w3.org/1999/xlink" content-type="dwc:verbatimCoordinates" xlink:type="simple"><named-content content-type="geo-json" specific-use="{&#34;type&#34;:&#34;Point&#34;,&#34;coordinates&#34;:[8.883333,5.050000]}" id="NCID0EDMOM" xlink:type="simple">5°03'N, 8°53'E</named-content></named-content>; alt. 90 m; 05 Mar. 1993 • T.L.P. Couvreur 1039 (MPU, WAG, YA), Mount Cameroon National Park, Bakinguili trail, above Bakinguili village; <named-content xmlns:xlink="http://www.w3.org/1999/xlink" content-type="dwc:verbatimCoordinates" xlink:type="simple"><named-content content-type="geo-json" specific-use="{&#34;type&#34;:&#34;Point&#34;,&#34;coordinates&#34;:[9.056867,4.096658]}" id="NCID0ELMOM" xlink:type="simple">4°05'47.97'N, 9°03'24.72'E</named-content></named-content>; alt. 563 m; 02 Apr. 2016 • T.L.P. Couvreur 1052 (MPU, WAG, YA), Mount Cameroon National Park, on the Bomona trail, behind Bomona village, 10 km NW from Idenau; 4°17'48.99'N, 9°04'43.07"E; alt. 688 m; 03 Apr. 2016. Equatorial Guinea – Rio Muni, Litoral • C.M. Wilks 1784 (LBV, WAG), Monts de Cristal. 11 km ENE d'Okuamkos; <named-content xmlns:xlink="http://www.w3.org/1999/xlink" content-type="dwc:verbatimCoordinates" xlink:type="simple"><named-content content-type="geo-json" specific-use="{&#34;type&#34;:&#34;Point&#34;,&#34;coordinates&#34;:[10.233333,1.150000]}" id="NCID0ETMOM" xlink:type="simple">1°09'N, 10°14'E</named-content></named-content>; 10 Aug. 1988 – Unknown major area • C.M. Wilks 1818 (LBV, P, P, WAG), Monts de Cristal. 15 km d'Okuamkos; <named-content xmlns:xlink="http://www.w3.org/1999/xlink" content-type="dwc:verbatimCoordinates" xlink:type="simple"><named-content content-type="geo-json" specific-use="{&#34;type&#34;:&#34;Point&#34;,&#34;coordinates&#34;:[10.266667,1.166667]}" id="NCID0E2MOM" xlink:type="simple">1°10'N, 10°16'E</named-content></named-content>; 23 Aug. 1988. Gabon – Estuaire • A.M. Louis 1863 (BR, K, LBV, MO, WAG), Andem, Kougouleu-Kango ± 10 km, 2 km N; <named-content xmlns:xlink="http://www.w3.org/1999/xlink" content-type="dwc:verbatimCoordinates" xlink:type="simple"><named-content content-type="geo-json" specific-use="{&#34;type&#34;:&#34;Point&#34;,&#34;coordinates&#34;:[9.950000,0.366667]}" id="NCID0EDNOM" xlink:type="simple">0°22'N, 9°57'E</named-content></named-content>; 09 Oct. 1985.</p><fig id="F69" position="float" orientation="portrait"><object-id xmlns:xlink="http://www.w3.org/1999/xlink" content-type="doi" xlink:type="simple">10.3897/phytokeys.233.103096.figure69</object-id><label>Figure 69.</label><caption><p>Distribution map of <italic><tp:taxon-name><tp:taxon-name-part taxon-name-part-type="genus" reg="Uvariopsis">Uvariopsis</tp:taxon-name-part><tp:taxon-name-part taxon-name-part-type="species" reg="korupensis">korupensis</tp:taxon-name-part></tp:taxon-name></italic>. Shades of grey represent elevation, from white (sea level) to darker grey (higher elevation). The inset shows the extent of the map over Africa.</p></caption><graphic xmlns:xlink="http://www.w3.org/1999/xlink" xlink:href="phytokeys-233-001_article-103096__-g069.jpg" position="float" orientation="portrait" xlink:type="simple" id="oo_909928.jpg"><uri content-type="original_file" xlink:type="simple">https://binary.pensoft.net/fig/909928</uri></graphic></fig></tp:treatment-sec><tp:treatment-sec><!--Section generated to contain objects referenced in tp:taxon-treatment.--><table-wrap id="T5" position="float" orientation="portrait"><label>Table 5.</label><caption><p>The ‘large leaves group’: morphological comparison between <italic><tp:taxon-name><tp:taxon-name-part taxon-name-part-type="genus" reg="Uvariopsis">Uvariopsis</tp:taxon-name-part><tp:taxon-name-part taxon-name-part-type="species" reg="bakeriana">bakeriana</tp:taxon-name-part></tp:taxon-name></italic>, <italic><tp:taxon-name><tp:taxon-name-part taxon-name-part-type="genus" reg="Uvariopsis">Uvariopsis</tp:taxon-name-part><tp:taxon-name-part taxon-name-part-type="species" reg="citrata">citrata</tp:taxon-name-part></tp:taxon-name></italic>, <italic><tp:taxon-name><tp:taxon-name-part taxon-name-part-type="genus" reg="Uvariopsis">Uvariopsis</tp:taxon-name-part><tp:taxon-name-part taxon-name-part-type="species" reg="korupensis">korupensis</tp:taxon-name-part></tp:taxon-name></italic> and <italic><tp:taxon-name><tp:taxon-name-part taxon-name-part-type="genus" reg="Uvariopsis">Uvariopsis</tp:taxon-name-part><tp:taxon-name-part taxon-name-part-type="species" reg="submontana">submontana</tp:taxon-name-part></tp:taxon-name></italic>. In bold: character useful to differentiate the species. l:w = length:width.</p></caption><table id="TID0EHRGM" rules="all"><tbody><tr><th rowspan="1" colspan="1"/><th rowspan="1" colspan="1">Lamina</th><th rowspan="1" colspan="1">Flower pedicel</th><th rowspan="1" colspan="1">Sepals</th><th rowspan="1" colspan="1">Petals</th><th rowspan="1" colspan="1">Altitudinal range</th></tr><tr><td rowspan="1" colspan="1">
                      <italic>
                        <tp:taxon-name><tp:taxon-name-part taxon-name-part-type="genus" reg="Uvariopsis">Uvariopsis</tp:taxon-name-part><tp:taxon-name-part taxon-name-part-type="species" reg="bakeriana">bakeriana</tp:taxon-name-part></tp:taxon-name>
                      </italic>
                    </td><td rowspan="1" colspan="1">150–340 mm long</td><td rowspan="1" colspan="1">2–8 mm long</td><td rowspan="1" colspan="1">Male and female flowers: 1–3.5 mm long, 1.5–3 mm wide, <bold>free</bold></td><td rowspan="1" colspan="1">Male and female flowers: <bold>l:w ratio 4–10</bold>, narrowly ovate to linear, free, valvate, <bold>bright pink to dark pinkish red</bold></td><td rowspan="1" colspan="1">50–800 m above sea level</td></tr><tr><td rowspan="1" colspan="1">
                      <italic>
                        <tp:taxon-name><tp:taxon-name-part taxon-name-part-type="genus" reg="Uvariopsis">Uvariopsis</tp:taxon-name-part><tp:taxon-name-part taxon-name-part-type="species" reg="citrata">citrata</tp:taxon-name-part></tp:taxon-name>
                      </italic>
                    </td><td rowspan="1" colspan="1">312–500 mm long, <bold>strong lemon</bold> scent when crushed</td><td rowspan="1" colspan="1">
                      <bold>0–2 mm long</bold>
                    </td><td rowspan="1" colspan="1">Male and female flowers: 9–15 mm long, 4–6 mm wide, basely fused</td><td rowspan="1" colspan="1">Male and female flowers: l:w ratio ca. 3.5, ovate, <bold>greenish yellow</bold></td><td rowspan="1" colspan="1">60–300 m above sea level</td></tr><tr><td rowspan="2" colspan="1">
                      <italic>
                        <tp:taxon-name><tp:taxon-name-part taxon-name-part-type="genus" reg="Uvariopsis">Uvariopsis</tp:taxon-name-part><tp:taxon-name-part taxon-name-part-type="species" reg="korupensis">korupensis</tp:taxon-name-part></tp:taxon-name>
                      </italic>
                    </td><td rowspan="2" colspan="1">280–615 mm long</td><td rowspan="2" colspan="1">6–70 mm long</td><td rowspan="1" colspan="1">Male flowers: <bold>1–5 (7.5) mm long</bold>, 2–6.5 mm wide, basely fused</td><td rowspan="1" colspan="1">Male flowers: l:w ratio 2.5–7, narrowly ovate, fused at base</td><td rowspan="2" colspan="1">90–160 m above sea level</td></tr><tr><td rowspan="1" colspan="1">Female flowers: <bold>3–5 mm long, 4–5 mm wide</bold>, basely fused</td><td rowspan="1" colspan="1">Female flowers: <bold>petals more than 3 times longer than the sepals</bold>, l:w ratio 7–12, narrowly ovate, fused at base, <bold>cream to pinkish</bold></td></tr><tr><td rowspan="2" colspan="1">
                      <italic>
                        <tp:taxon-name><tp:taxon-name-part taxon-name-part-type="genus" reg="Uvariopsis">Uvariopsis</tp:taxon-name-part><tp:taxon-name-part taxon-name-part-type="species" reg="submontana">submontana</tp:taxon-name-part></tp:taxon-name>
                      </italic>
                    </td><td rowspan="2" colspan="1">160–380 mm long</td><td rowspan="2" colspan="1">24–60 mm long</td><td rowspan="1" colspan="1">Male flowers: <bold>5–11 mm long, 6–12 mm wide</bold>, basely fused</td><td rowspan="1" colspan="1">Male flowers: l:w ratio 1.8–4.7, ovate to narrowly ovate, free to fused at base over 30% of their length</td><td rowspan="2" colspan="1"><bold>900–1300 m</bold> above sea level</td></tr><tr><td rowspan="1" colspan="1">Female flowers: <bold>6–8 mm long, 6–9 mm wide</bold>, basely fused</td><td rowspan="1" colspan="1">Female flowers: <bold>petals less than 3 times longer than the sepals</bold>, l:w ratio 5–9, narrowly ovate, fused at base, ovate to narrowly ovate, free to fused at base over 30% of their length, <bold>cream to pinkish</bold></td></tr></tbody></table></table-wrap></tp:treatment-sec><ref-list><ref id="B77"><mixed-citation xmlns:xlink="http://www.w3.org/1999/xlink" xlink:type="simple"><person-group><name name-style="western"><surname>Gereau</surname><given-names>RE</given-names></name><name name-style="western"><surname>Kenfack</surname><given-names>D</given-names></name></person-group> (<year>2000</year>) <article-title>Le genre <italic><tp:taxon-name><tp:taxon-name-part taxon-name-part-type="genus">Uvariopsis</tp:taxon-name-part></tp:taxon-name></italic> (<tp:taxon-name><tp:taxon-name-part taxon-name-part-type="family">Annonaceae</tp:taxon-name-part></tp:taxon-name>) en Afrique tropicale, avec la description d’une espèce nouvelle du Cameroun.</article-title><source>Adansonia</source><volume>22</volume>: <fpage>39</fpage>–<lpage>43</lpage>.</mixed-citation></ref><ref id="B27"><mixed-citation xmlns:xlink="http://www.w3.org/1999/xlink" xlink:type="simple"><person-group><name name-style="western"><surname>Cheek</surname><given-names>M</given-names></name></person-group> (<year>2014a</year>) <italic><tp:taxon-name><tp:taxon-name-part taxon-name-part-type="genus">Uvariopsis</tp:taxon-name-part><tp:taxon-name-part taxon-name-part-type="species">korupensis</tp:taxon-name-part></tp:taxon-name></italic>. The IUCN Red List of Threatened Species 2014: e.T200683A2678951. <ext-link xlink:href="10.2305/IUCN.UK.2014-3.RLTS.T200683A2678951.en" ext-link-type="doi" xlink:type="simple">https://doi.org/10.2305/IUCN.UK.2014-3.RLTS.T200683A2678951.en</ext-link></mixed-citation></ref></ref-list></tp:taxon-treatment>
