# Supplementary material for: ﻿Phylogenomic inference of the African tribe Monodoreae (Annonaceae) and taxonomic revision of Dennettia, Uvariodendron and Uvariopsis
Source: PhytoKeys. 2023 Sep 22;233:1–200. doi: 10.3897/phytokeys.233.103096 (PMC10552675; doi:10.3897/phytokeys.233.103096)
Supplement: XML Treatment for Uvariopsis lovettiana [file phytokeys.233.103096-treatment40.xml]

<!DOCTYPE tp:taxon-treatment
  PUBLIC "-//TaxonX//DTD Taxonomic Treatment Publishing DTD v0 20100105//EN" "tax-treatment-NSO.dtd">
<tp:taxon-treatment xmlns:tp="http://www.plazi.org/taxpub"><tp:treatment-meta><kwd-group><label>Taxon classification</label><kwd>
                <named-content content-type="kingdom">Plantae</named-content>
              </kwd><kwd>
                <named-content content-type="order">Magnoliales</named-content>
              </kwd><kwd>
                <named-content content-type="family">Annonaceae</named-content>
              </kwd></kwd-group><mixed-citation publication-type="journal"><person-group><name><surname>Dagallier</surname><given-names>Léo-Paul M. J.</given-names></name><name><surname>Mbago</surname><given-names>Frank M.</given-names></name><name><surname>Couderc</surname><given-names>Marie</given-names></name><name><surname>Gaudeul</surname><given-names>Myriam</given-names></name><name><surname>Grall</surname><given-names>Aurélie</given-names></name><name><surname>Loup</surname><given-names>Caroline</given-names></name><name><surname>Wieringa</surname><given-names>Jan J.</given-names></name><name><surname>Sonké</surname><given-names>Bonaventure</given-names></name><name><surname>Couvreur</surname><given-names>Thomas L. P.</given-names></name></person-group><article-title>﻿Phylogenomic inference of the African tribe Monodoreae (<tp:taxon-name><tp:taxon-name-part taxon-name-part-type="family">Annonaceae</tp:taxon-name-part></tp:taxon-name>) and taxonomic revision of <italic><tp:taxon-name><tp:taxon-name-part taxon-name-part-type="genus" reg="Dennettia">Dennettia</tp:taxon-name-part></tp:taxon-name></italic>, <italic><tp:taxon-name><tp:taxon-name-part taxon-name-part-type="genus" reg="Uvariodendron">Uvariodendron</tp:taxon-name-part></tp:taxon-name></italic> and <italic><tp:taxon-name><tp:taxon-name-part taxon-name-part-type="genus" reg="Uvariopsis">Uvariopsis</tp:taxon-name-part></tp:taxon-name></italic></article-title><source>PhytoKeys</source><day>22</day><month>09</month><year>2023</year><volume>233</volume><fpage>1</fpage><lpage>200</lpage><pub-id pub-id-type="doi">10.3897/phytokeys.233.103096</pub-id></mixed-citation></tp:treatment-meta><tp:nomenclature><label>﻿</label><tp:taxon-name>
              <tp:taxon-name-part taxon-name-part-type="genus" reg="Uvariopsis">Uvariopsis</tp:taxon-name-part>
              <tp:taxon-name-part taxon-name-part-type="species" reg="lovettiana">lovettiana</tp:taxon-name-part>
            </tp:taxon-name><tp:taxon-authority>Couvreur &amp; Q.Luke, Blumea 55(1): 70 (2010)</tp:taxon-authority><xref ref-type="fig" rid="F70">Figs 70</xref><xref ref-type="fig" rid="F71">, 71</xref><xref ref-type="fig" rid="F72">, 72</xref></tp:nomenclature><tp:treatment-sec sec-type="material" id="SECID0ERPOM"><title>Type.</title><p>Tanzania – Morogoro • T.L.P. Couvreur 97b (holotype: WAG! (WAG0361229), sheet here designated; isotypes: DSM, MO, WAG! (WAG0361230, WAG0361231)); Kilombero District, E Udzungwa National Park. In forest S of Mwanihana hill. c. 2 km S of last camping site on Mwanihana trail; <named-content xmlns:xlink="http://www.w3.org/1999/xlink" content-type="dwc:verbatimCoordinates" xlink:type="simple"><named-content content-type="geo-json" specific-use="{&#34;type&#34;:&#34;Point&#34;,&#34;coordinates&#34;:[36.824000,-7.809822]}" id="NCID0E1POM" xlink:type="simple">7°48'35.36'S, 36°49'26.4'E</named-content></named-content>; alt. 1400 m; 30 Nov. 2006.</p></tp:treatment-sec><tp:treatment-sec sec-type="description" id="SECID0E6POM"><title>Description.</title><p>Tree 3–30 m tall, D.B.H 3.5–50 cm; young branches sparsely pubescent to glabrous, old branches glabrous. Petiole 4–9 mm long, 1.2–1.5 mm wide, sparsely pubescent to glabrous. Leaf lamina 150–280 mm long, 45–72 mm wide, length:width ratio 2.5–4, elliptic, coriaceous, base acute to decurrent, apex acute to acuminate, acumen 5–25 mm long, surface above glabrous, surface below sparsely pubescent to glabrous when young, glabrous when old; midrib impressed above, raised below, glabrous above, glabrous below; secondary veins 9–16 pairs, weakly brochidodromous, impressed above, raised below; tertiary veins reticulate. Flowers unisexual, male and female flowers similar, on same individuals (plant monoecious). Flower buds globose. Male and female inflorescences axillary, composed of 1 flower. Peduncle inconspicuous. Flower pedicel 14–50 mm long, 0.7–3 mm in diameter, sparsely pubescent. Bracts 1 to 2 at base, upper bract 0.5–3 mm long, 0.5–3 mm wide, broadly ovate, puberulent outside, glabrous inside. Sepals 2, 1–4 mm long, 2–5 mm wide, depressed to broadly ovate, basally fused, pubescent to glabrous outside, glabrous inside, green. Petals 4, 6–15 mm long, 5–8 mm wide, length:width ratio 1.4–1.7, ovate, free, sparsely pubescent to glabrous outside, glabrous inside, light green outside, white inside. Male flowers: stamens ca. 160, 1.1–2 mm long, 0.3–0.5 mm wide, anthers linear, connective prolongation truncate. Female flowers: stamens 1–5, ca. 1 mm long, minute, fertile. Carpels 32 to 100, 2–3.5 mm long, 1–3 mm wide, densely pubescent, free; stigma ca 0.5 mm long, 0.2–1 mm wide. Fruiting pedicel 14–42 mm long, 1–2.5 mm in diameter, glabrous to sparsely pubescent. Monocarps, 2–7, 13.5–37 mm long, 4.5–17 mm wide, length:width ratio 1.1–3, cylindrical, smooth to lumpy, strongly constricted between the seeds, apex rounded to slightly acuminate, sparsely pubescent to glabrous, glossy yellow to red, stipitate; stipe 2.5–14 mm long, 1.5–3 mm wide, sparsely pubescent to glabrous. Seeds 2–6 per monocarp, uniseriate, 13.5–15 mm long, ca. 10 mm wide, ellipsoid, testa smooth, papery, peeling off.</p><fig id="F70" position="float" orientation="portrait"><object-id xmlns:xlink="http://www.w3.org/1999/xlink" content-type="doi" xlink:type="simple">10.3897/phytokeys.233.103096.figure70</object-id><label>Figure 70.</label><caption><p><italic><tp:taxon-name><tp:taxon-name-part taxon-name-part-type="genus" reg="Uvariopsis">Uvariopsis</tp:taxon-name-part><tp:taxon-name-part taxon-name-part-type="species" reg="lovettiana">lovettiana</tp:taxon-name-part></tp:taxon-name></italic> Couvreur &amp; Q.Luke <bold>A</bold> habit <bold>B</bold> branch with leaves, upper side <bold>C</bold> branch with leaves, lower side <bold>D</bold> leaf base, upper side <bold>E</bold> leaf base, lower side <bold>F</bold> flower bud, side view <bold>G</bold> male flower, top view <bold>H</bold> female flower, top view. <bold>A–F</bold> Dagallier 66 <bold>G, H</bold> Couvreur 97b (type). Photos <bold>A–F</bold> Léo-Paul Dagallier <bold>G, H</bold> Thomas Couvreur.</p></caption><graphic xmlns:xlink="http://www.w3.org/1999/xlink" xlink:href="phytokeys-233-001_article-103096__-g070.jpg" position="float" orientation="portrait" xlink:type="simple" id="oo_909929.jpg"><uri content-type="original_file" xlink:type="simple">https://binary.pensoft.net/fig/909929</uri></graphic></fig></tp:treatment-sec><tp:treatment-sec sec-type="distribution" id="SECID0EUROM"><title>Distribution.</title><p>Endemic to Somalia-Masai Region: Tanzania.</p></tp:treatment-sec><tp:treatment-sec sec-type="habitat" id="SECID0EZROM"><title>Habitat and ecology.</title><p>Submontane mature rain forests. Altitude: 900–1700 m asl.</p></tp:treatment-sec><tp:treatment-sec sec-type="phenology" id="SECID0E5ROM"><title>Phenology.</title><p>Flowers collected in January, February, May, July, August and from October to December. Fruits collected in February and from June to November.</p></tp:treatment-sec><tp:treatment-sec sec-type="notes" id="SECID0EDSOM"><title>Notes.</title><p><italic><tp:taxon-name><tp:taxon-name-part taxon-name-part-type="genus" reg="Uvariopsis">Up.</tp:taxon-name-part><tp:taxon-name-part taxon-name-part-type="species" reg="lovettiana">lovettiana</tp:taxon-name-part></tp:taxon-name></italic> resemble <italic><tp:taxon-name><tp:taxon-name-part taxon-name-part-type="genus" reg="Uvariopsis">Up.</tp:taxon-name-part><tp:taxon-name-part taxon-name-part-type="species" reg="congensis">congensis</tp:taxon-name-part></tp:taxon-name></italic> in having elliptic leaves with acute to decurrent base and attenuate to acuminate apex, and cylindrical monocarps strongly constricted between the seeds. However, <italic><tp:taxon-name><tp:taxon-name-part taxon-name-part-type="genus" reg="Uvariopsis">Up.</tp:taxon-name-part><tp:taxon-name-part taxon-name-part-type="species" reg="lovettiana">lovettiana</tp:taxon-name-part></tp:taxon-name></italic> has generally larger leaves than <italic><tp:taxon-name><tp:taxon-name-part taxon-name-part-type="genus" reg="Uvariopsis">Up.</tp:taxon-name-part><tp:taxon-name-part taxon-name-part-type="species" reg="congensis">congensis</tp:taxon-name-part></tp:taxon-name></italic> (15–28 cm long vs. 7–17.7 cm long), longer flower pedicels (14–50 mm long vs. 3–11 mm long), and larger petals (6–15 mm long and 5–8 mm wide vs. 2.5–8 mm long and 1.5–5 mm wide).</p><fig id="F71" position="float" orientation="portrait"><object-id xmlns:xlink="http://www.w3.org/1999/xlink" content-type="doi" xlink:type="simple">10.3897/phytokeys.233.103096.figure71</object-id><label>Figure 71.</label><caption><p><italic><tp:taxon-name><tp:taxon-name-part taxon-name-part-type="genus" reg="Uvariopsis">Uvariopsis</tp:taxon-name-part><tp:taxon-name-part taxon-name-part-type="species" reg="lovettiana">lovettiana</tp:taxon-name-part></tp:taxon-name></italic> Couvreur &amp; Q.Luke <bold>A</bold> flowering branch <bold>B</bold> male flower, semi-bottom view <bold>C</bold> detail of outer petal indumentum <bold>D</bold> female flower, top view <bold>E</bold> detail of female flower, three petals removed, side view <bold>F</bold> carpels <bold>G</bold> longitudinal section of carpel <bold>H</bold> male flower, top view <bold>I</bold> male flower, one petal removed, side view <bold>J</bold> stamen, lateral view <bold>K</bold> stamen, back view <bold>L</bold> stamen, front view <bold>M</bold> fruit <bold>N</bold> seed, top view <bold>O</bold> seed, side view. <bold>A–L</bold> from Couvreur 97b (type) <bold>M–O</bold> from Luke 10369. Drawing by Hans de Vries, from “A new species of <italic><tp:taxon-name><tp:taxon-name-part taxon-name-part-type="genus" reg="Uvariopsis">Uvariopsis</tp:taxon-name-part></tp:taxon-name></italic> (<tp:taxon-name><tp:taxon-name-part taxon-name-part-type="family">Annonaceae</tp:taxon-name-part></tp:taxon-name>), endemic to the Eastern Arc Mountains of Tanzania” Blumea 55:1, fig. 1, p. 69 (<xref ref-type="bibr" rid="B41">Couvreur and Luke 2010</xref>), with permission from Blumea.</p></caption><graphic xmlns:xlink="http://www.w3.org/1999/xlink" xlink:href="phytokeys-233-001_article-103096__-g071.jpg" position="float" orientation="portrait" xlink:type="simple" id="oo_909930.jpg"><uri content-type="original_file" xlink:type="simple">https://binary.pensoft.net/fig/909930</uri></graphic></fig></tp:treatment-sec><tp:treatment-sec sec-type="Preliminary conservation status" id="SECID0E6VOM"><title>Preliminary conservation status.</title><p>This species is endemic from Tanzania. It has previously been assessed preliminarily as Near Threatened based on IUCN criterion B by <xref ref-type="bibr" rid="B41">Couvreur and Luke (2010)</xref>. Since then, several specimens have been found south-west of the Udzungwa Mountains and in the Morogoro region. Its <abbrev xmlns:xlink="http://www.w3.org/1999/xlink" xlink:title="extent of occurrence" id="ABBRID0EJWOM" xlink:type="simple">EOO</abbrev> is thus estimated at 20,766 km<sup>2</sup> and its <abbrev xmlns:xlink="http://www.w3.org/1999/xlink" xlink:title="area of occupancy" id="ABBRID0EPWOM" xlink:type="simple">AOO</abbrev> is estimated at 68 km<sup>2</sup>. It would fall under the Endangered EN category based on <abbrev xmlns:xlink="http://www.w3.org/1999/xlink" xlink:title="area of occupancy" id="ABBRID0EVWOM" xlink:type="simple">AOO</abbrev>, but no other subcriteria (a, b or c) is met. Following IUCN criterion B, we thus assigned a preliminary conservation status of Least Concern LC.</p><fig id="F72" position="float" orientation="portrait"><object-id xmlns:xlink="http://www.w3.org/1999/xlink" content-type="doi" xlink:type="simple">10.3897/phytokeys.233.103096.figure72</object-id><label>Figure 72.</label><caption><p>Distribution map of <italic><tp:taxon-name><tp:taxon-name-part taxon-name-part-type="genus" reg="Uvariopsis">Uvariopsis</tp:taxon-name-part><tp:taxon-name-part taxon-name-part-type="species" reg="lovettiana">lovettiana</tp:taxon-name-part></tp:taxon-name></italic>. Shades of grey represent elevation, from white (sea level) to darker grey (higher elevation). The inset shows the extent of the map over Africa.</p></caption><graphic xmlns:xlink="http://www.w3.org/1999/xlink" xlink:href="phytokeys-233-001_article-103096__-g072.jpg" position="float" orientation="portrait" xlink:type="simple" id="oo_909931.jpg"><uri content-type="original_file" xlink:type="simple">https://binary.pensoft.net/fig/909931</uri></graphic></fig></tp:treatment-sec><tp:treatment-sec sec-type="material" id="SECID0ERXOM"><title>Additional specimens examined.</title><p>Tanzania – Iringa • C. Frimodt-Møller TZ95 (DSM, K), Luhega Forest Reserve, Iringa District, T7; <named-content xmlns:xlink="http://www.w3.org/1999/xlink" content-type="dwc:verbatimCoordinates" xlink:type="simple"><named-content content-type="geo-json" specific-use="{&#34;type&#34;:&#34;Point&#34;,&#34;coordinates&#34;:[35.966667,-8.350000]}" id="NCID0E1XOM" xlink:type="simple">8°21'S, 35°58'E</named-content></named-content>; alt. 1600 m; 20 Jan. 1997 • C.E. Bracebridge 102 (MO); Kilolo District, Kilombero Nature Reserve, Udekwa Village; <named-content xmlns:xlink="http://www.w3.org/1999/xlink" content-type="dwc:verbatimCoordinates" xlink:type="simple"><named-content content-type="geo-json" specific-use="{&#34;type&#34;:&#34;Point&#34;,&#34;coordinates&#34;:[36.505833,-7.801667]}" id="NCID0ECYOM" xlink:type="simple">7°48'06'S, 36°30'21'E</named-content></named-content>; alt. 1415 m; 22 Oct. 2009 • D.W. Thomas 3921 (K, MO); Iringa Rural District, Mwanihana Forest Reserve, above Sanje village.Forest on steep slope with small streams and swamps, and patches of elfin forest on ridge top; <named-content xmlns:xlink="http://www.w3.org/1999/xlink" content-type="dwc:verbatimCoordinates" xlink:type="simple"><named-content content-type="geo-json" specific-use="{&#34;type&#34;:&#34;Point&#34;,&#34;coordinates&#34;:[36.916667,-7.833333]}" id="NCID0EKYOM" xlink:type="simple">7°50'S, 36°55'E</named-content></named-content>; alt. 1400 m; 10 Oct. 1984 • L. Festo 2014 (MO); Kilolo District, Udzungwa Mountains National park, Udzungwa forest, c. 10 km from Msolwa village at source of Msolwa stream; <named-content xmlns:xlink="http://www.w3.org/1999/xlink" content-type="dwc:verbatimCoordinates" xlink:type="simple"><named-content content-type="geo-json" specific-use="{&#34;type&#34;:&#34;Point&#34;,&#34;coordinates&#34;:[36.873056,-7.703056]}" id="NCID0ESYOM" xlink:type="simple">7°42'11'S, 36°52'23'E</named-content></named-content>; alt. 1350 m; 24 Oct. 2005 • M.A. Mwangoka 8670 (MO); Kilolo District, Uzungwa Scarp Forest Reserve, Idegenda area, E part of Idegenda village; <named-content xmlns:xlink="http://www.w3.org/1999/xlink" content-type="dwc:verbatimCoordinates" xlink:type="simple"><named-content content-type="geo-json" specific-use="{&#34;type&#34;:&#34;Point&#34;,&#34;coordinates&#34;:[35.950000,-8.383333]}" id="NCID0E1YOM" xlink:type="simple">8°23'S, 35°57'E</named-content></named-content>; alt. 1650 m; 04 Dec. 2012 • W.A. Rodgers 2252 (DSM, K); Iringa Rural District, Udekwa village, forest blowk to East. West of Kilombero F.R; <named-content xmlns:xlink="http://www.w3.org/1999/xlink" content-type="dwc:verbatimCoordinates" xlink:type="simple"><named-content content-type="geo-json" specific-use="{&#34;type&#34;:&#34;Point&#34;,&#34;coordinates&#34;:[36.500000,-7.916667]}" id="NCID0ECZOM" xlink:type="simple">7°55'S, 36°30'E</named-content></named-content>; alt. 1676 m; Oct. 1982 • W.R.Q. Luke 10369 (K, MO); Kilolo District, Ndundulu Forest reserve, Camp 589 – Camp 590; <named-content xmlns:xlink="http://www.w3.org/1999/xlink" content-type="dwc:verbatimCoordinates" xlink:type="simple"><named-content content-type="geo-json" specific-use="{&#34;type&#34;:&#34;Point&#34;,&#34;coordinates&#34;:[36.483333,-7.783333]}" id="NCID0EKZOM" xlink:type="simple">7°47'S, 36°29'E</named-content></named-content>; alt. 1440 m; 06 Sep. 2004 • W.R.Q. Luke 6722 (MO); Iringa Rural District, Udzungwa Mountain NP Mt Luhombero Pt 129-131; <named-content xmlns:xlink="http://www.w3.org/1999/xlink" content-type="dwc:verbatimCoordinates" xlink:type="simple"><named-content content-type="geo-json" specific-use="{&#34;type&#34;:&#34;Point&#34;,&#34;coordinates&#34;:[36.533333,-7.783333]}" id="NCID0ESZOM" xlink:type="simple">7°47'S, 36°32'E</named-content></named-content>; alt. 1440 m; 27 Sep. 2000 • W.R.Q. Luke 7730 (EA, K, NHT), Pt 211; <named-content xmlns:xlink="http://www.w3.org/1999/xlink" content-type="dwc:verbatimCoordinates" xlink:type="simple"><named-content content-type="geo-json" specific-use="{&#34;type&#34;:&#34;Point&#34;,&#34;coordinates&#34;:[36.816667,-7.783333]}" id="NCID0E1ZOM" xlink:type="simple">7°47'S, 36°49'E</named-content></named-content>; alt. 1080 m; 23 Sep. 2001 • W.R.Q. Luke 9195 (EA, K), Pt 370-371; <named-content xmlns:xlink="http://www.w3.org/1999/xlink" content-type="dwc:verbatimCoordinates" xlink:type="simple"><named-content content-type="geo-json" specific-use="{&#34;type&#34;:&#34;Point&#34;,&#34;coordinates&#34;:[36.666667,-7.666667]}" id="NCID0EC1OM" xlink:type="simple">7°40'S, 36°40'E</named-content></named-content>; alt. 1780 m; 16 Oct. 2002 – Morogoro • A.R. Marshall 1116 (K), Gologolo – PSP10. Uddzungwa Nationa Park. Udzungwa Mountains; <named-content xmlns:xlink="http://www.w3.org/1999/xlink" content-type="dwc:verbatimCoordinates" xlink:type="simple"><named-content content-type="geo-json" specific-use="{&#34;type&#34;:&#34;Point&#34;,&#34;coordinates&#34;:[36.872506,-7.692044]}" id="NCID0EK1OM" xlink:type="simple">7°41'31.36'S, 36°52'21.02'E</named-content></named-content>; alt. 1772 m; 07 Aug. 2007 • A.R. Marshall 2010 (K); Kilombero District, Ndundulu – Kipunji Plot 1. Kilombero Nature Reserve. udzungwa Mountains; <named-content xmlns:xlink="http://www.w3.org/1999/xlink" content-type="dwc:verbatimCoordinates" xlink:type="simple"><named-content content-type="geo-json" specific-use="{&#34;type&#34;:&#34;Point&#34;,&#34;coordinates&#34;:[36.502692,-7.804822]}" id="NCID0ES1OM" xlink:type="simple">7°48'17.36'S, 36°30'09.69'E</named-content></named-content>; alt. 1425 m; 30 Jul. 2010 • A.R. Marshall 2114 (K), Udzungwa Forest, Kipunji; <named-content xmlns:xlink="http://www.w3.org/1999/xlink" content-type="dwc:verbatimCoordinates" xlink:type="simple"><named-content content-type="geo-json" specific-use="{&#34;type&#34;:&#34;Point&#34;,&#34;coordinates&#34;:[36.502781,-7.803989]}" id="NCID0E11OM" xlink:type="simple">7°48'14.36'S, 36°30'10.01'E</named-content></named-content>; 28 May. 2011 • M.A. Mwangoka 3973 (MO); Mvomero District, Kanga Forest Reserve, Kwamndolwa area; <named-content xmlns:xlink="http://www.w3.org/1999/xlink" content-type="dwc:verbatimCoordinates" xlink:type="simple"><named-content content-type="geo-json" specific-use="{&#34;type&#34;:&#34;Point&#34;,&#34;coordinates&#34;:[37.716667,-6.000000]}" id="NCID0EC2OM" xlink:type="simple">6°00'S, 37°43'E</named-content></named-content>; 29 Jun. 2005 • M.A. Mwangoka 7178 (MO); Kilosa District, Lumuma Ward, Lunezi Village, Mianzini forest between Lunenzi and Manyomis subvillage; <named-content xmlns:xlink="http://www.w3.org/1999/xlink" content-type="dwc:verbatimCoordinates" xlink:type="simple"><named-content content-type="geo-json" specific-use="{&#34;type&#34;:&#34;Point&#34;,&#34;coordinates&#34;:[36.743333,-6.821667]}" id="NCID0EK2OM" xlink:type="simple">6°49'18'S, 36°44'36'E</named-content></named-content>; alt. 1530 m; 15 Dec. 2010 • Y.S. Abeid 2625 (MO); Mvomero District, Kanga Forest Resrve, Work Unit 1, North East Transect, 500 m from centre point; <named-content xmlns:xlink="http://www.w3.org/1999/xlink" content-type="dwc:verbatimCoordinates" xlink:type="simple"><named-content content-type="geo-json" specific-use="{&#34;type&#34;:&#34;Point&#34;,&#34;coordinates&#34;:[37.666667,-5.983333]}" id="NCID0ES2OM" xlink:type="simple">5°59'S, 37°40'E</named-content></named-content>; alt. 900 m; 21 Feb. 2006 – Tanga • A.L. Borhidi 82177 (DSM); Lushoto District, SE corner of Mazumbai University Forest Reserve with ‘Lundgren's plot'; <named-content xmlns:xlink="http://www.w3.org/1999/xlink" content-type="dwc:verbatimCoordinates" xlink:type="simple"><named-content content-type="geo-json" specific-use="{&#34;type&#34;:&#34;Point&#34;,&#34;coordinates&#34;:[38.500000,-4.800000]}" id="NCID0E12OM" xlink:type="simple">4°48'S, 38°30'E</named-content></named-content>; alt. 1400 m; 24 Feb. 1982 • B.J. Harris 6257 (DSM), West Usambara Mountains, Mwazumbai; <named-content xmlns:xlink="http://www.w3.org/1999/xlink" content-type="dwc:verbatimCoordinates" xlink:type="simple"><named-content content-type="geo-json" specific-use="{&#34;type&#34;:&#34;Point&#34;,&#34;coordinates&#34;:[38.500000,-4.800000]}" id="NCID0EC3OM" xlink:type="simple">4°48'S, 38°30'E</named-content></named-content>; alt. 1450 m; 06 Apr. 1972 • C.J. Kayombo 1406 (MO); Korogwe District, T3. Ambangulu Tea Estate, Forest Reserve 5 km W of Ambangulu Tea Factory above Estate road to Makunga; <named-content xmlns:xlink="http://www.w3.org/1999/xlink" content-type="dwc:verbatimCoordinates" xlink:type="simple"><named-content content-type="geo-json" specific-use="{&#34;type&#34;:&#34;Point&#34;,&#34;coordinates&#34;:[38.418056,-5.080000]}" id="NCID0EK3OM" xlink:type="simple">5°04'48'S, 38°25'05'E</named-content></named-content>; alt. 1300 m; 03 Nov. 1998 • L.-P.M.J. Dagallier 64 (DSM, MPU, WAG); Korogwe District, East Usambaras, Ambangulu, top of the mountain above the tea plantations; <named-content xmlns:xlink="http://www.w3.org/1999/xlink" content-type="dwc:verbatimCoordinates" xlink:type="simple"><named-content content-type="geo-json" specific-use="{&#34;type&#34;:&#34;Point&#34;,&#34;coordinates&#34;:[38.408458,-5.068994]}" id="NCID0ES3OM" xlink:type="simple">5°04'08.38'S, 38°24'30.45'E</named-content></named-content>; alt. 1316 m; 20 Nov. 2019 • L.-P.M.J. Dagallier 66 (DSM, K, MO, MPU, P, WAG); Korogwe District, East Usambaras, Ambangulu, top of the mountain above the tea plantations; <named-content xmlns:xlink="http://www.w3.org/1999/xlink" content-type="dwc:verbatimCoordinates" xlink:type="simple"><named-content content-type="geo-json" specific-use="{&#34;type&#34;:&#34;Point&#34;,&#34;coordinates&#34;:[38.399842,-5.065939]}" id="NCID0E13OM" xlink:type="simple">5°03'57.38'S, 38°23'59.43'E</named-content></named-content>; alt. 1208 m; 20 Nov. 2019.</p></tp:treatment-sec><ref-list><ref id="B41"><mixed-citation xmlns:xlink="http://www.w3.org/1999/xlink" xlink:type="simple"><person-group><name name-style="western"><surname>Couvreur</surname><given-names>TLP</given-names></name><name name-style="western"><surname>Luke</surname><given-names>WRQ</given-names></name></person-group> (<year>2010</year>) <article-title>A new species of <italic><tp:taxon-name><tp:taxon-name-part taxon-name-part-type="genus">Uvariopsis</tp:taxon-name-part></tp:taxon-name></italic> (<tp:taxon-name><tp:taxon-name-part taxon-name-part-type="family">Annonaceae</tp:taxon-name-part></tp:taxon-name>), endemic to the Eastern Arc Mountains of Tanzania.</article-title><source>Blumea</source><volume>55</volume>(<issue>1</issue>): <fpage>68</fpage>–<lpage>72</lpage>. <ext-link xlink:href="10.3767/000651910X499196" ext-link-type="doi" xlink:type="simple">https://doi.org/10.3767/000651910X499196</ext-link></mixed-citation></ref></ref-list></tp:taxon-treatment>
