# Supplementary material for: ﻿Phylogenomic inference of the African tribe Monodoreae (Annonaceae) and taxonomic revision of Dennettia, Uvariodendron and Uvariopsis
Source: PhytoKeys. 2023 Sep 22;233:1–200. doi: 10.3897/phytokeys.233.103096 (PMC10552675; doi:10.3897/phytokeys.233.103096)
Supplement: XML Treatment for Uvariopsis noldeae [file phytokeys.233.103096-treatment41.xml]

<!DOCTYPE tp:taxon-treatment
  PUBLIC "-//TaxonX//DTD Taxonomic Treatment Publishing DTD v0 20100105//EN" "tax-treatment-NSO.dtd">
<tp:taxon-treatment xmlns:tp="http://www.plazi.org/taxpub"><tp:treatment-meta><kwd-group><label>Taxon classification</label><kwd>
                <named-content content-type="kingdom">Plantae</named-content>
              </kwd><kwd>
                <named-content content-type="order">Magnoliales</named-content>
              </kwd><kwd>
                <named-content content-type="family">Annonaceae</named-content>
              </kwd></kwd-group><mixed-citation publication-type="journal"><person-group><name><surname>Dagallier</surname><given-names>Léo-Paul M. J.</given-names></name><name><surname>Mbago</surname><given-names>Frank M.</given-names></name><name><surname>Couderc</surname><given-names>Marie</given-names></name><name><surname>Gaudeul</surname><given-names>Myriam</given-names></name><name><surname>Grall</surname><given-names>Aurélie</given-names></name><name><surname>Loup</surname><given-names>Caroline</given-names></name><name><surname>Wieringa</surname><given-names>Jan J.</given-names></name><name><surname>Sonké</surname><given-names>Bonaventure</given-names></name><name><surname>Couvreur</surname><given-names>Thomas L. P.</given-names></name></person-group><article-title>﻿Phylogenomic inference of the African tribe Monodoreae (<tp:taxon-name><tp:taxon-name-part taxon-name-part-type="family">Annonaceae</tp:taxon-name-part></tp:taxon-name>) and taxonomic revision of <italic><tp:taxon-name><tp:taxon-name-part taxon-name-part-type="genus" reg="Dennettia">Dennettia</tp:taxon-name-part></tp:taxon-name></italic>, <italic><tp:taxon-name><tp:taxon-name-part taxon-name-part-type="genus" reg="Uvariodendron">Uvariodendron</tp:taxon-name-part></tp:taxon-name></italic> and <italic><tp:taxon-name><tp:taxon-name-part taxon-name-part-type="genus" reg="Uvariopsis">Uvariopsis</tp:taxon-name-part></tp:taxon-name></italic></article-title><source>PhytoKeys</source><day>22</day><month>09</month><year>2023</year><volume>233</volume><fpage>1</fpage><lpage>200</lpage><pub-id pub-id-type="doi">10.3897/phytokeys.233.103096</pub-id></mixed-citation></tp:treatment-meta><tp:nomenclature><label>﻿</label><tp:taxon-name>
              <tp:taxon-name-part taxon-name-part-type="genus" reg="Uvariopsis">Uvariopsis</tp:taxon-name-part>
              <tp:taxon-name-part taxon-name-part-type="species" reg="noldeae">noldeae</tp:taxon-name-part>
            </tp:taxon-name><tp:taxon-authority>Exell &amp; Mendonça, Bol. Soc. Brot. sér. 2, 25: 101 (1951)</tp:taxon-authority><xref ref-type="fig" rid="F73">Figs 73</xref><xref ref-type="fig" rid="F74">, 74</xref></tp:nomenclature><tp:treatment-sec sec-type="material" id="SECID0EM5OM"><title>Type.</title><p>Angola – Malanje • I. von Nolde 576 (holotype: BM! (BM000554081)), Quela; <named-content xmlns:xlink="http://www.w3.org/1999/xlink" content-type="dwc:verbatimCoordinates" xlink:type="simple"><named-content content-type="geo-json" specific-use="{&#34;type&#34;:&#34;Point&#34;,&#34;coordinates&#34;:[17.070200,-9.268381]}" id="NCID0EV5OM" xlink:type="simple">9°16'06.17'S, 17°04'12.72'E</named-content></named-content>; alt. 1200 m; Dec. 1938.</p></tp:treatment-sec><tp:treatment-sec sec-type="description" id="SECID0E15OM"><title>Description.</title><p>Tree height and D.B.H. unknown; young branches sparsely pubescent to glabrous, old branches glabrous. Petiole 1–2.5 mm long, ca. 1.5 mm wide, sparsely pubescent to glabrous. Leaf lamina 110–204 mm long, 40–60 mm wide, length:width ratio ca. 3.4, elliptic to obovate, coriaceous, base rounded, apex acuminate, acumen ca. 21 mm long, surface above glabrous, surface below glabrate to glabrous when young, glabrous when old; midrib impressed above, raised below, glabrous above, glabrous below; secondary veins 11–12 pairs, weakly brochidodromous, impressed above, raised below; tertiary veins reticulate. Flowers unisexual, male and female flowers dimorphic, on same individuals (plant monoecious). Flower buds ovoid to conical. Male inflorescences borne on trunk, composed of 1 flower. Peduncle inconspicuous. Flower pedicel 2–4 mm long, ca. 0.5 mm in diameter, pubescent. Bracts 1 to 2 at base, upper bract 0.5–1 mm long, 0.5–1 mm wide, broadly ovate, pubescent outside, glabrous inside. Sepals 2, 1–2 mm long, ca. 2 mm wide, broadly ovate, pubescent outside, glabrous inside. Petals 4, 6.5–10 mm long, 2–3.5 mm wide, length:width ratio 2.8–3.2, ovate, free, pubescent outside, glabrous inside, brownish red outside, cream inside. Stamens numerous (exact number unknown), 0.3–0.6 mm long, 0.1–0.4 mm wide, anthers linear, connective prolongation truncate. Female inflorescences borne on trunk, composed of 1 flower. Flower pedicel 70–83 mm long, ca. 1 mm in diameter, sparsely pubescent. Bracts 1 to 2 at base, upper bract ca. 1.5 mm long, ca. 1.5 mm wide, broadly ovate, pubescent outside, glabrous inside. Sepals 2, 3–4 mm long, ca. 4 mm wide, broadly ovate, pubescent outside, glabrous inside, color unknown. Petals 4, 14–16 mm long, 5–8 mm wide, length:width ratio 1.8–3.2, ovate, free, pubescent outside, glabrous inside, brownish red outside, cream inside. Carpels 40 to 45, ca. 2 mm long, ca. 1 mm wide, velutinous, free, ovules ca. 20 per ovary, biseriate; stigma flat. Fruits unknown.</p><fig id="F73" position="float" orientation="portrait"><object-id xmlns:xlink="http://www.w3.org/1999/xlink" content-type="doi" xlink:type="simple">10.3897/phytokeys.233.103096.figure73</object-id><label>Figure 73.</label><caption><p><italic><tp:taxon-name><tp:taxon-name-part taxon-name-part-type="genus" reg="Uvariopsis">Uvariopsis</tp:taxon-name-part><tp:taxon-name-part taxon-name-part-type="species" reg="noldeae">noldeae</tp:taxon-name-part></tp:taxon-name></italic> Exell &amp; Mendonça <bold>A</bold> full specimen sheet with branch with leaves <bold>B</bold> leaf, upper side <bold>C</bold> flowers, side view <bold>D</bold> detail of female flower, petals removed, side view. <bold>A–D</bold> Nolde 576 (type). Photos Léo-Paul Dagallier.</p></caption><graphic xmlns:xlink="http://www.w3.org/1999/xlink" xlink:href="phytokeys-233-001_article-103096__-g073.jpg" position="float" orientation="portrait" xlink:type="simple" id="oo_909932.jpg"><uri content-type="original_file" xlink:type="simple">https://binary.pensoft.net/fig/909932</uri></graphic></fig></tp:treatment-sec><tp:treatment-sec sec-type="distribution" id="SECID0EBAPM"><title>Distribution.</title><p>Endemic to Zambezian Region. Known from only one locality in Angola: Quela in Malange region.</p></tp:treatment-sec><tp:treatment-sec sec-type="habitat" id="SECID0EGAPM"><title>Habitat and ecology.</title><p>Montane rain forests. Altitude ca. 1700 m asl.</p></tp:treatment-sec><tp:treatment-sec sec-type="phenology" id="SECID0ELAPM"><title>Phenology.</title><p>Flowers collected in December.</p></tp:treatment-sec><tp:treatment-sec sec-type="notes" id="SECID0EQAPM"><title>Notes.</title><p><italic><tp:taxon-name><tp:taxon-name-part taxon-name-part-type="genus" reg="Uvariopsis">Up.</tp:taxon-name-part><tp:taxon-name-part taxon-name-part-type="species" reg="noldeae">noldeae</tp:taxon-name-part></tp:taxon-name></italic> closely resembles <italic><tp:taxon-name><tp:taxon-name-part taxon-name-part-type="genus" reg="Uvariopsis">Up.</tp:taxon-name-part><tp:taxon-name-part taxon-name-part-type="species" reg="solheidii">solheidii</tp:taxon-name-part></tp:taxon-name></italic> in having similar leaves and flowers. However, <italic><tp:taxon-name><tp:taxon-name-part taxon-name-part-type="genus" reg="Uvariopsis">Up.</tp:taxon-name-part><tp:taxon-name-part taxon-name-part-type="species" reg="noldeae">noldeae</tp:taxon-name-part></tp:taxon-name></italic> differs from <italic><tp:taxon-name><tp:taxon-name-part taxon-name-part-type="genus" reg="Uvariopsis">Up.</tp:taxon-name-part><tp:taxon-name-part taxon-name-part-type="species" reg="solheidii">solheidii</tp:taxon-name-part></tp:taxon-name></italic> in having young branches and petioles sparsely pubescent to glabrous (vs. tomentose to shortly tomentose) and leaf midrib glabrous below (vs. tomentose to glabrous below). <italic><tp:taxon-name><tp:taxon-name-part taxon-name-part-type="genus" reg="Uvariopsis">Up.</tp:taxon-name-part><tp:taxon-name-part taxon-name-part-type="species" reg="noldeae">noldeae</tp:taxon-name-part></tp:taxon-name></italic> has very dimorphic flowers with pedicels of male flowers 2–4 mm long (vs. 9–30 mm long in <italic><tp:taxon-name><tp:taxon-name-part taxon-name-part-type="genus" reg="Uvariopsis">Up.</tp:taxon-name-part><tp:taxon-name-part taxon-name-part-type="species" reg="solheidii">solheidii</tp:taxon-name-part></tp:taxon-name></italic>) and pedicels of female flowers 70–83 mm long (vs. 30–198 mm long in <italic><tp:taxon-name><tp:taxon-name-part taxon-name-part-type="genus" reg="Uvariopsis">Up.</tp:taxon-name-part><tp:taxon-name-part taxon-name-part-type="species" reg="solheidii">solheidii</tp:taxon-name-part></tp:taxon-name></italic>).</p><fig id="F74" position="float" orientation="portrait"><object-id xmlns:xlink="http://www.w3.org/1999/xlink" content-type="doi" xlink:type="simple">10.3897/phytokeys.233.103096.figure74</object-id><label>Figure 74.</label><caption><p>Distribution map of <italic><tp:taxon-name><tp:taxon-name-part taxon-name-part-type="genus" reg="Uvariopsis">Uvariopsis</tp:taxon-name-part><tp:taxon-name-part taxon-name-part-type="species" reg="noldeae">noldeae</tp:taxon-name-part></tp:taxon-name></italic>. Shades of grey represent elevation, from white (sea level) to darker grey (higher elevation). The inset shows the extent of the map over Africa.</p></caption><graphic xmlns:xlink="http://www.w3.org/1999/xlink" xlink:href="phytokeys-233-001_article-103096__-g074.jpg" position="float" orientation="portrait" xlink:type="simple" id="oo_909933.jpg"><uri content-type="original_file" xlink:type="simple">https://binary.pensoft.net/fig/909933</uri></graphic></fig></tp:treatment-sec><tp:treatment-sec sec-type="conservation status" id="SECID0E2DPM"><title>Conservation status.</title><p>This species is known from a single specimen from Angola, collected in 1938, outside any protected area. Angola is one of the least botanically explored countries (<xref ref-type="bibr" rid="B163">Sosef et al. 2017</xref>), with very few <tp:taxon-name><tp:taxon-name-part taxon-name-part-type="family">Annonaceae</tp:taxon-name-part></tp:taxon-name> collected since the beginning of the civil war in 1975 (see <ext-link xmlns:xlink="http://www.w3.org/1999/xlink" xlink:href="https://bio-dem.surge.sh/" ext-link-type="uri" xlink:type="simple">https://bio-dem.surge.sh/</ext-link>, <xref ref-type="bibr" rid="B197">Zizka et al. 2021</xref>). It has been previously been assessed as Data Deficient DD (<xref ref-type="bibr" rid="B38">Cosiaux et al. 2019d</xref>).</p></tp:treatment-sec><ref-list><ref id="B163"><mixed-citation xmlns:xlink="http://www.w3.org/1999/xlink" xlink:type="simple"><person-group><name name-style="western"><surname>Sosef</surname><given-names>MSM</given-names></name><name name-style="western"><surname>Dauby</surname><given-names>G</given-names></name><name name-style="western"><surname>Blach-Overgaard</surname><given-names>A</given-names></name><name name-style="western"><surname>van der Burgt</surname><given-names>X</given-names></name><name name-style="western"><surname>Catarino</surname><given-names>L</given-names></name><name name-style="western"><surname>Damen</surname><given-names>T</given-names></name><name name-style="western"><surname>Deblauwe</surname><given-names>V</given-names></name><name name-style="western"><surname>Dessein</surname><given-names>S</given-names></name><name name-style="western"><surname>Dransfield</surname><given-names>J</given-names></name><name name-style="western"><surname>Droissart</surname><given-names>V</given-names></name><name name-style="western"><surname>Duarte</surname><given-names>MC</given-names></name><name name-style="western"><surname>Engledow</surname><given-names>H</given-names></name><name name-style="western"><surname>Fadeur</surname><given-names>G</given-names></name><name name-style="western"><surname>Figueira</surname><given-names>R</given-names></name><name name-style="western"><surname>Gereau</surname><given-names>RE</given-names></name><name name-style="western"><surname>Hardy</surname><given-names>OJ</given-names></name><name name-style="western"><surname>Harris</surname><given-names>DJ</given-names></name><name name-style="western"><surname>de Heij</surname><given-names>J</given-names></name><name name-style="western"><surname>Janssens</surname><given-names>S</given-names></name><name name-style="western"><surname>Klomberg</surname><given-names>Y</given-names></name><name name-style="western"><surname>Ley</surname><given-names>AC</given-names></name><name name-style="western"><surname>Mackinder</surname><given-names>BA</given-names></name><name name-style="western"><surname>Meerts</surname><given-names>P</given-names></name><name name-style="western"><surname>van de Poel</surname><given-names>JL</given-names></name><name name-style="western"><surname>Sonké</surname><given-names>B</given-names></name><name name-style="western"><surname>Stévart</surname><given-names>T</given-names></name><name name-style="western"><surname>Stoffelen</surname><given-names>P</given-names></name><name name-style="western"><surname>Svenning</surname><given-names>J-C</given-names></name><name name-style="western"><surname>Sepulchre</surname><given-names>P</given-names></name><name name-style="western"><surname>Zaiss</surname><given-names>R</given-names></name><name name-style="western"><surname>Wieringa</surname><given-names>JJ</given-names></name><name name-style="western"><surname>Couvreur</surname><given-names>TLP</given-names></name></person-group> (<year>2017</year>) <article-title>Exploring the floristic diversity of tropical Africa.</article-title><source>BMC Biology</source><volume>15</volume>(<issue>1</issue>): <fpage>1</fpage>–<lpage>15</lpage>. <ext-link xlink:href="10.1186/s12915-017-0356-8" ext-link-type="doi" xlink:type="simple">https://doi.org/10.1186/s12915-017-0356-8</ext-link></mixed-citation></ref><ref id="B197"><mixed-citation xmlns:xlink="http://www.w3.org/1999/xlink" xlink:type="simple"><person-group><name name-style="western"><surname>Zizka</surname><given-names>A</given-names></name><name name-style="western"><surname>Rydén</surname><given-names>O</given-names></name><name name-style="western"><surname>Edler</surname><given-names>D</given-names></name><name name-style="western"><surname>Klein</surname><given-names>J</given-names></name><name name-style="western"><surname>Perrigo</surname><given-names>A</given-names></name><name name-style="western"><surname>Silvestro</surname><given-names>D</given-names></name><name name-style="western"><surname>Jagers</surname><given-names>SC</given-names></name><name name-style="western"><surname>Lindberg</surname><given-names>SI</given-names></name><name name-style="western"><surname>Antonelli</surname><given-names>A</given-names></name></person-group> (<year>2021</year>) <article-title>Bio-Dem, a tool to explore the relationship between biodiversity data availability and socio-political conditions in time and space.</article-title><source>Journal of Biogeography</source><volume>48</volume>(<issue>11</issue>): <fpage>2715</fpage>–<lpage>2726</lpage>. <ext-link xlink:href="10.1111/jbi.14256" ext-link-type="doi" xlink:type="simple">https://doi.org/10.1111/jbi.14256</ext-link></mixed-citation></ref><ref id="B38"><mixed-citation xmlns:xlink="http://www.w3.org/1999/xlink" xlink:type="simple"><person-group><name name-style="western"><surname>Cosiaux</surname><given-names>A</given-names></name><name name-style="western"><surname>Couvreur</surname><given-names>TLP</given-names></name><name name-style="western"><surname>Erkens</surname><given-names>RHJ</given-names></name></person-group> (<year>2019d</year>) <italic><tp:taxon-name><tp:taxon-name-part taxon-name-part-type="genus">Uvariopsis</tp:taxon-name-part><tp:taxon-name-part taxon-name-part-type="species">noldeae</tp:taxon-name-part></tp:taxon-name></italic>. The IUCN Red List of Threatened Species 2019: e.T137012111A137048277. <ext-link xlink:href="10.2305/IUCN.UK.2019-3.RLTS.T137012111A137048277.en" ext-link-type="doi" xlink:type="simple">https://doi.org/10.2305/IUCN.UK.2019-3.RLTS.T137012111A137048277.en</ext-link></mixed-citation></ref></ref-list></tp:taxon-treatment>
