# Supplementary material for: ﻿Phylogenomic inference of the African tribe Monodoreae (Annonaceae) and taxonomic revision of Dennettia, Uvariodendron and Uvariopsis
Source: PhytoKeys. 2023 Sep 22;233:1–200. doi: 10.3897/phytokeys.233.103096 (PMC10552675; doi:10.3897/phytokeys.233.103096)
Supplement: XML Treatment for Uvariopsis oligocarpa [file phytokeys.233.103096-treatment42.xml]

<!DOCTYPE tp:taxon-treatment
  PUBLIC "-//TaxonX//DTD Taxonomic Treatment Publishing DTD v0 20100105//EN" "tax-treatment-NSO.dtd">
<tp:taxon-treatment xmlns:tp="http://www.plazi.org/taxpub"><tp:treatment-meta><kwd-group><label>Taxon classification</label><kwd>
                <named-content content-type="kingdom">Plantae</named-content>
              </kwd><kwd>
                <named-content content-type="order">Magnoliales</named-content>
              </kwd><kwd>
                <named-content content-type="family">Annonaceae</named-content>
              </kwd></kwd-group><mixed-citation publication-type="journal"><person-group><name><surname>Dagallier</surname><given-names>Léo-Paul M. J.</given-names></name><name><surname>Mbago</surname><given-names>Frank M.</given-names></name><name><surname>Couderc</surname><given-names>Marie</given-names></name><name><surname>Gaudeul</surname><given-names>Myriam</given-names></name><name><surname>Grall</surname><given-names>Aurélie</given-names></name><name><surname>Loup</surname><given-names>Caroline</given-names></name><name><surname>Wieringa</surname><given-names>Jan J.</given-names></name><name><surname>Sonké</surname><given-names>Bonaventure</given-names></name><name><surname>Couvreur</surname><given-names>Thomas L. P.</given-names></name></person-group><article-title>﻿Phylogenomic inference of the African tribe Monodoreae (<tp:taxon-name><tp:taxon-name-part taxon-name-part-type="family">Annonaceae</tp:taxon-name-part></tp:taxon-name>) and taxonomic revision of <italic><tp:taxon-name><tp:taxon-name-part taxon-name-part-type="genus" reg="Dennettia">Dennettia</tp:taxon-name-part></tp:taxon-name></italic>, <italic><tp:taxon-name><tp:taxon-name-part taxon-name-part-type="genus" reg="Uvariodendron">Uvariodendron</tp:taxon-name-part></tp:taxon-name></italic> and <italic><tp:taxon-name><tp:taxon-name-part taxon-name-part-type="genus" reg="Uvariopsis">Uvariopsis</tp:taxon-name-part></tp:taxon-name></italic></article-title><source>PhytoKeys</source><day>22</day><month>09</month><year>2023</year><volume>233</volume><fpage>1</fpage><lpage>200</lpage><pub-id pub-id-type="doi">10.3897/phytokeys.233.103096</pub-id></mixed-citation></tp:treatment-meta><tp:nomenclature><label>﻿</label><tp:taxon-name>
              <tp:taxon-name-part taxon-name-part-type="genus" reg="Uvariopsis">Uvariopsis</tp:taxon-name-part>
              <tp:taxon-name-part taxon-name-part-type="species" reg="oligocarpa">oligocarpa</tp:taxon-name-part>
              <object-id xmlns:xlink="http://www.w3.org/1999/xlink" content-type="ipni" xlink:type="simple">urn:lsid:ipni.org:names:77326974-1</object-id>
            </tp:taxon-name><tp:taxon-authority>Dagallier &amp; Couvreur</tp:taxon-authority><tp:taxon-status xmlns:xlink="http://www.w3.org/1999/xlink" xlink:type="simple">sp. nov.</tp:taxon-status><xref ref-type="fig" rid="F75">Figs 75</xref><xref ref-type="fig" rid="F76">, 76</xref><xref ref-type="table" rid="T6">, Table 6</xref></tp:nomenclature><tp:treatment-sec sec-type="material" id="SECID0ENGPM"><title>Type.</title><p>Ghana – Western Region • M.C. Merello 1380 (holotype: MO! (MO3055200); isotype: WAG! (WAG.1570507)), Bia National Forest and Production Reserve. Secondary logging roads west from MIM Timber Company Camp; <named-content xmlns:xlink="http://www.w3.org/1999/xlink" content-type="dwc:verbatimCoordinates" xlink:type="simple"><named-content content-type="geo-json" specific-use="{&#34;type&#34;:&#34;Point&#34;,&#34;coordinates&#34;:[-3.041667,6.404167]}" id="NCID0EWGPM" xlink:type="simple">6°24'15'N, 3°02'30'W</named-content></named-content>; alt. 140 m; 04 Mar. 1996.</p></tp:treatment-sec><tp:treatment-sec sec-type="diagnosis" id="SECID0E1GPM"><title>Diagnosis.</title><p><italic><tp:taxon-name><tp:taxon-name-part taxon-name-part-type="genus" reg="Uvariopsis">Up.</tp:taxon-name-part><tp:taxon-name-part taxon-name-part-type="species" reg="oligocarpa">oligocarpa</tp:taxon-name-part></tp:taxon-name></italic> resembles <italic><tp:taxon-name><tp:taxon-name-part taxon-name-part-type="genus" reg="Uvariopsis">Up.</tp:taxon-name-part><tp:taxon-name-part taxon-name-part-type="species" reg="bisexualis">bisexualis</tp:taxon-name-part></tp:taxon-name></italic>, <italic><tp:taxon-name><tp:taxon-name-part taxon-name-part-type="genus" reg="Uvariopsis">Up.</tp:taxon-name-part><tp:taxon-name-part taxon-name-part-type="species" reg="congensis">congensis</tp:taxon-name-part></tp:taxon-name></italic> and <italic><tp:taxon-name><tp:taxon-name-part taxon-name-part-type="genus" reg="Uvariopsis">Up.</tp:taxon-name-part><tp:taxon-name-part taxon-name-part-type="species" reg="zenkeri">zenkeri</tp:taxon-name-part></tp:taxon-name></italic> when sterile, having elliptic leaves generally less than 15 cm long with decurrent base, but it differs clearly when fertile. <italic><tp:taxon-name><tp:taxon-name-part taxon-name-part-type="genus" reg="Uvariopsis">Up.</tp:taxon-name-part><tp:taxon-name-part taxon-name-part-type="species" reg="oligocarpa">oligocarpa</tp:taxon-name-part></tp:taxon-name></italic> has unisexual flowers (vs. bisexual flowers in <italic><tp:taxon-name><tp:taxon-name-part taxon-name-part-type="genus" reg="Uvariopsis">Up.</tp:taxon-name-part><tp:taxon-name-part taxon-name-part-type="species" reg="bisexualis">bisexualis</tp:taxon-name-part></tp:taxon-name></italic>) and less carpels (13 to 20 vs. 20 to 40 in <italic><tp:taxon-name><tp:taxon-name-part taxon-name-part-type="genus" reg="Uvariopsis">Up.</tp:taxon-name-part><tp:taxon-name-part taxon-name-part-type="species" reg="congensis">congensis</tp:taxon-name-part></tp:taxon-name></italic>), which results in generally 1 to 3 monocarps reaching maturity on the ripe fruit (vs. up to 15 mature monocarps in <italic><tp:taxon-name><tp:taxon-name-part taxon-name-part-type="genus" reg="Uvariopsis">Up.</tp:taxon-name-part><tp:taxon-name-part taxon-name-part-type="species" reg="congensis">congensis</tp:taxon-name-part></tp:taxon-name></italic>). The monocarps of <italic><tp:taxon-name><tp:taxon-name-part taxon-name-part-type="genus" reg="Uvariopsis">Up.</tp:taxon-name-part><tp:taxon-name-part taxon-name-part-type="species" reg="oligocarpa">oligocarpa</tp:taxon-name-part></tp:taxon-name></italic> are pubescent to sparsely pubescent (vs. glabrate to glabrous in <italic><tp:taxon-name><tp:taxon-name-part taxon-name-part-type="genus" reg="Uvariopsis">Up.</tp:taxon-name-part><tp:taxon-name-part taxon-name-part-type="species" reg="congensis">congensis</tp:taxon-name-part></tp:taxon-name></italic> and tomentose in <italic><tp:taxon-name><tp:taxon-name-part taxon-name-part-type="genus" reg="Uvariopsis">Up.</tp:taxon-name-part><tp:taxon-name-part taxon-name-part-type="species" reg="zenkeri">zenkeri</tp:taxon-name-part></tp:taxon-name></italic>), not constricted between the seeds (vs. strongly to slightly constricted between the seeds in <italic><tp:taxon-name><tp:taxon-name-part taxon-name-part-type="genus" reg="Uvariopsis">Up.</tp:taxon-name-part><tp:taxon-name-part taxon-name-part-type="species" reg="congensis">congensis</tp:taxon-name-part></tp:taxon-name></italic> and <italic><tp:taxon-name><tp:taxon-name-part taxon-name-part-type="genus" reg="Uvariopsis">Up.</tp:taxon-name-part><tp:taxon-name-part taxon-name-part-type="species" reg="zenkeri">zenkeri</tp:taxon-name-part></tp:taxon-name></italic>), yellow to orange when ripe and brown to dark brown when dry (vs. green to red when ripe and black when dry in <italic><tp:taxon-name><tp:taxon-name-part taxon-name-part-type="genus" reg="Uvariopsis">Up.</tp:taxon-name-part><tp:taxon-name-part taxon-name-part-type="species" reg="congensis">congensis</tp:taxon-name-part></tp:taxon-name></italic>), and sessile to very shortly stipitate with stipes shorter than 1 mm (vs. sessile to stipitate with stipes between 0 and 7 mm in <italic><tp:taxon-name><tp:taxon-name-part taxon-name-part-type="genus" reg="Uvariopsis">Up.</tp:taxon-name-part><tp:taxon-name-part taxon-name-part-type="species" reg="congensis">congensis</tp:taxon-name-part></tp:taxon-name></italic>). In short, <italic><tp:taxon-name><tp:taxon-name-part taxon-name-part-type="genus" reg="Uvariopsis">Up.</tp:taxon-name-part><tp:taxon-name-part taxon-name-part-type="species" reg="oligocarpa">oligocarpa</tp:taxon-name-part></tp:taxon-name></italic> can be distinguished from all the other <italic><tp:taxon-name><tp:taxon-name-part taxon-name-part-type="genus" reg="Uvariopsis">Uvariopsis</tp:taxon-name-part></tp:taxon-name></italic> species by the combination of the following characters: plant with glabrous branches and elliptic leaves less than 150 mm, unisexual flowers, female flowers with less than 21 carpels, fruits composed of 1–3 monocarps reaching maturity, monocarps pubescent to sparsely pubescent and not constricted between the seeds (Table <xref ref-type="table" rid="T6">6</xref>).</p><fig id="F75" position="float" orientation="portrait"><object-id xmlns:xlink="http://www.w3.org/1999/xlink" content-type="doi" xlink:type="simple">10.3897/phytokeys.233.103096.figure75</object-id><label>Figure 75.</label><caption><p><italic><tp:taxon-name><tp:taxon-name-part taxon-name-part-type="genus" reg="Uvariopsis">Uvariopsis</tp:taxon-name-part><tp:taxon-name-part taxon-name-part-type="species" reg="oligocarpa">oligocarpa</tp:taxon-name-part></tp:taxon-name></italic> Dagallier &amp; Couvreur <bold>A</bold> leaves, upper side <bold>B</bold> leaf, lower side <bold>C</bold> flower bud, side view <bold>D</bold> female flower bud, two petals removed, side view <bold>E</bold> carpels, side view <bold>F</bold> carpel, top view <bold>G</bold> receptacle of male flower with stamens, top view <bold>H</bold> male flower, one petal removed and one petal falling down, side view <bold>I</bold> fruit with single monocarp, side view, note the hairs on the monocarp <bold>J</bold> mature fruit, entire (left), longitudinal section (right), side view. <bold>A, B, J</bold> Koivogui 98 <bold>C</bold> de Wilde 3656 <bold>D, F</bold> Merello 1380 <bold>H</bold> de Koning 2657 <bold>I</bold> Koivogui 244 <bold>E, G</bold> van der Laan 640. Photos <bold>A, B, I, J</bold> Ehoarn Bidault (CC BY-NC-ND 3.0) <bold>C–H</bold> Léo-Paul Dagallier.</p></caption><graphic xmlns:xlink="http://www.w3.org/1999/xlink" xlink:href="phytokeys-233-001_article-103096__-g075.jpg" position="float" orientation="portrait" xlink:type="simple" id="oo_909934.jpg"><uri content-type="original_file" xlink:type="simple">https://binary.pensoft.net/fig/909934</uri></graphic></fig></tp:treatment-sec><tp:treatment-sec sec-type="description" id="SECID0EXOPM"><title>Description.</title><p>Tree 2–3 m tall, D.B.H unknown; young branches glabrous, old branches glabrous. Petiole 4–6 mm long, 1.7–2.5 mm wide, glabrous. Leaf lamina 90–149 mm long, 32–53 mm wide, length:width ratio 2.2–4, elliptic, papyraceous to coriaceous, base acute to decurrent, apex acuminate, acumen 10–21 mm long, surface above glabrous, surface below glabrous; midrib slightly impressed above, raised below, glabrous above, glabrous below; secondary veins 5–11 pairs, brochidodromous to weakly brochidodromous, impressed above, raised below; tertiary veins reticulate. Flowers unisexual, male and female flowers similar, on same individuals (plant monoecious). Flower buds globose. Male and female inflorescences axillary or sometimes borne on branches, composed of 1 flower. Peduncle inconspicuous. Flower pedicel 2–7 (20) mm long, 1–1.5 mm in diameter, pubescent. Bracts 1 to 3 at base, upper bract 0.5–3 mm long, 0.5–2 mm wide, broadly ovate, pubescent outside, glabrous inside. Sepals 2, 0.7–2.5 mm long, 2–3 mm wide, depressed ovate, free to basally fused, pubescent outside, glabrous inside, color unknown. Petals 4, 4–6.5 (10) mm long, 2.5–6 (10) mm wide, length:width ratio 1–1.4, broadly ovate, free, pubescent outside, glabrous inside, yellowish cream to yellow outside. Male flowers: stamens 300 to 400, 0.5–1.6 mm long, 0.1–0.3 mm wide, anthers linear, connective prolongation truncate. Carpels ca. 20, ca. 1 mm long, ca. 0.5 mm wide, free, stunted, sterile (seen on only one male flower). Female flowers: carpels 13 to 20, 1–2 mm long, 0.5–1.1 mm wide, velutinous, free; stigma ca. 0.1 mm long, ca. 0.5 mm wide, coiled, glabrous. Fruiting pedicel 4–10 mm long, 1–3 mm in diameter, glabrous. Monocarps, 1–3, 25–60 mm long, 11–35 mm wide, length:width ratio 1.7–2.7, cylindrical, smooth, pubescent to sparsely pubescent, green ripening yellow to orange (orange-brown when dry), sessile to very shortly stipitate; stipe 0–1 mm long, 2–3 mm wide, pubescent. Seeds 8–13 per monocarp, biseriate, 8.5–14 mm long, 7–8 mm wide, ellipsoid to semicircular, in an orange pulp.</p><fig id="F76" position="float" orientation="portrait"><object-id xmlns:xlink="http://www.w3.org/1999/xlink" content-type="doi" xlink:type="simple">10.3897/phytokeys.233.103096.figure76</object-id><label>Figure 76.</label><caption><p>Distribution map of <italic><tp:taxon-name><tp:taxon-name-part taxon-name-part-type="genus" reg="Uvariopsis">Uvariopsis</tp:taxon-name-part><tp:taxon-name-part taxon-name-part-type="species" reg="oligocarpa">oligocarpa</tp:taxon-name-part></tp:taxon-name></italic>. Shades of grey represent elevation, from white (sea level) to darker grey (higher elevation). The inset shows the extent of the map over Africa.</p></caption><graphic xmlns:xlink="http://www.w3.org/1999/xlink" xlink:href="phytokeys-233-001_article-103096__-g076.jpg" position="float" orientation="portrait" xlink:type="simple" id="oo_909935.jpg"><uri content-type="original_file" xlink:type="simple">https://binary.pensoft.net/fig/909935</uri></graphic></fig></tp:treatment-sec><tp:treatment-sec sec-type="distribution" id="SECID0EUPPM"><title>Distribution.</title><p>Endemic to Upper Guinean Domain of the Guineo-Congolian Region: Ghana, Ivory Coast, Liberia, Sierra Leone.</p></tp:treatment-sec><tp:treatment-sec sec-type="habitat" id="SECID0EZPPM"><title>Habitat and ecology.</title><p>Lowland mature or secondary forest. Altitude: 140–285 m asl.</p></tp:treatment-sec><tp:treatment-sec sec-type="phenology" id="SECID0E5PPM"><title>Phenology.</title><p>Flowers collected from February to June and in November. Fruits collected from January to March and from June to November.</p></tp:treatment-sec><tp:treatment-sec sec-type="etymology" id="SECID0EDQPM"><title>Etymology.</title><p>The specific epithet refers to the low number of monocarps reaching maturity in this species.</p></tp:treatment-sec><tp:treatment-sec sec-type="Preliminary conservation status" id="SECID0EIQPM"><title>Preliminary conservation status.</title><p>This species is distributed in West Africa, from Sierra Leone to Ghana. Its <abbrev xmlns:xlink="http://www.w3.org/1999/xlink" xlink:title="extent of occurrence" id="ABBRID0EOQPM" xlink:type="simple">EOO</abbrev> is estimated at 147,428 km<sup>2</sup> and its <abbrev xmlns:xlink="http://www.w3.org/1999/xlink" xlink:title="area of occupancy" id="ABBRID0EUQPM" xlink:type="simple">AOO</abbrev> at 96 km<sup>2</sup>. Based on <abbrev xmlns:xlink="http://www.w3.org/1999/xlink" xlink:title="area of occupancy" id="ABBRID0E1QPM" xlink:type="simple">AOO</abbrev>, it would qualify for Endangered EN under B2, the other criteria (a, b, c) are not met. It is thus assigned a preliminary conservation status of Least Concern LC.</p></tp:treatment-sec><tp:treatment-sec sec-type="material" id="SECID0E5QPM"><title>Additional specimens examined.</title><p>Ghana – Brong-Ahafo Region • J.B. Hall 44553 (K), Desiri F.R; <named-content xmlns:xlink="http://www.w3.org/1999/xlink" content-type="dwc:verbatimCoordinates" xlink:type="simple"><named-content content-type="geo-json" specific-use="{&#34;type&#34;:&#34;Point&#34;,&#34;coordinates&#34;:[-2.301850,6.758389]}" id="NCID0EHRPM" xlink:type="simple">6°45'30.2'N, 2°18'06.66'W</named-content></named-content>; 20 Jun. 1973. Ivory Coast – Abidjan • F.M. van der Laan 640 (U, WAG), Centre Orstom Adiopodonmé, 17 km Dabou rd. from Abidjan. Jardin Botanique; <named-content xmlns:xlink="http://www.w3.org/1999/xlink" content-type="dwc:verbatimCoordinates" xlink:type="simple"><named-content content-type="geo-json" specific-use="{&#34;type&#34;:&#34;Point&#34;,&#34;coordinates&#34;:[-4.133333,5.325000]}" id="NCID0EORPM" xlink:type="simple">5°19'30'N, 4°08'W</named-content></named-content>; 29 Jun. 1983 • J.J. Bos 10345 (WAG), Centre Orstom Adiopodonmé, 17 km Dabou road from Abidjan, Jardin Botanique; <named-content xmlns:xlink="http://www.w3.org/1999/xlink" content-type="dwc:verbatimCoordinates" xlink:type="simple"><named-content content-type="geo-json" specific-use="{&#34;type&#34;:&#34;Point&#34;,&#34;coordinates&#34;:[-4.116667,5.333333]}" id="NCID0EVRPM" xlink:type="simple">5°20'N, 4°07'W</named-content></named-content>; 16 Jun. 1978 – Adzopé • L. Aké Assi 12872 (G), Forêt de la Besso; <named-content xmlns:xlink="http://www.w3.org/1999/xlink" content-type="dwc:verbatimCoordinates" xlink:type="simple"><named-content content-type="geo-json" specific-use="{&#34;type&#34;:&#34;Point&#34;,&#34;coordinates&#34;:[-3.683333,6.033333]}" id="NCID0E3RPM" xlink:type="simple">6°02'N, 3°41'W</named-content></named-content>; 01 Apr. 1975 – Agboville • A.J.B. Chevalier 16721 (P), Bouroukrou, chemin de fer km 92;<named-content xmlns:xlink="http://www.w3.org/1999/xlink" content-type="dwc:verbatimCoordinates" xlink:type="simple"><named-content content-type="geo-json" specific-use="{&#34;type&#34;:&#34;Point&#34;,&#34;coordinates&#34;:[-4.300000,6.066667]}" id="NCID0EDSPM" xlink:type="simple">6°04'N, 4°18'W</named-content></named-content>; 20 Jan. 1907 • L. Bernardi 8623 (G, K, P), in regione Yapo-Nord, 60–70 km ad septentrionem Abidjan; <named-content xmlns:xlink="http://www.w3.org/1999/xlink" content-type="dwc:verbatimCoordinates" xlink:type="simple"><named-content content-type="geo-json" specific-use="{&#34;type&#34;:&#34;Point&#34;,&#34;coordinates&#34;:[-4.116667,5.750000]}" id="NCID0EKSPM" xlink:type="simple">5°45'N, 4°07'W</named-content></named-content>; 14 Mar. 1962 – Guiglo • A. Bakayoko 140 (G, P, WAG), Zagné; <named-content xmlns:xlink="http://www.w3.org/1999/xlink" content-type="dwc:verbatimCoordinates" xlink:type="simple"><named-content content-type="geo-json" specific-use="{&#34;type&#34;:&#34;Point&#34;,&#34;coordinates&#34;:[-7.483333,6.216667]}" id="NCID0ERSPM" xlink:type="simple">6°13'N, 7°29'W</named-content></named-content>; 23 May. 2002 • A.J.B. Chevalier 19308 (P), Keeta, Bassin du moyen Cavally. Pays des Oubi: village de Ke'eta et environs; <named-content xmlns:xlink="http://www.w3.org/1999/xlink" content-type="dwc:verbatimCoordinates" xlink:type="simple"><named-content content-type="geo-json" specific-use="{&#34;type&#34;:&#34;Point&#34;,&#34;coordinates&#34;:[-7.466667,5.983333]}" id="NCID0EYSPM" xlink:type="simple">5°59'N, 7°28'W</named-content></named-content>; 09 Jul. 1907 • A.J.B. Chevalier 19347 (P), Keeta, Bassin du moyen Cavally. Pays des Oubi: village de Ke'eta et environs; <named-content xmlns:xlink="http://www.w3.org/1999/xlink" content-type="dwc:verbatimCoordinates" xlink:type="simple"><named-content content-type="geo-json" specific-use="{&#34;type&#34;:&#34;Point&#34;,&#34;coordinates&#34;:[-7.466667,5.983333]}" id="NCID0E6SPM" xlink:type="simple">5°59'N, 7°28'W</named-content></named-content>; 09 Jul. 1907 • L. Aké Assi 12088 (K), Forêt près de Ziriglo; <named-content xmlns:xlink="http://www.w3.org/1999/xlink" content-type="dwc:verbatimCoordinates" xlink:type="simple"><named-content content-type="geo-json" specific-use="{&#34;type&#34;:&#34;Point&#34;,&#34;coordinates&#34;:[-7.350000,5.616667]}" id="NCID0EGTPM" xlink:type="simple">5°37'N, 7°21'W</named-content></named-content>; 04 Jun. 1973 • L. Aké Assi 13218 (G), entre Taï et Grabo: Troya; <named-content xmlns:xlink="http://www.w3.org/1999/xlink" content-type="dwc:verbatimCoordinates" xlink:type="simple"><named-content content-type="geo-json" specific-use="{&#34;type&#34;:&#34;Point&#34;,&#34;coordinates&#34;:[-7.395136,5.707794]}" id="NCID0ENTPM" xlink:type="simple">5°42'28.06'N, 7°23'42.49'W</named-content></named-content>; 10 Jan. 1976 • L. Bernardi 8403 (G, K, P), De oppido Tienkulà, ad orientem per 5–9 km in silva alta; <named-content xmlns:xlink="http://www.w3.org/1999/xlink" content-type="dwc:verbatimCoordinates" xlink:type="simple"><named-content content-type="geo-json" specific-use="{&#34;type&#34;:&#34;Point&#34;,&#34;coordinates&#34;:[-7.416667,6.133333]}" id="NCID0EUTPM" xlink:type="simple">6°08'N, 7°25'W</named-content></named-content>; 02 Mar. 1962 • N. Stäuble 848 (G, MO), Taï; <named-content xmlns:xlink="http://www.w3.org/1999/xlink" content-type="dwc:verbatimCoordinates" xlink:type="simple"><named-content content-type="geo-json" specific-use="{&#34;type&#34;:&#34;Point&#34;,&#34;coordinates&#34;:[-7.450000,5.866667]}" id="NCID0E2TPM" xlink:type="simple">5°52'N, 7°27'W</named-content></named-content>; Feb. 1982 • N. Stäuble 849 (G, MO), Taï; <named-content xmlns:xlink="http://www.w3.org/1999/xlink" content-type="dwc:verbatimCoordinates" xlink:type="simple"><named-content content-type="geo-json" specific-use="{&#34;type&#34;:&#34;Point&#34;,&#34;coordinates&#34;:[-7.450000,5.866667]}" id="NCID0ECUPM" xlink:type="simple">5°52'N, 7°27'W</named-content></named-content>; 27 Dec. 1981 • P.R.J. Bamps 2600 (P), Zro; <named-content xmlns:xlink="http://www.w3.org/1999/xlink" content-type="dwc:verbatimCoordinates" xlink:type="simple"><named-content content-type="geo-json" specific-use="{&#34;type&#34;:&#34;Point&#34;,&#34;coordinates&#34;:[-7.572969,6.296100]}" id="NCID0EJUPM" xlink:type="simple">6°17'45.96'N, 7°34'22.69'W</named-content></named-content>; Apr. 1970 – San-Pédro • C.C.H. Jongkind 4737 (WAG), Forêt Classée Monogaga, just south of Sassandra – San Pedro road; <named-content xmlns:xlink="http://www.w3.org/1999/xlink" content-type="dwc:verbatimCoordinates" xlink:type="simple"><named-content content-type="geo-json" specific-use="{&#34;type&#34;:&#34;Point&#34;,&#34;coordinates&#34;:[-6.441667,4.863333]}" id="NCID0EQUPM" xlink:type="simple">4°51'48'N, 6°26'30'W</named-content></named-content>; 25 Mar. 2000 – Sassandra • C. Geerling 2328 (WAG), Dakpadou-Sago; <named-content xmlns:xlink="http://www.w3.org/1999/xlink" content-type="dwc:verbatimCoordinates" xlink:type="simple"><named-content content-type="geo-json" specific-use="{&#34;type&#34;:&#34;Point&#34;,&#34;coordinates&#34;:[-5.966667,5.266667]}" id="NCID0EXUPM" xlink:type="simple">5°16'N, 5°58'W</named-content></named-content>; 29 Mar. 1968 • J. de Koning 2657 (BR, MO, WAG), near Fuyt plantation; <named-content xmlns:xlink="http://www.w3.org/1999/xlink" content-type="dwc:verbatimCoordinates" xlink:type="simple"><named-content content-type="geo-json" specific-use="{&#34;type&#34;:&#34;Point&#34;,&#34;coordinates&#34;:[-6.233333,5.050000]}" id="NCID0E5UPM" xlink:type="simple">5°03'N, 6°14'W</named-content></named-content>; 11 Nov. 1973 – Soubré • A.J.B. Chevalier 19061 (P), Guideko, Bassin de la moyenne Sassandra entre Guidéko et la Zozro; <named-content xmlns:xlink="http://www.w3.org/1999/xlink" content-type="dwc:verbatimCoordinates" xlink:type="simple"><named-content content-type="geo-json" specific-use="{&#34;type&#34;:&#34;Point&#34;,&#34;coordinates&#34;:[-6.583333,5.950000]}" id="NCID0EFVPM" xlink:type="simple">5°57'N, 6°35'W</named-content></named-content>; 10 Jun. 1907 • A.J.B. Chevalier 19222 (P), entre le moyen Sassandra et le moyen Cavally; <named-content xmlns:xlink="http://www.w3.org/1999/xlink" content-type="dwc:verbatimCoordinates" xlink:type="simple"><named-content content-type="geo-json" specific-use="{&#34;type&#34;:&#34;Point&#34;,&#34;coordinates&#34;:[-7.062875,5.933264]}" id="NCID0EMVPM" xlink:type="simple">5°55'59.75'N, 7°03'46.35'W</named-content></named-content>; 06 Jul. 1907 • A.J.B. Chevalier 19253bis (P), entre moy. Sassandra et moy. Cavally; <named-content xmlns:xlink="http://www.w3.org/1999/xlink" content-type="dwc:verbatimCoordinates" xlink:type="simple"><named-content content-type="geo-json" specific-use="{&#34;type&#34;:&#34;Point&#34;,&#34;coordinates&#34;:[-7.062875,5.933264]}" id="NCID0ETVPM" xlink:type="simple">5°55'59.75'N, 7°03'46.35'W</named-content></named-content>; 06 Jul. 1907 • A.J.B. Chevalier 19282 (P), entre le moyen Sassandra et le moyen Cavally; <named-content xmlns:xlink="http://www.w3.org/1999/xlink" content-type="dwc:verbatimCoordinates" xlink:type="simple"><named-content content-type="geo-json" specific-use="{&#34;type&#34;:&#34;Point&#34;,&#34;coordinates&#34;:[-7.062875,5.933264]}" id="NCID0E1VPM" xlink:type="simple">5°55'59.75'N, 7°03'46.35'W</named-content></named-content>; 04 Jul. 1907 • M. Scouppe 222 (G), Taï National Park, P.N. de Taï, zone du Centre, secteur Soubré, groupe de transect VH, RL6; <named-content xmlns:xlink="http://www.w3.org/1999/xlink" content-type="dwc:verbatimCoordinates" xlink:type="simple"><named-content content-type="geo-json" specific-use="{&#34;type&#34;:&#34;Point&#34;,&#34;coordinates&#34;:[-7.890403,5.722553]}" id="NCID0EBWPM" xlink:type="simple">5°43'21.19'N, 7°53'25.45'W</named-content></named-content>; alt. 220 m; 28 Jan. 2010 • P.R.J. Bamps 2507 (P), Guézon – Buyo; <named-content xmlns:xlink="http://www.w3.org/1999/xlink" content-type="dwc:verbatimCoordinates" xlink:type="simple"><named-content content-type="geo-json" specific-use="{&#34;type&#34;:&#34;Point&#34;,&#34;coordinates&#34;:[-7.055061,6.503600]}" id="NCID0EIWPM" xlink:type="simple">6°30'12.96'N, 7°03'18.22'W</named-content></named-content>; Feb. 1970 – Unknown major area • A. de Rouw 334 (WAG), Pauleoula; <named-content xmlns:xlink="http://www.w3.org/1999/xlink" content-type="dwc:verbatimCoordinates" xlink:type="simple"><named-content content-type="geo-json" specific-use="{&#34;type&#34;:&#34;Point&#34;,&#34;coordinates&#34;:[-7.400000,5.816667]}" id="NCID0EPWPM" xlink:type="simple">5°49'N, 7°24'W</named-content></named-content>; 08 Dec. 1986. Liberia – Grand Gedeh • J.J.F.E. de Wilde 3656 (K, MA, MO, P, U, WAG), Eastern Province, Putu District. Near Kanweake, a village c. 70 km S. of Chiehn (Zwedru village); <named-content xmlns:xlink="http://www.w3.org/1999/xlink" content-type="dwc:verbatimCoordinates" xlink:type="simple"><named-content content-type="geo-json" specific-use="{&#34;type&#34;:&#34;Point&#34;,&#34;coordinates&#34;:[-8.050000,5.500000]}" id="NCID0EWWPM" xlink:type="simple">5°30'N, 8°03'W</named-content></named-content>; 26 Mar. 1962 • J.T. Baldwin jr 7091 (K), Zwedru; <named-content xmlns:xlink="http://www.w3.org/1999/xlink" content-type="dwc:verbatimCoordinates" xlink:type="simple"><named-content content-type="geo-json" specific-use="{&#34;type&#34;:&#34;Point&#34;,&#34;coordinates&#34;:[-8.133333,6.066667]}" id="NCID0E4WPM" xlink:type="simple">6°04'N, 8°08'W</named-content></named-content>; 09 Aug. 1947. Sierra Leone – Eastern Province • B. Saradugu 57 (K, SL, WAG), Gola National Park, central block; <named-content xmlns:xlink="http://www.w3.org/1999/xlink" content-type="dwc:verbatimCoordinates" xlink:type="simple"><named-content content-type="geo-json" specific-use="{&#34;type&#34;:&#34;Point&#34;,&#34;coordinates&#34;:[-10.867389,7.661861]}" id="NCID0EEXPM" xlink:type="simple">7°39'42.7'N, 10°52'02.6"W</named-content></named-content>; alt. 285 m; 31 Oct. 2013.</p></tp:treatment-sec><tp:treatment-sec><!--Section generated to contain objects referenced in tp:taxon-treatment.--><table-wrap id="T6" position="float" orientation="portrait"><label>Table 6.</label><caption><p>Morphological comparison between <italic><tp:taxon-name><tp:taxon-name-part taxon-name-part-type="genus" reg="Uvariopsis">Uvariopsis</tp:taxon-name-part><tp:taxon-name-part taxon-name-part-type="species" reg="bisexualis">bisexualis</tp:taxon-name-part></tp:taxon-name></italic>, <italic><tp:taxon-name><tp:taxon-name-part taxon-name-part-type="genus" reg="Uvariopsis">Uvariopsis</tp:taxon-name-part><tp:taxon-name-part taxon-name-part-type="species" reg="congensis">congensis</tp:taxon-name-part></tp:taxon-name></italic>, <italic><tp:taxon-name><tp:taxon-name-part taxon-name-part-type="genus" reg="Uvariopsis">Uvariopsis</tp:taxon-name-part><tp:taxon-name-part taxon-name-part-type="species" reg="oligocarpa">oligocarpa</tp:taxon-name-part></tp:taxon-name></italic> and <italic><tp:taxon-name><tp:taxon-name-part taxon-name-part-type="genus" reg="Uvariopsis">Uvariopsis</tp:taxon-name-part><tp:taxon-name-part taxon-name-part-type="species" reg="zenkeri">zenkeri</tp:taxon-name-part></tp:taxon-name></italic>. In bold: character useful to differentiate the species.</p></caption><table id="TID0EF2GM" rules="all"><tbody><tr><th rowspan="1" colspan="1"/><th rowspan="1" colspan="1">Young branches indumentum</th><th rowspan="1" colspan="1">Flowers</th><th rowspan="1" colspan="1">Carpels number</th><th rowspan="1" colspan="1">Fruits</th></tr><tr><td rowspan="1" colspan="1">
                      <italic>
                        <tp:taxon-name><tp:taxon-name-part taxon-name-part-type="genus" reg="Uvariopsis">Uvariopsis</tp:taxon-name-part><tp:taxon-name-part taxon-name-part-type="species" reg="bisexualis">bisexualis</tp:taxon-name-part></tp:taxon-name>
                      </italic>
                    </td><td rowspan="1" colspan="1">pubescent</td><td rowspan="1" colspan="1">
                      <bold>bisexual</bold>
                    </td><td rowspan="1" colspan="1">3 to 6</td><td rowspan="1" colspan="1">unknown</td></tr><tr><td rowspan="1" colspan="1">
                      <italic>
                        <tp:taxon-name><tp:taxon-name-part taxon-name-part-type="genus" reg="Uvariopsis">Uvariopsis</tp:taxon-name-part><tp:taxon-name-part taxon-name-part-type="species" reg="congensis">congensis</tp:taxon-name-part></tp:taxon-name>
                      </italic>
                    </td><td rowspan="1" colspan="1">sparsely pubescent to glabrous</td><td rowspan="1" colspan="1">unisexual</td><td rowspan="1" colspan="1">20 to 40</td><td rowspan="1" colspan="1">1 to 15 monocarps, cylindrical, smooth to lumpy, <bold>strongly constricted between the seeds</bold>, <bold>glabrate to glabrous</bold>, green to <bold>orange to red</bold> when ripe (<bold>black when dry</bold>), sessile to stipitate with stipe 0–7 mm long</td></tr><tr><td rowspan="1" colspan="1">
                      <italic>
                        <tp:taxon-name><tp:taxon-name-part taxon-name-part-type="genus" reg="Uvariopsis">Uvariopsis</tp:taxon-name-part><tp:taxon-name-part taxon-name-part-type="species" reg="oligocarpa">oligocarpa</tp:taxon-name-part></tp:taxon-name>
                      </italic>
                    </td><td rowspan="1" colspan="1">glabrous</td><td rowspan="1" colspan="1">unisexual</td><td rowspan="1" colspan="1">
                      <bold>13 to 20</bold>
                    </td><td rowspan="1" colspan="1"><bold>1–3 monocarps</bold>, cylindrical, smooth, <bold>pubescent to sparsely pubescent</bold>, green to <bold>yellow to orange</bold> when ripe (<bold>orange-brown when dry</bold>), sessile to very shortly stipitate with stipe 0–1 mm long</td></tr><tr><td rowspan="1" colspan="1">
                      <italic>
                        <tp:taxon-name><tp:taxon-name-part taxon-name-part-type="genus" reg="Uvariopsis">Uvariopsis</tp:taxon-name-part><tp:taxon-name-part taxon-name-part-type="species" reg="zenkeri">zenkeri</tp:taxon-name-part></tp:taxon-name>
                      </italic>
                    </td><td rowspan="1" colspan="1">
                      <bold>densely pubescent to pubescent</bold>
                    </td><td rowspan="1" colspan="1">unisexual</td><td rowspan="1" colspan="1">13 to 22</td><td rowspan="1" colspan="1"><bold>1–3 monocarps</bold>, cylindrical, slightly veined and constricted between the seed when dried, <bold>tomentose</bold>, brown, subsessile with stipe ca. 1 mm long</td></tr></tbody></table></table-wrap></tp:treatment-sec></tp:taxon-treatment>
