# Supplementary material for: ﻿Phylogenomic inference of the African tribe Monodoreae (Annonaceae) and taxonomic revision of Dennettia, Uvariodendron and Uvariopsis
Source: PhytoKeys. 2023 Sep 22;233:1–200. doi: 10.3897/phytokeys.233.103096 (PMC10552675; doi:10.3897/phytokeys.233.103096)
Supplement: XML Treatment for Uvariopsis pedunculosa [file phytokeys.233.103096-treatment43.xml]

<!DOCTYPE tp:taxon-treatment
  PUBLIC "-//TaxonX//DTD Taxonomic Treatment Publishing DTD v0 20100105//EN" "tax-treatment-NSO.dtd">
<tp:taxon-treatment xmlns:tp="http://www.plazi.org/taxpub"><tp:treatment-meta><kwd-group><label>Taxon classification</label><kwd>
                <named-content content-type="kingdom">Plantae</named-content>
              </kwd><kwd>
                <named-content content-type="order">Magnoliales</named-content>
              </kwd><kwd>
                <named-content content-type="family">Annonaceae</named-content>
              </kwd></kwd-group><mixed-citation publication-type="journal"><person-group><name><surname>Dagallier</surname><given-names>Léo-Paul M. J.</given-names></name><name><surname>Mbago</surname><given-names>Frank M.</given-names></name><name><surname>Couderc</surname><given-names>Marie</given-names></name><name><surname>Gaudeul</surname><given-names>Myriam</given-names></name><name><surname>Grall</surname><given-names>Aurélie</given-names></name><name><surname>Loup</surname><given-names>Caroline</given-names></name><name><surname>Wieringa</surname><given-names>Jan J.</given-names></name><name><surname>Sonké</surname><given-names>Bonaventure</given-names></name><name><surname>Couvreur</surname><given-names>Thomas L. P.</given-names></name></person-group><article-title>﻿Phylogenomic inference of the African tribe Monodoreae (<tp:taxon-name><tp:taxon-name-part taxon-name-part-type="family">Annonaceae</tp:taxon-name-part></tp:taxon-name>) and taxonomic revision of <italic><tp:taxon-name><tp:taxon-name-part taxon-name-part-type="genus" reg="Dennettia">Dennettia</tp:taxon-name-part></tp:taxon-name></italic>, <italic><tp:taxon-name><tp:taxon-name-part taxon-name-part-type="genus" reg="Uvariodendron">Uvariodendron</tp:taxon-name-part></tp:taxon-name></italic> and <italic><tp:taxon-name><tp:taxon-name-part taxon-name-part-type="genus" reg="Uvariopsis">Uvariopsis</tp:taxon-name-part></tp:taxon-name></italic></article-title><source>PhytoKeys</source><day>22</day><month>09</month><year>2023</year><volume>233</volume><fpage>1</fpage><lpage>200</lpage><pub-id pub-id-type="doi">10.3897/phytokeys.233.103096</pub-id></mixed-citation></tp:treatment-meta><tp:nomenclature><label>﻿</label><tp:taxon-name>
              <tp:taxon-name-part taxon-name-part-type="genus" reg="Uvariopsis">Uvariopsis</tp:taxon-name-part>
              <tp:taxon-name-part taxon-name-part-type="species" reg="pedunculosa">pedunculosa</tp:taxon-name-part>
            </tp:taxon-name><tp:taxon-authority>(Diels) Robyns &amp; Ghesq., Ann. Soc. Sci. Bruxelles, Ser. B liii. 321 (1933)</tp:taxon-authority><xref ref-type="fig" rid="F77">Figs 77</xref><xref ref-type="fig" rid="F78">, 78</xref><xref ref-type="fig" rid="F80">, 80P–S</xref><tp:nomenclature-citation-list><tp:nomenclature-citation><tp:taxon-name>
                  <tp:taxon-name-part taxon-name-part-type="status">≡</tp:taxon-name-part>
                  <tp:taxon-name-part taxon-name-part-type="genus" reg="Tetrastemma">Tetrastemma</tp:taxon-name-part>
                  <tp:taxon-name-part taxon-name-part-type="species" reg="pedunculosum">pedunculosum</tp:taxon-name-part>
                </tp:taxon-name><comment> Diels, Bot. Jahrb. Syst. 53(3–5): 441 (1915). Type. Cameroon – South Region • G.A. Zenker 3868 (holotype: B! (B 10 0153122); isotypes: BM! (BM000554078), BR! (BR0000008824196, BR0000008824226), E! (E00718574), HBG! (HBG502486), K! (K000199041), M! (M0107937), P! (P00362601, P00362599), US! (US00098850)), Bipinde, Urwaldgebiet; <named-content xmlns:xlink="http://www.w3.org/1999/xlink" content-type="dwc:verbatimCoordinates" xlink:type="simple"><named-content content-type="geo-json" specific-use="{&#34;type&#34;:&#34;Point&#34;,&#34;coordinates&#34;:[10.416667,3.083333]}" id="NCID0ENZPM" xlink:type="simple">3°05'N, 10°25'E</named-content></named-content>; 1909. </comment></tp:nomenclature-citation><tp:nomenclature-citation><tp:taxon-name>
                  <tp:taxon-name-part taxon-name-part-type="status">=</tp:taxon-name-part>
                  <tp:taxon-name-part taxon-name-part-type="genus" reg="Uvariopsis">Uvariopsis</tp:taxon-name-part>
                  <tp:taxon-name-part taxon-name-part-type="species" reg="vanderystii">vanderystii</tp:taxon-name-part>
                </tp:taxon-name><comment> Robyns &amp; Ghesq., Ann. Soc. Sci. Bruxelles, Ser. B liii. 64 (1933). Type. Democratic Republic of the Congo – Bandundu • H.J.R. Vanderyst 9973 (holotype: BR! (BR0000008824387)), Kikwit; <named-content xmlns:xlink="http://www.w3.org/1999/xlink" content-type="dwc:verbatimCoordinates" xlink:type="simple"><named-content content-type="geo-json" specific-use="{&#34;type&#34;:&#34;Point&#34;,&#34;coordinates&#34;:[18.816667,-5.033333]}" id="NCID0EF1PM" xlink:type="simple">5°02'S, 18°49'E</named-content></named-content>; 1921. </comment></tp:nomenclature-citation></tp:nomenclature-citation-list></tp:nomenclature><tp:treatment-sec sec-type="description" id="SECID0EK1PM"><title>Description.</title><p>Shrub to tree 2–8 m tall, D.B.H 1.5–6.5 cm; young branches pubescent to glabrous, old branches glabrous. Petiole 2–5 mm long, 1.8–3 mm wide, glabrous. Leaf lamina 172–290 mm long, 57–108 mm wide, length:width ratio 2.3–3.9, elliptic to obovate, coriaceous, base acute, apex acuminate, acumen 3–23 mm long, surface above glabrous, surface below glabrous; midrib impressed above, raised below, glabrous above, glabrous below; secondary veins 8–15 pairs, brochidodromous to weakly brochidodromous, impressed above, raised below; tertiary veins reticulate. Flowers unisexual, male and female flowers dimorphic, on same individuals (plant monoecious). Flower buds globose. Male inflorescences borne on trunk, composed of 1 flower. Peduncle inconspicuous. Flower pedicel 14–320 mm long, 0.9–3 mm in diameter, sparsely pubescent to glabrous. Bracts 1 at base and 1 towards the middle or lower half of the pedicel, upper bract ca. 2 mm long, ca. 2 mm wide, broadly ovate, adpressed, semi clasping the pedicel. Sepals 2, 2–7 mm long, 6–7.5 mm wide, very broadly ovate, basally fused, enclosing the petals in bud, sparsely pubescent outside, glabrous inside, dark purplish red. Petals 4, 9–12 mm long, 5–7 mm wide, length:width ratio 1.3–2.2, broadly elliptic to elliptic, fused at base over 20–40 % of their length, pubescent outside, glabrous inside, cream outside, orangish to reddish brown inside. Stamens 650 to 900, 0.5–1 mm long, 0.1–0.3 mm wide, anthers linear, connective prolongation truncate or absent. Female inflorescences borne on trunk, composed of 1 flower. Flower pedicel 80–325 mm long, 1–3 mm in diameter, sparsely pubescent. Bracts 1 at base and 1 towards the middle or lower half of the pedicel, upper bract ca. 2 mm long, ca. 2 mm wide, broadly ovate, adpressed, semi clasping the pedicel. Sepals 2, 6–18 mm long, 9–12 mm wide, very broadly ovate, basally fused, enclosing the petals in bud, sparsely pubescent outside, glabrous inside, dark purplish red. Petals 4, 8–14 mm long, 6–10 mm wide, length:width ratio 1.3–2.2, broadly elliptic to elliptic, fused at base over 20–40 % of their length, pubescent outside, glabrous inside, cream outside, orangish to reddish brown inside. Carpels 50 to 140, 2–4 mm long, 1–1.5 mm wide, pubescent, free; stigma 0.2–0.5 mm long, 0.2–0.5 mm wide, globose. Fruiting pedicel 129–197 mm long, 2–2.2 mm in diameter, pubescent to glabrous. Monocarps, 4–9, 10–17 mm long, 7–11 mm wide, length:width ratio 1.3–1.6 (measures taken from unripe fruits), cylindrical, very verrucose, pubescent, blackish brown, sessile.</p><fig id="F77" position="float" orientation="portrait"><object-id xmlns:xlink="http://www.w3.org/1999/xlink" content-type="doi" xlink:type="simple">10.3897/phytokeys.233.103096.figure77</object-id><label>Figure 77.</label><caption><p><italic><tp:taxon-name><tp:taxon-name-part taxon-name-part-type="genus" reg="Uvariopsis">Uvariopsis</tp:taxon-name-part><tp:taxon-name-part taxon-name-part-type="species" reg="pedunculosa">pedunculosa</tp:taxon-name-part></tp:taxon-name></italic> (Diels) Robyns &amp; Ghesq <bold>A</bold> base of trunk with flower <bold>B</bold> leaf, lower side <bold>C</bold> base of leaf, upper side <bold>D</bold> base of leaf, lower side <bold>E</bold> male flower, top view <bold>F</bold> female flower, top view <bold>G</bold> inflorescence <bold>H</bold> flower, side view <bold>I</bold> fruit, top view. <bold>A, C, D, F, H</bold> Couvreur 594 <bold>B, G</bold> Bidault 2300 <bold>E</bold> Couvreur 878 <bold>I</bold> Couvreur 885. Photos <bold>A, C–F, H, I</bold> Thomas Couvreur <bold>B, G</bold> Ehoarn Bidault (CC BY-NC-ND 3.0).</p></caption><graphic xmlns:xlink="http://www.w3.org/1999/xlink" xlink:href="phytokeys-233-001_article-103096__-g077.jpg" position="float" orientation="portrait" xlink:type="simple" id="oo_909936.jpg"><uri content-type="original_file" xlink:type="simple">https://binary.pensoft.net/fig/909936</uri></graphic></fig></tp:treatment-sec><tp:treatment-sec sec-type="distribution" id="SECID0EF3PM"><title>Distribution.</title><p>Endemic to Lower Guinean Domain of the Guineo-Congolian Region: Cameroon, Democratic Republic of the Congo, Gabon.</p></tp:treatment-sec><tp:treatment-sec sec-type="habitat" id="SECID0EK3PM"><title>Habitat and ecology.</title><p>Lowland to submontane mature or secondary rain forests. Altitude: 200–1100 m asl.</p></tp:treatment-sec><tp:treatment-sec sec-type="phenology" id="SECID0EP3PM"><title>Phenology.</title><p>Flowers collected in from February to June and from October to December. Fruits collected in from April to June and in November and December.</p></tp:treatment-sec><tp:treatment-sec sec-type="notes" id="SECID0EU3PM"><title>Notes.</title><p><italic><tp:taxon-name><tp:taxon-name-part taxon-name-part-type="genus" reg="Uvariopsis">Uvariopsis</tp:taxon-name-part><tp:taxon-name-part taxon-name-part-type="species" reg="pedunculosa">pedunculosa</tp:taxon-name-part></tp:taxon-name></italic> resembles <italic><tp:taxon-name><tp:taxon-name-part taxon-name-part-type="genus" reg="Uvariopsis">Up.</tp:taxon-name-part><tp:taxon-name-part taxon-name-part-type="species" reg="dioica">dioica</tp:taxon-name-part></tp:taxon-name></italic>, <italic><tp:taxon-name><tp:taxon-name-part taxon-name-part-type="genus" reg="Uvariopsis">Up.</tp:taxon-name-part><tp:taxon-name-part taxon-name-part-type="species" reg="guineensis">guineensis</tp:taxon-name-part></tp:taxon-name></italic> and <italic><tp:taxon-name><tp:taxon-name-part taxon-name-part-type="genus" reg="Uvariopsis">Up.</tp:taxon-name-part><tp:taxon-name-part taxon-name-part-type="species" reg="solheidii">solheidii</tp:taxon-name-part></tp:taxon-name></italic> in having elliptic to obovate leaves, with acute base and acuminate apex. It has female flower pedicels 80–325 mm long, which is longer than in all <italic><tp:taxon-name><tp:taxon-name-part taxon-name-part-type="genus" reg="Uvariopsis">Uvariopsis</tp:taxon-name-part></tp:taxon-name></italic> species, except in <italic><tp:taxon-name><tp:taxon-name-part taxon-name-part-type="genus" reg="Uvariopsis">Up.</tp:taxon-name-part><tp:taxon-name-part taxon-name-part-type="species" reg="congolana">congolana</tp:taxon-name-part></tp:taxon-name></italic> (200–400 mm long) and <italic><tp:taxon-name><tp:taxon-name-part taxon-name-part-type="genus" reg="Uvariopsis">Up.</tp:taxon-name-part><tp:taxon-name-part taxon-name-part-type="species" reg="solheidii">solheidii</tp:taxon-name-part></tp:taxon-name></italic> (up to 198 mm long). It differs from <italic><tp:taxon-name><tp:taxon-name-part taxon-name-part-type="genus" reg="Uvariopsis">Up.</tp:taxon-name-part><tp:taxon-name-part taxon-name-part-type="species" reg="congolana">congolana</tp:taxon-name-part></tp:taxon-name></italic> in having 4 petals (vs. 3 petals) and verrucose monocarps (vs. longitudinally ridged monocarps). It differs from <italic><tp:taxon-name><tp:taxon-name-part taxon-name-part-type="genus" reg="Uvariopsis">Up.</tp:taxon-name-part><tp:taxon-name-part taxon-name-part-type="species" reg="solheidii">solheidii</tp:taxon-name-part></tp:taxon-name></italic> in having broadly elliptic to elliptic petals, fused at base over 20–40% of their length (vs. ovate to narrowly ovate and free petals). In the Revision of the Flora of West Tropical Africa, Keay (<xref ref-type="bibr" rid="B109">Keay 1952</xref>) synonymised the name <italic><tp:taxon-name><tp:taxon-name-part taxon-name-part-type="genus" reg="Uvariopsis">Uvariopsis</tp:taxon-name-part><tp:taxon-name-part taxon-name-part-type="species" reg="pedunculosa">pedunculosa</tp:taxon-name-part></tp:taxon-name></italic> (Diels) Robyns &amp; Ghesq. with <italic><tp:taxon-name><tp:taxon-name-part taxon-name-part-type="genus" reg="Uvariopsis">Up.</tp:taxon-name-part><tp:taxon-name-part taxon-name-part-type="species" reg="dioica">dioica</tp:taxon-name-part></tp:taxon-name></italic> (Diels) Robyns &amp; Ghesq. Based on the examination of many herbarium specimens (including the type specimen), we found that the specimens previously identified under the name <italic><tp:taxon-name><tp:taxon-name-part taxon-name-part-type="genus" reg="Uvariopsis">Up.</tp:taxon-name-part><tp:taxon-name-part taxon-name-part-type="species" reg="pedunculosa">pedunculosa</tp:taxon-name-part></tp:taxon-name></italic> were morphologically very different from <italic><tp:taxon-name><tp:taxon-name-part taxon-name-part-type="genus" reg="Uvariopsis">Up.</tp:taxon-name-part><tp:taxon-name-part taxon-name-part-type="species" reg="dioica">dioica</tp:taxon-name-part></tp:taxon-name></italic>. Indeed, <italic><tp:taxon-name><tp:taxon-name-part taxon-name-part-type="genus" reg="Uvariopsis">Up.</tp:taxon-name-part><tp:taxon-name-part taxon-name-part-type="species" reg="dioica">dioica</tp:taxon-name-part></tp:taxon-name></italic> has free petals whereas <italic><tp:taxon-name><tp:taxon-name-part taxon-name-part-type="genus" reg="Uvariopsis">Up.</tp:taxon-name-part><tp:taxon-name-part taxon-name-part-type="species" reg="pedunculosa">pedunculosa</tp:taxon-name-part></tp:taxon-name></italic> has basally fused petals. Rather, <italic><tp:taxon-name><tp:taxon-name-part taxon-name-part-type="genus" reg="Uvariopsis">Up.</tp:taxon-name-part><tp:taxon-name-part taxon-name-part-type="species" reg="pedunculosa">pedunculosa</tp:taxon-name-part></tp:taxon-name></italic> is morphologically similar to specimens identified as <italic><tp:taxon-name><tp:taxon-name-part taxon-name-part-type="genus" reg="Uvariopsis">Up.</tp:taxon-name-part><tp:taxon-name-part taxon-name-part-type="species" reg="vanderystii">vanderystii</tp:taxon-name-part></tp:taxon-name></italic> Robyns &amp; Ghesq. Thus, in the <tp:taxon-name><tp:taxon-name-part taxon-name-part-type="family">Annonaceae</tp:taxon-name-part></tp:taxon-name> Flora of Cameroon (<xref ref-type="bibr" rid="B47">Couvreur et al. 2022</xref>), we synonymized <italic><tp:taxon-name><tp:taxon-name-part taxon-name-part-type="genus" reg="Uvariopsis">Uvariopsis</tp:taxon-name-part><tp:taxon-name-part taxon-name-part-type="species" reg="vanderystii">vanderystii</tp:taxon-name-part></tp:taxon-name></italic> Robyns &amp; Ghesq. with <italic><tp:taxon-name><tp:taxon-name-part taxon-name-part-type="genus" reg="Uvariopsis">Uvariopsis</tp:taxon-name-part><tp:taxon-name-part taxon-name-part-type="species" reg="pedunculosa">pedunculosa</tp:taxon-name-part></tp:taxon-name></italic> (Diels) Robyns &amp; Ghesq. Phylogenetically, our results show that the holotype of <italic><tp:taxon-name><tp:taxon-name-part taxon-name-part-type="genus" reg="Uvariopsis">Up.</tp:taxon-name-part><tp:taxon-name-part taxon-name-part-type="species" reg="pedunculosa">pedunculosa</tp:taxon-name-part></tp:taxon-name></italic> (Zenker 3868) did not cluster with <italic><tp:taxon-name><tp:taxon-name-part taxon-name-part-type="genus" reg="Uvariopsis">Up.</tp:taxon-name-part><tp:taxon-name-part taxon-name-part-type="species" reg="dioica">dioica</tp:taxon-name-part></tp:taxon-name></italic>, but with the specimens previously identified as <italic><tp:taxon-name><tp:taxon-name-part taxon-name-part-type="genus" reg="Uvariopsis">Up.</tp:taxon-name-part><tp:taxon-name-part taxon-name-part-type="species" reg="vanderystii">vanderystii</tp:taxon-name-part></tp:taxon-name></italic> (e.g. Couvreur 602) (Fig. <xref ref-type="fig" rid="F1">1</xref>, Suppl. materials <xref ref-type="supplementary-material" rid="S1">1</xref>, <xref ref-type="supplementary-material" rid="S2">2</xref>) confirming the synonymisation of the name <italic><tp:taxon-name><tp:taxon-name-part taxon-name-part-type="genus" reg="Uvariopsis">Up.</tp:taxon-name-part><tp:taxon-name-part taxon-name-part-type="species" reg="vanderystii">vanderystii</tp:taxon-name-part></tp:taxon-name></italic> with <italic><tp:taxon-name><tp:taxon-name-part taxon-name-part-type="genus" reg="Uvariopsis">Up.</tp:taxon-name-part><tp:taxon-name-part taxon-name-part-type="species" reg="pedunculosa">pedunculosa</tp:taxon-name-part></tp:taxon-name></italic>.</p><fig id="F78" position="float" orientation="portrait"><object-id xmlns:xlink="http://www.w3.org/1999/xlink" content-type="doi" xlink:type="simple">10.3897/phytokeys.233.103096.figure78</object-id><label>Figure 78.</label><caption><p>Distribution map of <italic><tp:taxon-name><tp:taxon-name-part taxon-name-part-type="genus" reg="Uvariopsis">Uvariopsis</tp:taxon-name-part><tp:taxon-name-part taxon-name-part-type="species" reg="pedunculosa">pedunculosa</tp:taxon-name-part></tp:taxon-name></italic>. Shades of grey represent elevation, from white (sea level) to darker grey (higher elevation). The inset shows the extent of the map over Africa.</p></caption><graphic xmlns:xlink="http://www.w3.org/1999/xlink" xlink:href="phytokeys-233-001_article-103096__-g078.jpg" position="float" orientation="portrait" xlink:type="simple" id="oo_909937.jpg"><uri content-type="original_file" xlink:type="simple">https://binary.pensoft.net/fig/909937</uri></graphic></fig></tp:treatment-sec><tp:treatment-sec sec-type="Preliminary conservation status" id="SECID0EQGAO"><title>Preliminary conservation status.</title><p>This species has already been assessed (as <italic><tp:taxon-name><tp:taxon-name-part taxon-name-part-type="genus" reg="Uvariopsis">Uvariopsis</tp:taxon-name-part><tp:taxon-name-part taxon-name-part-type="species" reg="vanderystii">vanderystii</tp:taxon-name-part></tp:taxon-name></italic>) as Vulnerable VU under criteria B2ab(iii), mainly because of continuing decline in <abbrev xmlns:xlink="http://www.w3.org/1999/xlink" xlink:title="area of occupancy" id="ABBRID0EBHAO" xlink:type="simple">AOO</abbrev> due to the threat of agricultural expansion (<xref ref-type="bibr" rid="B29">Cheek 2014c</xref>). Here, the <abbrev xmlns:xlink="http://www.w3.org/1999/xlink" xlink:title="extent of occurrence" id="ABBRID0EJHAO" xlink:type="simple">EOO</abbrev> of <italic><tp:taxon-name><tp:taxon-name-part taxon-name-part-type="genus" reg="Uvariopsis">Uvariopsis</tp:taxon-name-part><tp:taxon-name-part taxon-name-part-type="species" reg="pedunculosa">pedunculosa</tp:taxon-name-part></tp:taxon-name></italic> is estimated at 463,493 km<sup>2</sup> and its <abbrev xmlns:xlink="http://www.w3.org/1999/xlink" xlink:title="area of occupancy" id="ABBRID0E1HAO" xlink:type="simple">AOO</abbrev> is estimated at 96 km<sup>2</sup>. It occurs in more than 20 locations. Based on <abbrev xmlns:xlink="http://www.w3.org/1999/xlink" xlink:title="area of occupancy" id="ABBRID0EAIAO" xlink:type="simple">AOO</abbrev>, it would qualify for Endangered EN B2b(iii), but do not meet any other subcriteria (a or c). Given the threat mentioned above, we assign a preliminary conservation status of Near Threatened NT.</p></tp:treatment-sec><tp:treatment-sec sec-type="material" id="SECID0EEIAO"><title>Additional specimens examined.</title><p>Cameroon – Littoral • T.L.P. Couvreur 1173 (K, MPU, P, WAG, YA), Mapubi, 30 km before Edea on Yaoundé-Edea road. On forestry road, 5 km direction to Sanaga river; <named-content xmlns:xlink="http://www.w3.org/1999/xlink" content-type="dwc:verbatimCoordinates" xlink:type="simple"><named-content content-type="geo-json" specific-use="{&#34;type&#34;:&#34;Point&#34;,&#34;coordinates&#34;:[10.389439,3.845711]}" id="NCID0ENIAO" xlink:type="simple">3°50'44.56'N, 10°23'21.98'E</named-content></named-content>; alt. 219 m; 28 Feb. 2018 – South Region • G.P. Tchouto Mbatchou 3242 (KRIBI, SCA, WAG), Campo-Ma'an area, Massif des Mamelles, along the path to Mamelles highlands; <named-content xmlns:xlink="http://www.w3.org/1999/xlink" content-type="dwc:verbatimCoordinates" xlink:type="simple"><named-content content-type="geo-json" specific-use="{&#34;type&#34;:&#34;Point&#34;,&#34;coordinates&#34;:[9.949444,2.565833]}" id="NCID0EVIAO" xlink:type="simple">2°33'57'N, 9°56'58'E</named-content></named-content>; alt. 280 m; 23 Apr. 2001 • G.P. Tchouto Mbatchou ELEX15 (WAG), Campo Ma'an area, Mont d' Elephant, Bidou area towards Hevecam, path to the summit; <named-content xmlns:xlink="http://www.w3.org/1999/xlink" content-type="dwc:verbatimCoordinates" xlink:type="simple"><named-content content-type="geo-json" specific-use="{&#34;type&#34;:&#34;Point&#34;,&#34;coordinates&#34;:[10.020000,2.797778]}" id="NCID0E4IAO" xlink:type="simple">2°47'52'N, 10°01'12'E</named-content></named-content>; alt. 180 m; 16 Oct. 2001 • G.P. Tchouto Mbatchou ONOX182 (WAG), Campo Ma'an area, Onoyong, between plots ONO1 and 10; <named-content xmlns:xlink="http://www.w3.org/1999/xlink" content-type="dwc:verbatimCoordinates" xlink:type="simple"><named-content content-type="geo-json" specific-use="{&#34;type&#34;:&#34;Point&#34;,&#34;coordinates&#34;:[10.696944,2.527500]}" id="NCID0EFJAO" xlink:type="simple">2°31'39'N, 10°41'49'E</named-content></named-content>; alt. 360 m; 18 Mar. 2001 • G.P. Tchouto Mbatchou ONOX274 (WAG), Campo Ma'an area, Onoyong, between plots ONO1 and 10; <named-content xmlns:xlink="http://www.w3.org/1999/xlink" content-type="dwc:verbatimCoordinates" xlink:type="simple"><named-content content-type="geo-json" specific-use="{&#34;type&#34;:&#34;Point&#34;,&#34;coordinates&#34;:[10.696944,2.527500]}" id="NCID0ENJAO" xlink:type="simple">2°31'39'N, 10°41'49'E</named-content></named-content>; alt. 360 m; 18 Mar. 2001 – South-West Region • D.W. Thomas 2756 (K, MO), on the southern slope of Mount Cameroon, above Batoke; <named-content xmlns:xlink="http://www.w3.org/1999/xlink" content-type="dwc:verbatimCoordinates" xlink:type="simple"><named-content content-type="geo-json" specific-use="{&#34;type&#34;:&#34;Point&#34;,&#34;coordinates&#34;:[9.100000,4.083333]}" id="NCID0EVJAO" xlink:type="simple">4°05'N, 9°06'E</named-content></named-content>; alt. 500 m; 29 Dec. 1983 • D.W. Thomas 7364 (P), Takamanda Forest Reserve; <named-content xmlns:xlink="http://www.w3.org/1999/xlink" content-type="dwc:verbatimCoordinates" xlink:type="simple"><named-content content-type="geo-json" specific-use="{&#34;type&#34;:&#34;Point&#34;,&#34;coordinates&#34;:[9.433333,6.216667]}" id="NCID0E4JAO" xlink:type="simple">6°13'N, 9°26'E</named-content></named-content>; alt. 500 m; 30 Apr. 1987 • G.K. Gottsberger 170307/11 (ULM, WAG), c. 2 km from Banyang Mbo Research Station; <named-content xmlns:xlink="http://www.w3.org/1999/xlink" content-type="dwc:verbatimCoordinates" xlink:type="simple"><named-content content-type="geo-json" specific-use="{&#34;type&#34;:&#34;Point&#34;,&#34;coordinates&#34;:[9.500000,5.133333]}" id="NCID0EFKAO" xlink:type="simple">5°08'N, 9°30'E</named-content></named-content>; 17 Mar. 2007 • G.W.J. Mildbraed 10745 (B, K), Likomba – Pflanzung, 15–35 km NE von Victoria; <named-content xmlns:xlink="http://www.w3.org/1999/xlink" content-type="dwc:verbatimCoordinates" xlink:type="simple"><named-content content-type="geo-json" specific-use="{&#34;type&#34;:&#34;Point&#34;,&#34;coordinates&#34;:[9.333333,4.100000]}" id="NCID0ENKAO" xlink:type="simple">4°06'N, 9°20'E</named-content></named-content>; alt. 50 m; 03 Dec. 1928 • J.F. Villiers 1427 (P), Massif Ntali, crète sommitale, 30 km SE Mamfé; <named-content xmlns:xlink="http://www.w3.org/1999/xlink" content-type="dwc:verbatimCoordinates" xlink:type="simple"><named-content content-type="geo-json" specific-use="{&#34;type&#34;:&#34;Point&#34;,&#34;coordinates&#34;:[9.490575,5.564914]}" id="NCID0EVKAO" xlink:type="simple">5°33'53.69'N, 9°29'26.07'E</named-content></named-content>; alt. 1100 m; 14 Jun. 1982 • R.G. Letouzey 13849 (MO, P), Crète de Nta Ali, entre cotes 1009 et 1202; 30 km SE Mamfe (feuille IGN 1/200.000 Mamfe); <named-content xmlns:xlink="http://www.w3.org/1999/xlink" content-type="dwc:verbatimCoordinates" xlink:type="simple"><named-content content-type="geo-json" specific-use="{&#34;type&#34;:&#34;Point&#34;,&#34;coordinates&#34;:[9.502725,5.561108]}" id="NCID0E4KAO" xlink:type="simple">5°33'39.99'N, 9°30'09.81'E</named-content></named-content>; alt. 1266 m; 19 Jun. 1975 • T.L.P. Couvreur 1063 (MPU, WAG, YA), on forest trail, north of Ngomboku village; <named-content xmlns:xlink="http://www.w3.org/1999/xlink" content-type="dwc:verbatimCoordinates" xlink:type="simple"><named-content content-type="geo-json" specific-use="{&#34;type&#34;:&#34;Point&#34;,&#34;coordinates&#34;:[9.724647,4.913469]}" id="NCID0EFLAO" xlink:type="simple">4°54'48.49'N, 9°43'28.73'E</named-content></named-content>; alt. 793 m; 06 Apr. 2016 • T.L.P. Couvreur 1066 (MPU, WAG, YA), on forest trail, north of Ngomboku village; <named-content xmlns:xlink="http://www.w3.org/1999/xlink" content-type="dwc:verbatimCoordinates" xlink:type="simple"><named-content content-type="geo-json" specific-use="{&#34;type&#34;:&#34;Point&#34;,&#34;coordinates&#34;:[9.730050,4.910761]}" id="NCID0ENLAO" xlink:type="simple">4°54'38.74'N, 9°43'48.18'E</named-content></named-content>; alt. 815 m; 06 Apr. 2016 • T.L.P. Couvreur 517 (MPU, YA); Fako, on trail trough palm oil plantation, 3 km before lava flow and Seme Beach hotel when coming from Limbe; <named-content xmlns:xlink="http://www.w3.org/1999/xlink" content-type="dwc:verbatimCoordinates" xlink:type="simple"><named-content content-type="geo-json" specific-use="{&#34;type&#34;:&#34;Point&#34;,&#34;coordinates&#34;:[9.085178,4.074611]}" id="NCID0EVLAO" xlink:type="simple">4°04'28.6'N, 9°05'06.64'E</named-content></named-content>; alt. 479 m; 18 Oct. 2013 – Unknown major area • W.G. Gosline 244 (K, MO, P, WAG, YA), Kupe-Muanenguba Division, Ajang saprophyte plot; <named-content xmlns:xlink="http://www.w3.org/1999/xlink" content-type="dwc:verbatimCoordinates" xlink:type="simple"><named-content content-type="geo-json" specific-use="{&#34;type&#34;:&#34;Point&#34;,&#34;coordinates&#34;:[9.683333,4.766667]}" id="NCID0E4LAO" xlink:type="simple">4°46'N, 9°41'E</named-content></named-content>; alt. 950 m; 01 Dec. 1999. Equatorial Guinea – Centro Sur • B. Senterre 2989 (BRLU), SO du Parc National de Monte Alén, 2 km au NE du site de traversée du rio Uolo pour aller aux cataractas; <named-content xmlns:xlink="http://www.w3.org/1999/xlink" content-type="dwc:verbatimCoordinates" xlink:type="simple"><named-content content-type="geo-json" specific-use="{&#34;type&#34;:&#34;Point&#34;,&#34;coordinates&#34;:[10.092489,1.609339]}" id="NCID0EFMAO" xlink:type="simple">1°36'33.62'N, 10°05'32.96'E</named-content></named-content>; alt. 750 m; 23 Jun. 2002. Gabon – Estuaire • T.L.P. Couvreur 602 (MPU, YA), Crystal Mountains, on trail behind the dam at Tchimbélé; <named-content xmlns:xlink="http://www.w3.org/1999/xlink" content-type="dwc:verbatimCoordinates" xlink:type="simple"><named-content content-type="geo-json" specific-use="{&#34;type&#34;:&#34;Point&#34;,&#34;coordinates&#34;:[10.411461,0.617342]}" id="NCID0ENMAO" xlink:type="simple">0°37'02.43'N, 10°24'41.26'E</named-content></named-content>; alt. 617 m; 16 Nov. 2013 • T.L.P. Couvreur 607 (MPU, YA), Crystal Mountains, on trail befind tunnel leading under dam; <named-content xmlns:xlink="http://www.w3.org/1999/xlink" content-type="dwc:verbatimCoordinates" xlink:type="simple"><named-content content-type="geo-json" specific-use="{&#34;type&#34;:&#34;Point&#34;,&#34;coordinates&#34;:[10.403044,0.613233]}" id="NCID0EVMAO" xlink:type="simple">0°36'47.64'N, 10°24'10.96'E</named-content></named-content>; alt. 492 m; 16 Nov. 2013 – Nyanga • J.L.C.H. van Valkenburg 2940 (BR, LBV, WAG), Moukalaba Doudou, national park, south of the road to Kachimba; <named-content xmlns:xlink="http://www.w3.org/1999/xlink" content-type="dwc:verbatimCoordinates" xlink:type="simple"><named-content content-type="geo-json" specific-use="{&#34;type&#34;:&#34;Point&#34;,&#34;coordinates&#34;:[10.451667,-2.693333]}" id="NCID0E4MAO" xlink:type="simple">2°41'36'S, 10°27'06'E</named-content></named-content>; alt. 500 m; 22 Feb. 2004 – Ogooué-Ivindo • E. Bidault 2300 (BR, BRLU, LBV, MO, MO, P, WAG), concession forestière Rougier-Ivindo; <named-content xmlns:xlink="http://www.w3.org/1999/xlink" content-type="dwc:verbatimCoordinates" xlink:type="simple"><named-content content-type="geo-json" specific-use="{&#34;type&#34;:&#34;Point&#34;,&#34;coordinates&#34;:[12.351750,0.106639]}" id="NCID0EFNAO" xlink:type="simple">0°06'23.9'N, 12°21'06.3'E</named-content></named-content>; alt. 380 m; 29 Oct. 2015 • M.S.M. Sosef 2241 (BR, K, LBV, MO, WAG), c. 30 km down the Ivindo River from the IRET Research Station, SW of Makokou; <named-content xmlns:xlink="http://www.w3.org/1999/xlink" content-type="dwc:verbatimCoordinates" xlink:type="simple"><named-content content-type="geo-json" specific-use="{&#34;type&#34;:&#34;Point&#34;,&#34;coordinates&#34;:[12.645000,0.358333]}" id="NCID0ENNAO" xlink:type="simple">0°21'30'N, 12°38'42'E</named-content></named-content>; alt. 350 m; 07 Nov. 2005 – Ogooué-Lolo • G.M.P.C. Le Testu 8525 (P), region de Lastoursville, Lastoursville; <named-content xmlns:xlink="http://www.w3.org/1999/xlink" content-type="dwc:verbatimCoordinates" xlink:type="simple"><named-content content-type="geo-json" specific-use="{&#34;type&#34;:&#34;Point&#34;,&#34;coordinates&#34;:[12.700000,0.833333]}" id="NCID0EVNAO" xlink:type="simple">0°50'N, 12°42'E</named-content></named-content>; 18 Nov. 1930 – Woleu-Ntem • J.M. Reitsma 2554 (LBV, MO, WAG), Inventory Oveng; primary rain forest, ca 25 km WSW of Mintsic; <named-content xmlns:xlink="http://www.w3.org/1999/xlink" content-type="dwc:verbatimCoordinates" xlink:type="simple"><named-content content-type="geo-json" specific-use="{&#34;type&#34;:&#34;Point&#34;,&#34;coordinates&#34;:[11.366667,0.733333]}" id="NCID0E4NAO" xlink:type="simple">0°44'N, 11°22'E</named-content></named-content>; 08 Nov. 1986 • J.M. Reitsma 891 (LBV, MO, WAG), chantier Rougier-Océan, Oveng; <named-content xmlns:xlink="http://www.w3.org/1999/xlink" content-type="dwc:verbatimCoordinates" xlink:type="simple"><named-content content-type="geo-json" specific-use="{&#34;type&#34;:&#34;Point&#34;,&#34;coordinates&#34;:[11.366667,0.666667]}" id="NCID0EFOAO" xlink:type="simple">0°40'N, 11°22'E</named-content></named-content>; alt. 760 m; 08 May. 1985 • T.L.P. Couvreur 594 (MPU, YA), 40 km from Sam, on raod main road to Medouneu; <named-content xmlns:xlink="http://www.w3.org/1999/xlink" content-type="dwc:verbatimCoordinates" xlink:type="simple"><named-content content-type="geo-json" specific-use="{&#34;type&#34;:&#34;Point&#34;,&#34;coordinates&#34;:[10.348164,0.704117]}" id="NCID0ENOAO" xlink:type="simple">0°42'14.82'N, 10°20'53.39'E</named-content></named-content>; alt. 589 m; 14 Nov. 2013 • T.L.P. Couvreur 878 (LBV, WAG, YA), on road from Mitzic to Lalara (N2), just after the bridge over the Lara, c.500 m in forest; <named-content xmlns:xlink="http://www.w3.org/1999/xlink" content-type="dwc:verbatimCoordinates" xlink:type="simple"><named-content content-type="geo-json" specific-use="{&#34;type&#34;:&#34;Point&#34;,&#34;coordinates&#34;:[11.486667,0.604350]}" id="NCID0EVOAO" xlink:type="simple">0°36'15.66'N, 11°29'12'E</named-content></named-content>; alt. 574 m; 15 Nov. 2015 • T.L.P. Couvreur 885 (LBV, WAG, YA), c.15 km south of Mitzic (N2), in Foreex logging conssession, 5 km after the bridge after the main base camp (Saint Germain, c.25 km from road N2), on abandoned logging road left to the main road; <named-content xmlns:xlink="http://www.w3.org/1999/xlink" content-type="dwc:verbatimCoordinates" xlink:type="simple"><named-content content-type="geo-json" specific-use="{&#34;type&#34;:&#34;Point&#34;,&#34;coordinates&#34;:[11.680636,0.697594]}" id="NCID0E4OAO" xlink:type="simple">0°41'51.34'N, 11°40'50.29'E</named-content></named-content>; alt. 531 m; 16 Nov. 2015.</p></tp:treatment-sec><tp:treatment-sec><!--Section generated to contain objects referenced in tp:taxon-treatment.--><fig id="F80" position="float" orientation="portrait"><object-id xmlns:xlink="http://www.w3.org/1999/xlink" content-type="doi" xlink:type="simple">10.3897/phytokeys.233.103096.figure80</object-id><label>Figure 80.</label><caption><p><tp:taxon-name><tp:taxon-name-part taxon-name-part-type="genus" reg="Uvariopsis">Uvariopsis</tp:taxon-name-part><tp:taxon-name-part taxon-name-part-type="species" reg="solheidii">solheidii</tp:taxon-name-part><tp:taxon-name-part taxon-name-part-type="basionym-authority">(De Wild.)</tp:taxon-name-part><tp:taxon-name-part taxon-name-part-type="authority">Robyns &amp; Ghesq. –</tp:taxon-name-part><tp:taxon-name-part taxon-name-part-type="infraspecific-rank">var.</tp:taxon-name-part><tp:taxon-name-part taxon-name-part-type="variety" reg="solheidii">solheidii</tp:taxon-name-part></tp:taxon-name><bold>A</bold> male inflorescence <bold>B</bold> female flower, one petal removed, side view <bold>C</bold> petal of female flower, inner view <bold>D</bold> carpel, side and front views, detail of ovules <bold>E</bold> male flower, one petal removed, side view <bold>F</bold> petal of male flower, inner view <bold>G</bold> stamen, front and side views – var. <tp:taxon-name><tp:taxon-name-part taxon-name-part-type="genus" reg="Uvariodendron"/><tp:taxon-name-part taxon-name-part-type="species" reg="fuscum"/><tp:taxon-name-part taxon-name-part-type="variety" reg="letestui">letestui</tp:taxon-name-part></tp:taxon-name> (Pellegr.) Dagallier &amp; Couvreur <bold>H</bold> flower bud <bold>I</bold> petal of female flower, inner view <bold>J</bold> female flower, all four petals removed, side view <bold>K</bold> carpel, front view and detail of ovules <bold>L</bold> male flower, one petal removed, side view <bold>M</bold> stamen, front view <bold>N</bold> fruit <bold>O</bold> longitudinal section of <bold>A</bold> monocarp <italic><tp:taxon-name><tp:taxon-name-part taxon-name-part-type="genus" reg="Uvariopsis">Uvariopsis</tp:taxon-name-part><tp:taxon-name-part taxon-name-part-type="species" reg="pedunculosa">pedunculosa</tp:taxon-name-part></tp:taxon-name></italic> (Diels) Robyns &amp; Ghesq <bold>P</bold> female inflorescence <bold>Q</bold> female flower, one petal removed, side view <bold>R</bold> petal of female flower, inner view <bold>S</bold> carpel, side view and detail of ovules. <bold>A</bold> from Tisserant 2422 <bold>B–G</bold> from Tisserant 804 <bold>H–M</bold> from Hallé 3060 <bold>N, O</bold> from Hallé 2975 <bold>P–S</bold> from Le Testu 8525. Drawings by Hélène Lamourdedieu, from <xref ref-type="bibr" rid="B117">Le Thomas (1969</xref>; pl. 54, p. 299), Publications Scientifiques du Muséum national d’Histoire naturelle, Paris.</p></caption><graphic xmlns:xlink="http://www.w3.org/1999/xlink" xlink:href="phytokeys-233-001_article-103096__-g080.jpg" position="float" orientation="portrait" xlink:type="simple" id="oo_909939.jpg"><uri content-type="original_file" xlink:type="simple">https://binary.pensoft.net/fig/909939</uri></graphic></fig><fig id="F1" position="float" orientation="portrait"><object-id xmlns:xlink="http://www.w3.org/1999/xlink" content-type="doi" xlink:type="simple">10.3897/phytokeys.233.103096.figure1</object-id><label>Figure 1.</label><caption><p>Phylogenetic trees of the Monodoreae inferred with ASTRAL, based on 334 nuclear genes trees. The branch support is given as local posterior probability (<abbrev xmlns:xlink="http://www.w3.org/1999/xlink" xlink:title="local posterior probabilities" id="ABBRID0EW3AG" xlink:type="simple">LPP</abbrev>) in three shades of greys. For the details on the specimens see Suppl. material <xref ref-type="supplementary-material" rid="S3">3</xref>. Insets: flowers of <bold>A</bold><italic><tp:taxon-name><tp:taxon-name-part taxon-name-part-type="genus" reg="Ophrypetalum">Ophrypetalum</tp:taxon-name-part><tp:taxon-name-part taxon-name-part-type="species" reg="odoratum">odoratum</tp:taxon-name-part></tp:taxon-name></italic> (Couvreur 82) <bold>B</bold><italic><tp:taxon-name><tp:taxon-name-part taxon-name-part-type="genus" reg="Sanrafaelia">Sanrafaelia</tp:taxon-name-part><tp:taxon-name-part taxon-name-part-type="species" reg="ruffonammari">ruffonammari</tp:taxon-name-part></tp:taxon-name></italic> (Dagallier 31) <bold>C</bold><italic><tp:taxon-name><tp:taxon-name-part taxon-name-part-type="genus" reg="Asteranthe">Asteranthe</tp:taxon-name-part><tp:taxon-name-part taxon-name-part-type="species" reg="asterias">asterias</tp:taxon-name-part></tp:taxon-name></italic> (Dagallier 10) <bold>D</bold><italic><tp:taxon-name><tp:taxon-name-part taxon-name-part-type="genus" reg="Hexalobus">Hexalobus</tp:taxon-name-part><tp:taxon-name-part taxon-name-part-type="species" reg="crispiflorus">crispiflorus</tp:taxon-name-part></tp:taxon-name></italic> (no specimen associated) <bold>E</bold><italic><tp:taxon-name><tp:taxon-name-part taxon-name-part-type="genus" reg="Uvariastrum">Uvariastrum</tp:taxon-name-part><tp:taxon-name-part taxon-name-part-type="species" reg="zenkeri">zenkeri</tp:taxon-name-part></tp:taxon-name></italic> (no specimen associated) <bold>F</bold><italic><tp:taxon-name><tp:taxon-name-part taxon-name-part-type="genus" reg="Isolona">Isolona</tp:taxon-name-part><tp:taxon-name-part taxon-name-part-type="species" reg="hexaloba">hexaloba</tp:taxon-name-part></tp:taxon-name></italic> (no specimen associated) <bold>G</bold><italic><tp:taxon-name><tp:taxon-name-part taxon-name-part-type="genus" reg="Isolona">I.</tp:taxon-name-part><tp:taxon-name-part taxon-name-part-type="species" reg="cauliflora">cauliflora</tp:taxon-name-part></tp:taxon-name></italic> (Dagallier 44) <bold>H</bold><italic><tp:taxon-name><tp:taxon-name-part taxon-name-part-type="genus" reg="Monodora">Monodora</tp:taxon-name-part><tp:taxon-name-part taxon-name-part-type="species" reg="grandidieri">grandidieri</tp:taxon-name-part></tp:taxon-name></italic> (Dagallier 26) <bold>I</bold><italic><tp:taxon-name><tp:taxon-name-part taxon-name-part-type="genus" reg="Monodora">M.</tp:taxon-name-part><tp:taxon-name-part taxon-name-part-type="species" reg="myristica">myristica</tp:taxon-name-part></tp:taxon-name></italic> (living specimen at NY conservatory) <bold>J</bold><italic><tp:taxon-name><tp:taxon-name-part taxon-name-part-type="genus" reg="Monodora">M.</tp:taxon-name-part><tp:taxon-name-part taxon-name-part-type="species" reg="tenuifolia">tenuifolia</tp:taxon-name-part></tp:taxon-name></italic> (Couvreur 1019) <bold>K</bold><italic><tp:taxon-name><tp:taxon-name-part taxon-name-part-type="genus" reg="Mischogyne">Mischogyne</tp:taxon-name-part><tp:taxon-name-part taxon-name-part-type="species" reg="elliotana">elliotana</tp:taxon-name-part></tp:taxon-name></italic> (no specimen associated) <bold>L</bold><italic><tp:taxon-name><tp:taxon-name-part taxon-name-part-type="genus" reg="Uvariodendron">Uvariodendron</tp:taxon-name-part><tp:taxon-name-part taxon-name-part-type="species" reg="gorgonis">gorgonis</tp:taxon-name-part></tp:taxon-name></italic> (Dagallier 38) <bold>M</bold><italic><tp:taxon-name><tp:taxon-name-part taxon-name-part-type="genus" reg="Uvariodendron">Ud.</tp:taxon-name-part><tp:taxon-name-part taxon-name-part-type="species" reg="molundense">molundense</tp:taxon-name-part></tp:taxon-name></italic> (Bidault 2222) <bold>N</bold><italic><tp:taxon-name><tp:taxon-name-part taxon-name-part-type="genus" reg="Uvariodendron">Ud.</tp:taxon-name-part><tp:taxon-name-part taxon-name-part-type="species" reg="connivens">connivens</tp:taxon-name-part></tp:taxon-name></italic> (Couvreur 1016) <bold>O</bold><tp:taxon-name><tp:taxon-name-part taxon-name-part-type="genus" reg="Uvariodendron">Ud.</tp:taxon-name-part><tp:taxon-name-part taxon-name-part-type="infraspecific-rank">var.</tp:taxon-name-part><tp:taxon-name-part taxon-name-part-type="variety" reg="fuscum">fuscum</tp:taxon-name-part></tp:taxon-name> (Couvreur 990) <bold>P</bold><italic><tp:taxon-name><tp:taxon-name-part taxon-name-part-type="genus" reg="Uvariopsis">Uvariopsis</tp:taxon-name-part><tp:taxon-name-part taxon-name-part-type="species" reg="congensis">congensis</tp:taxon-name-part></tp:taxon-name></italic> (Lachenaud 1384) <bold>Q</bold><italic><tp:taxon-name><tp:taxon-name-part taxon-name-part-type="genus" reg="Uvariopsis">Up.</tp:taxon-name-part><tp:taxon-name-part taxon-name-part-type="species" reg="lovettiana">lovettiana</tp:taxon-name-part></tp:taxon-name></italic> (Couvreur 97b) <bold>R</bold><italic><tp:taxon-name><tp:taxon-name-part taxon-name-part-type="genus" reg="Uvariopsis">Up.</tp:taxon-name-part><tp:taxon-name-part taxon-name-part-type="species" reg="bakeriana">bakeriana</tp:taxon-name-part></tp:taxon-name></italic> (Couvreur 1000) <bold>S</bold><italic><tp:taxon-name><tp:taxon-name-part taxon-name-part-type="genus" reg="Uvariopsis">Up.</tp:taxon-name-part><tp:taxon-name-part taxon-name-part-type="species" reg="submontana">submontana</tp:taxon-name-part></tp:taxon-name></italic> (Couvreur 627) <bold>T</bold><italic><tp:taxon-name><tp:taxon-name-part taxon-name-part-type="genus" reg="Uvariopsis">Up.</tp:taxon-name-part><tp:taxon-name-part taxon-name-part-type="species" reg="pedunculosa">pedunculosa</tp:taxon-name-part></tp:taxon-name></italic> (Couvreur 878). Photos CC BY-NC 4.0 <bold>A, D–F, J, N, O, Q–T</bold> Thomas Couvreur <bold>B, C, G–I, L</bold> Léo-Paul Dagallier <bold>K</bold> Carel Jongkind <bold>M</bold> Ehoarn Bidault <bold>P</bold> Olivier Lachenaud.</p></caption><graphic xmlns:xlink="http://www.w3.org/1999/xlink" xlink:href="phytokeys-233-001_article-103096__-g001.jpg" position="float" orientation="portrait" xlink:type="simple" id="oo_909860.jpg"><uri content-type="original_file" xlink:type="simple">https://binary.pensoft.net/fig/909860</uri></graphic></fig><supplementary-material xmlns:xlink="http://www.w3.org/1999/xlink" id="S3" position="float" orientation="portrait" xlink:type="simple"><object-id content-type="doi" xlink:type="simple">10.3897/phytokeys.233.103096.suppl3</object-id><object-id content-type="zenodo_dep_id" xlink:type="simple">8373544</object-id><label>Supplementary material 3</label><caption><p>Details of the vouchers used in this study.</p></caption><statement content-type="dataType"><label>Data type</label><p>ods</p></statement><media xlink:href="phytokeys-233-001_article-103096__-s003.ods" mimetype="application" mime-subtype="oleobject" position="float" orientation="portrait" xlink:type="simple" id="oo_909951.ods"><uri content-type="original_file" xlink:type="simple">https://binary.pensoft.net/file/909951</uri></media><permissions><license xlink:type="simple"><license-p>This dataset is made available under the Open Database License (http://opendatacommons.org/licenses/odbl/1.0/). The Open Database License (ODbL) is a license agreement intended to allow users to freely share, modify, and use this Dataset while maintaining this same freedom for others, provided that the original source and author(s) are credited.</license-p></license></permissions><attrib specific-use="authors">Léo-Paul M. J. Dagallier, Frank M. Mbago, Marie Couderc, Myriam Gaudeul, Aurélie Grall, Caroline Loup, Jan J. Wieringa, Bonaventure Sonké, Thomas L. P. Couvreur</attrib></supplementary-material><supplementary-material xmlns:xlink="http://www.w3.org/1999/xlink" id="S1" position="float" orientation="portrait" xlink:type="simple"><object-id content-type="doi" xlink:type="simple">10.3897/phytokeys.233.103096.suppl1</object-id><object-id content-type="zenodo_dep_id" xlink:type="simple">8373538</object-id><label>Supplementary material 1</label><caption><p>Phylogenetic tree of the Monodoreae inferred with ASTRAL, based on 334 nuclear genes trees</p></caption><statement content-type="dataType"><label>Data type</label><p>pdf</p></statement><statement content-type="notes"><label>Explanation note</label><p>The branch support is given as pie charts of the quartet support (<abbrev xlink:title="quartet support" id="ABBRID0EY3KO" xlink:type="simple">QS</abbrev>) such as the black proportion represents the percentage of quartets in the gene trees agreeing with the branch in the species tree. The light blue box encloses the Monodoreae tribe. The name of the specimens is composed of a unique identifier, followed by the species (or variety/subsepecies) name, followed by the 3 first letters of the name of the collector and the collection number. For the details on the specimens see Suppl. material <xref ref-type="supplementary-material" rid="S3">3</xref>.</p></statement><media xlink:href="phytokeys-233-001_article-103096__-s001.pdf" mimetype="application" mime-subtype="pdf" position="float" orientation="portrait" xlink:type="simple" id="oo_909949.pdf"><uri content-type="original_file" xlink:type="simple">https://binary.pensoft.net/file/909949</uri></media><permissions><license xlink:type="simple"><license-p>This dataset is made available under the Open Database License (http://opendatacommons.org/licenses/odbl/1.0/). The Open Database License (ODbL) is a license agreement intended to allow users to freely share, modify, and use this Dataset while maintaining this same freedom for others, provided that the original source and author(s) are credited.</license-p></license></permissions><attrib specific-use="authors">Léo-Paul M. J. Dagallier, Frank M. Mbago, Marie Couderc, Myriam Gaudeul, Aurélie Grall, Caroline Loup, Jan J. Wieringa, Bonaventure Sonké, Thomas L. P. Couvreur</attrib></supplementary-material><supplementary-material xmlns:xlink="http://www.w3.org/1999/xlink" id="S2" position="float" orientation="portrait" xlink:type="simple"><object-id content-type="doi" xlink:type="simple">10.3897/phytokeys.233.103096.suppl2</object-id><object-id content-type="zenodo_dep_id" xlink:type="simple">8373542</object-id><label>Supplementary material 2</label><caption><p>RAxML maximum likelihood tree of the Monodoreae, based on a concatenated supermatrix of 334 nuclear genes. Bootstrap support values (in %) are given at the nodes</p></caption><statement content-type="dataType"><label>Data type</label><p>pdf</p></statement><statement content-type="notes"><label>Explanation note</label><p>The light blue box encloses the Monodoreae tribe. The name of the specimens is composed of a unique identifier, followed by the species (or variety/subsepecies) name, followed by the 3 first letters of the name of the collector and the collection number. The identification of the specimens follow the taxonomic changes treated in this study. For the details on the specimens see Suppl. material <xref ref-type="supplementary-material" rid="S3">3</xref>.</p></statement><media xlink:href="phytokeys-233-001_article-103096__-s002.pdf" mimetype="application" mime-subtype="pdf" position="float" orientation="portrait" xlink:type="simple" id="oo_909950.pdf"><uri content-type="original_file" xlink:type="simple">https://binary.pensoft.net/file/909950</uri></media><permissions><license xlink:type="simple"><license-p>This dataset is made available under the Open Database License (http://opendatacommons.org/licenses/odbl/1.0/). The Open Database License (ODbL) is a license agreement intended to allow users to freely share, modify, and use this Dataset while maintaining this same freedom for others, provided that the original source and author(s) are credited.</license-p></license></permissions><attrib specific-use="authors">Léo-Paul M. J. Dagallier, Frank M. Mbago, Marie Couderc, Myriam Gaudeul, Aurélie Grall, Caroline Loup, Jan J. Wieringa, Bonaventure Sonké, Thomas L. P. Couvreur</attrib></supplementary-material></tp:treatment-sec><ref-list><ref id="B117"><mixed-citation xmlns:xlink="http://www.w3.org/1999/xlink" xlink:type="simple"><person-group><name name-style="western"><surname>Le Thomas</surname><given-names>A</given-names></name></person-group> (<year>1969</year>) <source>Flore du Gabon 16 – Annonacées.</source><publisher-name>Muséum National d’Histoire Naturelle</publisher-name>, <publisher-loc>Paris</publisher-loc>, <size units="page">371 pp</size>.</mixed-citation></ref><ref id="B109"><mixed-citation xmlns:xlink="http://www.w3.org/1999/xlink" xlink:type="simple"><person-group><name name-style="western"><surname>Keay</surname><given-names>RWJ</given-names></name></person-group> (<year>1952</year>) <article-title>Revision of the “Flora of West Tropical Africa”: I.</article-title><source>Kew Bulletin</source><volume>7</volume>(<issue>2</issue>): <fpage>149</fpage>–<lpage>165</lpage>. <ext-link xlink:href="10.2307/4109256" ext-link-type="doi" xlink:type="simple">https://doi.org/10.2307/4109256</ext-link></mixed-citation></ref><ref id="B47"><mixed-citation xmlns:xlink="http://www.w3.org/1999/xlink" xlink:type="simple"><person-group><name name-style="western"><surname>Couvreur</surname><given-names>TLP</given-names></name><name name-style="western"><surname>Dagallier</surname><given-names>L-PMJ</given-names></name><name name-style="western"><surname>Crozier</surname><given-names>F</given-names></name><name name-style="western"><surname>Ghogue</surname><given-names>J-P</given-names></name><name name-style="western"><surname>Hoekstra</surname><given-names>PH</given-names></name><name name-style="western"><surname>Kamdem</surname><given-names>NG</given-names></name><name name-style="western"><surname>Johnson</surname><given-names>DM</given-names></name><name name-style="western"><surname>Murray</surname><given-names>NA</given-names></name><name name-style="western"><surname>Sonké</surname><given-names>B</given-names></name></person-group> (<year>2022</year>) <article-title>Flora of Cameroon – <tp:taxon-name><tp:taxon-name-part taxon-name-part-type="family">Annonaceae</tp:taxon-name-part></tp:taxon-name> (Vol. 45).</article-title><source>PhytoKeys</source><volume>207</volume>: <fpage>1</fpage>–<lpage>532</lpage>. <ext-link xlink:href="10.3897/phytokeys.207.61432" ext-link-type="doi" xlink:type="simple">https://doi.org/10.3897/phytokeys.207.61432</ext-link></mixed-citation></ref><ref id="B29"><mixed-citation xmlns:xlink="http://www.w3.org/1999/xlink" xlink:type="simple"><person-group><name name-style="western"><surname>Cheek</surname><given-names>M</given-names></name></person-group> (<year>2014c</year>) <italic><tp:taxon-name><tp:taxon-name-part taxon-name-part-type="genus">Uvariopsis</tp:taxon-name-part><tp:taxon-name-part taxon-name-part-type="species">vanderystii</tp:taxon-name-part></tp:taxon-name></italic>. The IUCN Red List of Threatened Species 2014: e.T45422A3001751. <ext-link xlink:href="10.2305/IUCN.UK.2014-3.RLTS.T45422A3001751.en" ext-link-type="doi" xlink:type="simple">https://doi.org/10.2305/IUCN.UK.2014-3.RLTS.T45422A3001751.en</ext-link></mixed-citation></ref></ref-list></tp:taxon-treatment>
