# Supplementary material for: ﻿Phylogenomic inference of the African tribe Monodoreae (Annonaceae) and taxonomic revision of Dennettia, Uvariodendron and Uvariopsis
Source: PhytoKeys. 2023 Sep 22;233:1–200. doi: 10.3897/phytokeys.233.103096 (PMC10552675; doi:10.3897/phytokeys.233.103096)
Supplement: XML Treatment for Uvariopsis solheidii [file phytokeys.233.103096-treatment44.xml]

<!DOCTYPE tp:taxon-treatment
  PUBLIC "-//TaxonX//DTD Taxonomic Treatment Publishing DTD v0 20100105//EN" "tax-treatment-NSO.dtd">
<tp:taxon-treatment xmlns:tp="http://www.plazi.org/taxpub"><tp:treatment-meta><kwd-group><label>Taxon classification</label><kwd>
                <named-content content-type="kingdom">Plantae</named-content>
              </kwd><kwd>
                <named-content content-type="order">Magnoliales</named-content>
              </kwd><kwd>
                <named-content content-type="family">Annonaceae</named-content>
              </kwd></kwd-group><mixed-citation publication-type="journal"><person-group><name><surname>Dagallier</surname><given-names>Léo-Paul M. J.</given-names></name><name><surname>Mbago</surname><given-names>Frank M.</given-names></name><name><surname>Couderc</surname><given-names>Marie</given-names></name><name><surname>Gaudeul</surname><given-names>Myriam</given-names></name><name><surname>Grall</surname><given-names>Aurélie</given-names></name><name><surname>Loup</surname><given-names>Caroline</given-names></name><name><surname>Wieringa</surname><given-names>Jan J.</given-names></name><name><surname>Sonké</surname><given-names>Bonaventure</given-names></name><name><surname>Couvreur</surname><given-names>Thomas L. P.</given-names></name></person-group><article-title>﻿Phylogenomic inference of the African tribe Monodoreae (<tp:taxon-name><tp:taxon-name-part taxon-name-part-type="family">Annonaceae</tp:taxon-name-part></tp:taxon-name>) and taxonomic revision of <italic><tp:taxon-name><tp:taxon-name-part taxon-name-part-type="genus" reg="Dennettia">Dennettia</tp:taxon-name-part></tp:taxon-name></italic>, <italic><tp:taxon-name><tp:taxon-name-part taxon-name-part-type="genus" reg="Uvariodendron">Uvariodendron</tp:taxon-name-part></tp:taxon-name></italic> and <italic><tp:taxon-name><tp:taxon-name-part taxon-name-part-type="genus" reg="Uvariopsis">Uvariopsis</tp:taxon-name-part></tp:taxon-name></italic></article-title><source>PhytoKeys</source><day>22</day><month>09</month><year>2023</year><volume>233</volume><fpage>1</fpage><lpage>200</lpage><pub-id pub-id-type="doi">10.3897/phytokeys.233.103096</pub-id></mixed-citation></tp:treatment-meta><tp:nomenclature><label>﻿</label><tp:taxon-name>
              <tp:taxon-name-part taxon-name-part-type="genus" reg="Uvariopsis">Uvariopsis</tp:taxon-name-part>
              <tp:taxon-name-part taxon-name-part-type="species" reg="solheidii">solheidii</tp:taxon-name-part>
            </tp:taxon-name><tp:taxon-authority>(De Wild.) Robyns &amp; Ghesq., Ann. Soc. Sci. Bruxelles, Ser. B liii. 321 (1933)</tp:taxon-authority><xref ref-type="fig" rid="F79">Figs 79</xref><xref ref-type="fig" rid="F80">, 80A–O</xref><xref ref-type="fig" rid="F81">, 81</xref><tp:nomenclature-citation-list><tp:nomenclature-citation><tp:taxon-name>
                  <tp:taxon-name-part taxon-name-part-type="status">≡</tp:taxon-name-part>
                  <tp:taxon-name-part taxon-name-part-type="genus" reg="Tetrastemma">Tetrastemma</tp:taxon-name-part>
                  <tp:taxon-name-part taxon-name-part-type="species" reg="solheidii">solheidii</tp:taxon-name-part>
                </tp:taxon-name><comment> De Wild., Ann. Mus. Congo Belge, Bot. sér. 5, 3(1): 85 (1909). Type. Democratic Republic of the Congo – Orientale • A.F. Solheid 96 (holotype: BR! (BR0000008824240)); Banalia, Env. de Yambuya; <named-content xmlns:xlink="http://www.w3.org/1999/xlink" content-type="dwc:verbatimCoordinates" xlink:type="simple"><named-content content-type="geo-json" specific-use="{&#34;type&#34;:&#34;Point&#34;,&#34;coordinates&#34;:[24.550000,1.266667]}" id="NCID0EHRAO" xlink:type="simple">1°16'N, 24°33'E</named-content></named-content>; 1906. </comment></tp:nomenclature-citation><tp:nomenclature-citation><tp:taxon-name>
                  <tp:taxon-name-part taxon-name-part-type="status">=</tp:taxon-name-part>
                  <tp:taxon-name-part taxon-name-part-type="genus" reg="Uvariopsis">Uvariopsis</tp:taxon-name-part>
                  <tp:taxon-name-part taxon-name-part-type="species" reg="batesii">batesii</tp:taxon-name-part>
                </tp:taxon-name><comment> Robyns &amp; Ghesq., Ann. Soc. Sci. Bruxelles, Ser. B liii. 320 (1933). Type. Cameroon – South Region • G.L. Bates 1367 (holotype: BM! (BM000554077)), Bitye; <named-content xmlns:xlink="http://www.w3.org/1999/xlink" content-type="dwc:verbatimCoordinates" xlink:type="simple"><named-content content-type="geo-json" specific-use="{&#34;type&#34;:&#34;Point&#34;,&#34;coordinates&#34;:[12.351161,3.011514]}" id="NCID0E6RAO" xlink:type="simple">3°00'41.45“N, 12°21'04.18"E</named-content></named-content>; 1919. </comment></tp:nomenclature-citation><tp:nomenclature-citation><tp:taxon-name>
                  <tp:taxon-name-part taxon-name-part-type="status">=</tp:taxon-name-part>
                  <tp:taxon-name-part taxon-name-part-type="genus" reg="Uvariopsis">Uvariopsis</tp:taxon-name-part>
                  <tp:taxon-name-part taxon-name-part-type="species" reg="letestui">letestui</tp:taxon-name-part>
                </tp:taxon-name><comment> Pellegr.; syn. nov. concerning <tp:taxon-name><tp:taxon-name-part taxon-name-part-type="genus" reg="Uvariopsis">Uvariopsis</tp:taxon-name-part><tp:taxon-name-part taxon-name-part-type="species" reg="letestui">letestui</tp:taxon-name-part><tp:taxon-name-part taxon-name-part-type="infraspecific-rank">var</tp:taxon-name-part><tp:taxon-name-part taxon-name-part-type="variety" reg="letestui">letestui</tp:taxon-name-part></tp:taxon-name> (see details under this variety). </comment></tp:nomenclature-citation></tp:nomenclature-citation-list></tp:nomenclature><tp:treatment-sec sec-type="description" id="SECID0EETAO"><title>Description.</title><p>Shrub to tree 1.5–8 m tall, D.B.H 2–6 cm; young branches tomentose to shortly tomentose, old branches glabrous. Petiole 2–5 mm long, 1.5–3 mm wide, tomentose to glabrous. Leaf lamina 131–260 (285) mm long, 40–93 mm wide, length:width ratio 2.1–3.9, elliptic to obovate, coriaceous, base acute to rounded to subcordate, apex attenuate to narrowly acuminate, acumen 4–20 mm long, surface above glabrous, surface below glabrous; midrib impressed above, raised below, glabrous above, tomentose to glabrous below; secondary veins 7–13 pairs, brochidodromous to weakly brochidodromous, impressed above, raised below; tertiary veins reticulate. Flowers unisexual, male and female flowers dimorphic, on same individuals (plant monoecious, but individuals with only pistillate flowers were also reported; e.g. Le Testu 8458). Flower buds long ovoid to conical. Male inflorescences borne on small thickenings of the trunk, mainly between the base towards 50 cm, up to ca. 2.50 m, above the female inflorescence, composed of 1 to 2 flowers. Peduncle inconspicuous. Flower pedicel 9–30 mm long, 0.5–1 mm in diameter, pubescent to sparsely pubescent. Bracts 1 to 2 at base and none to 1 towards the lower half of the pedicel, upper bract 1–2 mm long, 1.5–3 mm wide, broadly ovate, adpressed, semi clasping the pedicel, pubescent outside, glabrous inside. Sepals 2, 1.5–2 mm long, 1.5–2 mm wide, broadly ovate, free, pubescent outside, glabrous inside, brown to red. Petals 4, 5–10 mm long, 2.5–3.5 mm wide, length:width ratio 2–3.2, ovate to narrowly ovate, free, straight to curving outward at anthesis, pubescent to sparsely pubescent outside, glabrous inside, brown to light red outside, dull pink to dark purplish red inside. Stamens ca. 300, 0.2–0.5 mm long, 0.2–0.3 mm wide, anthers linear, connective prolongation truncate. Female inflorescences borne on small thickenings of the trunk, mainly between the base towards ca. 50 cm, up to ca. 2.50 m, below the male inflorescence, composed of 1 to 2 flowers. Flower pedicel 30–198 mm long, 1–1.5 mm in diameter, pubescent to glabrous. Bracts 1 to 2 at base and none to 1 towards the lower 30% of the pedicel, upper bract 1–2 mm long, 1.5–3 mm wide, broadly ovate, adpressed, semi clasping the pedicel, pubescent outside, glabrous inside. Sepals 2, 1.5–4 mm long, 2–5 mm wide, broadly ovate, free, pubescent outside, glabrous inside, brown to red. Petals 4, 7.5–17 mm long, 3.5–7 mm wide, length:width ratio 1.3–3.6, ovate to narrowly ovate, free, straight to curving outward at anthesis, pubescent outside, glabrous inside, brown to light red outside, dull pink to dark purplish red inside. Carpels 30 to 65, 1–3.5 mm long, 1–1.5 mm wide, velutinous, free; stigma globose. Fruiting pedicel 30–176 mm long, 1–2 mm in diameter, pubescent to glabrous. Monocarps, 1–5, 21–70 mm long, 12–30 mm wide, length:width ratio 1.8–3 (measures taken from both dried fruits and their associated specimen label, note that monocarps seem to sink when drying), cylindrical, with 4–6 longitudinal ridges and several transversal ridges or wrinkles, sparsely pubescent to glabrous, bright red, subsessile; stipe 0–4 mm long, 4–5 mm wide, pubescent to glabrous. Seeds 2–10 per monocarp, uniseriate to biseriate, 11–18 mm long, 10–12 mm wide, ellipsoid.</p><fig id="F79" position="float" orientation="portrait"><object-id xmlns:xlink="http://www.w3.org/1999/xlink" content-type="doi" xlink:type="simple">10.3897/phytokeys.233.103096.figure79</object-id><label>Figure 79.</label><caption><p><italic><tp:taxon-name><tp:taxon-name-part taxon-name-part-type="genus" reg="Uvariopsis">Uvariopsis</tp:taxon-name-part><tp:taxon-name-part taxon-name-part-type="species" reg="solheidii">solheidii</tp:taxon-name-part></tp:taxon-name></italic> (De Wild.) Robyns &amp; Ghesq <bold>A</bold> leaf, upper side <bold>B</bold> leaf base, upper side <bold>C</bold> leaf base, lower side <bold>D</bold> flower buds, side view, var. <tp:taxon-name><tp:taxon-name-part taxon-name-part-type="genus" reg="Uvariodendron"/><tp:taxon-name-part taxon-name-part-type="species" reg="fuscum"/><tp:taxon-name-part taxon-name-part-type="variety" reg="solheidii">solheidii</tp:taxon-name-part></tp:taxon-name> (top), var. <tp:taxon-name><tp:taxon-name-part taxon-name-part-type="genus" reg="Uvariodendron"/><tp:taxon-name-part taxon-name-part-type="species" reg="fuscum"/><tp:taxon-name-part taxon-name-part-type="variety" reg="letestui">letestui</tp:taxon-name-part></tp:taxon-name> (bottom) <bold>E</bold> inflorescence, side view <bold>F</bold> male flowers, top view <bold>G</bold> drawing of: flowers with details (left), young fruits (top right), young monocarp (bottom right). <bold>A–C, D</bold> (bottom) Couveur 550 <bold>D</bold> (top), <bold>E, F</bold> Couvreur 855 <bold>G</bold> Hallé 3474. Photos Thomas Couvreur. Drawing Nicolas Hallé, part of specimen Hallé 3474 (P).</p></caption><graphic xmlns:xlink="http://www.w3.org/1999/xlink" xlink:href="phytokeys-233-001_article-103096__-g079.jpg" position="float" orientation="portrait" xlink:type="simple" id="oo_909938.jpg"><uri content-type="original_file" xlink:type="simple">https://binary.pensoft.net/fig/909938</uri></graphic></fig></tp:treatment-sec><tp:treatment-sec sec-type="distribution" id="SECID0EPVAO"><title>Distribution.</title><p>Element of the Lower Guinean Domain and Congolia Domain of the Guineo-Congolian Region: Cameroon, Central African Republic, Democratic Republic of the Congo, Gabon, Republic of the Congo.</p></tp:treatment-sec><tp:treatment-sec sec-type="habitat" id="SECID0EUVAO"><title>Habitat and ecology.</title><p>Lowland to submontane mature or old secondary rain forests. Altitude: 0–1200 m asl.</p></tp:treatment-sec><tp:treatment-sec sec-type="phenology" id="SECID0EZVAO"><title>Phenology.</title><p>Flowers collected from January to May, in November and December. Fruits collected in February, from April to August, in October and December.</p></tp:treatment-sec><tp:treatment-sec sec-type="Vernacular names" id="SECID0E5VAO"><title>Vernacular names.</title><p>Central African Republic: ‘Molo-Mobay’ in Bissongo (Tisserant 2422), ‘Ita ti ngaingai’ in Bambindjere (Fay 8384). Gabon: ‘Héli’ in Bakota (Hallé 3029).</p></tp:treatment-sec><tp:treatment-sec sec-type="notes" id="SECID0EDWAO"><title>Notes.</title><p><italic><tp:taxon-name><tp:taxon-name-part taxon-name-part-type="genus" reg="Uvariopsis">Up.</tp:taxon-name-part><tp:taxon-name-part taxon-name-part-type="species" reg="solheidii">solheidii</tp:taxon-name-part></tp:taxon-name></italic> resembles <italic><tp:taxon-name><tp:taxon-name-part taxon-name-part-type="genus" reg="Uvariopsis">Up.</tp:taxon-name-part><tp:taxon-name-part taxon-name-part-type="species" reg="dioica">dioica</tp:taxon-name-part></tp:taxon-name></italic>, <italic><tp:taxon-name><tp:taxon-name-part taxon-name-part-type="genus" reg="Uvariopsis">Up.</tp:taxon-name-part><tp:taxon-name-part taxon-name-part-type="species" reg="guineensis">guineensis</tp:taxon-name-part></tp:taxon-name></italic>, and <italic><tp:taxon-name><tp:taxon-name-part taxon-name-part-type="genus" reg="Uvariopsis">Up.</tp:taxon-name-part><tp:taxon-name-part taxon-name-part-type="species" reg="pedunculosa">pedunculosa</tp:taxon-name-part></tp:taxon-name></italic> in having elliptic to obovate leaves, with acute to rounded base and attenuate to acuminate apex. Leaf base of <italic><tp:taxon-name><tp:taxon-name-part taxon-name-part-type="genus" reg="Uvariopsis">Up.</tp:taxon-name-part><tp:taxon-name-part taxon-name-part-type="species" reg="solheidii">solheidii</tp:taxon-name-part></tp:taxon-name></italic> can also be subcordate, and differs from these species in having young branches and petioles tomentose to shortly tomentose (vs. pubescent to glabrous) and in having cylindrical monocarps with longitudinal and transversal ridges (vs. smooth in <italic><tp:taxon-name><tp:taxon-name-part taxon-name-part-type="genus" reg="Uvariopsis">Up.</tp:taxon-name-part><tp:taxon-name-part taxon-name-part-type="species" reg="dioica">dioica</tp:taxon-name-part></tp:taxon-name></italic>, with a single longitudinal ridge in <italic><tp:taxon-name><tp:taxon-name-part taxon-name-part-type="genus" reg="Uvariopsis">Up.</tp:taxon-name-part><tp:taxon-name-part taxon-name-part-type="species" reg="guineensis">guineensis</tp:taxon-name-part></tp:taxon-name></italic> and verrucose in <italic><tp:taxon-name><tp:taxon-name-part taxon-name-part-type="genus" reg="Uvariopsis">Up.</tp:taxon-name-part><tp:taxon-name-part taxon-name-part-type="species" reg="pedunculosa">pedunculosa</tp:taxon-name-part></tp:taxon-name></italic>).</p><fig id="F80" position="float" orientation="portrait"><object-id xmlns:xlink="http://www.w3.org/1999/xlink" content-type="doi" xlink:type="simple">10.3897/phytokeys.233.103096.figure80</object-id><label>Figure 80.</label><caption><p><tp:taxon-name><tp:taxon-name-part taxon-name-part-type="genus" reg="Uvariopsis">Uvariopsis</tp:taxon-name-part><tp:taxon-name-part taxon-name-part-type="species" reg="solheidii">solheidii</tp:taxon-name-part><tp:taxon-name-part taxon-name-part-type="basionym-authority">(De Wild.)</tp:taxon-name-part><tp:taxon-name-part taxon-name-part-type="authority">Robyns &amp; Ghesq. –</tp:taxon-name-part><tp:taxon-name-part taxon-name-part-type="infraspecific-rank">var.</tp:taxon-name-part><tp:taxon-name-part taxon-name-part-type="variety" reg="solheidii">solheidii</tp:taxon-name-part></tp:taxon-name><bold>A</bold> male inflorescence <bold>B</bold> female flower, one petal removed, side view <bold>C</bold> petal of female flower, inner view <bold>D</bold> carpel, side and front views, detail of ovules <bold>E</bold> male flower, one petal removed, side view <bold>F</bold> petal of male flower, inner view <bold>G</bold> stamen, front and side views – var. <tp:taxon-name><tp:taxon-name-part taxon-name-part-type="genus" reg="Uvariodendron"/><tp:taxon-name-part taxon-name-part-type="species" reg="fuscum"/><tp:taxon-name-part taxon-name-part-type="variety" reg="letestui">letestui</tp:taxon-name-part></tp:taxon-name> (Pellegr.) Dagallier &amp; Couvreur <bold>H</bold> flower bud <bold>I</bold> petal of female flower, inner view <bold>J</bold> female flower, all four petals removed, side view <bold>K</bold> carpel, front view and detail of ovules <bold>L</bold> male flower, one petal removed, side view <bold>M</bold> stamen, front view <bold>N</bold> fruit <bold>O</bold> longitudinal section of <bold>A</bold> monocarp <italic><tp:taxon-name><tp:taxon-name-part taxon-name-part-type="genus" reg="Uvariopsis">Uvariopsis</tp:taxon-name-part><tp:taxon-name-part taxon-name-part-type="species" reg="pedunculosa">pedunculosa</tp:taxon-name-part></tp:taxon-name></italic> (Diels) Robyns &amp; Ghesq <bold>P</bold> female inflorescence <bold>Q</bold> female flower, one petal removed, side view <bold>R</bold> petal of female flower, inner view <bold>S</bold> carpel, side view and detail of ovules. <bold>A</bold> from Tisserant 2422 <bold>B–G</bold> from Tisserant 804 <bold>H–M</bold> from Hallé 3060 <bold>N, O</bold> from Hallé 2975 <bold>P–S</bold> from Le Testu 8525. Drawings by Hélène Lamourdedieu, from <xref ref-type="bibr" rid="B117">Le Thomas (1969</xref>; pl. 54, p. 299), Publications Scientifiques du Muséum national d’Histoire naturelle, Paris.</p></caption><graphic xmlns:xlink="http://www.w3.org/1999/xlink" xlink:href="phytokeys-233-001_article-103096__-g080.jpg" position="float" orientation="portrait" xlink:type="simple" id="oo_909939.jpg"><uri content-type="original_file" xlink:type="simple">https://binary.pensoft.net/fig/909939</uri></graphic></fig><p>Here we make the two names <italic><tp:taxon-name><tp:taxon-name-part taxon-name-part-type="genus" reg="Uvariopsis">Uvariopsis</tp:taxon-name-part><tp:taxon-name-part taxon-name-part-type="species" reg="solheidii">solheidii</tp:taxon-name-part></tp:taxon-name></italic> (De Wild.) Robyns &amp; Ghesq. and <italic><tp:taxon-name><tp:taxon-name-part taxon-name-part-type="genus" reg="Uvariopsis">Uvariopsis</tp:taxon-name-part><tp:taxon-name-part taxon-name-part-type="species" reg="letestui">letestui</tp:taxon-name-part></tp:taxon-name></italic> Pellegr. synonyms. They have usually been distinguished based on the shape of their petals (narrowly ovate petals in <italic><tp:taxon-name><tp:taxon-name-part taxon-name-part-type="genus" reg="Uvariodendron">Ud.</tp:taxon-name-part><tp:taxon-name-part taxon-name-part-type="species" reg="solheidii">solheidii</tp:taxon-name-part></tp:taxon-name></italic> vs. elliptic-ovate petals in <italic><tp:taxon-name><tp:taxon-name-part taxon-name-part-type="genus" reg="Uvariodendron">Ud.</tp:taxon-name-part><tp:taxon-name-part taxon-name-part-type="species" reg="letestui">letestui</tp:taxon-name-part></tp:taxon-name></italic>), the position of the bracts along the flowering pedicel, and the length of the flower pedicels (longer in <italic><tp:taxon-name><tp:taxon-name-part taxon-name-part-type="genus" reg="Uvariodendron">Ud.</tp:taxon-name-part><tp:taxon-name-part taxon-name-part-type="species" reg="solheidii">solheidii</tp:taxon-name-part></tp:taxon-name></italic> than in <italic><tp:taxon-name><tp:taxon-name-part taxon-name-part-type="genus" reg="Uvariodendron">Ud.</tp:taxon-name-part><tp:taxon-name-part taxon-name-part-type="species" reg="letestui">letestui</tp:taxon-name-part></tp:taxon-name></italic>, but with an overlap) (<xref ref-type="bibr" rid="B152">Robyns and Ghesquière 1933a</xref>; <xref ref-type="bibr" rid="B142">Pellegrin 1948</xref>; <xref ref-type="bibr" rid="B115">Le Thomas 1965</xref>, <xref ref-type="bibr" rid="B117">1969</xref>). Our observations indicate a high overlap between these supposedly distinctive characters, and difficulties to place some specimens in one or the other group. Our molecular phylogenies retrieve the specimens of <italic><tp:taxon-name><tp:taxon-name-part taxon-name-part-type="genus" reg="Uvariodendron">Ud.</tp:taxon-name-part><tp:taxon-name-part taxon-name-part-type="species" reg="solheidii">solheidii</tp:taxon-name-part></tp:taxon-name></italic> as paraphyletic with the specimens of <italic><tp:taxon-name><tp:taxon-name-part taxon-name-part-type="genus" reg="Uvariodendron">Ud.</tp:taxon-name-part><tp:taxon-name-part taxon-name-part-type="species" reg="letestui">letestui</tp:taxon-name-part></tp:taxon-name></italic>. Together, they form a strongly supported monophyletic group (Fig. <xref ref-type="fig" rid="F1">1</xref>, Suppl. materials <xref ref-type="supplementary-material" rid="S1">1</xref>, <xref ref-type="supplementary-material" rid="S2">2</xref>), justifying further the two names actually represent the same species. Given the priority rule (<xref ref-type="bibr" rid="B172">Turland et al. 2018</xref>), the name <italic><tp:taxon-name><tp:taxon-name-part taxon-name-part-type="genus" reg="Uvariopsis">Uvariopsis</tp:taxon-name-part><tp:taxon-name-part taxon-name-part-type="species" reg="solheidii">solheidii</tp:taxon-name-part></tp:taxon-name></italic> prevails. We make <italic><tp:taxon-name><tp:taxon-name-part taxon-name-part-type="genus" reg="Uvariodendron">Ud.</tp:taxon-name-part><tp:taxon-name-part taxon-name-part-type="species" reg="letestui">letestui</tp:taxon-name-part></tp:taxon-name></italic> as the variety <tp:taxon-name><tp:taxon-name-part taxon-name-part-type="genus" reg="Uvariodendron">Ud.</tp:taxon-name-part><tp:taxon-name-part taxon-name-part-type="species" reg="solheidii">solheidii</tp:taxon-name-part><tp:taxon-name-part taxon-name-part-type="infraspecific-rank">var.</tp:taxon-name-part><tp:taxon-name-part taxon-name-part-type="variety" reg="letestui">letestui</tp:taxon-name-part></tp:taxon-name>, to recognize the existence of this morphotype in spite of overlap of some characters with the type variety (see notes under the <tp:taxon-name><tp:taxon-name-part taxon-name-part-type="genus" reg="Uvariodendron">Ud.</tp:taxon-name-part><tp:taxon-name-part taxon-name-part-type="species" reg="solheidii">solheidii</tp:taxon-name-part><tp:taxon-name-part taxon-name-part-type="infraspecific-rank">var.</tp:taxon-name-part><tp:taxon-name-part taxon-name-part-type="variety" reg="letestui">letestui</tp:taxon-name-part></tp:taxon-name>).</p></tp:treatment-sec><tp:treatment-sec sec-type="conservation status" id="SECID0EECBO"><title>Conservation status.</title><p>This species is widespread in central Africa. It has been assessed as Least Concern LC (Botanic Gardens Conservation International and IUCN SSC Global Tree Specialist Group 2019b). Here its <abbrev xmlns:xlink="http://www.w3.org/1999/xlink" xlink:title="extent of occurrence" id="ABBRID0EKCBO" xlink:type="simple">EOO</abbrev> is estimated at 1,429,739 km<sup>2</sup> and its <abbrev xmlns:xlink="http://www.w3.org/1999/xlink" xlink:title="area of occupancy" id="ABBRID0EQCBO" xlink:type="simple">AOO</abbrev> at 132 km<sup>2</sup>.</p></tp:treatment-sec><tp:treatment-sec><!--Section generated to contain objects referenced in tp:taxon-treatment.--><fig id="F81" position="float" orientation="portrait"><object-id xmlns:xlink="http://www.w3.org/1999/xlink" content-type="doi" xlink:type="simple">10.3897/phytokeys.233.103096.figure81</object-id><label>Figure 81.</label><caption><p>Distribution map of <italic><tp:taxon-name><tp:taxon-name-part taxon-name-part-type="genus" reg="Uvariopsis">Uvariopsis</tp:taxon-name-part><tp:taxon-name-part taxon-name-part-type="species" reg="solheidii">solheidii</tp:taxon-name-part></tp:taxon-name></italic>. Shades of grey represent elevation, from white (sea level) to darker grey (higher elevation). The inset shows the extent of the map over Africa.</p></caption><graphic xmlns:xlink="http://www.w3.org/1999/xlink" xlink:href="phytokeys-233-001_article-103096__-g081.jpg" position="float" orientation="portrait" xlink:type="simple" id="oo_909940.jpg"><uri content-type="original_file" xlink:type="simple">https://binary.pensoft.net/fig/909940</uri></graphic></fig><fig id="F1" position="float" orientation="portrait"><object-id xmlns:xlink="http://www.w3.org/1999/xlink" content-type="doi" xlink:type="simple">10.3897/phytokeys.233.103096.figure1</object-id><label>Figure 1.</label><caption><p>Phylogenetic trees of the Monodoreae inferred with ASTRAL, based on 334 nuclear genes trees. The branch support is given as local posterior probability (<abbrev xmlns:xlink="http://www.w3.org/1999/xlink" xlink:title="local posterior probabilities" id="ABBRID0EW3AG" xlink:type="simple">LPP</abbrev>) in three shades of greys. For the details on the specimens see Suppl. material <xref ref-type="supplementary-material" rid="S3">3</xref>. Insets: flowers of <bold>A</bold><italic><tp:taxon-name><tp:taxon-name-part taxon-name-part-type="genus" reg="Ophrypetalum">Ophrypetalum</tp:taxon-name-part><tp:taxon-name-part taxon-name-part-type="species" reg="odoratum">odoratum</tp:taxon-name-part></tp:taxon-name></italic> (Couvreur 82) <bold>B</bold><italic><tp:taxon-name><tp:taxon-name-part taxon-name-part-type="genus" reg="Sanrafaelia">Sanrafaelia</tp:taxon-name-part><tp:taxon-name-part taxon-name-part-type="species" reg="ruffonammari">ruffonammari</tp:taxon-name-part></tp:taxon-name></italic> (Dagallier 31) <bold>C</bold><italic><tp:taxon-name><tp:taxon-name-part taxon-name-part-type="genus" reg="Asteranthe">Asteranthe</tp:taxon-name-part><tp:taxon-name-part taxon-name-part-type="species" reg="asterias">asterias</tp:taxon-name-part></tp:taxon-name></italic> (Dagallier 10) <bold>D</bold><italic><tp:taxon-name><tp:taxon-name-part taxon-name-part-type="genus" reg="Hexalobus">Hexalobus</tp:taxon-name-part><tp:taxon-name-part taxon-name-part-type="species" reg="crispiflorus">crispiflorus</tp:taxon-name-part></tp:taxon-name></italic> (no specimen associated) <bold>E</bold><italic><tp:taxon-name><tp:taxon-name-part taxon-name-part-type="genus" reg="Uvariastrum">Uvariastrum</tp:taxon-name-part><tp:taxon-name-part taxon-name-part-type="species" reg="zenkeri">zenkeri</tp:taxon-name-part></tp:taxon-name></italic> (no specimen associated) <bold>F</bold><italic><tp:taxon-name><tp:taxon-name-part taxon-name-part-type="genus" reg="Isolona">Isolona</tp:taxon-name-part><tp:taxon-name-part taxon-name-part-type="species" reg="hexaloba">hexaloba</tp:taxon-name-part></tp:taxon-name></italic> (no specimen associated) <bold>G</bold><italic><tp:taxon-name><tp:taxon-name-part taxon-name-part-type="genus" reg="Isolona">I.</tp:taxon-name-part><tp:taxon-name-part taxon-name-part-type="species" reg="cauliflora">cauliflora</tp:taxon-name-part></tp:taxon-name></italic> (Dagallier 44) <bold>H</bold><italic><tp:taxon-name><tp:taxon-name-part taxon-name-part-type="genus" reg="Monodora">Monodora</tp:taxon-name-part><tp:taxon-name-part taxon-name-part-type="species" reg="grandidieri">grandidieri</tp:taxon-name-part></tp:taxon-name></italic> (Dagallier 26) <bold>I</bold><italic><tp:taxon-name><tp:taxon-name-part taxon-name-part-type="genus" reg="Monodora">M.</tp:taxon-name-part><tp:taxon-name-part taxon-name-part-type="species" reg="myristica">myristica</tp:taxon-name-part></tp:taxon-name></italic> (living specimen at NY conservatory) <bold>J</bold><italic><tp:taxon-name><tp:taxon-name-part taxon-name-part-type="genus" reg="Monodora">M.</tp:taxon-name-part><tp:taxon-name-part taxon-name-part-type="species" reg="tenuifolia">tenuifolia</tp:taxon-name-part></tp:taxon-name></italic> (Couvreur 1019) <bold>K</bold><italic><tp:taxon-name><tp:taxon-name-part taxon-name-part-type="genus" reg="Mischogyne">Mischogyne</tp:taxon-name-part><tp:taxon-name-part taxon-name-part-type="species" reg="elliotana">elliotana</tp:taxon-name-part></tp:taxon-name></italic> (no specimen associated) <bold>L</bold><italic><tp:taxon-name><tp:taxon-name-part taxon-name-part-type="genus" reg="Uvariodendron">Uvariodendron</tp:taxon-name-part><tp:taxon-name-part taxon-name-part-type="species" reg="gorgonis">gorgonis</tp:taxon-name-part></tp:taxon-name></italic> (Dagallier 38) <bold>M</bold><italic><tp:taxon-name><tp:taxon-name-part taxon-name-part-type="genus" reg="Uvariodendron">Ud.</tp:taxon-name-part><tp:taxon-name-part taxon-name-part-type="species" reg="molundense">molundense</tp:taxon-name-part></tp:taxon-name></italic> (Bidault 2222) <bold>N</bold><italic><tp:taxon-name><tp:taxon-name-part taxon-name-part-type="genus" reg="Uvariodendron">Ud.</tp:taxon-name-part><tp:taxon-name-part taxon-name-part-type="species" reg="connivens">connivens</tp:taxon-name-part></tp:taxon-name></italic> (Couvreur 1016) <bold>O</bold><tp:taxon-name><tp:taxon-name-part taxon-name-part-type="genus" reg="Uvariodendron">Ud.</tp:taxon-name-part><tp:taxon-name-part taxon-name-part-type="infraspecific-rank">var.</tp:taxon-name-part><tp:taxon-name-part taxon-name-part-type="variety" reg="fuscum">fuscum</tp:taxon-name-part></tp:taxon-name> (Couvreur 990) <bold>P</bold><italic><tp:taxon-name><tp:taxon-name-part taxon-name-part-type="genus" reg="Uvariopsis">Uvariopsis</tp:taxon-name-part><tp:taxon-name-part taxon-name-part-type="species" reg="congensis">congensis</tp:taxon-name-part></tp:taxon-name></italic> (Lachenaud 1384) <bold>Q</bold><italic><tp:taxon-name><tp:taxon-name-part taxon-name-part-type="genus" reg="Uvariopsis">Up.</tp:taxon-name-part><tp:taxon-name-part taxon-name-part-type="species" reg="lovettiana">lovettiana</tp:taxon-name-part></tp:taxon-name></italic> (Couvreur 97b) <bold>R</bold><italic><tp:taxon-name><tp:taxon-name-part taxon-name-part-type="genus" reg="Uvariopsis">Up.</tp:taxon-name-part><tp:taxon-name-part taxon-name-part-type="species" reg="bakeriana">bakeriana</tp:taxon-name-part></tp:taxon-name></italic> (Couvreur 1000) <bold>S</bold><italic><tp:taxon-name><tp:taxon-name-part taxon-name-part-type="genus" reg="Uvariopsis">Up.</tp:taxon-name-part><tp:taxon-name-part taxon-name-part-type="species" reg="submontana">submontana</tp:taxon-name-part></tp:taxon-name></italic> (Couvreur 627) <bold>T</bold><italic><tp:taxon-name><tp:taxon-name-part taxon-name-part-type="genus" reg="Uvariopsis">Up.</tp:taxon-name-part><tp:taxon-name-part taxon-name-part-type="species" reg="pedunculosa">pedunculosa</tp:taxon-name-part></tp:taxon-name></italic> (Couvreur 878). Photos CC BY-NC 4.0 <bold>A, D–F, J, N, O, Q–T</bold> Thomas Couvreur <bold>B, C, G–I, L</bold> Léo-Paul Dagallier <bold>K</bold> Carel Jongkind <bold>M</bold> Ehoarn Bidault <bold>P</bold> Olivier Lachenaud.</p></caption><graphic xmlns:xlink="http://www.w3.org/1999/xlink" xlink:href="phytokeys-233-001_article-103096__-g001.jpg" position="float" orientation="portrait" xlink:type="simple" id="oo_909860.jpg"><uri content-type="original_file" xlink:type="simple">https://binary.pensoft.net/fig/909860</uri></graphic></fig><supplementary-material xmlns:xlink="http://www.w3.org/1999/xlink" id="S3" position="float" orientation="portrait" xlink:type="simple"><object-id content-type="doi" xlink:type="simple">10.3897/phytokeys.233.103096.suppl3</object-id><object-id content-type="zenodo_dep_id" xlink:type="simple">8373544</object-id><label>Supplementary material 3</label><caption><p>Details of the vouchers used in this study.</p></caption><statement content-type="dataType"><label>Data type</label><p>ods</p></statement><media xlink:href="phytokeys-233-001_article-103096__-s003.ods" mimetype="application" mime-subtype="oleobject" position="float" orientation="portrait" xlink:type="simple" id="oo_909951.ods"><uri content-type="original_file" xlink:type="simple">https://binary.pensoft.net/file/909951</uri></media><permissions><license xlink:type="simple"><license-p>This dataset is made available under the Open Database License (http://opendatacommons.org/licenses/odbl/1.0/). The Open Database License (ODbL) is a license agreement intended to allow users to freely share, modify, and use this Dataset while maintaining this same freedom for others, provided that the original source and author(s) are credited.</license-p></license></permissions><attrib specific-use="authors">Léo-Paul M. J. Dagallier, Frank M. Mbago, Marie Couderc, Myriam Gaudeul, Aurélie Grall, Caroline Loup, Jan J. Wieringa, Bonaventure Sonké, Thomas L. P. Couvreur</attrib></supplementary-material><supplementary-material xmlns:xlink="http://www.w3.org/1999/xlink" id="S1" position="float" orientation="portrait" xlink:type="simple"><object-id content-type="doi" xlink:type="simple">10.3897/phytokeys.233.103096.suppl1</object-id><object-id content-type="zenodo_dep_id" xlink:type="simple">8373538</object-id><label>Supplementary material 1</label><caption><p>Phylogenetic tree of the Monodoreae inferred with ASTRAL, based on 334 nuclear genes trees</p></caption><statement content-type="dataType"><label>Data type</label><p>pdf</p></statement><statement content-type="notes"><label>Explanation note</label><p>The branch support is given as pie charts of the quartet support (<abbrev xlink:title="quartet support" id="ABBRID0EY3KO" xlink:type="simple">QS</abbrev>) such as the black proportion represents the percentage of quartets in the gene trees agreeing with the branch in the species tree. The light blue box encloses the Monodoreae tribe. The name of the specimens is composed of a unique identifier, followed by the species (or variety/subsepecies) name, followed by the 3 first letters of the name of the collector and the collection number. For the details on the specimens see Suppl. material <xref ref-type="supplementary-material" rid="S3">3</xref>.</p></statement><media xlink:href="phytokeys-233-001_article-103096__-s001.pdf" mimetype="application" mime-subtype="pdf" position="float" orientation="portrait" xlink:type="simple" id="oo_909949.pdf"><uri content-type="original_file" xlink:type="simple">https://binary.pensoft.net/file/909949</uri></media><permissions><license xlink:type="simple"><license-p>This dataset is made available under the Open Database License (http://opendatacommons.org/licenses/odbl/1.0/). The Open Database License (ODbL) is a license agreement intended to allow users to freely share, modify, and use this Dataset while maintaining this same freedom for others, provided that the original source and author(s) are credited.</license-p></license></permissions><attrib specific-use="authors">Léo-Paul M. J. Dagallier, Frank M. Mbago, Marie Couderc, Myriam Gaudeul, Aurélie Grall, Caroline Loup, Jan J. Wieringa, Bonaventure Sonké, Thomas L. P. Couvreur</attrib></supplementary-material><supplementary-material xmlns:xlink="http://www.w3.org/1999/xlink" id="S2" position="float" orientation="portrait" xlink:type="simple"><object-id content-type="doi" xlink:type="simple">10.3897/phytokeys.233.103096.suppl2</object-id><object-id content-type="zenodo_dep_id" xlink:type="simple">8373542</object-id><label>Supplementary material 2</label><caption><p>RAxML maximum likelihood tree of the Monodoreae, based on a concatenated supermatrix of 334 nuclear genes. Bootstrap support values (in %) are given at the nodes</p></caption><statement content-type="dataType"><label>Data type</label><p>pdf</p></statement><statement content-type="notes"><label>Explanation note</label><p>The light blue box encloses the Monodoreae tribe. The name of the specimens is composed of a unique identifier, followed by the species (or variety/subsepecies) name, followed by the 3 first letters of the name of the collector and the collection number. The identification of the specimens follow the taxonomic changes treated in this study. For the details on the specimens see Suppl. material <xref ref-type="supplementary-material" rid="S3">3</xref>.</p></statement><media xlink:href="phytokeys-233-001_article-103096__-s002.pdf" mimetype="application" mime-subtype="pdf" position="float" orientation="portrait" xlink:type="simple" id="oo_909950.pdf"><uri content-type="original_file" xlink:type="simple">https://binary.pensoft.net/file/909950</uri></media><permissions><license xlink:type="simple"><license-p>This dataset is made available under the Open Database License (http://opendatacommons.org/licenses/odbl/1.0/). The Open Database License (ODbL) is a license agreement intended to allow users to freely share, modify, and use this Dataset while maintaining this same freedom for others, provided that the original source and author(s) are credited.</license-p></license></permissions><attrib specific-use="authors">Léo-Paul M. J. Dagallier, Frank M. Mbago, Marie Couderc, Myriam Gaudeul, Aurélie Grall, Caroline Loup, Jan J. Wieringa, Bonaventure Sonké, Thomas L. P. Couvreur</attrib></supplementary-material></tp:treatment-sec><ref-list><ref id="B117"><mixed-citation xmlns:xlink="http://www.w3.org/1999/xlink" xlink:type="simple"><person-group><name name-style="western"><surname>Le Thomas</surname><given-names>A</given-names></name></person-group> (<year>1969</year>) <source>Flore du Gabon 16 – Annonacées.</source><publisher-name>Muséum National d’Histoire Naturelle</publisher-name>, <publisher-loc>Paris</publisher-loc>, <size units="page">371 pp</size>.</mixed-citation></ref><ref id="B152"><mixed-citation xmlns:xlink="http://www.w3.org/1999/xlink" xlink:type="simple"><person-group><name name-style="western"><surname>Robyns</surname><given-names>W</given-names></name><name name-style="western"><surname>Ghesquière</surname><given-names>J</given-names></name></person-group> (<year>1933a</year>) Essai de revision des genres <italic><tp:taxon-name><tp:taxon-name-part taxon-name-part-type="genus">Uvariopsis</tp:taxon-name-part></tp:taxon-name></italic> Engl. &amp; Diels et <italic><tp:taxon-name><tp:taxon-name-part taxon-name-part-type="genus">Tetrastemma</tp:taxon-name-part></tp:taxon-name></italic> Diels (Annonacées). Annales de la Société scientifique de Bruxelles Sér. B: 312–322.</mixed-citation></ref><ref id="B142"><mixed-citation xmlns:xlink="http://www.w3.org/1999/xlink" xlink:type="simple"><person-group><name name-style="western"><surname>Pellegrin</surname><given-names>F</given-names></name></person-group> (<year>1948</year>) <article-title>Les Annonacées du Gabon.</article-title><source>Bulletin de la Société Botanique de France</source><volume>95</volume>(<issue>3–4</issue>): <fpage>136</fpage>–<lpage>141</lpage>. <ext-link xlink:href="10.1080/00378941.1948.10834679" ext-link-type="doi" xlink:type="simple">https://doi.org/10.1080/00378941.1948.10834679</ext-link></mixed-citation></ref><ref id="B115"><mixed-citation xmlns:xlink="http://www.w3.org/1999/xlink" xlink:type="simple"><person-group><name name-style="western"><surname>Le Thomas</surname><given-names>A</given-names></name></person-group> (<year>1965</year>) <article-title>Notes sur quelques <tp:taxon-name><tp:taxon-name-part taxon-name-part-type="family">Annonaceae</tp:taxon-name-part></tp:taxon-name> Ouest-Africaines.</article-title><source>Adansonia</source><volume>5</volume>: <fpage>443</fpage>–<lpage>454</lpage>.</mixed-citation></ref><ref id="B172"><mixed-citation xmlns:xlink="http://www.w3.org/1999/xlink" xlink:type="simple"><person-group><name name-style="western"><surname>Turland</surname><given-names>NJ</given-names></name><name name-style="western"><surname>Wiersema</surname><given-names>JH</given-names></name><name name-style="western"><surname>Barrie</surname><given-names>FR</given-names></name><name name-style="western"><surname>Greuter</surname><given-names>W</given-names></name><name name-style="western"><surname>Hawksworth</surname><given-names>DL</given-names></name><name name-style="western"><surname>Herendeen</surname><given-names>PS</given-names></name><name name-style="western"><surname>Knapp</surname><given-names>S</given-names></name><name name-style="western"><surname>Kusber</surname><given-names>W-H</given-names></name><name name-style="western"><surname>Li</surname><given-names>D-Z</given-names></name><name name-style="western"><surname>Marhold</surname><given-names>K</given-names></name><name name-style="western"><surname>May</surname><given-names>TW</given-names></name><name name-style="western"><surname>McNeill</surname><given-names>J</given-names></name><name name-style="western"><surname>Monro</surname><given-names>AM</given-names></name><name name-style="western"><surname>Prado</surname><given-names>J</given-names></name><name name-style="western"><surname>Price</surname><given-names>MJ</given-names></name><name name-style="western"><surname>Smith</surname><given-names>GF</given-names></name></person-group> (<year>2018</year>) International Code of Nomenclature for algae, fungi, and plants (Shenzhen Code) adopted by the Nineteenth International Botanical Congress Shenzhen, China, July 2017. Koeltz Botanical Books. <ext-link xlink:href="10.12705/Code.2018" ext-link-type="doi" xlink:type="simple">https://doi.org/10.12705/Code.2018</ext-link></mixed-citation></ref></ref-list></tp:taxon-treatment>
