# Supplementary material for: ﻿Phylogenomic inference of the African tribe Monodoreae (Annonaceae) and taxonomic revision of Dennettia, Uvariodendron and Uvariopsis
Source: PhytoKeys. 2023 Sep 22;233:1–200. doi: 10.3897/phytokeys.233.103096 (PMC10552675; doi:10.3897/phytokeys.233.103096)
Supplement: XML Treatment for Uvariopsis solheidii var. letestui [file phytokeys.233.103096-treatment45.xml]

<!DOCTYPE tp:taxon-treatment
  PUBLIC "-//TaxonX//DTD Taxonomic Treatment Publishing DTD v0 20100105//EN" "tax-treatment-NSO.dtd">
<tp:taxon-treatment xmlns:tp="http://www.plazi.org/taxpub"><tp:treatment-meta><kwd-group><label>Taxon classification</label><kwd>
                <named-content content-type="kingdom">Plantae</named-content>
              </kwd><kwd>
                <named-content content-type="order">Magnoliales</named-content>
              </kwd><kwd>
                <named-content content-type="family">Annonaceae</named-content>
              </kwd></kwd-group><mixed-citation publication-type="journal"><person-group><name><surname>Dagallier</surname><given-names>Léo-Paul M. J.</given-names></name><name><surname>Mbago</surname><given-names>Frank M.</given-names></name><name><surname>Couderc</surname><given-names>Marie</given-names></name><name><surname>Gaudeul</surname><given-names>Myriam</given-names></name><name><surname>Grall</surname><given-names>Aurélie</given-names></name><name><surname>Loup</surname><given-names>Caroline</given-names></name><name><surname>Wieringa</surname><given-names>Jan J.</given-names></name><name><surname>Sonké</surname><given-names>Bonaventure</given-names></name><name><surname>Couvreur</surname><given-names>Thomas L. P.</given-names></name></person-group><article-title>﻿Phylogenomic inference of the African tribe Monodoreae (<tp:taxon-name><tp:taxon-name-part taxon-name-part-type="family">Annonaceae</tp:taxon-name-part></tp:taxon-name>) and taxonomic revision of <italic><tp:taxon-name><tp:taxon-name-part taxon-name-part-type="genus" reg="Dennettia">Dennettia</tp:taxon-name-part></tp:taxon-name></italic>, <italic><tp:taxon-name><tp:taxon-name-part taxon-name-part-type="genus" reg="Uvariodendron">Uvariodendron</tp:taxon-name-part></tp:taxon-name></italic> and <italic><tp:taxon-name><tp:taxon-name-part taxon-name-part-type="genus" reg="Uvariopsis">Uvariopsis</tp:taxon-name-part></tp:taxon-name></italic></article-title><source>PhytoKeys</source><day>22</day><month>09</month><year>2023</year><volume>233</volume><fpage>1</fpage><lpage>200</lpage><pub-id pub-id-type="doi">10.3897/phytokeys.233.103096</pub-id></mixed-citation></tp:treatment-meta><tp:nomenclature><label>﻿</label><tp:taxon-name>
              <tp:taxon-name-part taxon-name-part-type="genus" reg="Uvariopsis">Uvariopsis</tp:taxon-name-part>
              <tp:taxon-name-part taxon-name-part-type="species" reg="solheidii">solheidii</tp:taxon-name-part>
              <tp:taxon-name-part taxon-name-part-type="infraspecific-rank">var.</tp:taxon-name-part>
              <tp:taxon-name-part taxon-name-part-type="variety" reg="letestui">letestui</tp:taxon-name-part>
              <object-id xmlns:xlink="http://www.w3.org/1999/xlink" content-type="ipni" xlink:type="simple">urn:lsid:ipni.org:names:77326975-1</object-id>
            </tp:taxon-name><tp:taxon-authority>(Pellegr.) Dagallier &amp; Couvreur, comb. et</tp:taxon-authority><tp:taxon-status xmlns:xlink="http://www.w3.org/1999/xlink" xlink:type="simple">stat. nov.</tp:taxon-status><xref ref-type="fig" rid="F80">Figs 80H–O</xref><xref ref-type="fig" rid="F81">, 81</xref><tp:nomenclature-citation-list><tp:nomenclature-citation><tp:taxon-name>
                  <tp:taxon-name-part taxon-name-part-type="status">≡</tp:taxon-name-part>
                  <tp:taxon-name-part taxon-name-part-type="genus" reg="Uvariopsis">Uvariopsis</tp:taxon-name-part>
                  <tp:taxon-name-part taxon-name-part-type="species" reg="letestui">letestui</tp:taxon-name-part>
                </tp:taxon-name><comment> Pellegr. syn. nov., Bull. Soc. Bot. France 95: 139 (1948). Type. Gabon – Ogooué-Lolo • G.M.P.C. Le Testu 8458 (holotype: P! (P00362609), sheet here designated; isotypes: BM! (BM000554079, BM000554080), P! (P00362607)), region de Lastoursville, Koulamotou; <named-content xmlns:xlink="http://www.w3.org/1999/xlink" content-type="dwc:verbatimCoordinates" xlink:type="simple"><named-content content-type="geo-json" specific-use="{&#34;type&#34;:&#34;Point&#34;,&#34;coordinates&#34;:[12.500000,-1.116667]}" id="NCID0EDFBO" xlink:type="simple">1°07'S, 12°30'E</named-content></named-content>; 20 Oct. 1930. </comment></tp:nomenclature-citation></tp:nomenclature-citation-list></tp:nomenclature><tp:treatment-sec sec-type="description" id="SECID0EIFBO"><title>Description.</title><p>Male flowers with petals 5–7 mm long, ca. 3 mm wide, length:width ratio ca. 2, ovate, free, straight at anthesis. Female flowers with pedicel 30–110 mm long; petals 7.5–10 mm long, 4.5–7 mm wide, length:width ratio 1.3–1.8, ovate, free, straight at anthesis. Fruiting pedicel 30–110 mm long.</p></tp:treatment-sec><tp:treatment-sec sec-type="distribution" id="SECID0ENFBO"><title>Distribution.</title><p>Endemic to Lower Guinean Domain of the Guineo-Congolian Region: Gabon.</p></tp:treatment-sec><tp:treatment-sec sec-type="habitat" id="SECID0ESFBO"><title>Habitat and ecology.</title><p>Lowland to submontane mature rain forests. Altitude: 280–950 m asl.</p></tp:treatment-sec><tp:treatment-sec sec-type="notes" id="SECID0EXFBO"><title>Notes.</title><p><tp:taxon-name><tp:taxon-name-part taxon-name-part-type="genus" reg="Uvariopsis">Up.</tp:taxon-name-part><tp:taxon-name-part taxon-name-part-type="species" reg="solheidii">solheidii</tp:taxon-name-part><tp:taxon-name-part taxon-name-part-type="infraspecific-rank">var.</tp:taxon-name-part><tp:taxon-name-part taxon-name-part-type="variety" reg="letestui">letestui</tp:taxon-name-part></tp:taxon-name> differs from the type variety in having slightly different flowers. The male flowers of <tp:taxon-name><tp:taxon-name-part taxon-name-part-type="genus" reg="Uvariopsis">Up.</tp:taxon-name-part><tp:taxon-name-part taxon-name-part-type="species" reg="solheidii">solheidii</tp:taxon-name-part><tp:taxon-name-part taxon-name-part-type="infraspecific-rank">var.</tp:taxon-name-part><tp:taxon-name-part taxon-name-part-type="variety" reg="letestui">letestui</tp:taxon-name-part></tp:taxon-name> have ovate petals 5–7 mm long, with a length:width ratio of ca. 2 (vs. ovate to narrowly ovate petals, 7–10 mm long with a length:width ratio of ca. 3). The female flowers of <tp:taxon-name><tp:taxon-name-part taxon-name-part-type="genus" reg="Uvariopsis">Up.</tp:taxon-name-part><tp:taxon-name-part taxon-name-part-type="species" reg="solheidii">solheidii</tp:taxon-name-part><tp:taxon-name-part taxon-name-part-type="infraspecific-rank">var.</tp:taxon-name-part><tp:taxon-name-part taxon-name-part-type="variety" reg="letestui">letestui</tp:taxon-name-part></tp:taxon-name> have generally smaller flower pedicels (30–110 mm long vs. 63–198 mm long), and ovate petals 7.5–10 mm long, with a length:width ratio between 1.3 and 1.8 (vs. ovate to narrowly ovate petals, 9–17 mm long with a length:width ratio between 1.8 and 3.6). Both male and female flowers of <tp:taxon-name><tp:taxon-name-part taxon-name-part-type="genus" reg="Uvariopsis">Up.</tp:taxon-name-part><tp:taxon-name-part taxon-name-part-type="species" reg="solheidii">solheidii</tp:taxon-name-part><tp:taxon-name-part taxon-name-part-type="infraspecific-rank">var.</tp:taxon-name-part><tp:taxon-name-part taxon-name-part-type="variety" reg="letestui">letestui</tp:taxon-name-part></tp:taxon-name> have straight petals at anthesis (vs. curved outward at anthesis in the type variety).</p></tp:treatment-sec><tp:treatment-sec sec-type="material" id="SECID0EBIBO"><title>Additional specimens examined.</title><p>Gabon – Ngounié • T.O.B.E.B. Stévart 3993 (BR, LBV, MO, WAG), Birougou National Park, Massif du Chaillu, 40 km SE of Mbigou, 5.5 km E of Moukimbi village. MBG transect T59; <named-content xmlns:xlink="http://www.w3.org/1999/xlink" content-type="dwc:verbatimCoordinates" xlink:type="simple"><named-content content-type="geo-json" specific-use="{&#34;type&#34;:&#34;Point&#34;,&#34;coordinates&#34;:[12.233611,-2.044167]}" id="NCID0EKIBO" xlink:type="simple">2°02'39'S, 12°14'01'E</named-content></named-content>; alt. 780 m; 16 Feb. 2011 – Ogooué-Ivindo • J. Florence 1578 (P), Station d'Ipassa, 10 Km S de Makokou; <named-content xmlns:xlink="http://www.w3.org/1999/xlink" content-type="dwc:verbatimCoordinates" xlink:type="simple"><named-content content-type="geo-json" specific-use="{&#34;type&#34;:&#34;Point&#34;,&#34;coordinates&#34;:[12.783333,0.500000]}" id="NCID0ESIBO" xlink:type="simple">0°30'N, 12°47'E</named-content></named-content>; alt. 500 m; 22 Jan. 1979 • N. Hallé 2975 (K, P, P), Bélinga; <named-content xmlns:xlink="http://www.w3.org/1999/xlink" content-type="dwc:verbatimCoordinates" xlink:type="simple"><named-content content-type="geo-json" specific-use="{&#34;type&#34;:&#34;Point&#34;,&#34;coordinates&#34;:[13.133333,1.083333]}" id="NCID0E1IBO" xlink:type="simple">1°05'N, 13°08'E</named-content></named-content>; alt. 950 m; 03 Nov. 1964 • N. Hallé 3006 (P), Bélinga; <named-content xmlns:xlink="http://www.w3.org/1999/xlink" content-type="dwc:verbatimCoordinates" xlink:type="simple"><named-content content-type="geo-json" specific-use="{&#34;type&#34;:&#34;Point&#34;,&#34;coordinates&#34;:[13.133333,1.083333]}" id="NCID0ECJBO" xlink:type="simple">1°05'N, 13°08'E</named-content></named-content>; 04 Nov. 1964 • N. Hallé 3029 (P), Bélinga; <named-content xmlns:xlink="http://www.w3.org/1999/xlink" content-type="dwc:verbatimCoordinates" xlink:type="simple"><named-content content-type="geo-json" specific-use="{&#34;type&#34;:&#34;Point&#34;,&#34;coordinates&#34;:[13.133333,1.083333]}" id="NCID0EKJBO" xlink:type="simple">1°05'N, 13°08'E</named-content></named-content>; 05 Nov. 1964 • N. Hallé 3060 (P), Bélinga; <named-content xmlns:xlink="http://www.w3.org/1999/xlink" content-type="dwc:verbatimCoordinates" xlink:type="simple"><named-content content-type="geo-json" specific-use="{&#34;type&#34;:&#34;Point&#34;,&#34;coordinates&#34;:[13.133333,1.083333]}" id="NCID0ESJBO" xlink:type="simple">1°05'N, 13°08'E</named-content></named-content>; 06 Nov. 1964 – Ogooué-Maritime • T.L.P. Couvreur 550 (MPU, YA), along road between Mandji and Rabi. About km 19 from Mandji; <named-content xmlns:xlink="http://www.w3.org/1999/xlink" content-type="dwc:verbatimCoordinates" xlink:type="simple"><named-content content-type="geo-json" specific-use="{&#34;type&#34;:&#34;Point&#34;,&#34;coordinates&#34;:[10.283750,-1.768083]}" id="NCID0E1JBO" xlink:type="simple">1°46'05.10'S, 10°17'01.5'E</named-content></named-content>; alt. 282 m; 08 Nov. 2013.</p><fig id="F81" position="float" orientation="portrait"><object-id xmlns:xlink="http://www.w3.org/1999/xlink" content-type="doi" xlink:type="simple">10.3897/phytokeys.233.103096.figure81</object-id><label>Figure 81.</label><caption><p>Distribution map of <italic><tp:taxon-name><tp:taxon-name-part taxon-name-part-type="genus" reg="Uvariopsis">Uvariopsis</tp:taxon-name-part><tp:taxon-name-part taxon-name-part-type="species" reg="solheidii">solheidii</tp:taxon-name-part></tp:taxon-name></italic>. Shades of grey represent elevation, from white (sea level) to darker grey (higher elevation). The inset shows the extent of the map over Africa.</p></caption><graphic xmlns:xlink="http://www.w3.org/1999/xlink" xlink:href="phytokeys-233-001_article-103096__-g081.jpg" position="float" orientation="portrait" xlink:type="simple" id="oo_909940.jpg"><uri content-type="original_file" xlink:type="simple">https://binary.pensoft.net/fig/909940</uri></graphic></fig></tp:treatment-sec><tp:treatment-sec><!--Section generated to contain objects referenced in tp:taxon-treatment.--><fig id="F80" position="float" orientation="portrait"><object-id xmlns:xlink="http://www.w3.org/1999/xlink" content-type="doi" xlink:type="simple">10.3897/phytokeys.233.103096.figure80</object-id><label>Figure 80.</label><caption><p><tp:taxon-name><tp:taxon-name-part taxon-name-part-type="genus" reg="Uvariopsis">Uvariopsis</tp:taxon-name-part><tp:taxon-name-part taxon-name-part-type="species" reg="solheidii">solheidii</tp:taxon-name-part><tp:taxon-name-part taxon-name-part-type="basionym-authority">(De Wild.)</tp:taxon-name-part><tp:taxon-name-part taxon-name-part-type="authority">Robyns &amp; Ghesq. –</tp:taxon-name-part><tp:taxon-name-part taxon-name-part-type="infraspecific-rank">var.</tp:taxon-name-part><tp:taxon-name-part taxon-name-part-type="variety" reg="solheidii">solheidii</tp:taxon-name-part></tp:taxon-name><bold>A</bold> male inflorescence <bold>B</bold> female flower, one petal removed, side view <bold>C</bold> petal of female flower, inner view <bold>D</bold> carpel, side and front views, detail of ovules <bold>E</bold> male flower, one petal removed, side view <bold>F</bold> petal of male flower, inner view <bold>G</bold> stamen, front and side views – var. <tp:taxon-name><tp:taxon-name-part taxon-name-part-type="genus" reg="Uvariodendron"/><tp:taxon-name-part taxon-name-part-type="species" reg="fuscum"/><tp:taxon-name-part taxon-name-part-type="variety" reg="letestui">letestui</tp:taxon-name-part></tp:taxon-name> (Pellegr.) Dagallier &amp; Couvreur <bold>H</bold> flower bud <bold>I</bold> petal of female flower, inner view <bold>J</bold> female flower, all four petals removed, side view <bold>K</bold> carpel, front view and detail of ovules <bold>L</bold> male flower, one petal removed, side view <bold>M</bold> stamen, front view <bold>N</bold> fruit <bold>O</bold> longitudinal section of <bold>A</bold> monocarp <italic><tp:taxon-name><tp:taxon-name-part taxon-name-part-type="genus" reg="Uvariopsis">Uvariopsis</tp:taxon-name-part><tp:taxon-name-part taxon-name-part-type="species" reg="pedunculosa">pedunculosa</tp:taxon-name-part></tp:taxon-name></italic> (Diels) Robyns &amp; Ghesq <bold>P</bold> female inflorescence <bold>Q</bold> female flower, one petal removed, side view <bold>R</bold> petal of female flower, inner view <bold>S</bold> carpel, side view and detail of ovules. <bold>A</bold> from Tisserant 2422 <bold>B–G</bold> from Tisserant 804 <bold>H–M</bold> from Hallé 3060 <bold>N, O</bold> from Hallé 2975 <bold>P–S</bold> from Le Testu 8525. Drawings by Hélène Lamourdedieu, from <xref ref-type="bibr" rid="B117">Le Thomas (1969</xref>; pl. 54, p. 299), Publications Scientifiques du Muséum national d’Histoire naturelle, Paris.</p></caption><graphic xmlns:xlink="http://www.w3.org/1999/xlink" xlink:href="phytokeys-233-001_article-103096__-g080.jpg" position="float" orientation="portrait" xlink:type="simple" id="oo_909939.jpg"><uri content-type="original_file" xlink:type="simple">https://binary.pensoft.net/fig/909939</uri></graphic></fig></tp:treatment-sec><ref-list><ref id="B117"><mixed-citation xmlns:xlink="http://www.w3.org/1999/xlink" xlink:type="simple"><person-group><name name-style="western"><surname>Le Thomas</surname><given-names>A</given-names></name></person-group> (<year>1969</year>) <source>Flore du Gabon 16 – Annonacées.</source><publisher-name>Muséum National d’Histoire Naturelle</publisher-name>, <publisher-loc>Paris</publisher-loc>, <size units="page">371 pp</size>.</mixed-citation></ref></ref-list></tp:taxon-treatment>
