# Supplementary material for: ﻿Phylogenomic inference of the African tribe Monodoreae (Annonaceae) and taxonomic revision of Dennettia, Uvariodendron and Uvariopsis
Source: PhytoKeys. 2023 Sep 22;233:1–200. doi: 10.3897/phytokeys.233.103096 (PMC10552675; doi:10.3897/phytokeys.233.103096)
Supplement: XML Treatment for Uvariopsis solheidii var. solheidii [file phytokeys.233.103096-treatment46.xml]

<!DOCTYPE tp:taxon-treatment
  PUBLIC "-//TaxonX//DTD Taxonomic Treatment Publishing DTD v0 20100105//EN" "tax-treatment-NSO.dtd">
<tp:taxon-treatment xmlns:tp="http://www.plazi.org/taxpub"><tp:treatment-meta><kwd-group><label>Taxon classification</label><kwd>
                <named-content content-type="kingdom">Plantae</named-content>
              </kwd><kwd>
                <named-content content-type="order">Magnoliales</named-content>
              </kwd><kwd>
                <named-content content-type="family">Annonaceae</named-content>
              </kwd></kwd-group><mixed-citation publication-type="journal"><person-group><name><surname>Dagallier</surname><given-names>Léo-Paul M. J.</given-names></name><name><surname>Mbago</surname><given-names>Frank M.</given-names></name><name><surname>Couderc</surname><given-names>Marie</given-names></name><name><surname>Gaudeul</surname><given-names>Myriam</given-names></name><name><surname>Grall</surname><given-names>Aurélie</given-names></name><name><surname>Loup</surname><given-names>Caroline</given-names></name><name><surname>Wieringa</surname><given-names>Jan J.</given-names></name><name><surname>Sonké</surname><given-names>Bonaventure</given-names></name><name><surname>Couvreur</surname><given-names>Thomas L. P.</given-names></name></person-group><article-title>﻿Phylogenomic inference of the African tribe Monodoreae (<tp:taxon-name><tp:taxon-name-part taxon-name-part-type="family">Annonaceae</tp:taxon-name-part></tp:taxon-name>) and taxonomic revision of <italic><tp:taxon-name><tp:taxon-name-part taxon-name-part-type="genus" reg="Dennettia">Dennettia</tp:taxon-name-part></tp:taxon-name></italic>, <italic><tp:taxon-name><tp:taxon-name-part taxon-name-part-type="genus" reg="Uvariodendron">Uvariodendron</tp:taxon-name-part></tp:taxon-name></italic> and <italic><tp:taxon-name><tp:taxon-name-part taxon-name-part-type="genus" reg="Uvariopsis">Uvariopsis</tp:taxon-name-part></tp:taxon-name></italic></article-title><source>PhytoKeys</source><day>22</day><month>09</month><year>2023</year><volume>233</volume><fpage>1</fpage><lpage>200</lpage><pub-id pub-id-type="doi">10.3897/phytokeys.233.103096</pub-id></mixed-citation></tp:treatment-meta><tp:nomenclature><label>﻿</label><tp:taxon-name>
              <tp:taxon-name-part taxon-name-part-type="genus" reg="Uvariopsis">Uvariopsis</tp:taxon-name-part>
              <tp:taxon-name-part taxon-name-part-type="species" reg="solheidii">solheidii</tp:taxon-name-part>
              <tp:taxon-name-part taxon-name-part-type="infraspecific-rank">var.</tp:taxon-name-part>
              <tp:taxon-name-part taxon-name-part-type="variety" reg="solheidii">solheidii</tp:taxon-name-part>
            </tp:taxon-name><xref ref-type="fig" rid="F80">Figs 80A–G</xref><xref ref-type="fig" rid="F81">, 81</xref></tp:nomenclature><tp:treatment-sec sec-type="description" id="SECID0EKMBO"><title>Description.</title><p>Male flowers with petals 7–10 mm long, 2.5–3.5 mm wide, length:width ratio ca. 3, narrowly ovate, free, curving outward at anthesis. Female flowers with pedicel 63–198 mm long; petals 9–17 mm long, length:width ratio 1.8–3.6, narrowly ovate, free, curving outward at anthesis. Fruiting pedicel 53–176 mm long.</p></tp:treatment-sec><tp:treatment-sec sec-type="distribution" id="SECID0EPMBO"><title>Distribution.</title><p>Element of the Lower Guinean Domain and Congolia Domain of the Guineo-Congolian Region: Cameroon, Central African Republic, Democratic Republic of the Congo, Gabon, Republic of the Congo.</p></tp:treatment-sec><tp:treatment-sec sec-type="habitat" id="SECID0EUMBO"><title>Habitat and ecology.</title><p>Lowland to submontane mature or old secondary rain forests. Altitude: 0–1200 m asl.</p></tp:treatment-sec><tp:treatment-sec sec-type="material" id="SECID0EZMBO"><title>Additional specimens examined.</title><p>Cameroon – Central Region • B.-A. Nkongmeneck 273 (P), Mt Ngoro à 58 km de Lint. Feuille IGN 1/200.000 LINTE; <named-content xmlns:xlink="http://www.w3.org/1999/xlink" content-type="dwc:verbatimCoordinates" xlink:type="simple"><named-content content-type="geo-json" specific-use="{&#34;type&#34;:&#34;Point&#34;,&#34;coordinates&#34;:[11.282433,5.081533]}" id="NCID0ECNBO" xlink:type="simple">5°04'53.52'N, 11°16'56.76'E</named-content></named-content>; 17 Apr. 1982 • J.-M. Onana 2848 (K, SCA, WAG, YA), Mefou Proposed National Park, Ndanan 1, River N Didoumou; <named-content xmlns:xlink="http://www.w3.org/1999/xlink" content-type="dwc:verbatimCoordinates" xlink:type="simple"><named-content content-type="geo-json" specific-use="{&#34;type&#34;:&#34;Point&#34;,&#34;coordinates&#34;:[11.566667,3.616667]}" id="NCID0EKNBO" xlink:type="simple">3°37'N, 11°34'E</named-content></named-content>; alt. 720 m; 26 Mar. 2004 • M.R. Cheek 11606 (K, SCA, WAG, YA), Mefou National Park Ndanan 1. Trail to Oncoba flag. (l after bridge); <named-content xmlns:xlink="http://www.w3.org/1999/xlink" content-type="dwc:verbatimCoordinates" xlink:type="simple"><named-content content-type="geo-json" specific-use="{&#34;type&#34;:&#34;Point&#34;,&#34;coordinates&#34;:[11.584444,3.620278]}" id="NCID0ESNBO" xlink:type="simple">3°37'13'N, 11°35'04'E</named-content></named-content>; alt. 710 m; 10 Mar. 2004 – East Region • J.N. Asonganyi 310 (P), between Somalomo and Milon, 69 km SE Akonolinga, Map IGN 1/200.000 Akonolinga; <named-content xmlns:xlink="http://www.w3.org/1999/xlink" content-type="dwc:verbatimCoordinates" xlink:type="simple"><named-content content-type="geo-json" specific-use="{&#34;type&#34;:&#34;Point&#34;,&#34;coordinates&#34;:[12.733333,3.350000]}" id="NCID0E1NBO" xlink:type="simple">3°21'N, 12°44'E</named-content></named-content>; 18 Jun. 1981 – South Region • A. Koufani 154 (P), Ngongonjie hill, near Akonetye; <named-content xmlns:xlink="http://www.w3.org/1999/xlink" content-type="dwc:verbatimCoordinates" xlink:type="simple"><named-content content-type="geo-json" specific-use="{&#34;type&#34;:&#34;Point&#34;,&#34;coordinates&#34;:[12.866667,2.666667]}" id="NCID0ECOBO" xlink:type="simple">2°40'N, 12°52'E</named-content></named-content>; alt. 650 m; 30 Aug. 1978 • G.L. Bates s.n (BM), Bitye, Yaunde, Cameroons; <named-content xmlns:xlink="http://www.w3.org/1999/xlink" content-type="dwc:verbatimCoordinates" xlink:type="simple"><named-content content-type="geo-json" specific-use="{&#34;type&#34;:&#34;Point&#34;,&#34;coordinates&#34;:[12.351161,3.011514]}" id="NCID0EKOBO" xlink:type="simple">3°00'41.45'N, 12°21'04.18'E</named-content></named-content>; 1919 • G.P. Tchouto Mbatchou 2843 (KRIBI, WAG), Efoulan, Ongongo and Nkolomekok hills in Akom II area; <named-content xmlns:xlink="http://www.w3.org/1999/xlink" content-type="dwc:verbatimCoordinates" xlink:type="simple"><named-content content-type="geo-json" specific-use="{&#34;type&#34;:&#34;Point&#34;,&#34;coordinates&#34;:[10.530000,2.745278]}" id="NCID0ESOBO" xlink:type="simple">2°44'43'N, 10°31'48'E</named-content></named-content>; alt. 1000 m; 25 Apr. 2000 • G.P. Tchouto Mbatchou 3089 (KRIBI, SCA, WAG, YA), Efoulan; <named-content xmlns:xlink="http://www.w3.org/1999/xlink" content-type="dwc:verbatimCoordinates" xlink:type="simple"><named-content content-type="geo-json" specific-use="{&#34;type&#34;:&#34;Point&#34;,&#34;coordinates&#34;:[10.547778,2.745833]}" id="NCID0E1OBO" xlink:type="simple">2°44'45'N, 10°32'52'E</named-content></named-content>; alt. 960 m; 04 Dec. 2000 • G.P. Tchouto Mbatchou EGONX191 (WAG), Campo Ma'an area, Akom II, Efoulan and Egongo hills; <named-content xmlns:xlink="http://www.w3.org/1999/xlink" content-type="dwc:verbatimCoordinates" xlink:type="simple"><named-content content-type="geo-json" specific-use="{&#34;type&#34;:&#34;Point&#34;,&#34;coordinates&#34;:[10.548056,2.746111]}" id="NCID0ECPBO" xlink:type="simple">2°44'46'N, 10°32'53'E</named-content></named-content>; alt. 840 m; 06 Dec. 2000 • J.F. Villiers 893 (P), colline de Nkoltsia, 23 km NW de Bipindi; <named-content xmlns:xlink="http://www.w3.org/1999/xlink" content-type="dwc:verbatimCoordinates" xlink:type="simple"><named-content content-type="geo-json" specific-use="{&#34;type&#34;:&#34;Point&#34;,&#34;coordinates&#34;:[10.275000,3.175000]}" id="NCID0EKPBO" xlink:type="simple">3°10'30'N, 10°16'30'E</named-content></named-content>; 27 Apr. 1974 • J.J.F.E. de Wilde 8373B (WAG), East face of Zingui hill, 21 km on the road from Ebolowa to Kribi (counted from the crossing at Ebolowa); <named-content xmlns:xlink="http://www.w3.org/1999/xlink" content-type="dwc:verbatimCoordinates" xlink:type="simple"><named-content content-type="geo-json" specific-use="{&#34;type&#34;:&#34;Point&#34;,&#34;coordinates&#34;:[10.983333,2.850000]}" id="NCID0ESPBO" xlink:type="simple">2°51'N, 10°59'E</named-content></named-content>; alt. 760 m; 21 Jul. 1975. Central African Republic – Lobaye – Équipe C. Tisserant 2422 (BM, P, WAG); Mbaïki, Station de Boukoko; <named-content xmlns:xlink="http://www.w3.org/1999/xlink" content-type="dwc:verbatimCoordinates" xlink:type="simple"><named-content content-type="geo-json" specific-use="{&#34;type&#34;:&#34;Point&#34;,&#34;coordinates&#34;:[17.933333,3.900000]}" id="NCID0E1PBO" xlink:type="simple">3°54'N, 17°56'E</named-content></named-content>; 26 Apr. 1952 • Équipe C. Tisserant 804 (K, P, WAG); Mbaïki, Forèt Soms bois; <named-content xmlns:xlink="http://www.w3.org/1999/xlink" content-type="dwc:verbatimCoordinates" xlink:type="simple"><named-content content-type="geo-json" specific-use="{&#34;type&#34;:&#34;Point&#34;,&#34;coordinates&#34;:[17.933333,3.900000]}" id="NCID0ECQBO" xlink:type="simple">3°54'N, 17°56'E</named-content></named-content>; 23 Mar. 1948 – Sangha-Mbaéré • J.M. Fay 8384 (K, MO, P, WAG), Ndakan Gorilla Study Area; <named-content xmlns:xlink="http://www.w3.org/1999/xlink" content-type="dwc:verbatimCoordinates" xlink:type="simple"><named-content content-type="geo-json" specific-use="{&#34;type&#34;:&#34;Point&#34;,&#34;coordinates&#34;:[16.183333,2.333333]}" id="NCID0EKQBO" xlink:type="simple">2°20'N, 16°11'E</named-content></named-content>; alt. 380 m; 26 May. 1988. Democratic Republic of the Congo – Bandundu • J.L.P. Louis 15474 (BM, K, P); <named-content xmlns:xlink="http://www.w3.org/1999/xlink" content-type="dwc:verbatimCoordinates" xlink:type="simple"><named-content content-type="geo-json" specific-use="{&#34;type&#34;:&#34;Point&#34;,&#34;coordinates&#34;:[18.745000,-4.931667]}" id="NCID0ESQBO" xlink:type="simple">4°55'54'S, 18°44'42'E</named-content></named-content>; alt. 470 m; 05 Dec. 1939 – Maniema • R.E. Gereau 7613 (MO), Secteur Bangengele; parc National proposé de la Lomani, ca. 330 m à l'Est du camp T7 Lomami et 1.3 km à l'Est de la rivière Lomami sur la piste au camp Kaka Barkata; <named-content xmlns:xlink="http://www.w3.org/1999/xlink" content-type="dwc:verbatimCoordinates" xlink:type="simple"><named-content content-type="geo-json" specific-use="{&#34;type&#34;:&#34;Point&#34;,&#34;coordinates&#34;:[25.088333,-2.695000]}" id="NCID0E1QBO" xlink:type="simple">2°41'42'S, 25°05'18'E</named-content></named-content>; alt. 450 m; 28 Apr. 2015 – Orientale • J. Bokdam 3674 (KIS, WAG); Banalia, 22 km along road from Kisangani to Bengamisa; <named-content xmlns:xlink="http://www.w3.org/1999/xlink" content-type="dwc:verbatimCoordinates" xlink:type="simple"><named-content content-type="geo-json" specific-use="{&#34;type&#34;:&#34;Point&#34;,&#34;coordinates&#34;:[25.200000,0.716667]}" id="NCID0ECRBO" xlink:type="simple">0°43'N, 25°12'E</named-content></named-content>; 16 Nov. 1972 • J. Bokdam 4153B (WAG); Banalia, 23 km along road from Kisangani to Bengamisa; <named-content xmlns:xlink="http://www.w3.org/1999/xlink" content-type="dwc:verbatimCoordinates" xlink:type="simple"><named-content content-type="geo-json" specific-use="{&#34;type&#34;:&#34;Point&#34;,&#34;coordinates&#34;:[25.216667,0.766667]}" id="NCID0EKRBO" xlink:type="simple">0°46'N, 25°13'E</named-content></named-content>; 31 May. 1973 • J.-B. Ndjango 549 (EPU, K, K, YBI); Haut-Uele, Asonga Hill, c. 75 km South of Isiro. Outskirts of the Ituri forest. Temporary camp; <named-content xmlns:xlink="http://www.w3.org/1999/xlink" content-type="dwc:verbatimCoordinates" xlink:type="simple"><named-content content-type="geo-json" specific-use="{&#34;type&#34;:&#34;Point&#34;,&#34;coordinates&#34;:[27.521389,2.109722]}" id="NCID0ESRBO" xlink:type="simple">2°06'35'N, 27°31'17'E</named-content></named-content>; alt. 960 m; 24 Jul. 2011 • J.L.P. Louis 13439 (K); Isangi, Bassao (île), Un peu en aval de Loléko; <named-content xmlns:xlink="http://www.w3.org/1999/xlink" content-type="dwc:verbatimCoordinates" xlink:type="simple"><named-content content-type="geo-json" specific-use="{&#34;type&#34;:&#34;Point&#34;,&#34;coordinates&#34;:[24.200000,0.900000]}" id="NCID0E1RBO" xlink:type="simple">0°54'N, 24°12'E</named-content></named-content>; 27 Jan. 1939 • J.L.P. Louis 14540 (BM, K, MO, P); Isangi, Yangambi; <named-content xmlns:xlink="http://www.w3.org/1999/xlink" content-type="dwc:verbatimCoordinates" xlink:type="simple"><named-content content-type="geo-json" specific-use="{&#34;type&#34;:&#34;Point&#34;,&#34;coordinates&#34;:[24.450000,0.766667]}" id="NCID0ECSBO" xlink:type="simple">0°46'N, 24°27'E</named-content></named-content>; alt. 470 m; 09 Sep. 1939 • J.L.P. Louis 8357 (BR, MO, P); Isangi, Yangambi; <named-content xmlns:xlink="http://www.w3.org/1999/xlink" content-type="dwc:verbatimCoordinates" xlink:type="simple"><named-content content-type="geo-json" specific-use="{&#34;type&#34;:&#34;Point&#34;,&#34;coordinates&#34;:[24.450000,0.766667]}" id="NCID0EKSBO" xlink:type="simple">0°46'N, 24°27'E</named-content></named-content>; alt. 470 m; 08 Mar. 1938. Gabon – Estuaire • M.E. Leal 268 (LBV, WAG), Monts de Cristal, Mbe National Parc, south of Mont Mbilan; <named-content xmlns:xlink="http://www.w3.org/1999/xlink" content-type="dwc:verbatimCoordinates" xlink:type="simple"><named-content content-type="geo-json" specific-use="{&#34;type&#34;:&#34;Point&#34;,&#34;coordinates&#34;:[10.258333,0.461111]}" id="NCID0ESSBO" xlink:type="simple">0°27'40'N, 10°15'30'E</named-content></named-content>; alt. 550 m; 12 Feb. 2005 – Ngounié • M.E. Leal 1906 (LBV, MO, WAG), Bouvala hills. Col between the two summits; <named-content xmlns:xlink="http://www.w3.org/1999/xlink" content-type="dwc:verbatimCoordinates" xlink:type="simple"><named-content content-type="geo-json" specific-use="{&#34;type&#34;:&#34;Point&#34;,&#34;coordinates&#34;:[11.762500,-1.620833]}" id="NCID0E1SBO" xlink:type="simple">1°37'15'S, 11°45'45'E</named-content></named-content>; alt. 995 m; 06 Oct. 2007 – Ogooué-Ivindo • A.H. Gentry 33052 (MO, P), Makokou. Transect 1; <named-content xmlns:xlink="http://www.w3.org/1999/xlink" content-type="dwc:verbatimCoordinates" xlink:type="simple"><named-content content-type="geo-json" specific-use="{&#34;type&#34;:&#34;Point&#34;,&#34;coordinates&#34;:[12.866667,0.566667]}" id="NCID0ECTBO" xlink:type="simple">0°34'N, 12°52'E</named-content></named-content>; alt. 480 m; 01 Jul. 1981 • J. Florence 1158 (P), Station d'Ipassa, 10 km S de Makokou; <named-content xmlns:xlink="http://www.w3.org/1999/xlink" content-type="dwc:verbatimCoordinates" xlink:type="simple"><named-content content-type="geo-json" specific-use="{&#34;type&#34;:&#34;Point&#34;,&#34;coordinates&#34;:[12.783333,0.500000]}" id="NCID0EKTBO" xlink:type="simple">0°30'N, 12°47'E</named-content></named-content>; alt. 500 m; 04 May. 1978 • N. Hallé 3474 (K, P, P, U), Bélinga. Route de Mvadi; <named-content xmlns:xlink="http://www.w3.org/1999/xlink" content-type="dwc:verbatimCoordinates" xlink:type="simple"><named-content content-type="geo-json" specific-use="{&#34;type&#34;:&#34;Point&#34;,&#34;coordinates&#34;:[13.133333,1.083333]}" id="NCID0ESTBO" xlink:type="simple">1°05'N, 13°08'E</named-content></named-content>; alt. 800 m; 12 Dec. 1964 – Woleu-Ntem • MINKébé Series R67 (WAG), Minkébé area, 10 x 10 m inventory plot R, placed 2–12 m south at 1380–1390 m on transect A; <named-content xmlns:xlink="http://www.w3.org/1999/xlink" content-type="dwc:verbatimCoordinates" xlink:type="simple"><named-content content-type="geo-json" specific-use="{&#34;type&#34;:&#34;Point&#34;,&#34;coordinates&#34;:[12.800000,1.500000]}" id="NCID0E1TBO" xlink:type="simple">1°30'N, 12°48'E</named-content></named-content>; Apr. 1990 • MINKébé Series W289 (WAG), crest to the south of Mount Minkébé; <named-content xmlns:xlink="http://www.w3.org/1999/xlink" content-type="dwc:verbatimCoordinates" xlink:type="simple"><named-content content-type="geo-json" specific-use="{&#34;type&#34;:&#34;Point&#34;,&#34;coordinates&#34;:[12.866667,1.583333]}" id="NCID0ECUBO" xlink:type="simple">1°35'N, 12°52'E</named-content></named-content>; 10 May. 1990 • T.L.P. Couvreur 856 (LBV, WAG, YA), Oyem, on road to Mbolonzok (off main road to Mongono and Equatorial Guinea); <named-content xmlns:xlink="http://www.w3.org/1999/xlink" content-type="dwc:verbatimCoordinates" xlink:type="simple"><named-content content-type="geo-json" specific-use="{&#34;type&#34;:&#34;Point&#34;,&#34;coordinates&#34;:[11.466383,1.489261]}" id="NCID0EKUBO" xlink:type="simple">1°29'21.34'N, 11°27'58.98'E</named-content></named-content>; alt. 675 m; 13 Nov. 2015 – Unknown major area • N. Hallé 2975 (U). Republic of the Congo – Sangha • S.T. Ndolo Ebika 294 (E, IEC, WAG), Nouablé-Ndoki National Park, Goualougo Study Site, 37.53 km E-SE de Bomassa; <named-content xmlns:xlink="http://www.w3.org/1999/xlink" content-type="dwc:verbatimCoordinates" xlink:type="simple"><named-content content-type="geo-json" specific-use="{&#34;type&#34;:&#34;Point&#34;,&#34;coordinates&#34;:[16.523431,2.189261]}" id="NCID0ESUBO" xlink:type="simple">2°11'21.34'N, 16°31'24.35'E</named-content></named-content>; alt. 383 m; 18 Jan. 2008 • S.T. Ndolo Ebika 659 (E, IEC, WAG), Périphérie du Nouable Ndoki National Park: 19 Km E de Bomassa; <named-content xmlns:xlink="http://www.w3.org/1999/xlink" content-type="dwc:verbatimCoordinates" xlink:type="simple"><named-content content-type="geo-json" specific-use="{&#34;type&#34;:&#34;Point&#34;,&#34;coordinates&#34;:[16.338869,2.206469]}" id="NCID0E1UBO" xlink:type="simple">2°12'23.29'N, 16°20'19.93'E</named-content></named-content>; alt. 381 m; 06 Jun. 2011.</p></tp:treatment-sec><tp:treatment-sec><!--Section generated to contain objects referenced in tp:taxon-treatment.--><fig id="F80" position="float" orientation="portrait"><object-id xmlns:xlink="http://www.w3.org/1999/xlink" content-type="doi" xlink:type="simple">10.3897/phytokeys.233.103096.figure80</object-id><label>Figure 80.</label><caption><p><tp:taxon-name><tp:taxon-name-part taxon-name-part-type="genus" reg="Uvariopsis">Uvariopsis</tp:taxon-name-part><tp:taxon-name-part taxon-name-part-type="species" reg="solheidii">solheidii</tp:taxon-name-part><tp:taxon-name-part taxon-name-part-type="basionym-authority">(De Wild.)</tp:taxon-name-part><tp:taxon-name-part taxon-name-part-type="authority">Robyns &amp; Ghesq. –</tp:taxon-name-part><tp:taxon-name-part taxon-name-part-type="infraspecific-rank">var.</tp:taxon-name-part><tp:taxon-name-part taxon-name-part-type="variety" reg="solheidii">solheidii</tp:taxon-name-part></tp:taxon-name><bold>A</bold> male inflorescence <bold>B</bold> female flower, one petal removed, side view <bold>C</bold> petal of female flower, inner view <bold>D</bold> carpel, side and front views, detail of ovules <bold>E</bold> male flower, one petal removed, side view <bold>F</bold> petal of male flower, inner view <bold>G</bold> stamen, front and side views – var. <tp:taxon-name><tp:taxon-name-part taxon-name-part-type="genus" reg="Uvariodendron"/><tp:taxon-name-part taxon-name-part-type="species" reg="fuscum"/><tp:taxon-name-part taxon-name-part-type="variety" reg="letestui">letestui</tp:taxon-name-part></tp:taxon-name> (Pellegr.) Dagallier &amp; Couvreur <bold>H</bold> flower bud <bold>I</bold> petal of female flower, inner view <bold>J</bold> female flower, all four petals removed, side view <bold>K</bold> carpel, front view and detail of ovules <bold>L</bold> male flower, one petal removed, side view <bold>M</bold> stamen, front view <bold>N</bold> fruit <bold>O</bold> longitudinal section of <bold>A</bold> monocarp <italic><tp:taxon-name><tp:taxon-name-part taxon-name-part-type="genus" reg="Uvariopsis">Uvariopsis</tp:taxon-name-part><tp:taxon-name-part taxon-name-part-type="species" reg="pedunculosa">pedunculosa</tp:taxon-name-part></tp:taxon-name></italic> (Diels) Robyns &amp; Ghesq <bold>P</bold> female inflorescence <bold>Q</bold> female flower, one petal removed, side view <bold>R</bold> petal of female flower, inner view <bold>S</bold> carpel, side view and detail of ovules. <bold>A</bold> from Tisserant 2422 <bold>B–G</bold> from Tisserant 804 <bold>H–M</bold> from Hallé 3060 <bold>N, O</bold> from Hallé 2975 <bold>P–S</bold> from Le Testu 8525. Drawings by Hélène Lamourdedieu, from <xref ref-type="bibr" rid="B117">Le Thomas (1969</xref>; pl. 54, p. 299), Publications Scientifiques du Muséum national d’Histoire naturelle, Paris.</p></caption><graphic xmlns:xlink="http://www.w3.org/1999/xlink" xlink:href="phytokeys-233-001_article-103096__-g080.jpg" position="float" orientation="portrait" xlink:type="simple" id="oo_909939.jpg"><uri content-type="original_file" xlink:type="simple">https://binary.pensoft.net/fig/909939</uri></graphic></fig><fig id="F81" position="float" orientation="portrait"><object-id xmlns:xlink="http://www.w3.org/1999/xlink" content-type="doi" xlink:type="simple">10.3897/phytokeys.233.103096.figure81</object-id><label>Figure 81.</label><caption><p>Distribution map of <italic><tp:taxon-name><tp:taxon-name-part taxon-name-part-type="genus" reg="Uvariopsis">Uvariopsis</tp:taxon-name-part><tp:taxon-name-part taxon-name-part-type="species" reg="solheidii">solheidii</tp:taxon-name-part></tp:taxon-name></italic>. Shades of grey represent elevation, from white (sea level) to darker grey (higher elevation). The inset shows the extent of the map over Africa.</p></caption><graphic xmlns:xlink="http://www.w3.org/1999/xlink" xlink:href="phytokeys-233-001_article-103096__-g081.jpg" position="float" orientation="portrait" xlink:type="simple" id="oo_909940.jpg"><uri content-type="original_file" xlink:type="simple">https://binary.pensoft.net/fig/909940</uri></graphic></fig></tp:treatment-sec><ref-list><ref id="B117"><mixed-citation xmlns:xlink="http://www.w3.org/1999/xlink" xlink:type="simple"><person-group><name name-style="western"><surname>Le Thomas</surname><given-names>A</given-names></name></person-group> (<year>1969</year>) <source>Flore du Gabon 16 – Annonacées.</source><publisher-name>Muséum National d’Histoire Naturelle</publisher-name>, <publisher-loc>Paris</publisher-loc>, <size units="page">371 pp</size>.</mixed-citation></ref></ref-list></tp:taxon-treatment>
