# Supplementary material for: ﻿Phylogenomic inference of the African tribe Monodoreae (Annonaceae) and taxonomic revision of Dennettia, Uvariodendron and Uvariopsis
Source: PhytoKeys. 2023 Sep 22;233:1–200. doi: 10.3897/phytokeys.233.103096 (PMC10552675; doi:10.3897/phytokeys.233.103096)
Supplement: XML Treatment for Uvariopsis submontana [file phytokeys.233.103096-treatment47.xml]

<!DOCTYPE tp:taxon-treatment
  PUBLIC "-//TaxonX//DTD Taxonomic Treatment Publishing DTD v0 20100105//EN" "tax-treatment-NSO.dtd">
<tp:taxon-treatment xmlns:tp="http://www.plazi.org/taxpub"><tp:treatment-meta><kwd-group><label>Taxon classification</label><kwd>
                <named-content content-type="kingdom">Plantae</named-content>
              </kwd><kwd>
                <named-content content-type="order">Magnoliales</named-content>
              </kwd><kwd>
                <named-content content-type="family">Annonaceae</named-content>
              </kwd></kwd-group><mixed-citation publication-type="journal"><person-group><name><surname>Dagallier</surname><given-names>Léo-Paul M. J.</given-names></name><name><surname>Mbago</surname><given-names>Frank M.</given-names></name><name><surname>Couderc</surname><given-names>Marie</given-names></name><name><surname>Gaudeul</surname><given-names>Myriam</given-names></name><name><surname>Grall</surname><given-names>Aurélie</given-names></name><name><surname>Loup</surname><given-names>Caroline</given-names></name><name><surname>Wieringa</surname><given-names>Jan J.</given-names></name><name><surname>Sonké</surname><given-names>Bonaventure</given-names></name><name><surname>Couvreur</surname><given-names>Thomas L. P.</given-names></name></person-group><article-title>﻿Phylogenomic inference of the African tribe Monodoreae (<tp:taxon-name><tp:taxon-name-part taxon-name-part-type="family">Annonaceae</tp:taxon-name-part></tp:taxon-name>) and taxonomic revision of <italic><tp:taxon-name><tp:taxon-name-part taxon-name-part-type="genus" reg="Dennettia">Dennettia</tp:taxon-name-part></tp:taxon-name></italic>, <italic><tp:taxon-name><tp:taxon-name-part taxon-name-part-type="genus" reg="Uvariodendron">Uvariodendron</tp:taxon-name-part></tp:taxon-name></italic> and <italic><tp:taxon-name><tp:taxon-name-part taxon-name-part-type="genus" reg="Uvariopsis">Uvariopsis</tp:taxon-name-part></tp:taxon-name></italic></article-title><source>PhytoKeys</source><day>22</day><month>09</month><year>2023</year><volume>233</volume><fpage>1</fpage><lpage>200</lpage><pub-id pub-id-type="doi">10.3897/phytokeys.233.103096</pub-id></mixed-citation></tp:treatment-meta><tp:nomenclature><label>﻿</label><tp:taxon-name>
              <tp:taxon-name-part taxon-name-part-type="genus" reg="Uvariopsis">Uvariopsis</tp:taxon-name-part>
              <tp:taxon-name-part taxon-name-part-type="species" reg="submontana">submontana</tp:taxon-name-part>
            </tp:taxon-name><tp:taxon-authority>Kenfack, Gosline &amp; Gereau, Novon 13(4): 444 (2003)</tp:taxon-authority><xref ref-type="fig" rid="F82">Figs 82</xref><xref ref-type="fig" rid="F83">, 83</xref><xref ref-type="fig" rid="F84">, 84</xref><xref ref-type="table" rid="T5">; Table 5</xref></tp:nomenclature><tp:treatment-sec sec-type="material" id="SECID0EUWBO"><title>Type.</title><p>Cameroon – South-West Region • D. Kenfack 1334 (holotype: YA; isotypes: K! (K000683145), MO, SCA), Rumpi Hills; <named-content xmlns:xlink="http://www.w3.org/1999/xlink" content-type="dwc:verbatimCoordinates" xlink:type="simple"><named-content content-type="geo-json" specific-use="{&#34;type&#34;:&#34;Point&#34;,&#34;coordinates&#34;:[9.033333,4.950000]}" id="NCID0E4WBO" xlink:type="simple">4°57'N, 9°02'E</named-content></named-content>; alt. 800 m; 06 Feb. 2000.</p></tp:treatment-sec><tp:treatment-sec sec-type="description" id="SECID0ECXBO"><title>Description.</title><p>Tree 4.5–25 m tall, D.B.H 5–30 cm; young branches sparsely pubescent to glabrous, old branches glabrous. Petiole 3–8 mm long, 2.5–4 mm wide, sparsely pubescent to glabrous. Leaf lamina 160–380 mm long, 50–110 mm wide, length:width ratio 2.7–4.3, obovate, coriaceous, base rounded to subcordate, apex attenuate to acuminate, acumen 8–30 mm long, surface above glabrous, surface below glabrous; midrib impressed above, raised below, glabrous above, glabrous below; secondary veins 9–25 pairs, brochidodromous to weakly brochidodromous, impressed above, raised below; tertiary veins reticulate. Flowers unisexual, male and female flowers slightly dimorphic, on same individuals (plant monoecious). Flower buds ovoid to conical. Male inflorescences borne in dense clumps on thickenings at base of the trunk, sparser above 2 m., above the clumps of female inflorescences, mainly between the base and the lower 5 m of the trunk, composed of 6 to 50 flowers. Peduncle inconspicuous. Flower pedicel 25–50 mm long, ca. 1 mm in diameter, pubescent to sparsely pubescent. Bracts 2 to 4 at base, upper bract 1–1.6 mm long, 1–1.6 mm wide, broadly ovate, pubescent outside, glabrous inside. Sepals 2, 5–11 mm long, 6–12 mm wide, broadly ovate, pubescent to sparsely pubescent outside, glabrous inside, dark red. Petals 4, 8–19 mm long, 4–8 mm wide, length:width ratio 1.8–4.7, ovate to narrowly ovate, free to fused at base over 30% of their length, pubescent outside, glabrous inside, pinkish to dark red outside. Stamens 100 to 200, 0.4–0.7 mm long, 0.3–0.4 mm wide, anthers linear, connective prolongation truncate. Female inflorescences borne in dense clumps on thickenings at base of the trunk, below the clumps of male inflorescences, composed of 6 to 50 flowers. Flower pedicel 24–60 mm long, ca. 1 mm in diameter, pubescent to sparsely pubescent. Bracts 2 to 4 at base, upper bract 1–1.6 mm long, 1–1.6 mm wide, broadly ovate, pubescent outside, glabrous inside. Sepals 2, 6–8 mm long, 6–9 mm wide, broadly ovate, pubescent to sparsely pubescent outside, glabrous inside, dark red. Petals 4, 15–17 mm long, 5–9 mm wide, length:width ratio 1.8–4.7, ovate to narrowly ovate, free to fused over 30% of their length, pubescent outside, glabrous inside, pinkish to dark red outside. Carpels 50 to 100, 1.5–3.5 mm long, 0.8–1.5 mm wide, pubescent, free; stigma ca. 0.5 mm long, ca. 0.2 mm wide, globular, glabrous. Fruiting pedicel 25–90 mm long, 3–7 mm in diameter, glabrous. Monocarps, 3–25, 17–80 mm long, 13–55 mm wide, length:width ratio, ovoid to cylindrical, constricted between seeds in dried specimens, sparsely pubescent to glabrous, pale green ripening dark yellow, sessile. Seeds 6–12 per monocarp, biseriate, 18–25 mm long, 8–13 mm wide, ellipsoid.</p><fig id="F82" position="float" orientation="portrait"><object-id xmlns:xlink="http://www.w3.org/1999/xlink" content-type="doi" xlink:type="simple">10.3897/phytokeys.233.103096.figure82</object-id><label>Figure 82.</label><caption><p><italic><tp:taxon-name><tp:taxon-name-part taxon-name-part-type="genus" reg="Uvariopsis">Uvariopsis</tp:taxon-name-part><tp:taxon-name-part taxon-name-part-type="species" reg="submontana">submontana</tp:taxon-name-part></tp:taxon-name></italic> Kenfack, Gosline &amp; Gereau <bold>A</bold> trunk with clumps of inflorescences <bold>B</bold> leaf, upper side <bold>C</bold> leaf base lower side <bold>D</bold> leaf base, upper side <bold>E</bold> female flower, two petals removed, side view <bold>F</bold> flower, top view <bold>G</bold> clumps of inflorescences on the trunk <bold>H</bold> male flower, two petals removed, side view <bold>I</bold> male flower, top view. <bold>A–I</bold> Couvreur 627. Photos Thomas Couvreur.</p></caption><graphic xmlns:xlink="http://www.w3.org/1999/xlink" xlink:href="phytokeys-233-001_article-103096__-g082.jpg" position="float" orientation="portrait" xlink:type="simple" id="oo_909941.jpg"><uri content-type="original_file" xlink:type="simple">https://binary.pensoft.net/fig/909941</uri></graphic></fig></tp:treatment-sec><tp:treatment-sec sec-type="distribution" id="SECID0ETYBO"><title>Distribution.</title><p>Endemic to Lower Guinean Domain of the Guineo-Congolian Region. Only known from the South-West and Littoral Regions in Cameroon, mainly in Mont Koupé and Ebo National Park.</p><fig id="F83" position="float" orientation="portrait"><object-id xmlns:xlink="http://www.w3.org/1999/xlink" content-type="doi" xlink:type="simple">10.3897/phytokeys.233.103096.figure83</object-id><label>Figure 83.</label><caption><p><italic><tp:taxon-name><tp:taxon-name-part taxon-name-part-type="genus" reg="Uvariopsis">Uvariopsis</tp:taxon-name-part><tp:taxon-name-part taxon-name-part-type="species" reg="submontana">submontana</tp:taxon-name-part></tp:taxon-name></italic> Kenfack, Gosline &amp; Gereau <bold>A</bold> leaves <bold>B</bold> female flower bud, side view <bold>C</bold> male flower, side view <bold>D</bold> male flower, one petal removed, side view <bold>E</bold> inner surface of sepal <bold>F</bold> outer surface of sepal <bold>G</bold> female flower, all four petals removed, side view <bold>H</bold> carpel, lateral view <bold>I</bold> infructescence <bold>J</bold> longitudinal section of monocarp <bold>K</bold> transversal section of monocarp. <bold>A–H</bold> from Kenfack 1334 (type) <bold>I–K</bold> from Kenfack 1373. Drawings by David Kenfack, from “The Genus <italic><tp:taxon-name><tp:taxon-name-part taxon-name-part-type="genus" reg="Uvariopsis">Uvariopsis</tp:taxon-name-part></tp:taxon-name></italic> (<tp:taxon-name><tp:taxon-name-part taxon-name-part-type="family">Annonaceae</tp:taxon-name-part></tp:taxon-name>) in Tropical Africa, with a Recombination and One New Species from Cameroon”, Novon 13:4, Figure <xref ref-type="fig" rid="F1">1</xref>, p. 445 (<xref ref-type="bibr" rid="B111">Kenfack et al. 2003</xref>), with permission from the Missouri Botanical Garden Press, St. Louis.</p></caption><graphic xmlns:xlink="http://www.w3.org/1999/xlink" xlink:href="phytokeys-233-001_article-103096__-g083.jpg" position="float" orientation="portrait" xlink:type="simple" id="oo_909942.jpg"><uri content-type="original_file" xlink:type="simple">https://binary.pensoft.net/fig/909942</uri></graphic></fig></tp:treatment-sec><tp:treatment-sec sec-type="habitat" id="SECID0E51BO"><title>Habitat and ecology.</title><p>Submontane mature or old secondary rain forests. Soil: rocky, humic combisol. Altitude: 900–1300 m asl.</p></tp:treatment-sec><tp:treatment-sec sec-type="phenology" id="SECID0ED2BO"><title>Phenology.</title><p>Flowers collected from January to May and in December.</p></tp:treatment-sec><tp:treatment-sec sec-type="Vernacular names" id="SECID0EI2BO"><title>Vernacular names.</title><p>Cameroon: ‘Michile’ in Bakossi (Cheek 7131).</p></tp:treatment-sec><tp:treatment-sec sec-type="notes" id="SECID0EN2BO"><title>Notes.</title><p>This species resembles <italic><tp:taxon-name><tp:taxon-name-part taxon-name-part-type="genus" reg="Uvariopsis">Up.</tp:taxon-name-part><tp:taxon-name-part taxon-name-part-type="species" reg="bakeriana">bakeriana</tp:taxon-name-part></tp:taxon-name></italic>, <italic><tp:taxon-name><tp:taxon-name-part taxon-name-part-type="genus" reg="Uvariopsis">Up.</tp:taxon-name-part><tp:taxon-name-part taxon-name-part-type="species" reg="citrata">citrata</tp:taxon-name-part></tp:taxon-name></italic> and <italic><tp:taxon-name><tp:taxon-name-part taxon-name-part-type="genus" reg="Uvariopsis">Up.</tp:taxon-name-part><tp:taxon-name-part taxon-name-part-type="species" reg="korupensis">korupensis</tp:taxon-name-part></tp:taxon-name></italic> in having large obovate leaves (up to 38 cm long), with rounded to cordate bases. It differs from <italic><tp:taxon-name><tp:taxon-name-part taxon-name-part-type="genus" reg="Uvariopsis">Up.</tp:taxon-name-part><tp:taxon-name-part taxon-name-part-type="species" reg="bakeriana">bakeriana</tp:taxon-name-part></tp:taxon-name></italic> and <italic><tp:taxon-name><tp:taxon-name-part taxon-name-part-type="genus" reg="Uvariopsis">Up.</tp:taxon-name-part><tp:taxon-name-part taxon-name-part-type="species" reg="citrata">citrata</tp:taxon-name-part></tp:taxon-name></italic> in having longer flower pedicel (24–60 mm vs. 0–8 mm). It is very similar to <italic><tp:taxon-name><tp:taxon-name-part taxon-name-part-type="genus" reg="Uvariopsis">Up.</tp:taxon-name-part><tp:taxon-name-part taxon-name-part-type="species" reg="korupensis">korupensis</tp:taxon-name-part></tp:taxon-name></italic>, but has generally smaller leaves (16–38 cm vs. 28–62 cm in <italic><tp:taxon-name><tp:taxon-name-part taxon-name-part-type="genus" reg="Uvariopsis">Up.</tp:taxon-name-part><tp:taxon-name-part taxon-name-part-type="species" reg="korupensis">korupensis</tp:taxon-name-part></tp:taxon-name></italic>). The female flowers of <italic><tp:taxon-name><tp:taxon-name-part taxon-name-part-type="genus" reg="Uvariopsis">Up.</tp:taxon-name-part><tp:taxon-name-part taxon-name-part-type="species" reg="submontana">submontana</tp:taxon-name-part></tp:taxon-name></italic> have longer sepals (6–8 mm long vs. 3–5 mm long) and smaller petals (15–17 mm long vs. 15–35 mm long) than <italic><tp:taxon-name><tp:taxon-name-part taxon-name-part-type="genus" reg="Uvariopsis">Up.</tp:taxon-name-part><tp:taxon-name-part taxon-name-part-type="species" reg="korupensis">korupensis</tp:taxon-name-part></tp:taxon-name></italic>, which results in petals less than 3 times longer than the sepals (vs. petals more than 3 times longer than the sepals). Petals of <italic><tp:taxon-name><tp:taxon-name-part taxon-name-part-type="genus" reg="Uvariopsis">Up.</tp:taxon-name-part><tp:taxon-name-part taxon-name-part-type="species" reg="submontana">submontana</tp:taxon-name-part></tp:taxon-name></italic> are pinkish to dark red inside and outside whereas petals of <italic><tp:taxon-name><tp:taxon-name-part taxon-name-part-type="genus" reg="Uvariopsis">Up.</tp:taxon-name-part><tp:taxon-name-part taxon-name-part-type="species" reg="korupensis">korupensis</tp:taxon-name-part></tp:taxon-name></italic> are cream to brownish outside and cream to pinkish inside (Table <xref ref-type="table" rid="T5">5</xref>).</p><fig id="F84" position="float" orientation="portrait"><object-id xmlns:xlink="http://www.w3.org/1999/xlink" content-type="doi" xlink:type="simple">10.3897/phytokeys.233.103096.figure84</object-id><label>Figure 84.</label><caption><p>Distribution map of <italic><tp:taxon-name><tp:taxon-name-part taxon-name-part-type="genus" reg="Uvariopsis">Uvariopsis</tp:taxon-name-part><tp:taxon-name-part taxon-name-part-type="species" reg="submontana">submontana</tp:taxon-name-part></tp:taxon-name></italic>. Shades of grey represent elevation, from white (sea level) to darker grey (higher elevation). The inset shows the extent of the map over Africa.</p></caption><graphic xmlns:xlink="http://www.w3.org/1999/xlink" xlink:href="phytokeys-233-001_article-103096__-g084.jpg" position="float" orientation="portrait" xlink:type="simple" id="oo_909943.jpg"><uri content-type="original_file" xlink:type="simple">https://binary.pensoft.net/fig/909943</uri></graphic></fig></tp:treatment-sec><tp:treatment-sec sec-type="conservation status" id="SECID0EIACO"><title>Conservation status.</title><p>This species is endemic to Cameroon and has been evaluated as Endangered EN B1ab(iii)+2ab(iii) and mainly threatened by the expansion of agriculture (<xref ref-type="bibr" rid="B28">Cheek 2014b</xref>).</p></tp:treatment-sec><tp:treatment-sec sec-type="material" id="SECID0ESACO"><title>Additional specimens examined.</title><p>Cameroon – Littoral • D. Kenfack 1602 (MO), Nkam, Yingui, Bataba. PE80; <named-content xmlns:xlink="http://www.w3.org/1999/xlink" content-type="dwc:verbatimCoordinates" xlink:type="simple"><named-content content-type="geo-json" specific-use="{&#34;type&#34;:&#34;Point&#34;,&#34;coordinates&#34;:[10.300000,4.533333]}" id="NCID0E2ACO" xlink:type="simple">4°32'N, 10°18'E</named-content></named-content>; alt. 780 m; 20 Feb. 2002 • T.L.P. Couvreur 627 (MPU, YA), Ebo Wildlife Reserve, Djuma permanent camp. On east trail; <named-content xmlns:xlink="http://www.w3.org/1999/xlink" content-type="dwc:verbatimCoordinates" xlink:type="simple"><named-content content-type="geo-json" specific-use="{&#34;type&#34;:&#34;Point&#34;,&#34;coordinates&#34;:[10.252139,4.360931]}" id="NCID0EDBCO" xlink:type="simple">4°21'39.35'N, 10°15'07.7'E</named-content></named-content>; alt. 957 m; 15 Feb. 2013 – South-West Region • J.F. Villiers 2490 (P), 6 km WNW Bomana, 34 km NW Limbé; <named-content xmlns:xlink="http://www.w3.org/1999/xlink" content-type="dwc:verbatimCoordinates" xlink:type="simple"><named-content content-type="geo-json" specific-use="{&#34;type&#34;:&#34;Point&#34;,&#34;coordinates&#34;:[9.013961,4.506942]}" id="NCID0ELBCO" xlink:type="simple">4°30'24.99'N, 9°00'50.26'E</named-content></named-content>; 15 Dec. 1984 • M.R. Cheek 7034 (K, WAG, YA), Mount Kupe. Kupe village. Esense river near farm of Philip Taza; <named-content xmlns:xlink="http://www.w3.org/1999/xlink" content-type="dwc:verbatimCoordinates" xlink:type="simple"><named-content content-type="geo-json" specific-use="{&#34;type&#34;:&#34;Point&#34;,&#34;coordinates&#34;:[9.683333,4.766667]}" id="NCID0ETBCO" xlink:type="simple">4°46'N, 9°41'E</named-content></named-content>; alt. 1000 m; 19 Jan. 1995 • M.R. Cheek 7131 (K, WAG), Kupe village. Hunters path from Kupe village to the mountain top, running to S and parallel with Esense river (now dry). Towards village largely coffee farms with shade trees. Grid ref. from Magellan reading where path enters forest; <named-content xmlns:xlink="http://www.w3.org/1999/xlink" content-type="dwc:verbatimCoordinates" xlink:type="simple"><named-content content-type="geo-json" specific-use="{&#34;type&#34;:&#34;Point&#34;,&#34;coordinates&#34;:[9.683333,4.783333]}" id="NCID0E2BCO" xlink:type="simple">4°47'N, 9°41'E</named-content></named-content>; alt. 840 m; 24 Jan. 1995 • P. Lane 490 (K, SCA, WAG, YA), Mount Kupe. Ndum. Forest trail 2 km S from Etube-Tape village; <named-content xmlns:xlink="http://www.w3.org/1999/xlink" content-type="dwc:verbatimCoordinates" xlink:type="simple"><named-content content-type="geo-json" specific-use="{&#34;type&#34;:&#34;Point&#34;,&#34;coordinates&#34;:[9.700000,4.850000]}" id="NCID0EDCCO" xlink:type="simple">4°51'N, 9°42'E</named-content></named-content>; alt. 1100 m; 01 Feb. 1995 • S. Cable 1221 (K, MO, SCA, WAG, YA), Mt Kupe, Nyasoso, Shrike trail; <named-content xmlns:xlink="http://www.w3.org/1999/xlink" content-type="dwc:verbatimCoordinates" xlink:type="simple"><named-content content-type="geo-json" specific-use="{&#34;type&#34;:&#34;Point&#34;,&#34;coordinates&#34;:[9.700000,4.816700]}" id="NCID0ELCCO" xlink:type="simple">4°49'00.12'N, 9°42'E</named-content></named-content>; alt. 1100 m; 08 Feb. 1995 • S. Cable 2736 (K, MO, P, SCA, WAG, YA), Kupe-Muanenguba Division. Path on to ridge between Daniel's saprophyte site and Kupe rock; <named-content xmlns:xlink="http://www.w3.org/1999/xlink" content-type="dwc:verbatimCoordinates" xlink:type="simple"><named-content content-type="geo-json" specific-use="{&#34;type&#34;:&#34;Point&#34;,&#34;coordinates&#34;:[9.733333,4.783333]}" id="NCID0ETCCO" xlink:type="simple">4°47'N, 9°44'E</named-content></named-content>; alt. 1000 m; 30 May. 1996 • T.L.P. Couvreur 1059 (MPU, WAG, YA), Nyasoso village, on max's trail to Mt Kupe; <named-content xmlns:xlink="http://www.w3.org/1999/xlink" content-type="dwc:verbatimCoordinates" xlink:type="simple"><named-content content-type="geo-json" specific-use="{&#34;type&#34;:&#34;Point&#34;,&#34;coordinates&#34;:[9.692997,4.829728]}" id="NCID0E2CCO" xlink:type="simple">4°49'47.02'N, 9°41'34.79'E</named-content></named-content>; alt. 1024 m; 05 Apr. 2016 • T.L.P. Couvreur 965 (MPU, WAG, YA), Rumpi mountains, forest trail, ca. 5 km after Dikome Balue village, ca. 40 km north of Kumba; <named-content xmlns:xlink="http://www.w3.org/1999/xlink" content-type="dwc:verbatimCoordinates" xlink:type="simple"><named-content content-type="geo-json" specific-use="{&#34;type&#34;:&#34;Point&#34;,&#34;coordinates&#34;:[9.241761,4.936214]}" id="NCID0EDDCO" xlink:type="simple">4°56'10.37'N, 9°14'30.34"E</named-content></named-content>; alt. 1418 m; 10 Jan. 2016.</p></tp:treatment-sec><tp:treatment-sec><!--Section generated to contain objects referenced in tp:taxon-treatment.--><fig id="F1" position="float" orientation="portrait"><object-id xmlns:xlink="http://www.w3.org/1999/xlink" content-type="doi" xlink:type="simple">10.3897/phytokeys.233.103096.figure1</object-id><label>Figure 1.</label><caption><p>Phylogenetic trees of the Monodoreae inferred with ASTRAL, based on 334 nuclear genes trees. The branch support is given as local posterior probability (<abbrev xmlns:xlink="http://www.w3.org/1999/xlink" xlink:title="local posterior probabilities" id="ABBRID0EW3AG" xlink:type="simple">LPP</abbrev>) in three shades of greys. For the details on the specimens see Suppl. material <xref ref-type="supplementary-material" rid="S3">3</xref>. Insets: flowers of <bold>A</bold><italic><tp:taxon-name><tp:taxon-name-part taxon-name-part-type="genus" reg="Ophrypetalum">Ophrypetalum</tp:taxon-name-part><tp:taxon-name-part taxon-name-part-type="species" reg="odoratum">odoratum</tp:taxon-name-part></tp:taxon-name></italic> (Couvreur 82) <bold>B</bold><italic><tp:taxon-name><tp:taxon-name-part taxon-name-part-type="genus" reg="Sanrafaelia">Sanrafaelia</tp:taxon-name-part><tp:taxon-name-part taxon-name-part-type="species" reg="ruffonammari">ruffonammari</tp:taxon-name-part></tp:taxon-name></italic> (Dagallier 31) <bold>C</bold><italic><tp:taxon-name><tp:taxon-name-part taxon-name-part-type="genus" reg="Asteranthe">Asteranthe</tp:taxon-name-part><tp:taxon-name-part taxon-name-part-type="species" reg="asterias">asterias</tp:taxon-name-part></tp:taxon-name></italic> (Dagallier 10) <bold>D</bold><italic><tp:taxon-name><tp:taxon-name-part taxon-name-part-type="genus" reg="Hexalobus">Hexalobus</tp:taxon-name-part><tp:taxon-name-part taxon-name-part-type="species" reg="crispiflorus">crispiflorus</tp:taxon-name-part></tp:taxon-name></italic> (no specimen associated) <bold>E</bold><italic><tp:taxon-name><tp:taxon-name-part taxon-name-part-type="genus" reg="Uvariastrum">Uvariastrum</tp:taxon-name-part><tp:taxon-name-part taxon-name-part-type="species" reg="zenkeri">zenkeri</tp:taxon-name-part></tp:taxon-name></italic> (no specimen associated) <bold>F</bold><italic><tp:taxon-name><tp:taxon-name-part taxon-name-part-type="genus" reg="Isolona">Isolona</tp:taxon-name-part><tp:taxon-name-part taxon-name-part-type="species" reg="hexaloba">hexaloba</tp:taxon-name-part></tp:taxon-name></italic> (no specimen associated) <bold>G</bold><italic><tp:taxon-name><tp:taxon-name-part taxon-name-part-type="genus" reg="Isolona">I.</tp:taxon-name-part><tp:taxon-name-part taxon-name-part-type="species" reg="cauliflora">cauliflora</tp:taxon-name-part></tp:taxon-name></italic> (Dagallier 44) <bold>H</bold><italic><tp:taxon-name><tp:taxon-name-part taxon-name-part-type="genus" reg="Monodora">Monodora</tp:taxon-name-part><tp:taxon-name-part taxon-name-part-type="species" reg="grandidieri">grandidieri</tp:taxon-name-part></tp:taxon-name></italic> (Dagallier 26) <bold>I</bold><italic><tp:taxon-name><tp:taxon-name-part taxon-name-part-type="genus" reg="Monodora">M.</tp:taxon-name-part><tp:taxon-name-part taxon-name-part-type="species" reg="myristica">myristica</tp:taxon-name-part></tp:taxon-name></italic> (living specimen at NY conservatory) <bold>J</bold><italic><tp:taxon-name><tp:taxon-name-part taxon-name-part-type="genus" reg="Monodora">M.</tp:taxon-name-part><tp:taxon-name-part taxon-name-part-type="species" reg="tenuifolia">tenuifolia</tp:taxon-name-part></tp:taxon-name></italic> (Couvreur 1019) <bold>K</bold><italic><tp:taxon-name><tp:taxon-name-part taxon-name-part-type="genus" reg="Mischogyne">Mischogyne</tp:taxon-name-part><tp:taxon-name-part taxon-name-part-type="species" reg="elliotana">elliotana</tp:taxon-name-part></tp:taxon-name></italic> (no specimen associated) <bold>L</bold><italic><tp:taxon-name><tp:taxon-name-part taxon-name-part-type="genus" reg="Uvariodendron">Uvariodendron</tp:taxon-name-part><tp:taxon-name-part taxon-name-part-type="species" reg="gorgonis">gorgonis</tp:taxon-name-part></tp:taxon-name></italic> (Dagallier 38) <bold>M</bold><italic><tp:taxon-name><tp:taxon-name-part taxon-name-part-type="genus" reg="Uvariodendron">Ud.</tp:taxon-name-part><tp:taxon-name-part taxon-name-part-type="species" reg="molundense">molundense</tp:taxon-name-part></tp:taxon-name></italic> (Bidault 2222) <bold>N</bold><italic><tp:taxon-name><tp:taxon-name-part taxon-name-part-type="genus" reg="Uvariodendron">Ud.</tp:taxon-name-part><tp:taxon-name-part taxon-name-part-type="species" reg="connivens">connivens</tp:taxon-name-part></tp:taxon-name></italic> (Couvreur 1016) <bold>O</bold><tp:taxon-name><tp:taxon-name-part taxon-name-part-type="genus" reg="Uvariodendron">Ud.</tp:taxon-name-part><tp:taxon-name-part taxon-name-part-type="infraspecific-rank">var.</tp:taxon-name-part><tp:taxon-name-part taxon-name-part-type="variety" reg="fuscum">fuscum</tp:taxon-name-part></tp:taxon-name> (Couvreur 990) <bold>P</bold><italic><tp:taxon-name><tp:taxon-name-part taxon-name-part-type="genus" reg="Uvariopsis">Uvariopsis</tp:taxon-name-part><tp:taxon-name-part taxon-name-part-type="species" reg="congensis">congensis</tp:taxon-name-part></tp:taxon-name></italic> (Lachenaud 1384) <bold>Q</bold><italic><tp:taxon-name><tp:taxon-name-part taxon-name-part-type="genus" reg="Uvariopsis">Up.</tp:taxon-name-part><tp:taxon-name-part taxon-name-part-type="species" reg="lovettiana">lovettiana</tp:taxon-name-part></tp:taxon-name></italic> (Couvreur 97b) <bold>R</bold><italic><tp:taxon-name><tp:taxon-name-part taxon-name-part-type="genus" reg="Uvariopsis">Up.</tp:taxon-name-part><tp:taxon-name-part taxon-name-part-type="species" reg="bakeriana">bakeriana</tp:taxon-name-part></tp:taxon-name></italic> (Couvreur 1000) <bold>S</bold><italic><tp:taxon-name><tp:taxon-name-part taxon-name-part-type="genus" reg="Uvariopsis">Up.</tp:taxon-name-part><tp:taxon-name-part taxon-name-part-type="species" reg="submontana">submontana</tp:taxon-name-part></tp:taxon-name></italic> (Couvreur 627) <bold>T</bold><italic><tp:taxon-name><tp:taxon-name-part taxon-name-part-type="genus" reg="Uvariopsis">Up.</tp:taxon-name-part><tp:taxon-name-part taxon-name-part-type="species" reg="pedunculosa">pedunculosa</tp:taxon-name-part></tp:taxon-name></italic> (Couvreur 878). Photos CC BY-NC 4.0 <bold>A, D–F, J, N, O, Q–T</bold> Thomas Couvreur <bold>B, C, G–I, L</bold> Léo-Paul Dagallier <bold>K</bold> Carel Jongkind <bold>M</bold> Ehoarn Bidault <bold>P</bold> Olivier Lachenaud.</p></caption><graphic xmlns:xlink="http://www.w3.org/1999/xlink" xlink:href="phytokeys-233-001_article-103096__-g001.jpg" position="float" orientation="portrait" xlink:type="simple" id="oo_909860.jpg"><uri content-type="original_file" xlink:type="simple">https://binary.pensoft.net/fig/909860</uri></graphic></fig><table-wrap id="T5" position="float" orientation="portrait"><label>Table 5.</label><caption><p>The ‘large leaves group’: morphological comparison between <italic><tp:taxon-name><tp:taxon-name-part taxon-name-part-type="genus" reg="Uvariopsis">Uvariopsis</tp:taxon-name-part><tp:taxon-name-part taxon-name-part-type="species" reg="bakeriana">bakeriana</tp:taxon-name-part></tp:taxon-name></italic>, <italic><tp:taxon-name><tp:taxon-name-part taxon-name-part-type="genus" reg="Uvariopsis">Uvariopsis</tp:taxon-name-part><tp:taxon-name-part taxon-name-part-type="species" reg="citrata">citrata</tp:taxon-name-part></tp:taxon-name></italic>, <italic><tp:taxon-name><tp:taxon-name-part taxon-name-part-type="genus" reg="Uvariopsis">Uvariopsis</tp:taxon-name-part><tp:taxon-name-part taxon-name-part-type="species" reg="korupensis">korupensis</tp:taxon-name-part></tp:taxon-name></italic> and <italic><tp:taxon-name><tp:taxon-name-part taxon-name-part-type="genus" reg="Uvariopsis">Uvariopsis</tp:taxon-name-part><tp:taxon-name-part taxon-name-part-type="species" reg="submontana">submontana</tp:taxon-name-part></tp:taxon-name></italic>. In bold: character useful to differentiate the species. l:w = length:width.</p></caption><table id="TID0EHRGM" rules="all"><tbody><tr><th rowspan="1" colspan="1"/><th rowspan="1" colspan="1">Lamina</th><th rowspan="1" colspan="1">Flower pedicel</th><th rowspan="1" colspan="1">Sepals</th><th rowspan="1" colspan="1">Petals</th><th rowspan="1" colspan="1">Altitudinal range</th></tr><tr><td rowspan="1" colspan="1">
                      <italic>
                        <tp:taxon-name><tp:taxon-name-part taxon-name-part-type="genus" reg="Uvariopsis">Uvariopsis</tp:taxon-name-part><tp:taxon-name-part taxon-name-part-type="species" reg="bakeriana">bakeriana</tp:taxon-name-part></tp:taxon-name>
                      </italic>
                    </td><td rowspan="1" colspan="1">150–340 mm long</td><td rowspan="1" colspan="1">2–8 mm long</td><td rowspan="1" colspan="1">Male and female flowers: 1–3.5 mm long, 1.5–3 mm wide, <bold>free</bold></td><td rowspan="1" colspan="1">Male and female flowers: <bold>l:w ratio 4–10</bold>, narrowly ovate to linear, free, valvate, <bold>bright pink to dark pinkish red</bold></td><td rowspan="1" colspan="1">50–800 m above sea level</td></tr><tr><td rowspan="1" colspan="1">
                      <italic>
                        <tp:taxon-name><tp:taxon-name-part taxon-name-part-type="genus" reg="Uvariopsis">Uvariopsis</tp:taxon-name-part><tp:taxon-name-part taxon-name-part-type="species" reg="citrata">citrata</tp:taxon-name-part></tp:taxon-name>
                      </italic>
                    </td><td rowspan="1" colspan="1">312–500 mm long, <bold>strong lemon</bold> scent when crushed</td><td rowspan="1" colspan="1">
                      <bold>0–2 mm long</bold>
                    </td><td rowspan="1" colspan="1">Male and female flowers: 9–15 mm long, 4–6 mm wide, basely fused</td><td rowspan="1" colspan="1">Male and female flowers: l:w ratio ca. 3.5, ovate, <bold>greenish yellow</bold></td><td rowspan="1" colspan="1">60–300 m above sea level</td></tr><tr><td rowspan="2" colspan="1">
                      <italic>
                        <tp:taxon-name><tp:taxon-name-part taxon-name-part-type="genus" reg="Uvariopsis">Uvariopsis</tp:taxon-name-part><tp:taxon-name-part taxon-name-part-type="species" reg="korupensis">korupensis</tp:taxon-name-part></tp:taxon-name>
                      </italic>
                    </td><td rowspan="2" colspan="1">280–615 mm long</td><td rowspan="2" colspan="1">6–70 mm long</td><td rowspan="1" colspan="1">Male flowers: <bold>1–5 (7.5) mm long</bold>, 2–6.5 mm wide, basely fused</td><td rowspan="1" colspan="1">Male flowers: l:w ratio 2.5–7, narrowly ovate, fused at base</td><td rowspan="2" colspan="1">90–160 m above sea level</td></tr><tr><td rowspan="1" colspan="1">Female flowers: <bold>3–5 mm long, 4–5 mm wide</bold>, basely fused</td><td rowspan="1" colspan="1">Female flowers: <bold>petals more than 3 times longer than the sepals</bold>, l:w ratio 7–12, narrowly ovate, fused at base, <bold>cream to pinkish</bold></td></tr><tr><td rowspan="2" colspan="1">
                      <italic>
                        <tp:taxon-name><tp:taxon-name-part taxon-name-part-type="genus" reg="Uvariopsis">Uvariopsis</tp:taxon-name-part><tp:taxon-name-part taxon-name-part-type="species" reg="submontana">submontana</tp:taxon-name-part></tp:taxon-name>
                      </italic>
                    </td><td rowspan="2" colspan="1">160–380 mm long</td><td rowspan="2" colspan="1">24–60 mm long</td><td rowspan="1" colspan="1">Male flowers: <bold>5–11 mm long, 6–12 mm wide</bold>, basely fused</td><td rowspan="1" colspan="1">Male flowers: l:w ratio 1.8–4.7, ovate to narrowly ovate, free to fused at base over 30% of their length</td><td rowspan="2" colspan="1"><bold>900–1300 m</bold> above sea level</td></tr><tr><td rowspan="1" colspan="1">Female flowers: <bold>6–8 mm long, 6–9 mm wide</bold>, basely fused</td><td rowspan="1" colspan="1">Female flowers: <bold>petals less than 3 times longer than the sepals</bold>, l:w ratio 5–9, narrowly ovate, fused at base, ovate to narrowly ovate, free to fused at base over 30% of their length, <bold>cream to pinkish</bold></td></tr></tbody></table></table-wrap><supplementary-material xmlns:xlink="http://www.w3.org/1999/xlink" id="S3" position="float" orientation="portrait" xlink:type="simple"><object-id content-type="doi" xlink:type="simple">10.3897/phytokeys.233.103096.suppl3</object-id><object-id content-type="zenodo_dep_id" xlink:type="simple">8373544</object-id><label>Supplementary material 3</label><caption><p>Details of the vouchers used in this study.</p></caption><statement content-type="dataType"><label>Data type</label><p>ods</p></statement><media xlink:href="phytokeys-233-001_article-103096__-s003.ods" mimetype="application" mime-subtype="oleobject" position="float" orientation="portrait" xlink:type="simple" id="oo_909951.ods"><uri content-type="original_file" xlink:type="simple">https://binary.pensoft.net/file/909951</uri></media><permissions><license xlink:type="simple"><license-p>This dataset is made available under the Open Database License (http://opendatacommons.org/licenses/odbl/1.0/). The Open Database License (ODbL) is a license agreement intended to allow users to freely share, modify, and use this Dataset while maintaining this same freedom for others, provided that the original source and author(s) are credited.</license-p></license></permissions><attrib specific-use="authors">Léo-Paul M. J. Dagallier, Frank M. Mbago, Marie Couderc, Myriam Gaudeul, Aurélie Grall, Caroline Loup, Jan J. Wieringa, Bonaventure Sonké, Thomas L. P. Couvreur</attrib></supplementary-material></tp:treatment-sec><ref-list><ref id="B111"><mixed-citation xmlns:xlink="http://www.w3.org/1999/xlink" xlink:type="simple"><person-group><name name-style="western"><surname>Kenfack</surname><given-names>D</given-names></name><name name-style="western"><surname>Gosline</surname><given-names>G</given-names></name><name name-style="western"><surname>Gereau</surname><given-names>RE</given-names></name><name name-style="western"><surname>Schatz</surname><given-names>GE</given-names></name></person-group> (<year>2003</year>) <article-title>The genus <italic><tp:taxon-name><tp:taxon-name-part taxon-name-part-type="genus">Uvariopsis</tp:taxon-name-part></tp:taxon-name></italic> (<tp:taxon-name><tp:taxon-name-part taxon-name-part-type="family">Annonaceae</tp:taxon-name-part></tp:taxon-name>) in tropical Africa, with a recombination and one new species from Cameroon.</article-title><source>Novon</source><volume>13</volume>(<issue>4</issue>): <fpage>443</fpage>–<lpage>449</lpage>. <ext-link xlink:href="10.2307/3393377" ext-link-type="doi" xlink:type="simple">https://doi.org/10.2307/3393377</ext-link></mixed-citation></ref><ref id="B28"><mixed-citation xmlns:xlink="http://www.w3.org/1999/xlink" xlink:type="simple"><person-group><name name-style="western"><surname>Cheek</surname><given-names>M</given-names></name></person-group> (<year>2014b</year>) <italic><tp:taxon-name><tp:taxon-name-part taxon-name-part-type="genus">Uvariopsis</tp:taxon-name-part><tp:taxon-name-part taxon-name-part-type="species">submontana</tp:taxon-name-part></tp:taxon-name></italic>. The IUCN Red List of Threatened Species 2014: e.T45421A3001680. <ext-link xlink:href="10.2305/IUCN.UK.2014-3.RLTS.T45421A3001680.en" ext-link-type="doi" xlink:type="simple">https://doi.org/10.2305/IUCN.UK.2014-3.RLTS.T45421A3001680.en</ext-link></mixed-citation></ref></ref-list></tp:taxon-treatment>
