# Supplementary material for: ﻿Phylogenomic inference of the African tribe Monodoreae (Annonaceae) and taxonomic revision of Dennettia, Uvariodendron and Uvariopsis
Source: PhytoKeys. 2023 Sep 22;233:1–200. doi: 10.3897/phytokeys.233.103096 (PMC10552675; doi:10.3897/phytokeys.233.103096)
Supplement: XML Treatment for Uvariopsis zenkeri [file phytokeys.233.103096-treatment48.xml]

<!DOCTYPE tp:taxon-treatment
  PUBLIC "-//TaxonX//DTD Taxonomic Treatment Publishing DTD v0 20100105//EN" "tax-treatment-NSO.dtd">
<tp:taxon-treatment xmlns:tp="http://www.plazi.org/taxpub"><tp:treatment-meta><kwd-group><label>Taxon classification</label><kwd>
                <named-content content-type="kingdom">Plantae</named-content>
              </kwd><kwd>
                <named-content content-type="order">Magnoliales</named-content>
              </kwd><kwd>
                <named-content content-type="family">Annonaceae</named-content>
              </kwd></kwd-group><mixed-citation publication-type="journal"><person-group><name><surname>Dagallier</surname><given-names>Léo-Paul M. J.</given-names></name><name><surname>Mbago</surname><given-names>Frank M.</given-names></name><name><surname>Couderc</surname><given-names>Marie</given-names></name><name><surname>Gaudeul</surname><given-names>Myriam</given-names></name><name><surname>Grall</surname><given-names>Aurélie</given-names></name><name><surname>Loup</surname><given-names>Caroline</given-names></name><name><surname>Wieringa</surname><given-names>Jan J.</given-names></name><name><surname>Sonké</surname><given-names>Bonaventure</given-names></name><name><surname>Couvreur</surname><given-names>Thomas L. P.</given-names></name></person-group><article-title>﻿Phylogenomic inference of the African tribe Monodoreae (<tp:taxon-name><tp:taxon-name-part taxon-name-part-type="family">Annonaceae</tp:taxon-name-part></tp:taxon-name>) and taxonomic revision of <italic><tp:taxon-name><tp:taxon-name-part taxon-name-part-type="genus" reg="Dennettia">Dennettia</tp:taxon-name-part></tp:taxon-name></italic>, <italic><tp:taxon-name><tp:taxon-name-part taxon-name-part-type="genus" reg="Uvariodendron">Uvariodendron</tp:taxon-name-part></tp:taxon-name></italic> and <italic><tp:taxon-name><tp:taxon-name-part taxon-name-part-type="genus" reg="Uvariopsis">Uvariopsis</tp:taxon-name-part></tp:taxon-name></italic></article-title><source>PhytoKeys</source><day>22</day><month>09</month><year>2023</year><volume>233</volume><fpage>1</fpage><lpage>200</lpage><pub-id pub-id-type="doi">10.3897/phytokeys.233.103096</pub-id></mixed-citation></tp:treatment-meta><tp:nomenclature><label>﻿</label><tp:taxon-name>
              <tp:taxon-name-part taxon-name-part-type="genus" reg="Uvariopsis">Uvariopsis</tp:taxon-name-part>
              <tp:taxon-name-part taxon-name-part-type="species" reg="zenkeri">zenkeri</tp:taxon-name-part>
            </tp:taxon-name><tp:taxon-authority>Engl., Notizbl. Königl. Bot. Gart. Berlin 2: 298 (1899)</tp:taxon-authority><xref ref-type="fig" rid="F85">Figs 85A–F</xref><xref ref-type="fig" rid="F86">, 86</xref><xref ref-type="table" rid="T6">; Table 6</xref></tp:nomenclature><tp:treatment-sec sec-type="material" id="SECID0EYECO"><title>Type.</title><p>Cameroon – South Region • G.A. Zenker 1117 (holotype: B! (B 10 0153124); isotypes: BM! (BM000554075), G! (G00420324), GOET! (GOET005734), HBG! (HBG502515), K! (K000199042), LE! (LE00012462), M! (M0107936), P! (P00362604), S! (S07-11029), WU! (WU0025790)), Bipinde, Urwaldgebiet; <named-content xmlns:xlink="http://www.w3.org/1999/xlink" content-type="dwc:verbatimCoordinates" xlink:type="simple"><named-content content-type="geo-json" specific-use="{&#34;type&#34;:&#34;Point&#34;,&#34;coordinates&#34;:[10.416667,3.083333]}" id="NCID0EBFCO" xlink:type="simple">3°05'N, 10°25'E</named-content></named-content>; 1896.</p></tp:treatment-sec><tp:treatment-sec sec-type="description" id="SECID0EGFCO"><title>Description.</title><p>Shrub to tree 2–5 m tall, D.B.H 1.5–2 cm; young branches densely pubescent to pubescent, old branches glabrous. Petiole 2–5.5 mm long, 1–1.5 mm wide, pubescent to glabrous. Leaf lamina 110–158 mm long, 36–58 mm wide, length:width ratio 2.1–3.4, elliptic to obovate, papyraceous to coriaceous, base acute to decurrent, apex acuminate, acumen 10–24 mm long, surface above glabrous, surface below puberulent to glabrous when young, glabrous when old; midrib impressed above, raised below, glabrous above, pubescent to glabrous below; secondary veins 6–13 pairs, brochidodromous, impressed above, raised below; tertiary veins reticulate. Flowers unisexual, male and female flowers similar, on same individuals (plant monoecious). Flower buds globose to subovoid. Male and female inflorescences borne on trunk, old branches or old axillary, composed of 1, (sub)sessile flower. Peduncle inconspicuous. Flower pedicel 0–7 mm long, 1–1.5 mm in diameter, pubescent. Bracts 1 to 2 (5 in bud) at base, upper bract 1–4 mm long, 2–5 mm wide, ovate, pubescent outside, glabrous inside. Sepals 2, 3–7 mm long, 4.5–7 mm wide, broadly ovate, basally fused, pubescent outside, glabrous inside, brown. Petals 4, 6–13 mm long, 4–7 mm wide, length:width ratio 1.5–2.2, ovate to triangular, fused at base over ca. 50 % of their length, pubescent outside, glabrous inside, brown outside. Male flowers: stamens 100 to 150, ca. 0.5 mm long, ca. 0.3 mm wide, anthers linear, connective prolongation truncate or absent. Female flowers: carpels 13 to 22, 1.5–3 mm long, 1–1.5 mm wide, velutinous, free; stigma 0.1–0.5 mm long, ca. 1 mm wide, coiled, glabrous. Fruiting pedicel 2–10 mm long, ca. 2.5 mm in diameter, pubescent. Monocarps, 1–3, ca. 37 mm long, ca. 17 mm wide, length:width ratio ca. 2.2, cylindrical, slightly veined and constricted between the seed when dried, tomentose, brown, subsessile; stipe ca. 1 mm long, ca. 2 mm wide, tomentose. Seeds 10–12 per monocarp, biseriate, ca. 13 mm long, ca. 7 mm wide, ellipsoid.</p><fig id="F85" position="float" orientation="portrait"><object-id xmlns:xlink="http://www.w3.org/1999/xlink" content-type="doi" xlink:type="simple">10.3897/phytokeys.233.103096.figure85</object-id><label>Figure 85.</label><caption><p><italic><tp:taxon-name><tp:taxon-name-part taxon-name-part-type="genus" reg="Uvariopsis">Uvariopsis</tp:taxon-name-part><tp:taxon-name-part taxon-name-part-type="species" reg="zenkeri">zenkeri</tp:taxon-name-part></tp:taxon-name></italic> Engl <bold>A</bold> leaf, upper side <bold>B</bold> male flowers on brnch <bold>C</bold> male flower, one petal removed <bold>D</bold> stamen <bold>E</bold> female flower, one petal removed <bold>F</bold> carpel, front and side view, detail of ovules. <italic><tp:taxon-name><tp:taxon-name-part taxon-name-part-type="genus" reg="Uvariopsis">Uvariopsis</tp:taxon-name-part><tp:taxon-name-part taxon-name-part-type="species" reg="congensis">congensis</tp:taxon-name-part></tp:taxon-name></italic> Robyns &amp; Ghesq. <bold>G</bold> flowering branch with male flower bud <bold>H</bold> male flower, one petal removed <bold>I</bold> stamen <bold>J</bold> flowering branch with female flower <bold>K</bold> female flower, one petal removed <bold>L</bold> carpel, side view and detail of ovules <bold>M</bold> fruit <bold>A–E</bold> from Zenker 1117 <bold>F</bold> from Zenker 63 <bold>G–L</bold> from Tisserant 1363 <bold>M</bold> from Letouzey 5494. Drawings by Hélène Lamourdedieu, Publications Scientifiques du Muséum national d’Histoire naturelle, Paris.</p></caption><graphic xmlns:xlink="http://www.w3.org/1999/xlink" xlink:href="phytokeys-233-001_article-103096__-g085.jpg" position="float" orientation="portrait" xlink:type="simple" id="oo_909944.jpg"><uri content-type="original_file" xlink:type="simple">https://binary.pensoft.net/fig/909944</uri></graphic></fig></tp:treatment-sec><tp:treatment-sec sec-type="distribution" id="SECID0EQHCO"><title>Distribution.</title><p>Endemic to Lower Guinean Domain of the Guineo-Congolian Region: Cameroon.</p></tp:treatment-sec><tp:treatment-sec sec-type="habitat" id="SECID0EVHCO"><title>Habitat and ecology.</title><p>Lowland mature or secondary rain forests. Soil: rocky, humic, volcanic. Altitude: 0–m asl.</p></tp:treatment-sec><tp:treatment-sec sec-type="phenology" id="SECID0E1HCO"><title>Phenology.</title><p>Flowers and fruits collected in April.</p></tp:treatment-sec><tp:treatment-sec sec-type="notes" id="SECID0E6HCO"><title>Notes.</title><p>This species resembles <italic><tp:taxon-name><tp:taxon-name-part taxon-name-part-type="genus" reg="Uvariopsis">Up.</tp:taxon-name-part><tp:taxon-name-part taxon-name-part-type="species" reg="bisexualis">bisexualis</tp:taxon-name-part></tp:taxon-name></italic>, <italic><tp:taxon-name><tp:taxon-name-part taxon-name-part-type="genus" reg="Uvariopsis">Up.</tp:taxon-name-part><tp:taxon-name-part taxon-name-part-type="species" reg="congensis">congensis</tp:taxon-name-part></tp:taxon-name></italic> and <italic><tp:taxon-name><tp:taxon-name-part taxon-name-part-type="genus" reg="Uvariopsis">Up.</tp:taxon-name-part><tp:taxon-name-part taxon-name-part-type="species" reg="oligocarpa">oligocarpa</tp:taxon-name-part></tp:taxon-name></italic> in having elliptic leaves generally less than 16 cm long with decurrent base. It differs from these species in having densely pubescent to pubescent young branches (vs. pubescent to glabrous). It also differs from <italic><tp:taxon-name><tp:taxon-name-part taxon-name-part-type="genus" reg="Uvariopsis">Up.</tp:taxon-name-part><tp:taxon-name-part taxon-name-part-type="species" reg="bisexualis">bisexualis</tp:taxon-name-part></tp:taxon-name></italic> with its unisexual flowers (vs. bisexual flowers). <italic><tp:taxon-name><tp:taxon-name-part taxon-name-part-type="genus" reg="Uvariopsis">Up.</tp:taxon-name-part><tp:taxon-name-part taxon-name-part-type="species" reg="zenkeri">zenkeri</tp:taxon-name-part></tp:taxon-name></italic> has less carpels (13 to 22 vs. 20 to 40 in <italic><tp:taxon-name><tp:taxon-name-part taxon-name-part-type="genus" reg="Uvariopsis">Up.</tp:taxon-name-part><tp:taxon-name-part taxon-name-part-type="species" reg="congensis">congensis</tp:taxon-name-part></tp:taxon-name></italic>), which results in generally 1 to 3 monocarps reaching maturity on the ripe fruit (vs. up to 15 mature monocarps in <italic><tp:taxon-name><tp:taxon-name-part taxon-name-part-type="genus" reg="Uvariopsis">Up.</tp:taxon-name-part><tp:taxon-name-part taxon-name-part-type="species" reg="congensis">congensis</tp:taxon-name-part></tp:taxon-name></italic>). The monocarps of <italic><tp:taxon-name><tp:taxon-name-part taxon-name-part-type="genus" reg="Uvariopsis">Up.</tp:taxon-name-part><tp:taxon-name-part taxon-name-part-type="species" reg="zenkeri">zenkeri</tp:taxon-name-part></tp:taxon-name></italic> are tomentose (vs. glabrate to glabrous in <italic><tp:taxon-name><tp:taxon-name-part taxon-name-part-type="genus" reg="Uvariopsis">Up.</tp:taxon-name-part><tp:taxon-name-part taxon-name-part-type="species" reg="congensis">congensis</tp:taxon-name-part></tp:taxon-name></italic> and pubescent to sparsely pubescent in <italic><tp:taxon-name><tp:taxon-name-part taxon-name-part-type="genus" reg="Uvariopsis">Up.</tp:taxon-name-part><tp:taxon-name-part taxon-name-part-type="species" reg="oligocarpa">oligocarpa</tp:taxon-name-part></tp:taxon-name></italic>), slightly constricted between the seeds (vs. not constricted between the seeds in <italic><tp:taxon-name><tp:taxon-name-part taxon-name-part-type="genus" reg="Uvariopsis">Up.</tp:taxon-name-part><tp:taxon-name-part taxon-name-part-type="species" reg="oligocarpa">oligocarpa</tp:taxon-name-part></tp:taxon-name></italic>) (Table <xref ref-type="table" rid="T6">6</xref>).</p><fig id="F86" position="float" orientation="portrait"><object-id xmlns:xlink="http://www.w3.org/1999/xlink" content-type="doi" xlink:type="simple">10.3897/phytokeys.233.103096.figure86</object-id><label>Figure 86.</label><caption><p>Distribution map of <italic><tp:taxon-name><tp:taxon-name-part taxon-name-part-type="genus" reg="Uvariopsis">Uvariopsis</tp:taxon-name-part><tp:taxon-name-part taxon-name-part-type="species" reg="zenkeri">zenkeri</tp:taxon-name-part></tp:taxon-name></italic>. Shades of grey represent elevation, from white (sea level) to darker grey (higher elevation). The inset shows the extent of the map over Africa.</p></caption><graphic xmlns:xlink="http://www.w3.org/1999/xlink" xlink:href="phytokeys-233-001_article-103096__-g086.jpg" position="float" orientation="portrait" xlink:type="simple" id="oo_909945.jpg"><uri content-type="original_file" xlink:type="simple">https://binary.pensoft.net/fig/909945</uri></graphic></fig></tp:treatment-sec><tp:treatment-sec sec-type="conservation status" id="SECID0E1MCO"><title>Conservation status.</title><p>This species is endemic to Cameroon. It occurs in nine locations, only four of which are situated in protected areas (Campo-Ma’an National Park, Ebo National Park, Mont Cameroun National Park, Takamanda National Park). It has been previously assessed as Vulnerable VU under criteria B2ab(i,ii,iii,iv,v) (<xref ref-type="bibr" rid="B169">Texier and Stévart 2021</xref>).</p></tp:treatment-sec><tp:treatment-sec sec-type="material" id="SECID0EENCO"><title>Additional specimens examined.</title><p>Cameroon – South Region • G.A. Zenker 3045 (B, BM, G, K, L, M, MA, WAG), Bipindi; <named-content xmlns:xlink="http://www.w3.org/1999/xlink" content-type="dwc:verbatimCoordinates" xlink:type="simple"><named-content content-type="geo-json" specific-use="{&#34;type&#34;:&#34;Point&#34;,&#34;coordinates&#34;:[10.416667,3.083333]}" id="NCID0ENNCO" xlink:type="simple">3°05'N, 10°25'E</named-content></named-content>; 1904 • G.A. Zenker 3228 (G, L, M), Bipinde, Urwaldgebiet; <named-content xmlns:xlink="http://www.w3.org/1999/xlink" content-type="dwc:verbatimCoordinates" xlink:type="simple"><named-content content-type="geo-json" specific-use="{&#34;type&#34;:&#34;Point&#34;,&#34;coordinates&#34;:[10.416667,3.083333]}" id="NCID0EVNCO" xlink:type="simple">3°05'N, 10°25'E</named-content></named-content>; 1904 • G.A. Zenker 515 (B, G, G, M, MA, MO, WAG), Bipindi; <named-content xmlns:xlink="http://www.w3.org/1999/xlink" content-type="dwc:verbatimCoordinates" xlink:type="simple"><named-content content-type="geo-json" specific-use="{&#34;type&#34;:&#34;Point&#34;,&#34;coordinates&#34;:[10.416667,3.083333]}" id="NCID0E4NCO" xlink:type="simple">3°05'N, 10°25'E</named-content></named-content>; Mar. 1914 • G.P. Tchouto Mbatchou 2846 (KRIBI, WAG), Efoulan, Ongongo and Nkolomekok hills in Akom II area; <named-content xmlns:xlink="http://www.w3.org/1999/xlink" content-type="dwc:verbatimCoordinates" xlink:type="simple"><named-content content-type="geo-json" specific-use="{&#34;type&#34;:&#34;Point&#34;,&#34;coordinates&#34;:[10.530000,2.745278]}" id="NCID0EFOCO" xlink:type="simple">2°44'43'N, 10°31'48'E</named-content></named-content>; alt. 1000 m; 25 Apr. 2000 • G.P. Tchouto Mbatchou 3252 (KRIBI, SCA, WAG), Campo-Ma'an area, Massif des Mamelles, Mamelles highlands; <named-content xmlns:xlink="http://www.w3.org/1999/xlink" content-type="dwc:verbatimCoordinates" xlink:type="simple"><named-content content-type="geo-json" specific-use="{&#34;type&#34;:&#34;Point&#34;,&#34;coordinates&#34;:[9.949444,2.565833]}" id="NCID0ENOCO" xlink:type="simple">2°33'57'N, 9°56'58'E</named-content></named-content>; alt. 280 m; 23 Apr. 2001 • T.L.P. Couvreur 707 (MPU, WAG, YA), Campo Ma'an National Park, 11 km on trail from Ebinanemeyong village, on road, 7 km from Nyabessan to Campo town; <named-content xmlns:xlink="http://www.w3.org/1999/xlink" content-type="dwc:verbatimCoordinates" xlink:type="simple"><named-content content-type="geo-json" specific-use="{&#34;type&#34;:&#34;Point&#34;,&#34;coordinates&#34;:[10.344942,2.473497]}" id="NCID0EVOCO" xlink:type="simple">2°28'24.59'N, 10°20'41.79'E</named-content></named-content>; 14 Feb. 2015 – South-West Region • D.W. Thomas 3455 (B, K, LBV, MO, WAG), forested lower slope of Mount Cameroon, above Batoke; <named-content xmlns:xlink="http://www.w3.org/1999/xlink" content-type="dwc:verbatimCoordinates" xlink:type="simple"><named-content content-type="geo-json" specific-use="{&#34;type&#34;:&#34;Point&#34;,&#34;coordinates&#34;:[9.083333,4.083333]}" id="NCID0E4OCO" xlink:type="simple">4°05'N, 9°05'E</named-content></named-content>; alt. 300 m; 24 Apr. 1984 • D.W. Thomas 7372 (MO, P, WAG), Takamanda Forest Reserve; <named-content xmlns:xlink="http://www.w3.org/1999/xlink" content-type="dwc:verbatimCoordinates" xlink:type="simple"><named-content content-type="geo-json" specific-use="{&#34;type&#34;:&#34;Point&#34;,&#34;coordinates&#34;:[9.433333,6.216667]}" id="NCID0EFPCO" xlink:type="simple">6°13'N, 9°26'E</named-content></named-content>; alt. 500 m; 30 Apr. 1987 • S.N. Ekema 944 (K, SCA); Ndian, Dikome, Mokoko Forest Reserve; <named-content xmlns:xlink="http://www.w3.org/1999/xlink" content-type="dwc:verbatimCoordinates" xlink:type="simple"><named-content content-type="geo-json" specific-use="{&#34;type&#34;:&#34;Point&#34;,&#34;coordinates&#34;:[9.058100,4.419900]}" id="NCID0ENPCO" xlink:type="simple">4°25'11.64'N, 9°03'29.16'E</named-content></named-content>; alt. 120 m; 05 May. 1994 • T.L.P. Couvreur 1027 (MPU, WAG, YA), on trail leading to top of Mt Etinde, after Ekonjo village; <named-content xmlns:xlink="http://www.w3.org/1999/xlink" content-type="dwc:verbatimCoordinates" xlink:type="simple"><named-content content-type="geo-json" specific-use="{&#34;type&#34;:&#34;Point&#34;,&#34;coordinates&#34;:[9.153097,4.067303]}" id="NCID0EVPCO" xlink:type="simple">4°04'02.29'N, 9°09'11.15'E</named-content></named-content>; alt. 756 m; 01 Apr. 2016 • T.L.P. Couvreur 978 (WAG, YA), on top of hill, near Small Ekombe village, 3 km after Kumba on road to Ekondo Titi town; <named-content xmlns:xlink="http://www.w3.org/1999/xlink" content-type="dwc:verbatimCoordinates" xlink:type="simple"><named-content content-type="geo-json" specific-use="{&#34;type&#34;:&#34;Point&#34;,&#34;coordinates&#34;:[9.374061,4.622644]}" id="NCID0E4PCO" xlink:type="simple">4°37'21.52'N, 9°22'26.62'E</named-content></named-content>; alt. 589 m; 13 Jan. 2016 – Unknown major area • J. Osborne 200 (K, WAG), Littoral Province, Ebo Forest proposed National Park. Ebo Forest Research Station-Bekob drinking stream trail; <named-content xmlns:xlink="http://www.w3.org/1999/xlink" content-type="dwc:verbatimCoordinates" xlink:type="simple"><named-content content-type="geo-json" specific-use="{&#34;type&#34;:&#34;Point&#34;,&#34;coordinates&#34;:[10.416667,4.350000]}" id="NCID0EFQCO" xlink:type="simple">4°21'N, 10°25'E</named-content></named-content>; 27 Oct. 2006.</p></tp:treatment-sec><tp:treatment-sec><!--Section generated to contain objects referenced in tp:taxon-treatment.--><table-wrap id="T6" position="float" orientation="portrait"><label>Table 6.</label><caption><p>Morphological comparison between <italic><tp:taxon-name><tp:taxon-name-part taxon-name-part-type="genus" reg="Uvariopsis">Uvariopsis</tp:taxon-name-part><tp:taxon-name-part taxon-name-part-type="species" reg="bisexualis">bisexualis</tp:taxon-name-part></tp:taxon-name></italic>, <italic><tp:taxon-name><tp:taxon-name-part taxon-name-part-type="genus" reg="Uvariopsis">Uvariopsis</tp:taxon-name-part><tp:taxon-name-part taxon-name-part-type="species" reg="congensis">congensis</tp:taxon-name-part></tp:taxon-name></italic>, <italic><tp:taxon-name><tp:taxon-name-part taxon-name-part-type="genus" reg="Uvariopsis">Uvariopsis</tp:taxon-name-part><tp:taxon-name-part taxon-name-part-type="species" reg="oligocarpa">oligocarpa</tp:taxon-name-part></tp:taxon-name></italic> and <italic><tp:taxon-name><tp:taxon-name-part taxon-name-part-type="genus" reg="Uvariopsis">Uvariopsis</tp:taxon-name-part><tp:taxon-name-part taxon-name-part-type="species" reg="zenkeri">zenkeri</tp:taxon-name-part></tp:taxon-name></italic>. In bold: character useful to differentiate the species.</p></caption><table id="TID0EF2GM" rules="all"><tbody><tr><th rowspan="1" colspan="1"/><th rowspan="1" colspan="1">Young branches indumentum</th><th rowspan="1" colspan="1">Flowers</th><th rowspan="1" colspan="1">Carpels number</th><th rowspan="1" colspan="1">Fruits</th></tr><tr><td rowspan="1" colspan="1">
                      <italic>
                        <tp:taxon-name><tp:taxon-name-part taxon-name-part-type="genus" reg="Uvariopsis">Uvariopsis</tp:taxon-name-part><tp:taxon-name-part taxon-name-part-type="species" reg="bisexualis">bisexualis</tp:taxon-name-part></tp:taxon-name>
                      </italic>
                    </td><td rowspan="1" colspan="1">pubescent</td><td rowspan="1" colspan="1">
                      <bold>bisexual</bold>
                    </td><td rowspan="1" colspan="1">3 to 6</td><td rowspan="1" colspan="1">unknown</td></tr><tr><td rowspan="1" colspan="1">
                      <italic>
                        <tp:taxon-name><tp:taxon-name-part taxon-name-part-type="genus" reg="Uvariopsis">Uvariopsis</tp:taxon-name-part><tp:taxon-name-part taxon-name-part-type="species" reg="congensis">congensis</tp:taxon-name-part></tp:taxon-name>
                      </italic>
                    </td><td rowspan="1" colspan="1">sparsely pubescent to glabrous</td><td rowspan="1" colspan="1">unisexual</td><td rowspan="1" colspan="1">20 to 40</td><td rowspan="1" colspan="1">1 to 15 monocarps, cylindrical, smooth to lumpy, <bold>strongly constricted between the seeds</bold>, <bold>glabrate to glabrous</bold>, green to <bold>orange to red</bold> when ripe (<bold>black when dry</bold>), sessile to stipitate with stipe 0–7 mm long</td></tr><tr><td rowspan="1" colspan="1">
                      <italic>
                        <tp:taxon-name><tp:taxon-name-part taxon-name-part-type="genus" reg="Uvariopsis">Uvariopsis</tp:taxon-name-part><tp:taxon-name-part taxon-name-part-type="species" reg="oligocarpa">oligocarpa</tp:taxon-name-part></tp:taxon-name>
                      </italic>
                    </td><td rowspan="1" colspan="1">glabrous</td><td rowspan="1" colspan="1">unisexual</td><td rowspan="1" colspan="1">
                      <bold>13 to 20</bold>
                    </td><td rowspan="1" colspan="1"><bold>1–3 monocarps</bold>, cylindrical, smooth, <bold>pubescent to sparsely pubescent</bold>, green to <bold>yellow to orange</bold> when ripe (<bold>orange-brown when dry</bold>), sessile to very shortly stipitate with stipe 0–1 mm long</td></tr><tr><td rowspan="1" colspan="1">
                      <italic>
                        <tp:taxon-name><tp:taxon-name-part taxon-name-part-type="genus" reg="Uvariopsis">Uvariopsis</tp:taxon-name-part><tp:taxon-name-part taxon-name-part-type="species" reg="zenkeri">zenkeri</tp:taxon-name-part></tp:taxon-name>
                      </italic>
                    </td><td rowspan="1" colspan="1">
                      <bold>densely pubescent to pubescent</bold>
                    </td><td rowspan="1" colspan="1">unisexual</td><td rowspan="1" colspan="1">13 to 22</td><td rowspan="1" colspan="1"><bold>1–3 monocarps</bold>, cylindrical, slightly veined and constricted between the seed when dried, <bold>tomentose</bold>, brown, subsessile with stipe ca. 1 mm long</td></tr></tbody></table></table-wrap></tp:treatment-sec><ref-list><ref id="B169"><mixed-citation xmlns:xlink="http://www.w3.org/1999/xlink" xlink:type="simple"><person-group><name name-style="western"><surname>Texier</surname><given-names>N</given-names></name><name name-style="western"><surname>Stévart</surname><given-names>T</given-names></name></person-group> (<year>2021</year>) <italic><tp:taxon-name><tp:taxon-name-part taxon-name-part-type="genus">Uvariopsis</tp:taxon-name-part><tp:taxon-name-part taxon-name-part-type="species">zenkeri</tp:taxon-name-part></tp:taxon-name></italic>. The IUCN Red List of Threatened Species 2021: e.T133046133A133046192. <ext-link xlink:href="10.2305/IUCN.UK.2021-3.RLTS.T133046133A133046192.en" ext-link-type="doi" xlink:type="simple">https://doi.org/10.2305/IUCN.UK.2021-3.RLTS.T133046133A133046192.en</ext-link></mixed-citation></ref></ref-list></tp:taxon-treatment>
