# Supplementary material for: ﻿Phylogenomic inference of the African tribe Monodoreae (Annonaceae) and taxonomic revision of Dennettia, Uvariodendron and Uvariopsis
Source: PhytoKeys. 2023 Sep 22;233:1–200. doi: 10.3897/phytokeys.233.103096 (PMC10552675; doi:10.3897/phytokeys.233.103096)
Supplement: XML Treatment for Uvariopsis [file phytokeys.233.103096-treatment49.xml]

<!DOCTYPE tp:taxon-treatment
  PUBLIC "-//TaxonX//DTD Taxonomic Treatment Publishing DTD v0 20100105//EN" "tax-treatment-NSO.dtd">
<tp:taxon-treatment xmlns:tp="http://www.plazi.org/taxpub"><tp:treatment-meta><kwd-group><label>Taxon classification</label><kwd>
                <named-content content-type="kingdom">Plantae</named-content>
              </kwd><kwd>
                <named-content content-type="order">Magnoliales</named-content>
              </kwd><kwd>
                <named-content content-type="family">Annonaceae</named-content>
              </kwd></kwd-group><mixed-citation publication-type="journal"><person-group><name><surname>Dagallier</surname><given-names>Léo-Paul M. J.</given-names></name><name><surname>Mbago</surname><given-names>Frank M.</given-names></name><name><surname>Couderc</surname><given-names>Marie</given-names></name><name><surname>Gaudeul</surname><given-names>Myriam</given-names></name><name><surname>Grall</surname><given-names>Aurélie</given-names></name><name><surname>Loup</surname><given-names>Caroline</given-names></name><name><surname>Wieringa</surname><given-names>Jan J.</given-names></name><name><surname>Sonké</surname><given-names>Bonaventure</given-names></name><name><surname>Couvreur</surname><given-names>Thomas L. P.</given-names></name></person-group><article-title>﻿Phylogenomic inference of the African tribe Monodoreae (<tp:taxon-name><tp:taxon-name-part taxon-name-part-type="family">Annonaceae</tp:taxon-name-part></tp:taxon-name>) and taxonomic revision of <italic><tp:taxon-name><tp:taxon-name-part taxon-name-part-type="genus" reg="Dennettia">Dennettia</tp:taxon-name-part></tp:taxon-name></italic>, <italic><tp:taxon-name><tp:taxon-name-part taxon-name-part-type="genus" reg="Uvariodendron">Uvariodendron</tp:taxon-name-part></tp:taxon-name></italic> and <italic><tp:taxon-name><tp:taxon-name-part taxon-name-part-type="genus" reg="Uvariopsis">Uvariopsis</tp:taxon-name-part></tp:taxon-name></italic></article-title><source>PhytoKeys</source><day>22</day><month>09</month><year>2023</year><volume>233</volume><fpage>1</fpage><lpage>200</lpage><pub-id pub-id-type="doi">10.3897/phytokeys.233.103096</pub-id></mixed-citation></tp:treatment-meta><tp:nomenclature><label>﻿</label><tp:taxon-name>
              <tp:taxon-name-part taxon-name-part-type="genus" reg="Uvariopsis">Uvariopsis</tp:taxon-name-part>
            </tp:taxon-name><tp:taxon-authority>sp. nov. 1 ‘Uganda’</tp:taxon-authority><xref ref-type="fig" rid="F87">Fig. 87</xref></tp:nomenclature><tp:treatment-sec sec-type="description" id="SECID0EPRCO"><title>Description.</title><p>Tree ca. 3 m tall, D.B.H unknown; young branches glabrous, old branches glabrous. Petiole ca. 6 mm long, ca. 1.7 mm wide, glabrous. Leaf lamina ca. 160 mm long, ca. 60 mm wide, length:width ratio ca. 2.6, elliptic, coriaceous, base acute to decurrent, apex attenuate, surface above glabrous, surface below glabrous; midrib impressed above, raised below, glabrous above, glabrous below; secondary veins ca. 12 pairs, brochidodromous to weakly brochidodromous, impressed above, raised below; tertiary veins reticulate. Flowers unknown. Fruits unknown.</p><fig id="F87" position="float" orientation="portrait"><object-id xmlns:xlink="http://www.w3.org/1999/xlink" content-type="doi" xlink:type="simple">10.3897/phytokeys.233.103096.figure87</object-id><label>Figure 87.</label><caption><p>Distribution map of <italic><tp:taxon-name><tp:taxon-name-part taxon-name-part-type="genus" reg="Uvariopsis">Uvariopsis</tp:taxon-name-part></tp:taxon-name></italic> sp. nov. 1 ‘Uganda’. Shades of grey represent elevation, from white (sea level) to darker grey (higher elevation). The inset shows the extent of the map over Africa.</p></caption><graphic xmlns:xlink="http://www.w3.org/1999/xlink" xlink:href="phytokeys-233-001_article-103096__-g087.jpg" position="float" orientation="portrait" xlink:type="simple" id="oo_909946.jpg"><uri content-type="original_file" xlink:type="simple">https://binary.pensoft.net/fig/909946</uri></graphic></fig></tp:treatment-sec><tp:treatment-sec sec-type="distribution" id="SECID0EISCO"><title>Distribution.</title><p>Endemic to Zambezian Region. Known from only one locality in Uganda: the Budongo Forest Reserve.</p></tp:treatment-sec><tp:treatment-sec sec-type="habitat" id="SECID0ENSCO"><title>Habitat and ecology.</title><p>Rain forests. Altitude ca. 1051 m asl.</p></tp:treatment-sec><tp:treatment-sec sec-type="phenology" id="SECID0ESSCO"><title>Phenology.</title><p>Unknown.</p></tp:treatment-sec><tp:treatment-sec sec-type="notes" id="SECID0EXSCO"><title>Notes.</title><p>This species resembles <italic><tp:taxon-name><tp:taxon-name-part taxon-name-part-type="genus" reg="Uvariopsis">Up.</tp:taxon-name-part><tp:taxon-name-part taxon-name-part-type="species" reg="congensis">congensis</tp:taxon-name-part></tp:taxon-name></italic> in having elliptic leaves with acute to decurrent base and attenuate apex, but it differs in having longer petioles (ca. 6 mm vs. 2–5 mm). Molecular analysis retrieves this species as sister species of the clade formed by <italic><tp:taxon-name><tp:taxon-name-part taxon-name-part-type="genus" reg="Uvariopsis">Up.</tp:taxon-name-part><tp:taxon-name-part taxon-name-part-type="species" reg="congensis">congensis</tp:taxon-name-part></tp:taxon-name></italic> and <italic><tp:taxon-name><tp:taxon-name-part taxon-name-part-type="genus" reg="Uvariopsis">Up.</tp:taxon-name-part><tp:taxon-name-part taxon-name-part-type="species" reg="lovettiana">lovettiana</tp:taxon-name-part></tp:taxon-name></italic>. Further collection of this species is needed to provide a more complete description (particularly for the flowers and fruits). This species is known from a single specimen from the Budongo Forest Reserve. It is thus likely to be Critically Endangered CR. However, further exploration of the region is necessary to know whether this species occurs in other localities.</p></tp:treatment-sec><tp:treatment-sec sec-type="Specimen examined" id="SECID0E5TCO"><title>Specimen examined.</title><p>Uganda – Western Province • ATBP (Africa Tropical Biodiversity Programme) 666 (MO); Masindi District, Budongo Forest Reserve, Nyakafunjo Nature Reserve; <named-content xmlns:xlink="http://www.w3.org/1999/xlink" content-type="dwc:verbatimCoordinates" xlink:type="simple"><named-content content-type="geo-json" specific-use="{&#34;type&#34;:&#34;Point&#34;,&#34;coordinates&#34;:[31.516667,1.716667]}" id="NCID0EHUCO" xlink:type="simple">1°43'N, 31°31'E</named-content></named-content>; alt. 1051 m; 26 Jun. 1998.</p></tp:treatment-sec></tp:taxon-treatment>
