# Supplementary material for: ﻿Phylogenomic inference of the African tribe Monodoreae (Annonaceae) and taxonomic revision of Dennettia, Uvariodendron and Uvariopsis
Source: PhytoKeys. 2023 Sep 22;233:1–200. doi: 10.3897/phytokeys.233.103096 (PMC10552675; doi:10.3897/phytokeys.233.103096)
Supplement: XML Treatment for Uvariopsis [file phytokeys.233.103096-treatment50.xml]

<!DOCTYPE tp:taxon-treatment
  PUBLIC "-//TaxonX//DTD Taxonomic Treatment Publishing DTD v0 20100105//EN" "tax-treatment-NSO.dtd">
<tp:taxon-treatment xmlns:tp="http://www.plazi.org/taxpub"><tp:treatment-meta><kwd-group><label>Taxon classification</label><kwd>
                <named-content content-type="kingdom">Plantae</named-content>
              </kwd><kwd>
                <named-content content-type="order">Magnoliales</named-content>
              </kwd><kwd>
                <named-content content-type="family">Annonaceae</named-content>
              </kwd></kwd-group><mixed-citation publication-type="journal"><person-group><name><surname>Dagallier</surname><given-names>Léo-Paul M. J.</given-names></name><name><surname>Mbago</surname><given-names>Frank M.</given-names></name><name><surname>Couderc</surname><given-names>Marie</given-names></name><name><surname>Gaudeul</surname><given-names>Myriam</given-names></name><name><surname>Grall</surname><given-names>Aurélie</given-names></name><name><surname>Loup</surname><given-names>Caroline</given-names></name><name><surname>Wieringa</surname><given-names>Jan J.</given-names></name><name><surname>Sonké</surname><given-names>Bonaventure</given-names></name><name><surname>Couvreur</surname><given-names>Thomas L. P.</given-names></name></person-group><article-title>﻿Phylogenomic inference of the African tribe Monodoreae (<tp:taxon-name><tp:taxon-name-part taxon-name-part-type="family">Annonaceae</tp:taxon-name-part></tp:taxon-name>) and taxonomic revision of <italic><tp:taxon-name><tp:taxon-name-part taxon-name-part-type="genus" reg="Dennettia">Dennettia</tp:taxon-name-part></tp:taxon-name></italic>, <italic><tp:taxon-name><tp:taxon-name-part taxon-name-part-type="genus" reg="Uvariodendron">Uvariodendron</tp:taxon-name-part></tp:taxon-name></italic> and <italic><tp:taxon-name><tp:taxon-name-part taxon-name-part-type="genus" reg="Uvariopsis">Uvariopsis</tp:taxon-name-part></tp:taxon-name></italic></article-title><source>PhytoKeys</source><day>22</day><month>09</month><year>2023</year><volume>233</volume><fpage>1</fpage><lpage>200</lpage><pub-id pub-id-type="doi">10.3897/phytokeys.233.103096</pub-id></mixed-citation></tp:treatment-meta><tp:nomenclature><label>﻿</label><tp:taxon-name>
              <tp:taxon-name-part taxon-name-part-type="genus" reg="Uvariopsis">Uvariopsis</tp:taxon-name-part>
            </tp:taxon-name><tp:taxon-authority>sp. nov. 2 ‘Tanzania’</tp:taxon-authority><xref ref-type="fig" rid="F88">Fig. 88</xref></tp:nomenclature><tp:treatment-sec sec-type="description" id="SECID0ERVCO"><title>Description.</title><p>Shrub to tree 4–6 m tall, D.B.H unknown; young branches glabrous, old branches glabrous. Petiole ca. 2 mm long, ca. 2 mm wide, glabrous. Leaf lamina 150–180 mm long, ca. 60 mm wide, length:width ratio ca. 3, elliptic to obovate, coriaceous, base rounded, apex attenuate, surface above glabrous, surface below glabrous; midrib impressed above, raised below, glabrous above, glabrous below; secondary veins ca. 13 pairs, brochidodromous to weakly brochidodromous, impressed above, raised below; tertiary veins reticulate. Flowers not seen (label on specimen Kyoto University Expedition 1039 says 5 petals). Fruiting pedicel ca. 51 mm long, ca. 1 mm in diameter, pubescent. Monocarps, 1–2, ca. 30 mm long, ca. 15 mm wide, length:width ratio ca. 2, cylindrical to obpyriform, smooth, slightly constricted between the seeds, pubescent, subsessile; stipe 0–1 mm long, ca. 1 mm wide, pubescent.</p><fig id="F88" position="float" orientation="portrait"><object-id xmlns:xlink="http://www.w3.org/1999/xlink" content-type="doi" xlink:type="simple">10.3897/phytokeys.233.103096.figure88</object-id><label>Figure 88.</label><caption><p>Distribution map of <italic><tp:taxon-name><tp:taxon-name-part taxon-name-part-type="genus" reg="Uvariopsis">Uvariopsis</tp:taxon-name-part></tp:taxon-name></italic> sp. nov. 2 ‘Tanzania’. Shades of grey represent elevation, from white (sea level) to darker grey (higher elevation). The inset shows the extent of the map over Africa.</p></caption><graphic xmlns:xlink="http://www.w3.org/1999/xlink" xlink:href="phytokeys-233-001_article-103096__-g088.jpg" position="float" orientation="portrait" xlink:type="simple" id="oo_909947.jpg"><uri content-type="original_file" xlink:type="simple">https://binary.pensoft.net/fig/909947</uri></graphic></fig></tp:treatment-sec><tp:treatment-sec sec-type="distribution" id="SECID0EKWCO"><title>Distribution.</title><p>Endemic to Somalia-Masai Region. Only known from the Kigoma region in eastern Tanzania.</p></tp:treatment-sec><tp:treatment-sec sec-type="habitat" id="SECID0EPWCO"><title>Habitat and ecology.</title><p>Rain forests. Altitude ca. 900 m asl.</p></tp:treatment-sec><tp:treatment-sec sec-type="phenology" id="SECID0EUWCO"><title>Phenology.</title><p>Fruits collected in December (flowers said to be collected too, but remained not found).</p></tp:treatment-sec><tp:treatment-sec sec-type="Vernacular names" id="SECID0EZWCO"><title>Vernacular names.</title><p>Tanzania: ‘Ntwelele’ in Tongwe (Kyoto University Expedition 1039).</p></tp:treatment-sec><tp:treatment-sec sec-type="notes" id="SECID0E5WCO"><title>Notes.</title><p>This species is very similar to <italic><tp:taxon-name><tp:taxon-name-part taxon-name-part-type="genus" reg="Uvariopsis">Up.</tp:taxon-name-part><tp:taxon-name-part taxon-name-part-type="species" reg="lovettiana">lovettiana</tp:taxon-name-part></tp:taxon-name></italic> having similar elliptic leaf shape, but differs by the leaf base being rounded (vs. acute to decurrent in <italic><tp:taxon-name><tp:taxon-name-part taxon-name-part-type="genus" reg="Uvariopsis">Up.</tp:taxon-name-part><tp:taxon-name-part taxon-name-part-type="species" reg="lovettiana">lovettiana</tp:taxon-name-part></tp:taxon-name></italic>) and in having pubescent monocarps slightly constricted between the seeds (vs. sparsely pubescent to glabrous monocarps, strongly constricted between the seeds). The monocarps are also subsessile (stipe 0–1 mm long, vs. stipitate, stipe 2.5–14 mm long in <italic><tp:taxon-name><tp:taxon-name-part taxon-name-part-type="genus" reg="Uvariopsis">Up.</tp:taxon-name-part><tp:taxon-name-part taxon-name-part-type="species" reg="lovettiana">lovettiana</tp:taxon-name-part></tp:taxon-name></italic>). Confirming the status of new species with molecular analysis is however essential in order to make sure these specimens are not a morphological variation of <italic><tp:taxon-name><tp:taxon-name-part taxon-name-part-type="genus" reg="Uvariopsis">Up.</tp:taxon-name-part><tp:taxon-name-part taxon-name-part-type="species" reg="lovettiana">lovettiana</tp:taxon-name-part></tp:taxon-name></italic>.</p></tp:treatment-sec><tp:treatment-sec sec-type="material" id="SECID0EQYCO"><title>Specimens examined.</title><p>Tanzania – Kigoma • G.S. Bidgood 2783 (DSM, K, P, WAG); Kigoma Rural District, T4. Kigoma Distr.: Kasye Forest; <named-content xmlns:xlink="http://www.w3.org/1999/xlink" content-type="dwc:verbatimCoordinates" xlink:type="simple"><named-content content-type="geo-json" specific-use="{&#34;type&#34;:&#34;Point&#34;,&#34;coordinates&#34;:[29.916667,-5.683333]}" id="NCID0EZYCO" xlink:type="simple">5°41'S, 29°55'E</named-content></named-content>; alt. 900 m; 18 Mar. 1994 – Kyoto University Expedition 1039 (EA); Kigoma Rural District; <named-content xmlns:xlink="http://www.w3.org/1999/xlink" content-type="dwc:verbatimCoordinates" xlink:type="simple"><named-content content-type="geo-json" specific-use="{&#34;type&#34;:&#34;Point&#34;,&#34;coordinates&#34;:[30.500000,-4.750000]}" id="NCID0EBZCO" xlink:type="simple">4°45'S, 30°30'E</named-content></named-content>; 24 Dec. 1963.</p></tp:treatment-sec></tp:taxon-treatment>
