# Supplementary material for: ﻿Phylogenomic inference of the African tribe Monodoreae (Annonaceae) and taxonomic revision of Dennettia, Uvariodendron and Uvariopsis
Source: PhytoKeys. 2023 Sep 22;233:1–200. doi: 10.3897/phytokeys.233.103096 (PMC10552675; doi:10.3897/phytokeys.233.103096)
Supplement: XML Treatment for Uvariopsis [file phytokeys.233.103096-treatment51.xml]

<!DOCTYPE tp:taxon-treatment
  PUBLIC "-//TaxonX//DTD Taxonomic Treatment Publishing DTD v0 20100105//EN" "tax-treatment-NSO.dtd">
<tp:taxon-treatment xmlns:tp="http://www.plazi.org/taxpub"><tp:treatment-meta><kwd-group><label>Taxon classification</label><kwd>
                <named-content content-type="kingdom">Plantae</named-content>
              </kwd><kwd>
                <named-content content-type="order">Magnoliales</named-content>
              </kwd><kwd>
                <named-content content-type="family">Annonaceae</named-content>
              </kwd></kwd-group><mixed-citation publication-type="journal"><person-group><name><surname>Dagallier</surname><given-names>Léo-Paul M. J.</given-names></name><name><surname>Mbago</surname><given-names>Frank M.</given-names></name><name><surname>Couderc</surname><given-names>Marie</given-names></name><name><surname>Gaudeul</surname><given-names>Myriam</given-names></name><name><surname>Grall</surname><given-names>Aurélie</given-names></name><name><surname>Loup</surname><given-names>Caroline</given-names></name><name><surname>Wieringa</surname><given-names>Jan J.</given-names></name><name><surname>Sonké</surname><given-names>Bonaventure</given-names></name><name><surname>Couvreur</surname><given-names>Thomas L. P.</given-names></name></person-group><article-title>﻿Phylogenomic inference of the African tribe Monodoreae (<tp:taxon-name><tp:taxon-name-part taxon-name-part-type="family">Annonaceae</tp:taxon-name-part></tp:taxon-name>) and taxonomic revision of <italic><tp:taxon-name><tp:taxon-name-part taxon-name-part-type="genus" reg="Dennettia">Dennettia</tp:taxon-name-part></tp:taxon-name></italic>, <italic><tp:taxon-name><tp:taxon-name-part taxon-name-part-type="genus" reg="Uvariodendron">Uvariodendron</tp:taxon-name-part></tp:taxon-name></italic> and <italic><tp:taxon-name><tp:taxon-name-part taxon-name-part-type="genus" reg="Uvariopsis">Uvariopsis</tp:taxon-name-part></tp:taxon-name></italic></article-title><source>PhytoKeys</source><day>22</day><month>09</month><year>2023</year><volume>233</volume><fpage>1</fpage><lpage>200</lpage><pub-id pub-id-type="doi">10.3897/phytokeys.233.103096</pub-id></mixed-citation></tp:treatment-meta><tp:nomenclature><label>﻿</label><tp:taxon-name>
              <tp:taxon-name-part taxon-name-part-type="genus" reg="Uvariopsis">Uvariopsis</tp:taxon-name-part>
            </tp:taxon-name><tp:taxon-authority>sp. nov. 3 ‘Congo’</tp:taxon-authority><xref ref-type="fig" rid="F89">Fig. 89</xref></tp:nomenclature><tp:treatment-sec sec-type="description" id="SECID0EL1CO"><title>Description.</title><p>Tree ca. 3.5 m tall, D.B.H unknown; young branches glabrous, old branches glabrous. Petiole ca. 2 mm long, ca. 2 mm wide, glabrous. Leaf lamina ca. 160 mm long, ca. 58 mm wide, length:width ratio ca. 2.8, elliptic, coriaceous, base rounded, apex attenuate, surface above glabrous, surface below glabrous; midrib impressed above, raised below, glabrous above, glabrous below; secondary veins ca. 9 pairs, brochidodromous, impressed above, raised below; tertiary veins reticulate. Flowers only flower bud seen. Flower buds ovoid to conical. Inflorescences axillary, composed of 1 flower. Peduncle inconspicuous. Flower pedicel 20–65 mm long, ca. 1 mm in diameter, glabrate to glabrous. Bracts 1 in the lower half of the pedicel, ca. 1 mm long, ca. 1 mm wide, broadly ovate, sparsely pubescent outside, glabrous inside. Sepals 2, ca. 2 mm long, ca. 3 mm wide. Petals 4, ca. 7 mm long, ca. 4 mm wide, length:width ratio red outside. Fruits unknown.</p><fig id="F89" position="float" orientation="portrait"><object-id xmlns:xlink="http://www.w3.org/1999/xlink" content-type="doi" xlink:type="simple">10.3897/phytokeys.233.103096.figure89</object-id><label>Figure 89.</label><caption><p>Distribution map of <italic><tp:taxon-name><tp:taxon-name-part taxon-name-part-type="genus" reg="Uvariopsis">Uvariopsis</tp:taxon-name-part></tp:taxon-name></italic> sp. nov. 3 ‘Congo’. Shades of grey represent elevation, from white (sea level) to darker grey (higher elevation). The inset shows the extent of the map over Africa.</p></caption><graphic xmlns:xlink="http://www.w3.org/1999/xlink" xlink:href="phytokeys-233-001_article-103096__-g089.jpg" position="float" orientation="portrait" xlink:type="simple" id="oo_909948.jpg"><uri content-type="original_file" xlink:type="simple">https://binary.pensoft.net/fig/909948</uri></graphic></fig></tp:treatment-sec><tp:treatment-sec sec-type="distribution" id="SECID0EE2CO"><title>Distribution.</title><p>Endemic to Congolia Domain of the Guineo-Congolian Region. Only known from the Kasai-Oriental and Equateur regions in the Democratic Republic of the Congo.</p></tp:treatment-sec><tp:treatment-sec sec-type="habitat" id="SECID0EJ2CO"><title>Habitat and ecology.</title><p>Rain forests.</p></tp:treatment-sec><tp:treatment-sec sec-type="phenology" id="SECID0EO2CO"><title>Phenology.</title><p>Flowers collected in May and October.</p></tp:treatment-sec><tp:treatment-sec sec-type="notes" id="SECID0ET2CO"><title>Notes.</title><p>This species resembles <italic><tp:taxon-name><tp:taxon-name-part taxon-name-part-type="genus" reg="Uvariopsis">Up.</tp:taxon-name-part><tp:taxon-name-part taxon-name-part-type="species" reg="solheidii">solheidii</tp:taxon-name-part></tp:taxon-name></italic> and <italic><tp:taxon-name><tp:taxon-name-part taxon-name-part-type="genus" reg="Uvariopsis">Up.</tp:taxon-name-part><tp:taxon-name-part taxon-name-part-type="species" reg="noldeae">noldeae</tp:taxon-name-part></tp:taxon-name></italic> in having elliptic leaves with rounded leaf base. It differs from <italic><tp:taxon-name><tp:taxon-name-part taxon-name-part-type="genus" reg="Uvariopsis">Up.</tp:taxon-name-part><tp:taxon-name-part taxon-name-part-type="species" reg="solheidii">solheidii</tp:taxon-name-part></tp:taxon-name></italic> in having young branches and petioles completely glabrous (vs. tomentose in <italic><tp:taxon-name><tp:taxon-name-part taxon-name-part-type="genus" reg="Uvariopsis">Up.</tp:taxon-name-part><tp:taxon-name-part taxon-name-part-type="species" reg="solheidii">solheidii</tp:taxon-name-part></tp:taxon-name></italic>). It differs from <italic><tp:taxon-name><tp:taxon-name-part taxon-name-part-type="genus" reg="Uvariopsis">Up.</tp:taxon-name-part><tp:taxon-name-part taxon-name-part-type="species" reg="noldeae">noldeae</tp:taxon-name-part></tp:taxon-name></italic> in having flowers borne on young branches and axillary (vs. borne on trunk in <italic><tp:taxon-name><tp:taxon-name-part taxon-name-part-type="genus" reg="Uvariopsis">Up.</tp:taxon-name-part><tp:taxon-name-part taxon-name-part-type="species" reg="noldeae">noldeae</tp:taxon-name-part></tp:taxon-name></italic>, but see the discussion above about the unreliability of the flower position to discriminate the species), and in having flower pedicels 20–65 mm long (vs. 70–83 mm long in <italic><tp:taxon-name><tp:taxon-name-part taxon-name-part-type="genus" reg="Uvariopsis">Up.</tp:taxon-name-part><tp:taxon-name-part taxon-name-part-type="species" reg="noldeae">noldeae</tp:taxon-name-part></tp:taxon-name></italic>). This species is known from only two specimens from two different localities distant of more than 700 km from each other in the Congo bassin. It is thus likely to occur in other localities but further exploration of the region is necessary to confirm that.</p></tp:treatment-sec><tp:treatment-sec sec-type="material" id="SECID0EG5CO"><title>Specimens examined.</title><p>Democratic Republic of the Congo – Equateur • C.M. Evrard 6276 (K); Ikela, Yalifake; <named-content xmlns:xlink="http://www.w3.org/1999/xlink" content-type="dwc:verbatimCoordinates" xlink:type="simple"><named-content content-type="geo-json" specific-use="{&#34;type&#34;:&#34;Point&#34;,&#34;coordinates&#34;:[22.636667,0.518333]}" id="NCID0EP5CO" xlink:type="simple">0°31'06'N, 22°38'12'E</named-content></named-content>; 06 May. 1959 – Kasai-Oriental • L. Liben 3854 (K); Mwene Ditu, Mwene Ditu, Mwene-Ditu; <named-content xmlns:xlink="http://www.w3.org/1999/xlink" content-type="dwc:verbatimCoordinates" xlink:type="simple"><named-content content-type="geo-json" specific-use="{&#34;type&#34;:&#34;Point&#34;,&#34;coordinates&#34;:[23.450000,-7.000000]}" id="NCID0EX5CO" xlink:type="simple">7°00'S, 23°27'E</named-content></named-content>; 24 Oct. 1957.</p></tp:treatment-sec></tp:taxon-treatment>
