# Supplementary material for: ﻿Phylogenomic inference of the African tribe Monodoreae (Annonaceae) and taxonomic revision of Dennettia, Uvariodendron and Uvariopsis
Source: PhytoKeys. 2023 Sep 22;233:1–200. doi: 10.3897/phytokeys.233.103096 (PMC10552675; doi:10.3897/phytokeys.233.103096)
Supplement: Supplementary material 3 — Details of the vouchers used in this study. [file phytokeys-233-001_article-103096__-s003.ods]

## Sheet: Sheet1
NCBI GenBank accession	Custom database identifier	Bioinformatic identifier	collector name	collector number	Year collected	country of origin	Ingroup/outgroup	Family	Tribe	Genus species	Old identification	Tip label in the Fig. 1 and Figs. S1 – S2
SRR14480245	TC-S0739	RUN60_I4_T36	Couvreur, T.L.P.	1053	2016	Cameroon	Outgroup	Annonaceae	Annoneae	Anonidium manii	Anonidium manii	RUN60_I4_T36_Anonidium_manii-COU_1053
SRR14480246	TC-S0727	RUN54_I11_T7	Couvreur, T.L.P.	1031	2016	Cameroon	Ingroup	Annonaceae	Monodoreae	Monodora myristica	Monodora myristica	RUN54_I11_T7_Monodora_myristica-COU_1031
SRR14480248	TC-S1151	RUN62_I10_T44	Couvreur, T.L.P.	6	2006	Tanzania	Ingroup	Annonaceae	Ophrypetaleae	Sanrafaelia ruffonammari	Sanrafaelia ruffonammari	RUN62_I10_T44_Sanrafaelia_ruffonammari-COU_6
SRR14480250	TC-S1147	RUN62_I10_T42	Couvreur, T.L.P.	74	2006	Tanzania	Ingroup	Annonaceae	Monodoreae	Asteranthe asterias	Asteranthe asterias	RUN62_I10_T42_Asteranthe_asterias-COU_74
SRR14480253	TC-S1131	RUN62_I10_T36	Chatrou, L.W.	467	2000	Unknown	Outgroup	Annonaceae	Annoneae	Annona glabra	Annona glabra	RUN62_I10_T36_Annona_glabra-CHA_467
SRR14480265	TC-S1100	RUN62_I10_T25	Maas, P.J.M. et al.	9408	2004	Costa Rica	Outgroup	Annonaceae	Anaxagoreoideae	Anaxagorea crassipetala	Anaxagorea crassipetala	RUN62_I10_T25_Anaxagorea_crassipetala-MAA_9408
SRR14480278	TC-S0318	RUN62_I10_T11	Couvreur, T.L.P.	602	2013	Gabon	Ingroup	Annonaceae	Monodoreae	Uvariopsis pedunculosa	Uvariopsis pedunculosa	RUN62_I10_T11_Uvariopsis_pedunculosa-COU_602
SRR14480284	TC-S1292	RUN62_I6_T70	Couvreur, T.L.P.	746	2015	Gabon	Outgroup	Annonaceae	Piptostigmateae	Greenwayodendron suaveolens	Greenwayodendron suaveolens	RUN62_I6_T70_Greenwayodendron_suaveolens-COU_746
SRR14480342	TC-S0729	RUN62_I12_T99	Couvreur, T.L.P.	1033	2016	Cameroon	Ingroup	Annonaceae	Monodoreae	Mischogyne gabonensis	Mischogyne gabonensis	RUN62_I12_T99_Mischogyne_gabonensis-COU_1033
SRR14480343	TC-S0715	RUN62_I12_T98	Couvreur, T.L.P.	1018	2016	Cameroon	Outgroup	Annonaceae	Uvarieae	Monanthotaxis congoensis	Monanthotaxis congoensis	RUN62_I12_T98_Monanthotaxis_congoensis-COU_1018
SRR14480344	TC-S0674	RUN62_I12_T97	Couvreur, T.L.P.	978	2016	Cameroon	Ingroup	Annonaceae	Monodoreae	Uvariopsis zenkeri	Uvariopsis zenkeri	RUN62_I12_T97_Uvariopsis_zenkeri-COU_978
SRR14480352	TC-S0088	RUN62_I10_T8	Sosef, M.S.M.	2219	2005	Gabon	Ingroup	Annonaceae	Monodoreae	Uvariodendron citriodorum	Uvariodendron molundense var citrata	RUN62_I10_T8_Uvariodendron_citriodorum_(ex_molundense_var_citrata)-SOS_2219
SRR14480353	TC-S0028	RUN62_I10_T7	Couvreur, T.L.P.	402	2012	Cameroon	Ingroup	Annonaceae	Monodoreae	Isolona pleurocarpa	Isolona pleurocarpa	RUN62_I10_T7_Isolona_pleurocarpa-COU_402
SRR14480362	TC-S1187	RUN62_I10_T54	Sauquet, H.	177	2015	Malaysia	Outgroup	Annonaceae	Uvarieae	Friesodielsia excisa	Friesodielsia excisa	RUN62_I10_T54_Friesodielsia_excisa-SAU_177
SRR14480363	TC-S1174	RUN62_I10_T53	Couvreur, T.L.P.	839	2015	Malaysia	Outgroup	Annonaceae	Uvarieae	Desmos chinensis	Desmos chinensis	RUN62_I10_T53_Desmos_chinensis-COU_839
SRR14480364	TC-S1173	RUN62_I10_T52	Couvreur, T.L.P.	838	2015	Malaysia	Outgroup	Annonaceae	Uvarieae	Uvaria grandiflora	Uvaria grandiflora	RUN62_I10_T52_Uvaria_grandiflora-COU_838
SRR14480367	TC-S1164	RUN62_I10_T49	Couvreur, T.L.P.	827	2015	Malaysia	Outgroup	Annonaceae	Uvarieae	Fissistigma sp	Fissistigma sp	RUN62_I10_T49_Fissistigma_sp-COU_827
SRR19510889	TC-S2712	RUN89_I4_T60	Lovett, J.	233	1983	Tanzania	Ingroup	Annonaceae	Monodoreae	Uvariopsis bisexualis	Uvariopsis bisexualis	RUN89_I4_T60_Uvariopsis_bisexualis-LOV_233
SRR19510920	TC-S2710	RUN89_I4_T76	Luke, Q.W.R.	4703	1997	Kenya	Ingroup	Annonaceae	Monodoreae	Lukea quentinii	Lukea quentinii	RUN89_I4_T76_Lukea_quentinii-LUK_4703
SRR19610085	TC-S0747	RUN79_I10_T90	Couvreur, T.L.P.	1061	2016	Cameroon	Ingroup	Annonaceae	Monodoreae	Monodora undulata	Monodora undulata	RUN79_I10_T90_Monodora_undulata-COU_1061
SRR19610086	TC-S1622	RUN79_I10_T74	Burgt, X.M van der	1798	2014	Ghana	Ingroup	Annonaceae	Monodoreae	Monodora tenuifolia	Monodora tenuifolia	RUN79_I10_T74_Monodora_tenuifolia-BUR_1798
SRR19610087	TC-S1621	RUN79_I10_T66	Brummitt, D.	8965	1970	Malawi	Ingroup	Annonaceae	Monodoreae	Monodora stenopetala	Monodora stenopetala	RUN79_I10_T66_Monodora_stenopetala-BRU_8965
SRR19610088	TC-S1649	RUN79_I10_T64	Couvreur, T.L.P.	88	2006	Tanzania	Ingroup	Annonaceae	Monodoreae	Monodora junodii	Monodora junodii	RUN79_I10_T64_Monodora_junodii-COU_88
SRR19610090	TC-S1644	RUN79_I11_T42	Couvreur, T.L.P.	44	2006	Tanzania	Ingroup	Annonaceae	Monodoreae	Monodora hastipetala	Monodora hastipetala	RUN79_I11_T42_Monodora_hastipetala-COU_44
SRR19610091	TC-S1558	RUN79_I11_T44	Dagallier, L-P. M.J.	26	2019	Tanzania	Ingroup	Annonaceae	Monodoreae	Monodora grandidieri	Monodora grandidieri	RUN79_I11_T44_Monodora_grandidieri-DAG_26
SRR19610092	TC-S0362	RUN79_I9_T44	Couvreur, T.L.P.	15	2006	Tanzania	Ingroup	Annonaceae	Monodoreae	Monodora grandidieri	Monodora grandidieri	RUN79_I9_T44_Monodora_grandidieri-COU_15
SRR19610093	TC-S1651	RUN79_I9_T35	Couvreur, T.L.P.	99	2006	Tanzania	Ingroup	Annonaceae	Monodoreae	Monodora globiflora	Monodora globiflora	RUN79_I9_T35_Monodora_globiflora-COU_99
SRR19610094	TC-S1619	RUN79_I9_T34	Kwangue, A.T.	19	1992	Cameroon	Ingroup	Annonaceae	Monodoreae	Monodora crispata	Monodora crispata	RUN79_I9_T34_Monodora_crispata-KWA_19
SRR19610095	TC-S1618	RUN79_I2_T27	de Wilde, W.J.J.O	867	1963	Ivory Coast	Ingroup	Annonaceae	Monodoreae	Monodora crispata	Monodora crispata	RUN79_I2_T27_Monodora_crispata-WIL_867
SRR19610096	TC-S1646	RUN79_I9_T43	Couvreur, T.L.P.	54	2006	Tanzania	Ingroup	Annonaceae	Monodoreae	Monodora carolinae	Monodora carolinae	RUN79_I9_T43_Monodora_carolinae-COU_54
SRR19610097	TC-S1665	RUN79_I9_T50	Alpin, D.	S4013	2005	no locality	Ingroup	Annonaceae	Monodoreae	Monodora angolensis	Monodora angolensis	RUN79_I9_T50_Monodora_angolensis-ALP_S4013
SRR19610098	TC-S1669	RUN79_I9_T8	Leeuwenberg, A.J.M.	4934	1962	Liberia	Ingroup	Annonaceae	Monodoreae	Monocyclanthus vignei	Monocyclanthus vignei	RUN79_I9_T8_Monocyclanthus_vignei-LEE_4934
SRR19610099	TC-S1685	RUN79_I2_T38	Enti, A.A.	1831	1978	Ghana	Ingroup	Annonaceae	Monodoreae	Monocyclanthus vignei	Monocyclanthus vignei	RUN79_I2_T38_Monocyclanthus_vignei-ENT_1831
SRR19610101	TC-S1664	RUN79_I9_T7	Bamps, P.	4459	1973	Angola	Ingroup	Annonaceae	Monodoreae	Mischogyne michelioides	Mischogyne michelioides	RUN79_I9_T7_Mischogyne_michelioides-BAM_4459
SRR19610102	TC-S1556	RUN79_I10_T63	Dagallier, L-P. M.J.	24	2019	Tanzania	Ingroup	Annonaceae	Monodoreae	Mischogyne iddii	Mischogyne iddii	RUN79_I10_T63_Mischogyne_iddii-DAG_24
SRR19610103	TC-S1617	RUN79_I9_T23	Cribb, P.	10082	1976	Tanzania	Ingroup	Annonaceae	Monodoreae	Mischogyne iddii	Mischogyne iddii	RUN79_I9_T23_Mischogyne_iddii-CGW_10082
SRR19610104	TC-S1616	RUN79_I9_T12	Luke, Q.W.R.	11941	2007	Equatorial Guinea	Ingroup	Annonaceae	Monodoreae	Mischogyne gabonensis	Mischogyne gabonensis	RUN79_I9_T12_Mischogyne_gabonensis-LUK_11941
SRR19610105	TC-S1615	RUN79_I2_T24	Deighton, F.C.	3015	1935	Sierra Leone	Ingroup	Annonaceae	Monodoreae	Mischogyne elliotiana var sericea	Mischogyne elliotiana var sericea	RUN79_I2_T24_Mischogyne_elliotiana_var_sericea-DEI_3015
SRR19610106	TC-S1614	RUN79_I9_T16	Haba, P.M.	1272	2019	Guinea	Ingroup	Annonaceae	Monodoreae	Mischogyne elliotiana var elliotiana	Mischogyne elliotiana var elliotiana	RUN79_I9_T16_Mischogyne_elliotiana_var_elliotiana-HAB_1272
SRR19610107	TC-S1613	RUN79_I9_T48	Evrard, C.	6205	1959	Democratic Republic of the Congo	Ingroup	Annonaceae	Monodoreae	Mischogyne congensis	Mischogyne congensis	RUN79_I9_T48_Mischogyne_congensis-EVR_6205
SRR19610113	TC-S1657	RUN79_I10_T87	Sosef, M.S.M.	2250	2005	Gabon	Ingroup	Annonaceae	Monodoreae	Isolona zenkeri	Isolona zenkeri	RUN79_I10_T87_Isolona_zenkeri-SOS_2250
SRR19610114	TC-S0278	RUN79_I10_T67	Couvreur, T.L.P.	552	2013	Gabon	Ingroup	Annonaceae	Monodoreae	Isolona zenkeri	Isolona zenkeri	RUN79_I10_T67_Isolona_zenkeri-COU_552
SRR19610115	TC-S1612	RUN79_I9_T19	Letouzey, R.	10205	1970	Cameroon	Ingroup	Annonaceae	Monodoreae	Isolona thonneri	Isolona thonneri	RUN79_I9_T19_Isolona_thonneri-LET_10205
SRR19610116	TC-S1633	RUN79_I10_T70	Hall, J.B.	GC43276	1972	Ghana	Ingroup	Annonaceae	Monodoreae	Dennettia tripetala	Uvariopsis tripetala	RUN79_I10_T70_Dennettia_tripetala_(ex_Uvariopsis_tripetala)-HAL_43276
SRR19610117	TC-S1632	RUN79_I10_T65	Thomas, D.W.	5661	1986	Cameroon	Ingroup	Annonaceae	Monodoreae	Dennettia tripetala	Uvariopsis tripetala	RUN79_I10_T65_Dennettia_tripetala_(ex_Uvariopsis_tripetala)-THO_5661
SRR19610118	TC-S0745	RUN79_I10_T14	Couvreur, T.L.P.	1059	2016	Cameroon	Ingroup	Annonaceae	Monodoreae	Uvariopsis submontana	Uvariopsis submontana	RUN79_I10_T14_Uvariopsis_submontana-COU_1059
SRR19610119	TC-S1700	RUN79_I9_T49	White, F.	3334	1952	Zambia	Ingroup	Annonaceae	Monodoreae	Uvariopsis congensis	Uvariopsis congensis	RUN79_I9_T49_Uvariopsis_congensis_(East_Africa)-WHI_3334
SRR19610120	TC-S1693	RUN79_I2_T15	Luke, Q.W.R.	11205	2005	Tanzania	Ingroup	Annonaceae	Monodoreae	Lukea triciae	Lukea triciae	RUN79_I2_T15_Lukea_triciae-LUK_11205
SRR19610121	TC-S1676	RUN79_I9_T53	Aké Assi, L.	13218	1976	Ivory Coast	Ingroup	Annonaceae	Monodoreae	Uvariopsis oligocarpa	Uvariopsis congensis	RUN79_I9_T53_Uvariopsis_oligocarpa_(ex_congensis)-AKE_13218
SRR19610122	TC-S1658	RUN79_I2_T31	Sosef, M.S.M.	2294	2005	Gabon	Ingroup	Annonaceae	Monodoreae	Hexalobus salicifolius	Hexalobus salicifolius	RUN79_I2_T31_Hexalobus_salicifolius-SOS_2294
SRR19610123	TC-S1690	RUN79_I9_T31	de Koning, J.	2657	1973	Ivory Coast	Ingroup	Annonaceae	Monodoreae	Uvariopsis oligocarpa	Uvariopsis congensis	RUN79_I9_T31_Uvariopsis_oligocarpa_(ex_congensis)-KON_2657
SRR19610124	TC-S1694	RUN79_I9_T14	Merello, M. C.	1380	1996	Ghana	Ingroup	Annonaceae	Monodoreae	Uvariopsis oligocarpa	Uvariopsis congensis	RUN79_I9_T14_Uvariopsis_oligocarpa_(ex_congensis)-MER_1380
SRR19610126	TC-S1687	RUN79_I9_T17	Fay, J.M.	8384	1988	Central African Republic	Ingroup	Annonaceae	Monodoreae	Uvariopsis solheidii	Uvariopsis solheidii	RUN79_I9_T17_Uvariopsis_solheidii-FAY_8384
SRR19610127	TC-S0573	RUN79_I2_T54	Couvreur, T.L.P.	856	2015	Gabon	Ingroup	Annonaceae	Monodoreae	Uvariopsis solheidii	Uvariopsis solheidii	RUN79_I2_T54_Uvariopsis_solheidii-COU_856
SRR19610128	TC-S0749	RUN79_I9_T38	Couvreur, T.L.P.	1063	2016	Cameroon	Ingroup	Annonaceae	Monodoreae	Uvariopsis pedunculosa	Uvariopsis pedunculosa	RUN79_I9_T38_Uvariopsis_pedunculosa-COU_1063
SRR19610129	TC-S1701	RUN79_I2_T55	Zenker, G.	3868	1910	Cameroon	Ingroup	Annonaceae	Monodoreae	Uvariopsis pedunculosa	Uvariopsis pedunculosa	RUN79_I2_T55_Uvariopsis_pedunculosa-ZEN_3868
SRR19610130	TC-S1599	RUN79_I10_T91	Nolde, I. von	576	1938	Angola	Ingroup	Annonaceae	Monodoreae	Uvariopsis noldeae	Uvariopsis noldeae	RUN79_I10_T91_Uvariopsis_noldeae-NOL_576
SRR19610131	TC-S1598	RUN79_I9_T10	Dagallier, L-P. M.J.	66	2019	Tanzania	Ingroup	Annonaceae	Monodoreae	Uvariopsis lovettiana	Uvariopsis lovettiana	RUN79_I9_T10_Uvariopsis_lovettiana-DAG_66
SRR19610132	TC-S1650	RUN79_I9_T9	Couvreur, T.L.P.	97b	2006	Tanzania	Ingroup	Annonaceae	Monodoreae	Uvariopsis lovettiana	Uvariopsis lovettiana	RUN79_I9_T9_Uvariopsis_lovettiana-COU_97b
SRR19610133	TC-S1602	RUN79_I2_T16	Torre, A.R.	11928	1964	Mozambique	Ingroup	Annonaceae	Monodoreae	Hexalobus mossambicensis	Hexalobus mossambicensis	RUN79_I2_T16_Hexalobus_mossambicensis-TOR_11.928
SRR19610134	TC-S1628	RUN79_I2_T53	Luke, Q.W.R.	10369	2004	Tanzania	Ingroup	Annonaceae	Monodoreae	Uvariopsis lovettiana	Uvariopsis lovettiana	RUN79_I2_T53_Uvariopsis_lovettiana-LUK_10369
SRR19610135	TC-S0276	RUN79_I10_T101	Couvreur, T.L.P.	550	2013	Gabon	Ingroup	Annonaceae	Monodoreae	Uvariopsis solheidii	Uvariopsis letestui	RUN79_I10_T101_Uvariopsis_solheidii_(ex_letestui)-COU_550
SRR19610136	TC-S1631	RUN79_I9_T56	Hallé, N.	2975	1964	Gabon	Ingroup	Annonaceae	Monodoreae	Uvariopsis solheidii	Uvariopsis letestui	RUN79_I9_T56_Uvariopsis_solheidii_(ex_letestui)-HAL_2975
SRR19610137	TC-S0735	RUN79_I10_T96	Couvreur, T.L.P.	1039	2016	Cameroon	Ingroup	Annonaceae	Monodoreae	Uvariopsis korupensis	Uvariopsis korupensis	RUN79_I10_T96_Uvariopsis_korupensis-COU_1039
SRR19610138	TC-S1630	RUN79_I9_T62	Louis, A.M.	1863	1985	Gabon	Ingroup	Annonaceae	Monodoreae	Uvariopsis korupensis	Uvariopsis korupensis	RUN79_I9_T62_Uvariopsis_korupensis-LOU_1863
SRR19610139	TC-S1678	RUN79_I9_T21	Aké Assi, L.	8823	1966	Ivory Coast	Ingroup	Annonaceae	Monodoreae	Uvariopsis guineensis	Uvariopsis guineensis	RUN79_I9_T21_Uvariopsis_guineensis-AKE_8823
SRR19610140	TC-S1654	RUN79_I11_T37	Jongkind, C.C.H.	10774	2011	Guinea	Ingroup	Annonaceae	Monodoreae	Uvariopsis guineensis	Uvariopsis guineensis	RUN79_I11_T37_Uvariopsis_guineensis-JON_10774
SRR19610141	TC-S1684	RUN79_I10_T83	de Wilde, J.J.F.E	3811	1962	Liberia	Ingroup	Annonaceae	Monodoreae	Uvariopsis guineensis	Uvariopsis guineensis	RUN79_I10_T83_Uvariopsis_guineensis-WIL_3811
SRR19610142	TC-S1697	RUN79_I2_T42	Schmidt, H.H.	2070	1996	Ghana	Ingroup	Annonaceae	Monodoreae	Uvariopsis guineensis	Uvariopsis globiflora	RUN79_I2_T42_Uvariopsis_guineensis_(ex_globiflora)-SCH_2070
SRR19610143	TC-S1688	RUN79_I9_T24	Jongkind, C.C.H.	1809	1994	Ghana	Ingroup	Annonaceae	Monodoreae	Uvariopsis guineensis	Uvariopsis globiflora	RUN79_I9_T24_Uvariopsis_guineensis_(ex_globiflora)-JON_1809
SRR19610144	TC-S1604	RUN79_I10_T99	Lawesson, J.E.	5461	1989	Senegal	Ingroup	Annonaceae	Monodoreae	Hexalobus monopetalus	Hexalobus monopetalus	RUN79_I10_T99_Hexalobus_monopetalus-LAW_5461
SRR19610145	TC-S1696	RUN79_I10_T21	Reitsma, J.M.	3507	1987	Gabon	Ingroup	Annonaceae	Monodoreae	Uvariopsis dioica	Uvariopsis dioica	RUN79_I10_T21_Uvariopsis_dioica-REI_3507
SRR19610146	TC-S0428	RUN79_I9_T55	Couvreur, T.L.P.	517	2013	Cameroon	Ingroup	Annonaceae	Monodoreae	Uvariopsis pedunculosa	Uvariopsis pedunculosa	RUN79_I9_T55_Uvariopsis_pedunculosa-COU_517
SRR19610147	TC-S1620	RUN79_I9_T30	Callens, H.	2126	1949	Democratic Republic of the Congo	Ingroup	Annonaceae	Monodoreae	Monodora laurentii	Monodora laurentii	RUN79_I9_T30_Monodora_laurentii-CAL_2126
SRR19610148	TC-S0625	RUN79_I2_T40	Couvreur, T.L.P.	654	2015	Cameroon	Ingroup	Annonaceae	Monodoreae	Uvariopsis dioica	Uvariopsis dioica	RUN79_I2_T40_Uvariopsis_dioica-COU_926
SRR19610149	TC-S1647	RUN79_I2_T43	Couvreur, T.L.P.	55	2006	Tanzania	Ingroup	Annonaceae	Monodoreae	Monodora minor	Monodora minor	RUN79_I2_T43_Monodora_minor-COU_55
SRR19610150	TC-S1067	RUN79_I2_T51	Hawthorne, W.D.	93	NA	Ghana	Ingroup	Annonaceae	Monodoreae	Monodora myristica	Monodora myristica	RUN79_I2_T51_Monodora_myristica-HAW_93
SRR19610151	TC-S1454	RUN79_I10_T11	Couvreur, T.L.P.	1218	2019	Cameroon	Ingroup	Annonaceae	Monodoreae	Monodora tenuifolia	Monodora tenuifolia	RUN79_I10_T11_Monodora_tenuifolia-COU_1218
SRR19610152	TC-S1653	RUN79_I2_T34	Jongkind, C.C.H.	7637	2006	Guinea	Ingroup	Annonaceae	Monodoreae	Monodora undulata	Monodora undulata	RUN79_I2_T34_Monodora_undulata-JON_7637_W
SRR19610153	TC-S1637	RUN79_I9_T39	Jongkind, C.C.H.	7637	2006	Guinea	Ingroup	Annonaceae	Monodoreae	Monodora undulata	Monodora undulata	RUN79_I9_T39_Monodora_undulata-JON_7637_P
SRR19610154	TC-S1648	RUN79_I2_T45	Couvreur, T.L.P.	82	2006	Tanzania	Ingroup	Annonaceae	Ophrypetaleae	Ophrypetalum odoratum	Ophrypetalum odoratum	RUN79_I2_T45_Ophrypetalum_odoratum-COU_82
SRR19610155	TC-S1666	RUN79_I9_T36	Robertson, S.A.	7547	2005	Tanzania	Ingroup	Annonaceae	Ophrypetaleae	Ophrypetalum odoratum	Ophrypetalum odoratum	RUN79_I9_T36_Ophrypetalum_odoratum-ROB_7547
SRR19610156	TC-S1586	RUN79_I11_T47	Dagallier, L-P. M.J.	54	2019	Tanzania	Ingroup	Annonaceae	Ophrypetaleae	Ophrypetalum odoratum	Ophrypetalum odoratum	RUN79_I11_T47_Ophrypetalum_odoratum-DAG_54
SRR19610163	TC-S0001	RUN79_I2_T14	Breteler, F.J.	13761	2005	Ivory Coast	Ingroup	Annonaceae	Monodoreae	Uvariastrum insculptum	Uvariastrum insculptum	RUN79_I2_T14_Uvariastrum_insculptum-BRE_13761
SRR19610164	TC-S1625	RUN79_I11_T31	Wheatley, J.	85	1992	Unknown	Ingroup	Annonaceae	Monodoreae	Uvariastrum insculptum	Uvariastrum insculptum	RUN79_I11_T31_Uvariastrum_insculptum-WHE_85
SRR19610165	TC-S0062	RUN79_I10_T100	Jongkind, C.C.H.	7190	2005	Guinea	Ingroup	Annonaceae	Monodoreae	Uvariastrum pierreanum	Uvariastrum pierreanum	RUN79_I10_T100_Uvariastrum_pierreanum-JON_7190
SRR19610166	TC-S0461	RUN79_I2_T48	Couvreur, T.L.P.	680	2015	Cameroon	Ingroup	Annonaceae	Monodoreae	Uvariastrum pierreanum	Uvariastrum pierreanum	RUN79_I2_T48_Uvariastrum_pierreanum-COU_680
SRR19610167	TC-S0068	RUN79_I10_T9	Nkhoma, C.N.	80	1993	Zambia	Ingroup	Annonaceae	Monodoreae	Uvariastrum hexaloboides	Uvariastrum hexaloboides	RUN79_I10_T9_Uvariastrum_hexaloboides-NKH
SRR19610168	TC-S1624	RUN79_I10_T92	Evrard, C.	5064	1958	Democratic Republic of the Congo	Ingroup	Annonaceae	Monodoreae	Uvariastrum germainii	Uvariastrum germainii	RUN79_I10_T92_Uvariastrum_germainii-EVR_5064
SRR19610169	TC-S1563	RUN79_I9_T32	Dagallier, L-P. M.J.	31	2019	Tanzania	Ingroup	Annonaceae	Ophrypetaleae	Sanrafaelia ruffonammari	Sanrafaelia ruffonammari	RUN79_I9_T32_Sanrafaelia_ruffonammari-DAG_31
SRR19610174	TC-S1623	RUN79_I2_T26	Breteler, F.J.	2747	1962	Cameroon	Ingroup	Annonaceae	Monodoreae	Monodora zenkeri	Monodora zenkeri	RUN79_I2_T26_Monodora_zenkeri-BRE_2747
SRR19610176	TC-S0625	RUN79_I2_T20	Couvreur, T.L.P.	926	2015	Gabon	Ingroup	Annonaceae	Monodoreae	Uvariopsis dioica	Uvariopsis dioica	RUN79_I2_T20_Uvariopsis_dioica-COU_654
SRR19610177	TC-S1629	RUN79_I2_T39	Ndjango, J.B.	549	2011	Democratic Republic of the Congo	Ingroup	Annonaceae	Monodoreae	Uvariopsis solheidii	Uvariopsis solheidii	RUN79_I2_T39_Uvariopsis_solheidii-NDJ_549
SRR19610179	TC-S1686	RUN79_I9_T25	Ewango, C.E.N.	2664	2015	Democratic Republic of the Congo	Ingroup	Annonaceae	Monodoreae	Uvariopsis congensis	Uvariopsis congensis	RUN79_I9_T25_Uvariopsis_congensis-EWA_2664
SRR19610180	TC-S1691	RUN79_I2_T18	Lachenaud, O.	1384	2013	Gabon	Ingroup	Annonaceae	Monodoreae	Uvariopsis congensis	Uvariopsis congensis	RUN79_I2_T18_Uvariopsis_congensis-LAC_1384
SRR19610181	TC-S1663	RUN79_I2_T28	Tchouto, P.	2869	2000	Cameroon	Ingroup	Annonaceae	Monodoreae	Uvariopsis citrata	Uvariopsis citrata	RUN79_I2_T28_Uvariopsis_citrata-TCH_2869
SRR19610182	TC-S0825	RUN79_I2_T17	Couvreur, T.L.P.	1126	2016	Gabon	Ingroup	Annonaceae	Monodoreae	Uvariopsis citrata	Uvariopsis citrata	RUN79_I2_T17_Uvariopsis_citrata-COU_1126
SRR19610183	TC-S0081	RUN79_I10_T98	Raimundo, s.c.	1194	NA	Angola	Ingroup	Annonaceae	Monodoreae	Hexalobus monopetalus	Hexalobus monopetalus	RUN79_I10_T98_Hexalobus_monopetalus-RAI_1194
SRR19610184	TC-S0712	RUN79_I2_T23	Couvreur, T.L.P.	1015	2016	Cameroon	Ingroup	Annonaceae	Monodoreae	Uvariopsis bakeriana	Uvariopsis bakeriana	RUN79_I2_T23_Uvariopsis_bakeriana-COU_1015
SRR19610185	TC-S1566	RUN79_I10_T82	Dagallier, L-P. M.J.	34	2019	Tanzania	Ingroup	Annonaceae	Monodoreae	Uvariodendron usambarense	Uvariodendron usambarense	RUN79_I10_T82_Uvariodendron_usambarense-DAG_34
SRR19610186	TC-S0053	RUN79_I2_T60	Couvreur, T.L.P.	20	2006	Tanzania	Ingroup	Annonaceae	Monodoreae	Uvariodendron usambarense	Uvariodendron usambarense	RUN79_I2_T60_Uvariodendron_usambarense-COU_20
SRR19610187	TC-S1667	RUN79_I10_T15	Mendonça, F.A.	2558A	1944	Mozambique	Ingroup	Annonaceae	Monodoreae	Uvariodendron mossambicense	Uvariodendron sp nov	RUN79_I10_T15_Uvariodendron_mossambicense-MEN_2558
SRR19610188	TC-S1675	RUN79_I10_T88	Luke, Q.W.R.	3087	NA	Kenya	Ingroup	Annonaceae	Monodoreae	Uvariodendron schmidtii	Uvariodendron schmidtii	RUN79_I10_T88_Uvariodendron_schmidtii-LUK_3087
SRR19610189	TC-S1635	RUN79_I10_T86	Luke, Q.W.R.	4717	1997	Kenya	Ingroup	Annonaceae	Monodoreae	Uvariodendron schmidtii	Uvariodendron schmidtii	RUN79_I10_T86_Uvariodendron_schmidtii-LUK_4717
SRR19610190	TC-S0052	RUN79_I2_T58	Couvreur, T.L.P.	21	2006	Tanzania	Ingroup	Annonaceae	Monodoreae	Uvariodendron pycnophyllum	Uvariodendron pycnophyllum	RUN79_I2_T58_Uvariodendron_pycnophyllum-COU_21
SRR19610191	TC-S1565	RUN79_I2_T46	Dagallier, L-P. M.J.	33	2019	Tanzania	Ingroup	Annonaceae	Monodoreae	Uvariodendron pycnophyllum	Uvariodendron pycnophyllum	RUN79_I2_T46_Uvariodendron_pycnophyllum-DAG_33
SRR19610193	TC-S1679	RUN79_I2_T25	Kouamé, F.N’G.	1487	NA	Ivory Coast	Ingroup	Annonaceae	Monodoreae	Uvariodendron occidentalis	Uvariodendron occidentalis	RUN79_I2_T25_Uvariodendron_occidentalis-KOU_1487
SRR19610194	TC-S1603	RUN79_I9_T18	Lotter, n.c.	1671	1985	Mozambique	Ingroup	Annonaceae	Monodoreae	Hexalobus monopetalus	Hexalobus monopetalus	RUN79_I9_T18_Hexalobus_monopetalus-LOT_1671
SRR19610195	TC-S0627	RUN79_I11_T40	Couvreur, T.L.P.	928	2015	Gabon	Ingroup	Annonaceae	Monodoreae	Uvariodendron molundense	Uvariodendron molundense	RUN79_I11_T40_Uvariodendron_molundense-COU_928
SRR19610196	TC-S0144	RUN79_I2_T19	Valkenburg, J.L.C.H van	2540	2003	Gabon	Ingroup	Annonaceae	Monodoreae	Uvariodendron pilosicarpum	Uvariodendron molundense	RUN79_I2_T19_Uvariodendron_pilosicarpum_(ex_molundense)-VAL_2540
SRR19610197	TC-S1626	RUN79_I10_T69	Anakwense, F.	FHI 19701	1950	Nigeria	Ingroup	Annonaceae	Monodoreae	Uvariodendron occidentalis	Uvariodendron occidentalis	RUN79_I10_T69_Uvariodendron_occidentalis-ANA_19701
SRR19610198	TC-S1683	RUN79_I11_T43	de Wilde, W.J.J.O	1420	1963	Cameroon	Ingroup	Annonaceae	Monodoreae	Uvariodendron molundense	Uvariodendron molundense	RUN79_I11_T43_Uvariodendron_molundense-WIL_1420
SRR19610199	TC-S0266	RUN79_I9_T52	Couvreur, T.L.P.	539	2013	Gabon	Ingroup	Annonaceae	Monodoreae	Uvariodendron molundense	Uvariodendron molundense	RUN79_I9_T52_Uvariodendron_molundense-COU_539
SRR19610200	TC-S1377	RUN79_I9_T40	Couvreur, T.L.P.	1172	2018	Cameroon	Ingroup	Annonaceae	Monodoreae	Uvariodendron molundense	Uvariodendron molundense	RUN79_I9_T40_Uvariodendron_molundense-COU_1172
SRR19610201	TC-S1698	RUN79_I9_T13	Sosef, M.S.M.	2261	2005	Gabon	Ingroup	Annonaceae	Monodoreae	Uvariodendron pilosicarpum	Uvariodendron molundense	RUN79_I9_T13_Uvariodendron_pilosicarpum_(ex_molundense)-SOS_2261
SRR19610203	TC-S0269	RUN79_I2_T11	Couvreur, T.L.P.	542	2013	Cameroon	Ingroup	Annonaceae	Monodoreae	Uvariodendron molundense	Uvariodendron molundense	RUN79_I2_T11_Uvariodendron_molundense-COU_542
SRR19610204	TC-S1672	RUN79_I10_T80	Peter, G.A.	4487	NA	Tanzania	Ingroup	Annonaceae	Monodoreae	Uvariodendron kirkii	Uvariodendron kirkii	RUN79_I10_T80_Uvariodendron_kirkii-PET_4487
SRR19610205	TC-S0180	RUN79_I9_T51	Couvreur, T.L.P.	446	2013	Cameroon	Ingroup	Annonaceae	Monodoreae	Hexalobus crispiflorus	Hexalobus crispiflorus	RUN79_I9_T51_Hexalobus_crispiflorus-COU_446
SRR19610206	TC-S1582	RUN79_I10_T72	Dagallier, L-P. M.J.	50	2019	Tanzania	Ingroup	Annonaceae	Monodoreae	Uvariodendron mbagoi	Uvariodendron mbagoi	RUN79_I10_T72_Uvariodendron_mbagoi-DAG_50
SRR19610207	TC-S1660	RUN79_I11_T45	Andel, T. R. van	4177	2001	Cameroon	Ingroup	Annonaceae	Monodoreae	Isolona pleurocarpa	Isolona pleurocarpa	RUN79_I11_T45_Isolona_pleurocarpa-AND_4177
SRR19610208	TC-S1662	RUN79_I10_T10	Moungazi, A.	1632	2004	Gabon	Ingroup	Annonaceae	Monodoreae	Isolona pilosa	Isolona pilosa	RUN79_I10_T10_Isolona_pilosa-MOU_1632
SRR19610210	TC-S1605	RUN79_I10_T22	Randriamampionona, B.	366	1993	Madagascar	Ingroup	Annonaceae	Monodoreae	Isolona perrieri	Isolona perrieri	RUN79_I10_T22_Isolona_perrieri-RAN_366
SRR19610212	TC-S1652	RUN79_I2_T8	Couvreur, T.L.P.	102	2006	Tanzania	Ingroup	Annonaceae	Monodoreae	Isolona linearis	Isolona linearis	RUN79_I2_T8_Isolona_linearis-COU_102
SRR19610213	TC-S1601	RUN79_I2_T36	Luke, Q.W.R.	7641	2001	Tanzania	Ingroup	Annonaceae	Monodoreae	Asteranthe asterias	Asteranthe trollii	RUN79_I2_T36_Asteranthe_asterias_(ex_trollii)-LUK_7641
SRR19610214	TC-S1611	RUN79_I2_T57	Bamps, P.	131	1958	Democratic Republic of the Congo	Ingroup	Annonaceae	Monodoreae	Isolona lebrunii	Isolona lebrunii	RUN79_I2_T57_Isolona_lebrunii-BAM_131
SRR19610215	TC-S1638	RUN79_I10_T12	Sita, P.	3996	1975	Republic of Congo	Ingroup	Annonaceae	Monodoreae	Isolona le-testui	Isolona le-testui	RUN79_I10_T12_Isolona_le-testui-SIT_3996_P
SRR19610216	TC-S1661	RUN79_I2_T10	Sita, P.	3996	1975	Republic of Congo	Ingroup	Annonaceae	Monodoreae	Isolona le-testui	Isolona le-testui	RUN79_I2_T10_Isolona_le-testui-SIT_3996_W
SRR19610217	TC-S1655	RUN79_I10_T75	Capuron, R.	24934 SF	1966	Madagascar	Ingroup	Annonaceae	Monodoreae	Isolona ghesquierei	Isolona ghesquierei	RUN79_I10_T75_Isolona_ghesquierei-CAP_24934
SRR19610218	TC-S1640	RUN79_I9_T41	Service Forestier de Madagascar	5382 SF	1951	Madagascar	Ingroup	Annonaceae	Monodoreae	Isolona humbertiana	Isolona humbertiana	RUN79_I9_T41_Isolona_humbertiana-SFM_5382
SRR19610220	TC-S0234	RUN79_I10_T93	Couvreur, T.L.P.	495	2013	Cameroon	Ingroup	Annonaceae	Monodoreae	Isolona hexaloba	Isolona hexaloba	RUN79_I10_T93_Isolona_hexaloba-COU_495
SRR19610221	TC-S0284	RUN79_I9_T61	Couvreur, T.L.P.	561	2013	Gabon	Ingroup	Annonaceae	Monodoreae	Isolona hexaloba	Isolona hexaloba	RUN79_I9_T61_Isolona_hexaloba-COU_561
SRR19610222	TC-S1608	RUN79_I9_T45	Kennedy, J.D.	1568	NA	Nigeria	Ingroup	Annonaceae	Monodoreae	Isolona hexaloba	Isolona hexaloba	RUN79_I9_T45_Isolona_hexaloba-KEN_1568
SRR19610223	TC-S1643	RUN79_I11_T38	Couvreur, T.L.P.	10	2006	Tanzania	Ingroup	Annonaceae	Monodoreae	Isolona heinsenii	Isolona heinsenii	RUN79_I11_T38_Isolona_heinsenii-COU_10
SRR19610224	TC-S1583	RUN79_I10_T18	Dagallier, L-P. M.J.	51	2019	Tanzania	Ingroup	Annonaceae	Monodoreae	Asteranthe lutea	Asteranthe lutea	RUN79_I10_T18_Asteranthe_lutea-DAG_51
SRR19610226	TC-S1659	RUN79_I9_T26	Andel, T. R. van	4027	2001	Cameroon	Ingroup	Annonaceae	Monodoreae	Isolona dewevrei	Isolona dewevrei	RUN79_I9_T26_Isolona_dewevrei-AND_4027
SRR19610227	TC-S1609	RUN79_I9_T20	Lopez Poveda, L.	240	2013	Sierra Leone	Ingroup	Annonaceae	Monodoreae	Isolona deightonii	Isolona deightonii	RUN79_I9_T20_Isolona_deightonii-LOP_240
SRR19610228	TC-S1072	RUN79_I9_T57	Hawthorne, W.D.	205	NA	Ghana	Ingroup	Annonaceae	Monodoreae	Isolona cooperi	Isolona cooperi	RUN79_I9_T57_Isolona_cooperi-HAW_205
SRR19610229	TC-S0740	RUN79_I11_T34	Couvreur, T.L.P.	1054	2016	Cameroon	Ingroup	Annonaceae	Monodoreae	Isolona congolana	Isolona congolana	RUN79_I11_T34_Isolona_congolana-COU_1054
SRR19610230	TC-S1576	RUN79_I2_T41	Dagallier, L-P. M.J.	44	2019	Tanzania	Ingroup	Annonaceae	Monodoreae	Isolona cauliflora	Isolona cauliflora	RUN79_I2_T41_Isolona_cauliflora-DAG_44
SRR19610231	TC-S1656	RUN79_I10_T7	Capuron, R.	SF 8942	1954	Madagascar	Ingroup	Annonaceae	Monodoreae	Isolona capuronii	Isolona capuronii	RUN79_I10_T7_Isolona_capuronii-CAP_8941_W
SRR19610232	TC-S1641	RUN79_I10_T77	Capuron, R.	SF 8941	1954	Madagascar	Ingroup	Annonaceae	Monodoreae	Isolona capuronii	Isolona capuronii	RUN79_I10_T77_Isolona_capuronii-CAP_8941_P
SRR19610233	TC-S1610	RUN79_I11_T48	Olorunfemi, J.	FHI 30662	1951	Cameroon	Ingroup	Annonaceae	Monodoreae	Isolona campanulata	Isolona campanulata	RUN79_I11_T48_Isolona_campanulata-OLO_30662
SRR19610234	TC-S1642	RUN79_I11_T41	Munzinger, J.	63	1997	Ivory Coast	Ingroup	Annonaceae	Monodoreae	Isolona campanulata	Isolona campanulata	RUN79_I11_T41_Isolona_campanulata-MUN_6
SRR19610235	TC-S1645	RUN79_I2_T35	Couvreur, T.L.P.	46	2006	Tanzania	Ingroup	Annonaceae	Monodoreae	Asteranthe lutea	Asteranthe lutea	RUN79_I2_T35_Asteranthe_lutea-COU_46
SRR19610237	TC-S0485	RUN79_I10_T94	Couvreur, T.L.P.	707	2015	Cameroon	Ingroup	Annonaceae	Monodoreae	Uvariopsis zenkeri	Uvariopsis zenkeri	RUN79_I10_T94_Uvariopsis_zenkeri-COU_707
SRR19610238	TC-S0723	RUN79_I9_T37	Couvreur, T.L.P.	1027	2016	Cameroon	Ingroup	Annonaceae	Monodoreae	Uvariopsis zenkeri	Uvariopsis zenkeri	RUN79_I9_T37_Uvariopsis_zenkeri-COU_1027
SRR19610239	TC-S1571	RUN79_I10_T68	Dagallier, L-P. M.J.	39	2019	Tanzania	Ingroup	Annonaceae	Monodoreae	Uvariodendron mbagoi	Uvariodendron mbagoi	RUN79_I10_T68_Uvariodendron_mbagoi-DAG_39
SRR19610240	TC-S1538	RUN79_I9_T33	Dagallier, L-P. M.J.	1	2019	Tanzania	Ingroup	Annonaceae	Monodoreae	Uvariodendron mbagoi	Uvariodendron mbagoi	RUN79_I9_T33_Uvariodendron_mbagoi-DAG_01
SRR19610241	TC-S1634	RUN79_I9_T58	Hamilton, B.	676	1968	Uganda	Ingroup	Annonaceae	Monodoreae	Uvariodendron fuscum	Uvariodendron magnificum	RUN79_I9_T58_Uvariodendron_fuscum_(ex_magnificum)-HAM_676
SRR19610242	TC-S1673	RUN79_I10_T76	Luke, Q.W.R.	766	NA	Tanzania	Ingroup	Annonaceae	Monodoreae	Uvariodendron kimbozaense	Uvariodendron kirkii	RUN79_I10_T76_Uvariodendron_kimbozaense-LUK_766
SRR19610243	TC-S1542	RUN79_I10_T13	Dagallier, L-P. M.J.	8	2019	Tanzania	Ingroup	Annonaceae	Monodoreae	Uvariodendron kirkii	Uvariodendron kirkii	RUN79_I10_T13_Uvariodendron_kirkii-DAG_08
SRR19610244	TC-S1543	RUN79_I10_T79	Dagallier, L-P. M.J.	9	2019	Tanzania	Ingroup	Annonaceae	Monodoreae	Uvariodendron kirkii	Uvariodendron kirkii	RUN79_I10_T79_Uvariodendron_kirkii-DAG_09
SRR19610245	TC-S1581	RUN79_I9_T29	Dagallier, L-P. M.J.	49	2019	Tanzania	Ingroup	Annonaceae	Monodoreae	Uvariodendron kimbozaense	Uvariodendron kirkii	RUN79_I9_T29_Uvariodendron_kimbozaense-DAG_49
SRR19610246	TC-S1570	RUN79_I10_T85	Dagallier, L-P. M.J.	38	2019	Tanzania	Ingroup	Annonaceae	Monodoreae	Uvariodendron gorgonis	Uvariodendron gorgonis	RUN79_I10_T85_Uvariodendron_gorgonis-DAG_38
SRR19610247	TC-S1584	RUN79_I9_T22	Dagallier, L-P. M.J.	52	2019	Tanzania	Ingroup	Annonaceae	Monodoreae	Uvariodendron gorgonis	Uvariodendron gorgonis	RUN79_I9_T22_Uvariodendron_gorgonis-DAG_52
SRR19610248	TC-S1600	RUN79_I11_T39	Bos, J.J.	5370	1969	Cameroon	Ingroup	Annonaceae	Monodoreae	Hexalobus bussei	Hexalobus bussei	RUN79_I11_T39_Hexalobus_bussei-BOS_5370
SRR19610249	TC-S1442	RUN86_I3_T21	Couvreur, T.L.P.	1206	2019	Cameroon	Ingroup	Annonaceae	Monodoreae	Uvariodendron fuscum	Uvariodendron giganteum	RUN86_I3_T21_Uvariodendron_fuscum_(ex_giganteum)-COU_1206
SRR19610250	TC-S0054	RUN79_I2_T44	Couvreur, T.L.P.	383	2012	Cameroon	Ingroup	Annonaceae	Monodoreae	Uvariodendron connivens	Uvariodendron connivens	RUN79_I2_T44_Uvariodendron_connivens-COU_383
SRR19610251	TC-S1046	RUN79_I11_T33	Couvreur, T.L.P.	1046	2016	Cameroon	Ingroup	Annonaceae	Monodoreae	Uvariodendron fuscum	Uvariodendron fuscum	RUN79_I11_T33_Uvariodendron_fuscum-COU_1046
SRR19610252	TC-S1636	RUN79_I11_T32	Preuss, P.R.	1378	1898	Cameroon	Ingroup	Annonaceae	Monodoreae	Uvariodendron fuscum	Uvariodendron fuscum	RUN79_I11_T32_Uvariodendron_fuscum-PRE_1378
SRR19610253	TC-S0687	RUN79_I10_T20	Couvreur, T.L.P.	990	2016	Cameroon	Ingroup	Annonaceae	Monodoreae	Uvariodendron fuscum	Uvariodendron fuscum	RUN79_I10_T20_Uvariodendron_fuscum-COU_990
SRR19610254	TC-S1699	RUN79_I10_T81	Thomas, D.W.	4469	1985	Cameroon	Ingroup	Annonaceae	Monodoreae	Uvariodendron fuscum	Uvariodendron fuscum	RUN79_I10_T81_Uvariodendron_fuscum-THO_4469
SRR19610255	TC-S1670	RUN79_I10_T78	Lehmbach, n.c.	178	NA	Cameroon	Ingroup	Annonaceae	Monodoreae	Uvariodendron fuscum	Uvariodendron fuscum	RUN79_I10_T78_Uvariodendron_fuscum-LEH_178
SRR19610256	TC-S0725	RUN79_I10_T73	Couvreur, T.L.P.	1029	2016	Cameroon	Ingroup	Annonaceae	Monodoreae	Uvariodendron fuscum	Uvariodendron fuscum	RUN79_I10_T73_Uvariodendron_fuscum-COU_1029
SRR19610257	TC-S1671	RUN79_I9_T46	Mildbraed, J.	6428	1900	Equatorial Guinea	Ingroup	Annonaceae	Monodoreae	Uvariodendron fuscum	Uvariodendron fuscum	RUN79_I9_T46_Uvariodendron_fuscum-MIL_6428
SRR19610258	TC-S0722	RUN79_I9_T42	Couvreur, T.L.P.	1026	2016	Cameroon	Ingroup	Annonaceae	Monodoreae	Uvariodendron fuscum	Uvariodendron fuscum	RUN79_I9_T42_Uvariodendron_fuscum-COU_1026
SRR19610261	TC-S1674	RUN79_I2_T52	Luke, Q.W.R.	1654	NA	Kenya	Ingroup	Annonaceae	Monodoreae	Uvariodendron dzomboense	Uvariodendron dzomboense	RUN79_I2_T52_Uvariodendron_dzomboense-LUK_1654
SRR19610262	TC-S0713	RUN79_I10_T19	Couvreur, T.L.P.	1016	2016	Cameroon	Ingroup	Annonaceae	Monodoreae	Uvariodendron connivens	Uvariodendron connivens	RUN79_I10_T19_Uvariodendron_connivens-COU_1016
SRR19610263	TC-S1692	RUN79_I10_T17	Latilo, M.G.	32	1959	Nigeria	Ingroup	Annonaceae	Monodoreae	Uvariodendron connivens	Uvariodendron connivens	RUN79_I10_T17_Uvariodendron_connivens-LAT_32
SRR19610264	TC-S1695	RUN79_I10_T84	Merello, M. C.	1385	1996	Ghana	Ingroup	Annonaceae	Monodoreae	Uvariodendron calophyllum	Uvariodendron calophyllum	RUN79_I10_T84_Uvariodendron_calophyllum-MER_1385
SRR19610265	TC-S1682	RUN79_I2_T59	Daramola, B.O.	641	1995	Nigeria	Ingroup	Annonaceae	Monodoreae	Uvariodendron calophyllum	Uvariodendron calophyllum	RUN79_I2_T59_Uvariodendron_calophyllum-DAR_641
SRR19610266	TC-S0696	RUN79_I2_T56	Couvreur, T.L.P.	999	2016	Cameroon	Ingroup	Annonaceae	Monodoreae	Uvariodendron calophyllum	Uvariodendron calophyllum	RUN79_I2_T56_Uvariodendron_calophyllum-COU_999
SRR19610267	TC-S1681	RUN79_I2_T12	Someren, V.L.G. van	95	NA	Kenya	Ingroup	Annonaceae	Monodoreae	Uvariodendron anisatum	Uvariodendron anisatum	RUN79_I2_T12_Uvariodendron_anisatum-SOM_95
SRR19610268	TC-S1689	RUN79_I10_T16	Jongkind, C.C.H.	4368	1998	Cameroon	Ingroup	Annonaceae	Monodoreae	Uvariodendron angustifolium	Uvariodendron angustifolium	RUN79_I10_T16_Uvariodendron_angustifolium-JON_4368
SRR19610269	TC-S1680	RUN79_I2_T22	Staudt, A.	642	NA	Ivory Coast	Ingroup	Annonaceae	Monodoreae	Uvariodendron angustifolium	Uvariodendron angustifolium	RUN79_I2_T22_Uvariodendron_angustifolium-STA_642
SRR19610271	TC-S1544	RUN79_I2_T33	Dagallier, L-P. M.J.	10	2019	Tanzania	Ingroup	Annonaceae	Monodoreae	Asteranthe asterias subsp triangularis	Asteranthe asterias subsp triangularis	RUN79_I2_T33_Asteranthe_asterias_subsp_triangularis-DAG_10
SRR19610272	TC-S1585	RUN79_I2_T61	Dagallier, L-P. M.J.	53	2019	Tanzania	Ingroup	Annonaceae	Monodoreae	Asteranthe asterias subsp asterias	Asteranthe asterias subsp asterias	RUN79_I2_T61_Asteranthe_asterias_subsp_asterias-DAG_53
SRR23640829	TC-S3184	RUN100_I6_T87	Mildbraed, G.W.	5239	1911	Cameroon	Ingroup	Annonaceae	Monodoreae	Uvariopsis dioica	Uvariopsis sessiliflora	RUN100_I6_T87_Uvariopsis_dioica(ex_sessiliflora)-MIL_5239
ERR7620691	TC-S0711	RUN62_I10_T14	Couvreur, T.L.P.	1014	2016	Cameroon	Outgroup	Annonaceae	Duguetieae	Duguetia staudtii	Duguetia staudtii	RUN62_I10_T14_Duguetia_staudtii-COU_1014
ERR7620698	TC-S1098	RUN62_I10_T23	Maas, P. J. M.	9553	2004	Panama	Outgroup	Annonaceae	Guatterieae	Guatteria jefensis	Guatteria jefensis	RUN62_I10_T23_Guatteria_jefensis-MAA_9553
SRR24288793	TC-S0543	RUN86_I3_T10	Couvreur, T.L.P.	803	2015	Republic of Congo	Ingroup	Annonaceae	Monodoreae	Monodora myristica	Monodora myristica	RUN86_I3_T10_Monodora_myristica-COU_803
SRR24288792	TC-S0573	RUN86_I3_T11	Couvreur, T.L.P.	856	2015	Gabon	Ingroup	Annonaceae	Monodoreae	Uvariopsis solheidii	Uvariopsis solheidii	RUN86_I3_T11_Uvariopsis_solheidii-COU_856
SRR24288781	TC-S0697	RUN86_I3_T12	Couvreur, T.L.P.	1000	2016	Cameroon	Ingroup	Annonaceae	Monodoreae	Uvariopsis bakeriana	Uvariopsis bakeriana	RUN86_I3_T12_Uvariopsis_bakeriana-COU_1000
SRR24288770	TC-S0626	RUN86_I3_T13	Couvreur, T.L.P.	927	2015	Gabon	Ingroup	Annonaceae	Monodoreae	Monodora undulata	Monodora undulata	RUN86_I3_T13_Monodora_undulata-COU_927
SRR24288759	TC-S0632	RUN86_I3_T14	Couvreur, T.L.P.	933	2016	Cameroon	Ingroup	Annonaceae	Monodoreae	Monodora myristica	Monodora myristica	RUN86_I3_T14_Monodora_myristica-COU_933
SRR24288758	TC-S0608	RUN86_I3_T15	Couvreur, T.L.P.	908	2015	Gabon	Ingroup	Annonaceae	Monodoreae	Monodora myristica	Monodora myristica	RUN86_I3_T15_Monodora_myristica-COU_908
SRR24288757	TC-S0743	RUN86_I3_T16	Couvreur, T.L.P.	1057	2016	Cameroon	Ingroup	Annonaceae	Monodoreae	Uvariodendron fuscum	Uvariodendron giganteum	RUN86_I3_T16_Uvariodendron_fuscum_(ex_giganteum)-COU_1057
SRR24288756	TC-S0825	RUN86_I3_T17	Couvreur, T.L.P.	1126	2016	Gabon	Ingroup	Annonaceae	Monodoreae	Uvariopsis citrata	Uvariopsis citrata	RUN86_I3_T17_Uvariopsis_citrata-COU_1126
SRR24288755	TC-S1045	RUN86_I3_T18	Couvreur, T.L.P.	1045	2016	Cameroon	Ingroup	Annonaceae	Monodoreae	Uvariopsis bakeriana	Uvariopsis bakeriana	RUN86_I3_T18_Uvariopsis_bakeriana-COU_1045
SRR24288754	TC-S1051	RUN86_I3_T19	Couvreur, T.L.P.	1051	2016	Cameroon	Ingroup	Annonaceae	Monodoreae	Uvariodendron connivens	Uvariodendron connivens	RUN86_I3_T19_Uvariodendron_connivens-COU_1051
SRR24288791	TC-S1304	RUN86_I3_T20	Couvreur, T.L.P.	877	2015	Gabon	Ingroup	Annonaceae	Monodoreae	Uvariastrum zenkeri	Uvariastrum zenkeri	RUN86_I3_T20_Uvariastrum_zenkeri-COU_877
SRR24288789	TC-S1712	RUN86_I3_T22	Thomas, D.W.	4544	1985	Cameroon	Ingroup	Annonaceae	Monodoreae	Uvariopsis etugiana	Uvariopsis etugiana	RUN86_I3_T22_Uvariopsis_etugiana-THO_4544
SRR24288788	TC-S2175	RUN86_I3_T23	Niangadouma, R. N.	188	2003	Gabon	Ingroup	Annonaceae	Monodoreae	Monodora laurentii	Monodora laurentii	RUN86_I3_T23_Monodora_laurentii-NIA_188
SRR24288787	TC-S2176	RUN86_I3_T24	Niangadouma, R. N.	179	2003	Gabon	Ingroup	Annonaceae	Monodoreae	Monodora laurentii	Monodora laurentii	RUN86_I3_T24_Monodora_laurentii-NIA_179
SRR24288786	TC-S2181	RUN86_I3_T25	Rakotonirina, C. Z.	550	2014	Madagascar	Ingroup	Annonaceae	Monodoreae	Isolona madagascariensis	Isolona madagascariensis	RUN86_I3_T25_Isolona_madagascariensis-RAK_550
SRR24288784	TC-S2183	RUN86_I3_T27	Schatz, G. E.	3364	1992	Madagascar	Ingroup	Annonaceae	Monodoreae	Isolona ghesquierei	Isolona ghesquierei	RUN86_I3_T27_Isolona_ghesquierei-SCH_3364
SRR24288783	TC-S2205	RUN86_I3_T28	Stone, J. R.	3236	2001	Gabon	Ingroup	Annonaceae	Monodoreae	Uvariastrum pierreanum	Uvariastrum pierreanum	RUN86_I3_T28_Uvariastrum_pierreanum-STO_3236
SRR24288782	TC-S2234	RUN86_I3_T29	Hallé, N.	3039	1964	Gabon	Ingroup	Annonaceae	Monodoreae	Uvariopsis congolana	Uvariopsis congolana	RUN86_I3_T29_Uvariopsis_congolana-HAL_3039
SRR24288780	TC-S2235	RUN86_I3_T30	Hallé, N.	2817	1964	Gabon	Ingroup	Annonaceae	Monodoreae	Uvariopsis congolana	Uvariopsis congolana	RUN86_I3_T30_Uvariopsis_congolana-HAL_2817
SRR24288779	TC-S2236	RUN86_I3_T31	Hallé, N.	64	1966	Gabon	Ingroup	Annonaceae	Monodoreae	Uvariopsis congolana	Uvariopsis congolana	RUN86_I3_T31_Uvariopsis_congolana-HAL_64
SRR24288769	TC-S2245	RUN86_I3_T40	Luke, Q.W.R.	9526	2003	Tanzania	Ingroup	Annonaceae	Monodoreae	Lukea triciae	Lukea triciae	RUN86_I3_T40_Lukea_triciae-LUK_9526
SRR24288768	TC-S2246	RUN86_I3_T41	African Tropical Biodiversity Programme	666	1998	Uganda	Ingroup	Annonaceae	Monodoreae	Uvariopsis sp nov 3 Uganda	Uvariopsis sp	RUN86_I3_T41_Uvariopsis_sp_nov_Uganda-ATBP_666
SRR24288762	TC-S0041	RUN86_I3_T7	Couvreur, T.L.P.	391	2012	Cameroon	Ingroup	Annonaceae	Monodoreae	Monodora undulata	Monodora undulata	RUN86_I3_T7_Monodora_undulata-COU_391
SRR24288761	TC-S0042	RUN86_I3_T8	Couvreur, T.L.P.	412	2013	Cameroon	Ingroup	Annonaceae	Monodoreae	Monodora myristica	Monodora myristica	RUN86_I3_T8_Monodora_myristica-COU_412
SRR24288760	TC-S0402	RUN86_I3_T9	Couvreur, T.L.P.	624	2014	Cameroon	Ingroup	Annonaceae	Monodoreae	Uvariastrum zenkeri	Uvariastrum zenkeri	RUN86_I3_T9_Uvariastrum_zenkeri-COU_624
SRR24575938	TC-S2245	RUN88_I3_T40	Luke, Q.W.R.	9526	2003	Tanzania	Ingroup	Annonaceae	Monodoreae	Lukea triciae	Lukea triciae	RUN88_I3_T40_Lukea_triciae-LUK_9526
SRR24575935	TC-S2248	RUN88_I3_T43	Kyoto University Expedition	1039	1963	Tanzania	Ingroup	Annonaceae	Monodoreae	Uvariopsis sp nov 2 Tanzania	Uvariopsis sp	RUN88_I3_T43_Uvariopsis_sp_nov_Tanzania-KUE_1039
