# Supplementary material for: ﻿Phylogenomic inference of the African tribe Monodoreae (Annonaceae) and taxonomic revision of Dennettia, Uvariodendron and Uvariopsis
Source: PhytoKeys. 2023 Sep 22;233:1–200. doi: 10.3897/phytokeys.233.103096 (PMC10552675; doi:10.3897/phytokeys.233.103096)
Supplement: Supplementary material 4 — Details of the specimens examined in this study. [file phytokeys-233-001_article-103096__-s004.tsv]

typeStatus	identificationQualifier	occurrenceID	recordNumber	collector+number	recordedBy	duplicates	reproductiveCondition	scientificName	kingdom	class	order	family	genus	specificEpithet	infraspecificEpithet	taxonRank	scientificNameAuthorship	vernacularName	continent	country	countryCode	stateProvince	county	locality	verbatimLocality	verbatimElevation	decimalLatitude	decimalLongitude	geodeticDatum	coordinatePrecision	georeferenceProtocol	day	month	year	verbatimEventDate	habitat	fieldNotes	basisOfRecord	height
Other material	ok		2201	A. Akoègninou 2201	A. Akoègninou, P. Agbani & H. Yédomonhan	BENIN,WAG	in bloom	Dennettia tripetala Baker f.	Plantae	Magnoliopsidae	Magnoliales	Annonaceae	Dennettia	tripetala		species	Baker f.		Africa	Benin		Ouémé	Kétou	Ewè.	Ewè.		7.4666666667	2.5833333333	WGS84	1		1	2	1999	1 February 1999	Forêt dense, humide, semi-decidue, ferralitique.		PreservedSpecimen
Other material	ok		145	A. Aubréville 145	A. Aubréville	K,P	in bloom	Dennettia tripetala Baker f.	Plantae	Magnoliopsidae	Magnoliales	Annonaceae	Dennettia	tripetala		species	Baker f.		Africa	Ivory Coast							7.6240000000	-5.5540000000	WGS84	1		28	2	1957	28 February 1957			PreservedSpecimen
Other material	ok		1957/163	A. Aubréville 1957/163	A. Aubréville	BR,K,P	in bloom	Dennettia tripetala Baker f.	Plantae	Magnoliopsidae	Magnoliales	Annonaceae	Dennettia	tripetala		species	Baker f.	Michiti. (=Miséhi)	Africa	Ivory Coast		Sassandra					4.9833333333	-6.1333333333	WGS84	0.0333333333333333		7	3	1957	7 March 1957			PreservedSpecimen
Other material	ok		27	A. Le Thomas 27	A. Le Thomas, T. Deroin	P	in bloom	Dennettia tripetala Baker f.	Plantae	Magnoliopsidae	Magnoliales	Annonaceae	Dennettia	tripetala		species	Baker f.		Africa	Ivory Coast		Oumé		Lamto-Station, Fleuve Bandama.	Lamto-Station, Fleuve Bandama.		6.2166666667	-5.0250000000	WGS84	0.0166666666666667	googl	7	7	1985	7 July 1985	Forêt-galerie.		PreservedSpecimen	1.5 m
Other material	ok		97	A. Le Thomas 97	A. Le Thomas, T. Deroin	P	in bloom	Dennettia tripetala Baker f.	Plantae	Magnoliopsidae	Magnoliales	Annonaceae	Dennettia	tripetala		species	Baker f.		Africa	Ivory Coast		Oumé		Lamto-Station, Bandama.	Lamto-Station, Bandama.		6.2166666667	-5.0250000000	WGS84	0.0166666666666667	GOOGL	26	7	1985	26 July 1985	Sous-bois de galerie forestière.		PreservedSpecimen	1 m
Other material	ok		2999	A.J.M. Leeuwenberg 2999	A.J.M. Leeuwenberg	K,L,MO,P,WAG,WAG	in bloom	Dennettia tripetala Baker f.	Plantae	Magnoliopsidae	Magnoliales	Annonaceae	Dennettia	tripetala		species	Baker f.		Africa	Ivory Coast		Danané		2 km E of Danané	2 km E of Danané	410 m	7.2666666667	-8.1166666667	WGS84	0.0333333333333333		6	3	1959	6 March 1959	Rain forest region. In light forest on granitic rocks.		PreservedSpecimen	2 m
Other material	ok		2222	C. Geerling 2222	C. Geerling, J. Bokdam	K,WAG	in bloom	Dennettia tripetala Baker f.	Plantae	Magnoliopsidae	Magnoliales	Annonaceae	Dennettia	tripetala		species	Baker f.		Africa	Ivory Coast		Bouna		Iringou (Gawi-Bania confl. Bamago).	Iringou (Gawi-Bania confl. Bamago).		8.9666666667	-3.6500000000	WGS84	0.0166666666666667	sheet	15	3	1968	15 March 1968	In galery forest, in shade, on clayish soil.		PreservedSpecimen	1.5 m
Other material	ok		4356	C.C.H. Jongkind 4356	C.C.H. Jongkind, A.-J. Musah	MO,WAG		Dennettia tripetala Baker f.	Plantae	Magnoliopsidae	Magnoliales	Annonaceae	Dennettia	tripetala		species	Baker f.		Africa	Ivory Coast		Bouaflé		Parc National de la Marahoue. Near south border.	Parc National de la Marahoue. Near south border.	250 m	6.9833333333	-6.1666666667	WGS84	0.0166666666666667	sheet	11	2	1998	11 February 1998			PreservedSpecimen
Other material	ok		41837	C.E. Darter 41837	C.E. Darter	K	in bloom; fruit-bearing	Dennettia tripetala Baker f.	Plantae	Magnoliopsidae	Magnoliales	Annonaceae	Dennettia	tripetala		species	Baker f.		Africa	Nigeria		Oyo State		Olokemeji Forest Reservee; agbola pool, Ogun River.	Olokemeji Forest Reservee; agbola pool, Ogun River.		7.4166666667	3.5333333333	WGS84	0.0333333333333333		6	4	1958	6 April 1958			PreservedSpecimen
Other material	ok		FHI36331	C.F.A. Onochie FHI36331	C.F.A. Onochie	K		Dennettia tripetala Baker f.	Plantae	Magnoliopsidae	Magnoliales	Annonaceae	Dennettia	tripetala		species	Baker f.		Africa	Nigeria		Cross River State		Calabar, Ikot Efanga, c. 12 miles from Calabar on the Oban road.	Calabar, Ikot Efanga, c. 12 miles from Calabar on the Oban road.		4.9666666667	8.4833333333	WGS84	0.0166666666666667		9	2	1957	9 February 1957	Roadside in village.		PreservedSpecimen	6 m
Other material	ok		603	D. Molmou 603	D. Molmou	P	fruit-bearing	Dennettia tripetala Baker f.	Plantae	Magnoliopsidae	Magnoliales	Annonaceae	Dennettia	tripetala		species	Baker f.		Africa	Guinea		Kindia		Layah, Sousoude. Just avant Tonkoyah.	Layah, Sousoude. Just avant Tonkoyah.	12 m	9.7275833333	-13.2073888889	WGS84	0.00166666666666667	sheet	6	7	2013	6 July 2013	In forest on edge of inselberg.		PreservedSpecimen	3 m
Other material	ok		5661	D.W. Thomas 5661	D.W. Thomas, J. Nemba	K,MO,P,WAG		Dennettia tripetala Baker f.	Plantae	Magnoliopsidae	Magnoliales	Annonaceae	Dennettia	tripetala		species	Baker f.		Africa	Cameroon		South-West Region		Nganjo. West bank of Meme River on Kumba Mbonge road.	Nganjo. West bank of Meme River on Kumba Mbonge road.	50 m	4.5500000000	9.4000000000	WGS84	0.0166666666666667		25	2	1986	25 February 1986	Secondary forest.		PreservedSpecimen
Other material	ok		9932	E. Westphal 9932	E. Westphal, J.M.C. Westphal-Stevels	WAG	in bloom	Dennettia tripetala Baker f.	Plantae	Magnoliopsidae	Magnoliales	Annonaceae	Dennettia	tripetala		species	Baker f.		Africa	Cameroon		South-West Region		Victoria.	Victoria.		4.0166666667	9.2000000000	WGS84	0.0333333333333333		4	4	1978	4 April 1978			PreservedSpecimen
Other material	ok		1470	F.N. Kouamé 1470	F.N. Kouamé	CSRS,G	fruit-bearing	Dennettia tripetala Baker f.	Plantae	Magnoliopsidae	Magnoliales	Annonaceae	Dennettia	tripetala		species	Baker f.		Africa	Ivory Coast		Vavoua		F.C. du Haut-Sassandra, Centre. forêt très dégradée, relevé FNK20	F.C. du Haut-Sassandra, Centre. forêt très dégradée, relevé FNK20		7.1166666667	-7.0000000000	WGS84	1		7	4	1995	7 April 1995	Forêt très dégradée		PreservedSpecimen
Other material	ok		10515	G.W.J. Mildbraed 10515	G.W.J. Mildbraed	K	in bloom	Dennettia tripetala Baker f.	Plantae	Magnoliopsidae	Magnoliales	Annonaceae	Dennettia	tripetala		species	Baker f.		Africa	Cameroon		South-West Region		Likomba - Pflangzung, 15 - 35 km NE of Victoria.	Likomba - Pflangzung, 15 - 35 km NE of Victoria.	50 - 100 m	4.1000000000	9.3333333333	WGS84	0.0333333333333333		18	10	1928	18 October 1928			PreservedSpecimen
Other material	ok		1443	J.-P. Essou 1443	J.-P. Essou, P. Agbani & H. Yédomonhan	BENIN,MO,WAG	fruit-bearing	Dennettia tripetala Baker f.	Plantae	Magnoliopsidae	Magnoliales	Annonaceae	Dennettia	tripetala		species	Baker f.		Africa	Benin		Mono	Aplahoué	Kpédjihoundéhoué.	Kpédjihoundéhoué.		7.3500000000	1.7333333333	WGS84	0.0333333333333333		17	2	1999	17 February 1999	Galerie forestière, sol ferrugineux.		PreservedSpecimen
Other material	ok		GC43276	J.B. Hall GC43276	J.B. Hall	K	in bloom; fruit-bearing	Dennettia tripetala Baker f.	Plantae	Magnoliopsidae	Magnoliales	Annonaceae	Dennettia	tripetala		species	Baker f.		Africa	Ghana				Yaugwu F.R.	Yaugwu F.R.	460 m	0.0000000000	0.0000000000	WGS84	1		19	3	1972	19 March 1972	In dry forest.		PreservedSpecimen	6.7 m
Other material	ok		GC43611	J.B. Hall GC43611	J.B. Hall	K,WAG	in bloom; fruit-bearing	Dennettia tripetala Baker f.	Plantae	Magnoliopsidae	Magnoliales	Annonaceae	Dennettia	tripetala		species	Baker f.		Africa	Ghana		Central Region		Ojobi near Awutu.	Ojobi near Awutu.		5.4833333333	-0.5333333333	WGS84	1		29	2	1972	29 February 1972	In Hildegardia forest.		PreservedSpecimen	5.4 m
Other material	ok		FHI35869	J.C. Okafor FHI35869	J.C. Okafor	K	in bloom	Dennettia tripetala Baker f.	Plantae	Magnoliopsidae	Magnoliales	Annonaceae	Dennettia	tripetala		species	Baker f.		Africa	Nigeria		Anambra State		Onitsha; Nnwei; Ukpor - Nzagha village.	Onitsha; Nnwei; Ukpor - Nzagha village.		6.8333333333	6.8333333333	WGS84	0.0333333333333333		22	10	1956	22 October 1956	Growing in compound.		PreservedSpecimen	4.5 m
Other material	ok		SL2013	J.K. Morton SL2013	J.K. Morton	FHI,IFAN,K,SL,WAG		Dennettia tripetala Baker f.	Plantae	Magnoliopsidae	Magnoliales	Annonaceae	Dennettia	tripetala		species	Baker f.		Africa	Sierra Leone		Western Area	Western Area	near York by Whale Bay, Peninsula.	near York by Whale Bay, Peninsula.		8.2833333333	-13.1833333333	WGS84	0.0333333333333333		2	5	1965	2 May 1965	On coast.		PreservedSpecimen
Other material	ok		A3394	J.K. Morton A3394	J.K. Morton	K		Dennettia tripetala Baker f.	Plantae	Magnoliopsidae	Magnoliales	Annonaceae	Dennettia	tripetala		species	Baker f.		Africa	Ghana		Ashanti Region		Nyinahin range, W of Kunasi.	Nyinahin range, W of Kunasi.	700 m	6.6000000000	-2.1166666667	WGS84	0.0333333333333333		7	6	1958	7 June 1958	At edge of grass meadow in forest.		PreservedSpecimen
Other material	ok		s.n.	J.K. Morton s.n.	J.K. Morton	K	in bloom; fruit-bearing	Dennettia tripetala Baker f.	Plantae	Magnoliopsidae	Magnoliales	Annonaceae	Dennettia	tripetala		species	Baker f.		Africa	Ghana		Central Region		About 1 mile N of Ojubi, Senya Beraku.	About 1 mile N of Ojubi, Senya Beraku.		5.3833333333	-0.4833333333	WGS84	0.0333333333333333		24	5	1953	24 May 1953	In relict forest.		PreservedSpecimen
Other material	ok		ARS1184	J.O. Ariwaodo ARS1184	J.O. Ariwaodo	K		Dennettia tripetala Baker f.	Plantae	Magnoliopsidae	Magnoliales	Annonaceae	Dennettia	tripetala		species	Baker f.		Africa	Nigeria				Munta Village.	Munta Village.		0.0000000000	0.0000000000	WGS84	1		0	0	0				PreservedSpecimen
Other material	ok		2059	K. Küppers 2059	K. Küppers	FR,WAG	in bloom	Dennettia tripetala Baker f.	Plantae	Magnoliopsidae	Magnoliales	Annonaceae	Dennettia	tripetala		species	Baker f.		Africa	Benin		Zou		Noyau Central forêt class.Lama.	Noyau Central forêt class.Lama.		6.9500000000	2.1166666667	WGS84	0.0833333333333333	map	28	2	1998	28 February 1998			PreservedSpecimen
Other material	ok		9490	L. Aké Assi 9490	L. Aké Assi	G,P	in bloom; fruit-bearing	Dennettia tripetala Baker f.	Plantae	Magnoliopsidae	Magnoliales	Annonaceae	Dennettia	tripetala		species	Baker f.		Africa	Ivory Coast		Soubré		Foret du Bassin de la Lobo.	Foret du Bassin de la Lobo.		6.1166666667	-6.8000000000	WGS84	0.0833333333333333	FS	22	2	1967	22 February 1967			PreservedSpecimen
Other material	ok		9543	L. Aké Assi 9543	L. Aké Assi	G,K,P	fruit-bearing	Dennettia tripetala Baker f.	Plantae	Magnoliopsidae	Magnoliales	Annonaceae	Dennettia	tripetala		species	Baker f.		Africa	Ivory Coast				Mount Mafa.	Mount Mafa.		5.8666666667	-4.0666666667	WGS84	0.0833333333333333		14	3	1967	14 March 1967			PreservedSpecimen
Other material	ok		13255	L. Aké Assi 13255	L. Aké Assi	G		Dennettia tripetala Baker f.	Plantae	Magnoliopsidae	Magnoliales	Annonaceae	Dennettia	tripetala		species	Baker f.		Africa	Ivory Coast				Mont Niénokoué.	Mont Niénokoué.		5.3833333333	-7.1666666667	WGS84	1		19	1	1976	19 January 1976			PreservedSpecimen
Other material	ok		18031	L. Aké Assi 18031	L. Aké Assi	G	in bloom	Dennettia tripetala Baker f.	Plantae	Magnoliopsidae	Magnoliales	Annonaceae	Dennettia	tripetala		species	Baker f.		Africa	Ivory Coast		Bouaké		Forêt de Bamoro.	Forêt de Bamoro.		7.8000000000	-5.0833333333	WGS84	0.0833333333333333	BRAHM	7	6	1989	7 June 1989			PreservedSpecimen
Other material	ok		1224	P.P. Poilecot 1224	P.P. Poilecot	G	in bloom	Dennettia tripetala Baker f.	Plantae	Magnoliopsidae	Magnoliales	Annonaceae	Dennettia	tripetala		species	Baker f.		Africa	Ivory Coast		Bouna		P.N. Comoé Sud.	P.N. Comoé Sud.		8.7500000000	-3.5833333333	WGS84	1		13	4	1986	13 April 1986	Ilot forestier		PreservedSpecimen
Other material	ok		4164	P.P. Poilecot 4164	P.P. Poilecot	G,MO	in bloom	Dennettia tripetala Baker f.	Plantae	Magnoliopsidae	Magnoliales	Annonaceae	Dennettia	tripetala		species	Baker f.		Africa	Ivory Coast		Bouna		P.N. Comoé Sud.	P.N. Comoé Sud.		8.7500000000	-3.5833333333	WGS84	1		13	4	1986	13 April 1986	Ilot forestier		PreservedSpecimen
Other material	ok		626	T.D. Maitland 626	T.D. Maitland	K		Dennettia tripetala Baker f.	Plantae	Magnoliopsidae	Magnoliales	Annonaceae	Dennettia	tripetala		species	Baker f.		Africa	Cameroon		South-West Region	Fako	Victoria (= Limbe), Bonjongo.	Victoria (= Limbe), Bonjongo.	600 m	4.1000000000	9.1333333333	WGS84	0.0166666666666667	sheet	0	4	1929	April 1929			PreservedSpecimen
Other material	ok		627	T.D. Maitland 627	T.D. Maitland	P		Dennettia tripetala Baker f.	Plantae	Magnoliopsidae	Magnoliales	Annonaceae	Dennettia	tripetala		species	Baker f.		Africa	Cameroon		South-West Region		Victoria (= Limbe), Bonjongo.	Victoria (= Limbe), Bonjongo.		4.1000000000	9.1333333333	WGS84	0.0166666666666667	sheet	0	0	1929	1929			PreservedSpecimen
Other material	ok		s.n.	T.D. Maitland s.n.	T.D. Maitland	K	in bloom	Dennettia tripetala Baker f.	Plantae	Magnoliopsidae	Magnoliales	Annonaceae	Dennettia	tripetala		species	Baker f.		Africa	Cameroon		South-West Region		Mt Cameroon.	Mt Cameroon.	920 m	4.2500000000	9.2166666667	WGS84	0.0833333333333333		0	0	1930	1930			PreservedSpecimen
Other material	ok		s.n.14	T.D. Maitland s.n.14	T.D. Maitland	K	in bloom	Dennettia tripetala Baker f.	Plantae	Magnoliopsidae	Magnoliales	Annonaceae	Dennettia	tripetala		species	Baker f.		Africa	Cameroon		South-West Region		Cameroon mountain, Buea area.	Cameroon mountain, Buea area.	975 m	4.2000000000	9.1833333333	WGS84	0.0333333333333333	sheet	0	0	1930	1930			PreservedSpecimen
Other material	ok		642	A. Staudt 642	A. Staudt	BM,G,K		Uvariodendron angustifolium (Engl. & Diels) R.E.Fr.	Plantae	Magnoliopsidae	Magnoliales	Annonaceae	Uvariodendron	angustifolium		species	(Engl. & Diels) R.E.Fr.		Africa	Cameroon				Kumba.	Kumba.		4.6333333333	9.4166666667	WGS84	0.0333333333333333	FlCam	0	0	1896	1896	Urwaldgebiet.		PreservedSpecimen
Other material	ok		s.n.	A.J.B. Chevalier s.n.	A.J.B. Chevalier	P	in bloom	Uvariodendron angustifolium (Engl. & Diels) R.E.Fr.	Plantae	Magnoliopsidae	Magnoliales	Annonaceae	Uvariodendron	angustifolium		species	(Engl. & Diels) R.E.Fr.		Africa	Ivory Coast		Daoukro		Morénou: environs du poste de Bangouanou.	Morénou: environs du poste de Bangouanou.		6.6500000000	-4.2000000000	WGS84	0.0833333333333333	googl	26	11	1909	26 November 1909			PreservedSpecimen
Other material	ok		FHI3480	A.P.D. Jones FHI3480	A.P.D. Jones	K	in bloom	Uvariodendron angustifolium (Engl. & Diels) R.E.Fr.	Plantae	Magnoliopsidae	Magnoliales	Annonaceae	Uvariodendron	angustifolium		species	(Engl. & Diels) R.E.Fr.		Africa	Nigeria		Ondo State	Owo District	Owo forest reserve about 4 miles North of Igbatoro crossing.	Owo forest reserve about 4 miles North of Igbatoro crossing.		5.5601000000	6.9350000000	WGS84	0.0833333333333333	qgis	19	4	1943	19 April 1943	In high forest Brachystegia.		PreservedSpecimen	10.7 m
Other material	ok		FHI19702	F. Anakwense FHI19702	F. Anakwense	K	in bloom	Uvariodendron angustifolium (Engl. & Diels) R.E.Fr.	Plantae	Magnoliopsidae	Magnoliales	Annonaceae	Uvariodendron	angustifolium		species	(Engl. & Diels) R.E.Fr.		Africa	Nigeria		Ondo State	Akure	Akure Forest Reserve.	Akure Forest Reserve.		7.3166666667	5.0333333333	WGS84	0.0833333333333333		11	12	1950	11 December 1950	Mixed deciduous high forest of mansonia, Cisanthera, Olyra, Mancansteria, Triplochiton, Strombosia, low level site with lateric quartz.		PreservedSpecimen	6 m
Other material	ok		94/337	B.O. Daramola 94/337	B.O. Daramola	K,MO		Uvariodendron angustifolium (Engl. & Diels) R.E.Fr.	Plantae	Magnoliopsidae	Magnoliales	Annonaceae	Uvariodendron	angustifolium		species	(Engl. & Diels) R.E.Fr.	Akosa (in Edo)	Africa	Nigeria		Edo State		Iyekoriomwon, Edo State, about 35 kilometers from Uyo (Ugo ?).	Iyekoriomwon, Edo State, about 35 kilometers from Uyo (Ugo ?).		6.0886260000	6.0012390000	WGS84	#N/A	geolo	9	1	1994	9 January 1994	High forest.		PreservedSpecimen
Other material	ok		1610	C. Vigne 1610	C. Vigne	K,P		Uvariodendron angustifolium (Engl. & Diels) R.E.Fr.	Plantae	Magnoliopsidae	Magnoliales	Annonaceae	Uvariodendron	angustifolium		species	(Engl. & Diels) R.E.Fr.	Bomborgo Kodu (in Ashanti)	Africa	Ghana		Ashanti Region		Pra River, ashanti.	Pra River, ashanti.	152 m	6.5651000000	-0.9560000000	WGS84	0.0166666666666667	geolo	0	2	1929	February 1929	Common undergrowth in closed forest.		PreservedSpecimen	4.6 m
Other material	ok		4368	C.C.H. Jongkind 4368	C.C.H. Jongkind, A.-J. Musah	IAGB,MO,WAG,WAG		Uvariodendron angustifolium (Engl. & Diels) R.E.Fr.	Plantae	Magnoliopsidae	Magnoliales	Annonaceae	Uvariodendron	angustifolium		species	(Engl. & Diels) R.E.Fr.		Africa	Ivory Coast		Bouaflé		Parc National de la Marahoue.	Parc National de la Marahoue.	270 m	7.0333333333	-6.1000000000	WGS84	0.0166666666666667	sheet	13	2	1998	13 February 1998			PreservedSpecimen
Other material	ok		817	D. Gledhill 817	D. Gledhill	K		Uvariodendron angustifolium (Engl. & Diels) R.E.Fr.	Plantae	Magnoliopsidae	Magnoliales	Annonaceae	Uvariodendron	angustifolium		species	(Engl. & Diels) R.E.Fr.		Africa	Nigeria		Oyo State	Ibadan District	Gambari Forest Reserve.	Gambari Forest Reserve.		7.1333333333	3.8333333333	WGS84	0.0333333333333333	brahm	2	2	1968	2 February 1968			PreservedSpecimen	9 m
Other material	ok		6087	D.W. Thomas 6087	D.W. Thomas	MO,YA		Uvariodendron angustifolium (Engl. & Diels) R.E.Fr.	Plantae	Magnoliopsidae	Magnoliales	Annonaceae	Uvariodendron	angustifolium		species	(Engl. & Diels) R.E.Fr.		Africa	Cameroon		South-West Region	Meme	Vicinity of Lake Barombi, Kumba.	Vicinity of Lake Barombi, Kumba.	300 m	4.6500000000	9.4000000000	WGS84	0.0166666666666667	SHEET	0	4	1986	April 1986	Mature and second growth forest.		PreservedSpecimen	3 m
Other material	ok		7018	D.W. Thomas 7018	D.W. Thomas	YA		Uvariodendron angustifolium (Engl. & Diels) R.E.Fr.	Plantae	Magnoliopsidae	Magnoliales	Annonaceae	Uvariodendron	angustifolium		species	(Engl. & Diels) R.E.Fr.		Africa	Cameroon		South-West Region		Cocoa farms along the road between Konye and Bakole.	Cocoa farms along the road between Konye and Bakole.	300 m	4.6500000000	9.4166666667	WGS84	0.0166666666666667	SHEET	25	5	1987	25 May 1987			PreservedSpecimen	3 m
Other material	ok		3964	N.K. Lovi 3964	N.K. Lovi	K,P	in bloom	Uvariodendron angustifolium (Engl. & Diels) R.E.Fr.	Plantae	Magnoliopsidae	Magnoliales	Annonaceae	Uvariodendron	angustifolium		species	(Engl. & Diels) R.E.Fr.		Africa	Ghana		Western Region		New Tafo E.P.	New Tafo E.P.		6.2166666667	-0.3666666667	WGS84	0.0833333333333333	googl	3	12	1954	3 December 1954			PreservedSpecimen	4.5 m
Other material	ok		FHI37524	R.W.J. Keay FHI37524	R.W.J. Keay	FHI,K		Uvariodendron angustifolium (Engl. & Diels) R.E.Fr.	Plantae	Magnoliopsidae	Magnoliales	Annonaceae	Uvariodendron	angustifolium		species	(Engl. & Diels) R.E.Fr.		Africa	Cameroon		Central Region		between Bafia and Likoko.	between Bafia and Likoko.		4.3500000000	9.3000000000	WGS84	0.0833333333333333	sheet	5	2	1958	5 February 1958	Disturbed lowland rainforest on volcanic lava.		PreservedSpecimen	3.5 m
Other material	ok		406	B. Verdcourt 406	B. Verdcourt	B,K,K	in bloom	Uvariodendron anisatum Verdc.	Plantae	Magnoliopsidae	Magnoliales	Annonaceae	Uvariodendron	anisatum		species	Verdc.		Africa	Kenya		Nairobi	Nairobi District	Thika Road House.	Thika Road House.	1676 m	-1.2665470000	36.8344680000	WGS84	0.0833333333333333	geolo	24	12	1950	24 December 1950	Piptadenia, Rawsonia, Chaetacme, Croton streamside woodland.		PreservedSpecimen	9 m
Other material	ok		674	B. Verdcourt 674	B. Verdcourt	K	in bloom	Uvariodendron anisatum Verdc.	Plantae	Magnoliopsidae	Magnoliales	Annonaceae	Uvariodendron	anisatum		species	Verdc.		Africa	Kenya		Nairobi	Nairobi District	Karura Forest.	Karura Forest.		-1.2333333333	36.8166666667	WGS84	0.0166666666666667	brahm	29	6	1952	29 June 1952	Along stream bank.		PreservedSpecimen	4.5 m
Other material	ok		3689	B. Verdcourt 3689	B. Verdcourt	K		Uvariodendron anisatum Verdc.	Plantae	Magnoliopsidae	Magnoliales	Annonaceae	Uvariodendron	anisatum		species	Verdc.		Africa	Kenya		Nairobi	Nairobi District	Karura Forest, by Ruaraka R. to W. of main Thika highway.	Karura Forest, by Ruaraka R. to W. of main Thika highway.		-1.2333333333	36.8166666667	WGS84	0.0166666666666667	brahm	21	7	1963	21 July 1963	Habitat is still extant but trees are in danger of destruction within a year.		PreservedSpecimen
Other material	ok		1285	E. Battiscombe 1285	E. Battiscombe	EA,K		Uvariodendron anisatum Verdc.	Plantae	Magnoliopsidae	Magnoliales	Annonaceae	Uvariodendron	anisatum		species	Verdc.		Africa	Kenya		Central	Kiambu District	Kiambu Forest.	Kiambu Forest.	1700 m	-1.1666666667	36.8166666667	WGS84	0.0833333333333333	GOOGL	17	6	1924	17 June 1924			PreservedSpecimen
Other material	ok		324	E. Polhill 324	E. Polhill	K		Uvariodendron anisatum Verdc.	Plantae	Magnoliopsidae	Magnoliales	Annonaceae	Uvariodendron	anisatum		species	Verdc.		Africa	Kenya		Nairobi	Nairobi District	Karura Forest.	Karura Forest.		-1.2333333333	36.8166666667	WGS84	0.0166666666666667	brahm	10	1	1961	10 January 1961	Rapidly disapearing forest of Albizia, Ficus, Rawsonia, Drypete, Rothmannia, Gouania.		PreservedSpecimen	4.6 m
Other material	ok		1830	H.J. Beentje 1830	H.J. Beentje	EA,WAG,WAG		Uvariodendron anisatum Verdc.	Plantae	Magnoliopsidae	Magnoliales	Annonaceae	Uvariodendron	anisatum		species	Verdc.		Africa	Kenya		K4 Central		Nairobi, E. Karura forest near Kiambu R.	Nairobi, E. Karura forest near Kiambu R.	1600 m	-1.2416666667	36.8250000000	WGS84	0.0333333333333333		13	1	1985	13 January 1985			PreservedSpecimen
Other material	ok		4089	H.J. Beentje 4089	H.J. Beentje	EA		Uvariodendron anisatum Verdc.	Plantae	Magnoliopsidae	Magnoliales	Annonaceae	Uvariodendron	anisatum		species	Verdc.		Africa	Kenya		Eastern	Meru	Kijegge Hill.	Kijegge Hill.	1400 m	-0.2833333333	37.9500000000	WGS84	0.0166666666666667	sheet	8	3	1989	8 March 1989	Dry forest.		PreservedSpecimen	14 m
Other material	ok		1368	I. Malombe 1368	I. Malombe	EA	in bloom	Uvariodendron anisatum Verdc.	Plantae	Magnoliopsidae	Magnoliales	Annonaceae	Uvariodendron	anisatum		species	Verdc.		Africa	Kenya		Eastern		Ngaia Forest, Kiegoi village, NE border.	Ngaia Forest, Kiegoi village, NE border.	1170 m	0.2333333333	37.9166666667	WGS84	0.0166666666666667	map	22	5	2008	22 May 2008	Lecaniodiscus, Rawsonia, Drypetes, Uvariodendron, Baphia, Chaetacme, Diospyros and Markhamia dominated semi dry forest. Forest edge or near. Occasiona.		PreservedSpecimen
Other material	ok		96/15	K.B. Vollesen 96/15	K.B. Vollesen	K	in bloom	Uvariodendron anisatum Verdc.	Plantae	Magnoliopsidae	Magnoliales	Annonaceae	Uvariodendron	anisatum		species	Verdc.		Africa	Tanzania		Kilimanjaro		Mkomazi Game Reserve, Ibaya Hill.	Mkomazi Game Reserve, Ibaya Hill.	1350 m	-3.9833333333	37.7833333333	WGS84	0.0166666666666667	sheet	3	6	1996	3 June 1996	Wet evergreen submontane forest.		PreservedSpecimen	10 m
Other material	ok		1546	M.A. Brunt 1546	M.A. Brunt	K		Uvariodendron anisatum Verdc.	Plantae	Magnoliopsidae	Magnoliales	Annonaceae	Uvariodendron	anisatum		species	Verdc.		Africa	Kenya		Eastern		Embu Meru road.	Embu Meru road.		-0.2620170000	37.6398410000	WGS84	0.25	geolo	16	2	1964	16 February 1964			PreservedSpecimen
Other material	ok		811	J.L. Moon 811	J.L. Moon	K	in bloom	Uvariodendron anisatum Verdc.	Plantae	Magnoliopsidae	Magnoliales	Annonaceae	Uvariodendron	anisatum		species	Verdc.		Africa	Kenya		Central	Kiambu District	Kyambu.	Kyambu.	1737 m	-1.1968000000	36.8591000000	WGS84	0.0166666666666667	mapca	29	7	1913	29 July 1913			PreservedSpecimen
Other material	ok		EA13340	L.E. Parnell EA13340	L.E. Parnell	K	fruit-bearing	Uvariodendron anisatum Verdc.	Plantae	Magnoliopsidae	Magnoliales	Annonaceae	Uvariodendron	anisatum		species	Verdc.	Mutongu (in Meru)	Africa	Kenya		Eastern	Meru	Lower Imenti Foest Reserve.	Lower Imenti Foest Reserve.		0.1208000000	37.6978000000	WGS84	0.0166666666666667	mapca	24	8	1965	24 August 1965			PreservedSpecimen
Other material	ok		96/86	R.A. Abdallah 96/86	R.A. Abdallah, E. Mboya & K.B. Vollesen	K	fruit-bearing	Uvariodendron anisatum Verdc.	Plantae	Magnoliopsidae	Magnoliales	Annonaceae	Uvariodendron	anisatum		species	Verdc.		Africa	Tanzania		Kilimanjaro		Mkomazi National Park, Mkomazi Game Reserve, Maji Kununua Ridge.	Mkomazi National Park, Mkomazi Game Reserve, Maji Kununua Ridge.	1500 m	-3.8833333333	37.8000000000	WGS84	0.0166666666666667	SHEET	7	6	1996	7 June 1996	Evergreen forest with Croton megalocarpus, Heywoodia lucens, Diopsyros abyssinica, Manilkara discolor, Nuxia floribunda on ridgetop.		PreservedSpecimen	8 m
Other material	ok		70/120	R.B. Faden 70/120	R.B. Faden	EA,K	in bloom	Uvariodendron anisatum Verdc.	Plantae	Magnoliopsidae	Magnoliales	Annonaceae	Uvariodendron	anisatum		species	Verdc.		Africa	Kenya		Eastern	Meru District	Lower Imenti Forest, 6 mils. from Meru along Meru - Mikinduri Road.	Lower Imenti Forest, 6 mils. from Meru along Meru - Mikinduri Road.	1190 m	0.1000000000	37.7500000000	WGS84	0.0333333333333333	sheet	1	3	1970	1 March 1970	Wet evergreen forest (being logged) on slope along stream. Sominant tree is Newtonia buchananii.		PreservedSpecimen	5 m
Other material	ok		74/886	R.B. Faden 74/886	R.B. Faden, A.J. Faden	K,WAG		Uvariodendron anisatum Verdc.	Plantae	Magnoliopsidae	Magnoliales	Annonaceae	Uvariodendron	anisatum		species	Verdc.		Africa	Kenya		K4 Central		Meru District. Lower Imenti Forest, on Meru-Mikinduri Road.	Meru District. Lower Imenti Forest, on Meru-Mikinduri Road.	1190 m	-0.0666666667	37.7500000000	WGS84	0.0333333333333333	sheet	26	6	1974	26 June 1974	Sunmontane evergreen forest.		PreservedSpecimen
Other material	ok		2880	R.C. Wingfield 2880	R.C. Wingfield	K	fruit-bearing	Uvariodendron anisatum Verdc.	Plantae	Magnoliopsidae	Magnoliales	Annonaceae	Uvariodendron	anisatum		species	Verdc.		Africa	Tanzania		Tanga		Msangasi Forest Reserve, 50km S of Korogwe.	Msangasi Forest Reserve, 50km S of Korogwe.	300 m	-5.6153180000	38.4517390000	WGS84	0.0166666666666667	geolo	31	3	1975	31 March 1975	Riverine forest.		PreservedSpecimen	7 m
Other material	ok		287	S.A.L. Smith 287	S.A.L. Smith	K		Uvariodendron anisatum Verdc.	Plantae	Magnoliopsidae	Magnoliales	Annonaceae	Uvariodendron	anisatum		species	Verdc.		Africa	Kenya		Eastern	Embu District	Kiangombe, northern slopes.	Kiangombe, northern slopes.	1550 - 1700 m	-0.5646000000	37.7077000000	WGS84	0.0333333333333333	mapca	30	11	2000	30 November 2000	In forest at summit of hill.		PreservedSpecimen	3 m
Other material	ok		212	R.P. Sacleux 212	R.P. Sacleux	P	in bloom	Uvariodendron anisatum Verdc.	Plantae	Magnoliopsidae	Magnoliales	Annonaceae	Uvariodendron	anisatum		species	Verdc.		Africa	Tanzania		Pwani		Mandéra (Zanguebar).	Mandéra (Zanguebar).		-6.2142270000	38.3771480000	WGS84	0.0833333333333333	geolo	0	1	1889	January 1889	Croit sur le bord du fleuve.		PreservedSpecimen
Other material	ok		95	V.G.L. van Someren 95	V.G.L. van Someren	G,K	in bloom	Uvariodendron anisatum Verdc.	Plantae	Magnoliopsidae	Magnoliales	Annonaceae	Uvariodendron	anisatum		species	Verdc.		Africa	Kenya		Nairobi	Nairobi District	Karura Forest.	Karura Forest.		-1.2333333333	36.8166666667	WGS84	0.0166666666666667	BRAHM	13	3	1940	13 March 1940	Dry highland forest w.Brachylaena hutchinsii, Croton macrostachys, Strychnos spp, Acokanthera longiflora.		PreservedSpecimen
Other material	ok		7123	W.R.Q. Luke 7123	W.R.Q. Luke	EA		Uvariodendron anisatum Verdc.	Plantae	Magnoliopsidae	Magnoliales	Annonaceae	Uvariodendron	anisatum		species	Verdc.		Africa	Kenya		Eastern	Meru	Ngaia Forest, camp 142.	Ngaia Forest, camp 142.	1080 m	0.3166666667	38.0333333333	WGS84	0.0166666666666667	sheet	22	11	2000	22 November 2000	Sub-montane forest.		PreservedSpecimen	8 m
Other material	ok		FHI35564	A. Binuyo FHI35564	A. Binuyo, B.O. Daramola	FHI,K,WAG		Uvariodendron calophyllum R.E.Fr.	Plantae	Magnoliopsidae	Magnoliales	Annonaceae	Uvariodendron	calophyllum		species	R.E.Fr.		Africa	Cameroon		South-West Region		Kumba Distr. Along the path from Pete to Bopo at the right handside of the road in Southern Bakundu Forest Reserve.	Kumba Distr. Along the path from Pete to Bopo at the right handside of the road in Southern Bakundu Forest Reserve.		4.5166666667	9.3666666667	WGS84	0.0333333333333333		23	2	1956	23 February 1956	In forest		PreservedSpecimen
Other material	ok		FE-2169	A.A. Enti FE-2169	A.A. Enti	B	in bloom	Uvariodendron calophyllum R.E.Fr.	Plantae	Magnoliopsidae	Magnoliales	Annonaceae	Uvariodendron	calophyllum		species	R.E.Fr.		Africa	Ghana		Western Region		Neung Forest Reserve, Takoradi-Tarkwa Road.	Neung Forest Reserve, Takoradi-Tarkwa Road.		5.1853000000	-1.9732000000	WGS84	0.0833333333333333	OSM	0	5	1982	May 1982			PreservedSpecimen
Other material	ok		FH6705	A.A. Enti FH6705	A.A. Enti	K,P,WAG,WAG	in bloom	Uvariodendron calophyllum R.E.Fr.	Plantae	Magnoliopsidae	Magnoliales	Annonaceae	Uvariodendron	calophyllum		species	R.E.Fr.		Africa	Ghana		Western Region		Enchi Distr., Enchi - Nyankamam.	Enchi Distr., Enchi - Nyankamam.		5.8166666667	-2.8166666667	WGS84	0.0333333333333333		0	5	1957	May 1957			PreservedSpecimen
Other material	ok		62407	A.H. Gentry 62407	A.H. Gentry, D.W. Thomas	MO	in bloom	Uvariodendron calophyllum R.E.Fr.	Plantae	Magnoliopsidae	Magnoliales	Annonaceae	Uvariodendron	calophyllum		species	R.E.Fr.		Africa	Cameroon		South-West Region		Banyong, Batanga area, between Awong and Banyu, ca 15 km W of Manyemen. TRANSECT 2.	Banyong, Batanga area, between Awong and Banyu, ca 15 km W of Manyemen. TRANSECT 2.	420 m	5.0000000000	9.1666666667	WGS84	0.0166666666666667	sheet	2	5	1988	2 May 1988			PreservedSpecimen
Other material	ok		5282	A.J.M. Leeuwenberg 5282	A.J.M. Leeuwenberg	BR,K,MO,P,PRE,WAG,WAG	in bloom	Uvariodendron calophyllum R.E.Fr.	Plantae	Magnoliopsidae	Magnoliales	Annonaceae	Uvariodendron	calophyllum		species	R.E.Fr.		Africa	Cameroon		Littoral		8 km W of Masok.	8 km W of Masok.	400 m	4.1333333333	10.4000000000	WGS84	1		31	3	1965	31 March 1965	About 50 years old secondary forest with scattered high oil-palmtrees.		PreservedSpecimen
Other material	ok		5282a	A.J.M. Leeuwenberg 5282a	A.J.M. Leeuwenberg	K,P,WAG	in bloom	Uvariodendron calophyllum R.E.Fr.	Plantae	Magnoliopsidae	Magnoliales	Annonaceae	Uvariodendron	calophyllum		species	R.E.Fr.		Africa	Cameroon		Littoral		8 km W. of Masok.	8 km W. of Masok.	400 m	4.1333333333	10.4000000000	WGS84	1		31	3	1965	31 March 1965	About 50 years old secondary forest with scattered high oil-palm trees. Dominant species: Pycnanthus angolensis (Welw.) Warb. which is cut for timber here.		PreservedSpecimen
Other material	ok		FHI16965	A.P.D. Jones FHI16965	A.P.D. Jones	P	in bloom	Uvariodendron calophyllum R.E.Fr.	Plantae	Magnoliopsidae	Magnoliales	Annonaceae	Uvariodendron	calophyllum		species	R.E.Fr.		Africa	Nigeria		Nassarawa State		Khaya HF nr. Onda enclave.	Khaya HF nr. Onda enclave.		8.5000000000	7.8000000000	WGS84	0.0833333333333333	googl	18	2	1946	18 February 1946			PreservedSpecimen	3 m
Other material	ok		5610	B. Sonké 5610	B. Sonké	MO	in bloom; fruit-bearing	Uvariodendron calophyllum R.E.Fr.	Plantae	Magnoliopsidae	Magnoliales	Annonaceae	Uvariodendron	calophyllum		species	R.E.Fr.		Africa	Cameroon		South-West Region	Meme	Nguti, Sanctuaire Mbanyang Mbo.	Nguti, Sanctuaire Mbanyang Mbo.	239 m	5.3566666667	9.5491666667	WGS84	0.000166666666666667	sheet	14	4	2011	14 April 2011			PreservedSpecimen	4 m
Other material	ok		641	B.O. Daramola 641	B.O. Daramola	MO		Uvariodendron calophyllum R.E.Fr.	Plantae	Magnoliopsidae	Magnoliales	Annonaceae	Uvariodendron	calophyllum		species	R.E.Fr.		Africa	Nigeria		Cross River State		Ikom Forest Reserve.	Ikom Forest Reserve.		5.9666666667	8.7000000000	WGS84	0.0833333333333333	FS	6	5	1995	6 May 1995	Swampy area.		PreservedSpecimen	7 m
Other material	ok		679	C. Chatelain 679	C. Chatelain, H.G. Téré & G. Barriera	G		Uvariodendron calophyllum R.E.Fr.	Plantae	Magnoliopsidae	Magnoliales	Annonaceae	Uvariodendron	calophyllum		species	R.E.Fr.		Africa	Ivory Coast		Divo		Forêt de l'IRCC de Divo.	Forêt de l'IRCC de Divo.		5.7833333333	-5.2833333333	WGS84	1		19	12	1990	19 December 1990	Forêt dense humide semi-décidue dégradée.		PreservedSpecimen
Other material	ok		1611	C. Vigne 1611	C. Vigne	K,P	fruit-bearing	Uvariodendron calophyllum R.E.Fr.	Plantae	Magnoliopsidae	Magnoliales	Annonaceae	Uvariodendron	calophyllum		species	R.E.Fr.		Africa	Ghana		Ashanti Region		Kwahu Prasu.	Kwahu Prasu.		6.6195000000	-0.9077000000	WGS84	0.0166666666666667	mapca	0	2	1929	February 1929	Closed forest.		PreservedSpecimen	3 m
Other material	ok		FHI30860	C.F.A. Onochie FHI30860	C.F.A. Onochie	FHI,K	in bloom	Uvariodendron calophyllum R.E.Fr.	Plantae	Magnoliopsidae	Magnoliales	Annonaceae	Uvariodendron	calophyllum		species	R.E.Fr.		Africa	Cameroon		South-West Region		S.Bakundu, S. Bakundu F.R., between Bombe Rest House and Mbalange.	S.Bakundu, S. Bakundu F.R., between Bombe Rest House and Mbalange.		4.4500000000	9.4666666667	WGS84	0.0833333333333333		19	3	1953	19 March 1953	High forest with canopy about 40ft high with Myrianthus, Trichilia, etc.		PreservedSpecimen	10.7 m
Other material	ok		FHI31539	C.F.A. Onochie FHI31539	C.F.A. Onochie	K	in bloom	Uvariodendron calophyllum R.E.Fr.	Plantae	Magnoliopsidae	Magnoliales	Annonaceae	Uvariodendron	calophyllum		species	R.E.Fr.		Africa	Nigeria		Oyo State	Ibadan District	c. 14 miles south of Ibadan on the Ijebu-Ode road.	c. 14 miles south of Ibadan on the Ijebu-Ode road.		7.1835180000	3.9705340000	WGS84	0.0166666666666667	geolo	19	3	1958	19 March 1958	Low broken forest with tangles.		PreservedSpecimen	2.4 m
Other material	ok		FHI44949	D.P. Stanfield FHI44949	D.P. Stanfield, B.O. Daramola	K,MO		Uvariodendron calophyllum R.E.Fr.	Plantae	Magnoliopsidae	Magnoliales	Annonaceae	Uvariodendron	calophyllum		species	R.E.Fr.		Africa	Nigeria		Oyo State	Ibadan District	Gambari Forest Reserve.	Gambari Forest Reserve.	80 m	7.1333000000	3.8333000000	WGS84	0.0333333333333333	mapca	11	3	1964	11 March 1964	Near a wet place in the forest.		PreservedSpecimen	3.6 m
Other material	ok		3322	D.W. Thomas 3322	D.W. Thomas	K,MO,P,YA	in bloom	Uvariodendron calophyllum R.E.Fr.	Plantae	Magnoliopsidae	Magnoliales	Annonaceae	Uvariodendron	calophyllum		species	R.E.Fr.		Africa	Cameroon		South-West Region		North-eastern corner of Korup National Park; near Baro village.	North-eastern corner of Korup National Park; near Baro village.	200 m	5.2666666667	9.1833333333	WGS84	0.0166666666666667	SHEET	24	3	1984	24 March 1984	Mature (old secondary) forest.		PreservedSpecimen	8 m
Other material	ok		4549	D.W. Thomas 4549	D.W. Thomas	MO,YA		Uvariodendron calophyllum R.E.Fr.	Plantae	Magnoliopsidae	Magnoliales	Annonaceae	Uvariodendron	calophyllum		species	R.E.Fr.		Africa	Cameroon		South-West Region		Takamanda Forest Reserve.	Takamanda Forest Reserve.	170 m	6.2333333333	9.3166666667	WGS84	0.0166666666666667	sheet	21	3	1985	21 March 1985	Mature rain forest with Cynometra hankei, Terminalia ivorensis, Strombosia glaucescens and Anonidium sp. Near Matene.		PreservedSpecimen	5 m
Other material	ok		5965	D.W. Thomas 5965	D.W. Thomas, P. Mambo	K,MO,WAG,WAG,YA	in bloom; fruit-bearing	Uvariodendron calophyllum R.E.Fr.	Plantae	Magnoliopsidae	Magnoliales	Annonaceae	Uvariodendron	calophyllum		species	R.E.Fr.		Africa	Cameroon		South-West Region		30 km W of Kumba on Mbonge Road.	30 km W of Kumba on Mbonge Road.	50 m	4.5166666667	9.3666666667	WGS84	0.0166666666666667	SHEET	26	3	1986	26 March 1986			PreservedSpecimen
Other material	ok		6090	D.W. Thomas 6090	D.W. Thomas	P,YA	in bloom; fruit-bearing	Uvariodendron calophyllum R.E.Fr.	Plantae	Magnoliopsidae	Magnoliales	Annonaceae	Uvariodendron	calophyllum		species	R.E.Fr.		Africa	Cameroon		South-West Region	Meme	from the vicinity of Lake Barombi, Kumba.	from the vicinity of Lake Barombi, Kumba.	300 m	4.6500000000	9.4000000000	WGS84	0.0166666666666667	SHEET	0	4	1986	April 1986	Mature and second growth forest.		PreservedSpecimen	5 m
Other material	ok		7499	D.W. Thomas 7499	D.W. Thomas, P. Mambo & F. Namata	MO,P,WAG,YA	in bloom	Uvariodendron calophyllum R.E.Fr.	Plantae	Magnoliopsidae	Magnoliales	Annonaceae	Uvariodendron	calophyllum		species	R.E.Fr.		Africa	Cameroon		South-West Region	Ndian	Between Baro and Ikenge villages, along foot path, in the Korup National Park.	Between Baro and Ikenge villages, along foot path, in the Korup National Park.	250 m	5.2500000000	9.0000000000	WGS84	1	SHEET	1	4	1988	1 April 1988	Old-growth forest on flat, sandy area.		PreservedSpecimen
Other material	ok		FHI29281	E.U. Ujor FHI29281	E.U. Ujor	FHI,K	in bloom	Uvariodendron calophyllum R.E.Fr.	Plantae	Magnoliopsidae	Magnoliales	Annonaceae	Uvariodendron	calophyllum		species	R.E.Fr.		Africa	Cameroon		North-West Region	Mentchum	Nkom-Wum, Bamenda Prov., Wum Distr., Nkom - Wum F.R. on German old road leading to Timber Camp by the left.	Nkom-Wum, Bamenda Prov., Wum Distr., Nkom - Wum F.R. on German old road leading to Timber Camp by the left.		6.2666666667	10.1333333333	WGS84	0.0333333333333333	sheet	3	7	1951	3 July 1951	In high forest about a chain to one narrow stream crossing road.		PreservedSpecimen
Other material	ok		3016	F.R. Irvine 3016	F.R. Irvine	K		Uvariodendron calophyllum R.E.Fr.	Plantae	Magnoliopsidae	Magnoliales	Annonaceae	Uvariodendron	calophyllum		species	R.E.Fr.		Africa	Ghana		Eastern Region		Bunsu.	Bunsu.		6.2726180000	-0.4647040000	WGS84	0.0833333333333333	geolo	0	5	1938	May 1938	Rain forest.		PreservedSpecimen	9.1 m
Other material	ok		1738	G.A. Zenker 1738	G.A. Zenker	B (B101178582), BM (BM000636667), COI (COI00004925), E(00718583), G (G00412236), HBG (HBG502512), K (no barcode), LE (LE00012448), LECB (LECB0000053), M (M0239941), P (P06901474, P06901466, P06901467), WAG (WAG.1418665), WU (WU0025882, WU0025883), Z (Z-000056111, Z-000056112)		Uvariodendron calophyllum R.E.Fr.	Plantae	Magnoliopsidae	Magnoliales	Annonaceae	Uvariodendron	calophyllum		species	R.E.Fr.		Africa	Cameroon		South Region		Bipindi	Bipindi		3.0833333333	10.4166666667	WGS84	0.0833333333333333	map	0	0	1898	1898	Urwaldgebiet.		PreservedSpecimen
Other material	ok		s.n.	G.A. Zenker s.n.	G.A. Zenker	P		Uvariodendron calophyllum R.E.Fr.	Plantae	Magnoliopsidae	Magnoliales	Annonaceae	Uvariodendron	calophyllum		species	R.E.Fr.		Africa	Cameroon		South Region		Bipinde, Bipindi.	Bipinde, Bipindi.		3.0833333333	10.4166666667	WGS84	0.0833333333333333	map	0	4	1903	April 1903			PreservedSpecimen
Other material	ok		210307/12	G.K. Gottsberger 210307/12	G.K. Gottsberger, Meinke, S. & Porembski, S.	ULM,WAG		Uvariodendron calophyllum R.E.Fr.	Plantae	Magnoliopsidae	Magnoliales	Annonaceae	Uvariodendron	calophyllum		species	R.E.Fr.		Africa	Cameroon		South-West Region		c. 20 m from Banyang Mbo Research Station.	c. 20 m from Banyang Mbo Research Station.		5.1333333333	9.5000000000	WGS84	0.0333333333333333	BRAHM	21	3	2007	21 March 2007	Secondary rain forest.		PreservedSpecimen	6 m
Other material	ok		GC43343	H. Abbin GC43343	H. Abbin	K	in bloom; fruit-bearing	Uvariodendron calophyllum R.E.Fr.	Plantae	Magnoliopsidae	Magnoliales	Annonaceae	Uvariodendron	calophyllum		species	R.E.Fr.		Africa	Ghana		Ashanti Region		Tano Ofin Forest Reserve, Tano Ofni F.R.	Tano Ofin Forest Reserve, Tano Ofni F.R.		6.6666666667	-2.1666666667	WGS84	0.0333333333333333	gazet	16	8	1972	16 August 1972			PreservedSpecimen	6 m
Other material	ok		FHI13898	J. Dundas FHI13898	J. Dundas	K		Uvariodendron calophyllum R.E.Fr.	Plantae	Magnoliopsidae	Magnoliales	Annonaceae	Uvariodendron	calophyllum		species	R.E.Fr.		Africa	Cameroon		South-West Region		Southern Bakundu Forest Reserve.	Southern Bakundu Forest Reserve.		4.5000000000	9.5000000000	WGS84	0.0833333333333333	sheet	19	2	1946	19 February 1946	Secondary forest same age and association as 13988.		PreservedSpecimen	7.6 m
Other material	ok		1005	J. Florence 1005	J. Florence	P		Uvariodendron calophyllum R.E.Fr.	Plantae	Magnoliopsidae	Magnoliales	Annonaceae	Uvariodendron	calophyllum		species	R.E.Fr.		Africa	Gabon		Ogooué-Ivindo		Station d'Ipassa, 10km S de Makokou	Station d'Ipassa, 10km S de Makokou	500 m	0.5000000000	12.7500000000	WGS84	0.0833333333333333		17	4	1978	17 April 1978	Forêt sempervirente		PreservedSpecimen
Other material	ok		64	J. Nemba 64	J. Nemba, D.W. Thomas	K,MO,P,WAG,YA,YA	in bloom; fruit-bearing	Uvariodendron calophyllum R.E.Fr.	Plantae	Magnoliopsidae	Magnoliales	Annonaceae	Uvariodendron	calophyllum		species	R.E.Fr.		Africa	Cameroon		South-West Region		Bolo Forest, 5 kms W of Kumba - Mamfe road near Konye.	Bolo Forest, 5 kms W of Kumba - Mamfe road near Konye.	300 m	4.9166666667	9.6000000000	WGS84	0.0166666666666667		25	3	1986	25 March 1986			PreservedSpecimen	3 m
Other material	ok		FHI30561	J. Olorunfemi FHI30561	J. Olorunfemi	FHI,K	in bloom; fruit-bearing	Uvariodendron calophyllum R.E.Fr.	Plantae	Magnoliopsidae	Magnoliales	Annonaceae	Uvariodendron	calophyllum		species	R.E.Fr.		Africa	Cameroon		South-West Region		Mungo River F.R., Kumba Distr.: Mumbo - Southern Bakossi.	Mungo River F.R., Kumba Distr.: Mumbo - Southern Bakossi.		4.8333333333	9.3333333333	WGS84	0.0833333333333333	sheet	9	5	1951	9 May 1951	Entandrophragma, Alstonia, Vitex, Diospyros, forest.		PreservedSpecimen	19 m
Other material	ok		421	J.N. Asonganyi 421	J.N. Asonganyi	P,YA	in bloom	Uvariodendron calophyllum R.E.Fr.	Plantae	Magnoliopsidae	Magnoliales	Annonaceae	Uvariodendron	calophyllum		species	R.E.Fr.		Africa	Cameroon		Central Region		Ndikiniméki, at Sonossi 26km W. of Ndikinimeki. Map 1/200 000.	Ndikiniméki, at Sonossi 26km W. of Ndikinimeki. Map 1/200 000.		4.7622900000	10.6081280000	WGS84	0.25	GOOGL	29	3	1982	29 March 1982			PreservedSpecimen
Other material	ok		447	J.O. Ariwaodo 447	J.O. Ariwaodo	FHI,WAG		Uvariodendron calophyllum R.E.Fr.	Plantae	Magnoliopsidae	Magnoliales	Annonaceae	Uvariodendron	calophyllum		species	R.E.Fr.		Africa	Nigeria		Cross River State	Ikom District	Efraya.	Efraya.		5.8833333333	8.7000000000	WGS84	0.0333333333333333		25	3	1977	25 March 1977	In forest.		PreservedSpecimen
Other material	ok		4290	L. Aké Assi 4290	L. Aké Assi	G,P		Uvariodendron calophyllum R.E.Fr.	Plantae	Magnoliopsidae	Magnoliales	Annonaceae	Uvariodendron	calophyllum		species	R.E.Fr.		Africa	Ivory Coast		Tiassalé		Forêt d'Amitioro.	Forêt d'Amitioro.		5.8805930000	-4.8795690000	WGS84	0.0333333333333333		7	5	1957	7 May 1957			PreservedSpecimen
Other material	ok		8469	L. Aké Assi 8469	L. Aké Assi	G		Uvariodendron calophyllum R.E.Fr.	Plantae	Magnoliopsidae	Magnoliales	Annonaceae	Uvariodendron	calophyllum		species	R.E.Fr.		Africa	Ivory Coast		Divo		Forêt de Mopri.	Forêt de Mopri.		5.7695840000	-4.9430190000	WGS84	0.0833333333333333	WDPA	22	1	1966	22 January 1966			PreservedSpecimen
Other material	ok		11501	L. Aké Assi 11501	L. Aké Assi	G		Uvariodendron calophyllum R.E.Fr.	Plantae	Magnoliopsidae	Magnoliales	Annonaceae	Uvariodendron	calophyllum		species	R.E.Fr.		Africa	Ivory Coast		Adzopé		Forêt d'Abongoua.	Forêt d'Abongoua.		6.2500000000	-3.5333333333	WGS84	0.0833333333333333	FS	19	3	1971	19 March 1971			PreservedSpecimen
Other material	ok		1385	M.C. Merello 1385	M.C. Merello	MO	fruit-bearing	Uvariodendron calophyllum R.E.Fr.	Plantae	Magnoliopsidae	Magnoliales	Annonaceae	Uvariodendron	calophyllum		species	R.E.Fr.		Africa	Ghana		Western Region		Bia National Park, Bia National Forest and Production Reserve. Secondary logging roads west from MIM Timber Company Camp.	Bia National Park, Bia National Forest and Production Reserve. Secondary logging roads west from MIM Timber Company Camp.	140 m	6.4041666667	-3.0416666667	WGS84	0.000166666666666667	sheet	4	3	1996	4 March 1996	Disturbed selectively cut evergreen moist forest.		PreservedSpecimen	4 m
Other material	ok		FHI43924	M.G. Latilo FHI43924	M.G. Latilo	K	fruit-bearing	Uvariodendron calophyllum R.E.Fr.	Plantae	Magnoliopsidae	Magnoliales	Annonaceae	Uvariodendron	calophyllum		species	R.E.Fr.		Africa	Nigeria		Cross River State	Ikom District	Cross River North Forest Res., between miles 156 & 157 on Ikom-Namfe road.	Cross River North Forest Res., between miles 156 & 157 on Ikom-Namfe road.		5.8855920000	8.7976140000	WGS84	0.0833333333333333	geolo	10	5	1961	10 May 1961	High forest.		PreservedSpecimen	4.5 m
Other material	ok		68	M.P.E. Parren 68	M.P.E. Parren	KRIBI,WAG,WAG	in bloom; fruit-bearing	Uvariodendron calophyllum R.E.Fr.	Plantae	Magnoliopsidae	Magnoliales	Annonaceae	Uvariodendron	calophyllum		species	R.E.Fr.	Ebom Afame (in Bulu/Ewondo)	Africa	Cameroon		South Region		About 7 km NE of Ebom. Plot 4, subplot 53, tree 9, coordinates: X = 7.5, Y = 8.5 m.	About 7 km NE of Ebom. Plot 4, subplot 53, tree 9, coordinates: X = 7.5, Y = 8.5 m.	500 m	3.1166666667	10.7500000000	WGS84	1		0	8	1996	August 1996	Late secondary wet evergreen forest.		PreservedSpecimen
Other material	ok		223	M.P.E. Parren 223	M.P.E. Parren	KRIBI,WAG,WAG		Uvariodendron calophyllum R.E.Fr.	Plantae	Magnoliopsidae	Magnoliales	Annonaceae	Uvariodendron	calophyllum		species	R.E.Fr.	Ebom Bulu (in Bulu/Ewondo)	Africa	Cameroon		South Region		About 7 km NE of Ebom. Plot 13, subplot 84, tree 6, coordinates: X = 7, Y = 3 m.	About 7 km NE of Ebom. Plot 13, subplot 84, tree 6, coordinates: X = 7, Y = 3 m.	500 m	3.1166666667	10.7500000000	WGS84	1		0	8	1996	August 1996	Late secondary wet evergreen forest.		PreservedSpecimen
Other material	ok		9337	M.R. Cheek 9337	M.R. Cheek, Ngugi; W.G. Gosline; Lemessa; D.K. Abbiw; E. Ngome & B.J. Pollard	K,YA		Uvariodendron calophyllum R.E.Fr.	Plantae	Magnoliopsidae	Magnoliales	Annonaceae	Uvariodendron	calophyllum		species	R.E.Fr.		Africa	Cameroon		South-West Region		Mungo River F.R., Mungo river forest reserve. c. 1Km East of bridge, Chained road to S.	Mungo River F.R., Mungo river forest reserve. c. 1Km East of bridge, Chained road to S.	200 m	4.7333333333	9.5500000000	WGS84	0.0166666666666667	sheet	24	10	1998	24 October 1998	Sterculia rhinopetala, Massularia acuminata, Stylochaeton zenkeri, Costus englerianus, Panda oleosa, Diospyros bipindensis, D. suaveolens, D. zenkeri, Annickia chlorantha, Laccosperma, Eremospatha, Chazaliella sciadephora, Heckeldora staudtii, Barteria fistulosa, Uvariodendron cf giganteum.		PreservedSpecimen	5 m
Other material	ok		548	N. Hallé; A. Le Thomas 548	N. Hallé; A. Le Thomas	P	in bloom	Uvariodendron calophyllum R.E.Fr.	Plantae	Magnoliopsidae	Magnoliales	Annonaceae	Uvariodendron	calophyllum		species	R.E.Fr.		Africa	Gabon		Ogooué-Ivindo		Bélinga, mines de fer.	Bélinga, mines de fer.	700 m	1.1333333333	13.2000000000	WGS84	0.0333333333333333		16	8	1966	16 August 1966	Bord de rivière, vers la berge.		PreservedSpecimen
Other material	ok		123	P.A. Talbot 123	P.A. Talbot	K	in bloom; fruit-bearing	Uvariodendron calophyllum R.E.Fr.	Plantae	Magnoliopsidae	Magnoliales	Annonaceae	Uvariodendron	calophyllum		species	R.E.Fr.		Africa	Nigeria		Cross River State		Oban.	Oban.		5.2231320000	8.5519180000	WGS84	0.0833333333333333	geol	0	0	1911	1911			PreservedSpecimen
Other material	ok		s.n.	P.A. Talbot s.n.	P.A. Talbot	BM		Uvariodendron calophyllum R.E.Fr.	Plantae	Magnoliopsidae	Magnoliales	Annonaceae	Uvariodendron	calophyllum		species	R.E.Fr.		Africa	Nigeria		Cross River State	Calabar	Oban.	Oban.		5.2231320000	8.5519180000	WGS84	0.0833333333333333	geolo	0	0	1912	1912			PreservedSpecimen
Other material	ok		1490	P.P.C. van Meer 1490	P.P.C. van Meer	WAG	fruit-bearing	Uvariodendron calophyllum R.E.Fr.	Plantae	Magnoliopsidae	Magnoliales	Annonaceae	Uvariodendron	calophyllum		species	R.E.Fr.		Africa	Nigeria		Cross River State		Ekinta River Forest Reserve, Northern part. Near and between pillar 18 and 19.	Ekinta River Forest Reserve, Northern part. Near and between pillar 18 and 19.		4.9666666667	8.5833333333	WGS84	0.0166666666666667	sheet	26	4	1971	26 April 1971	In high forest with lime stone outcrops on sandy soil.		PreservedSpecimen	8 m
Other material	ok		1664	P.P.C. van Meer 1664	P.P.C. van Meer	WAG	in bloom	Uvariodendron calophyllum R.E.Fr.	Plantae	Magnoliopsidae	Magnoliales	Annonaceae	Uvariodendron	calophyllum		species	R.E.Fr.		Africa	Nigeria		Cross River State	Ikom District	Cross River North Forest Reserve. Compt 1 and 2. 15 km SE of Ikom.	Cross River North Forest Reserve. Compt 1 and 2. 15 km SE of Ikom.		5.8666666667	8.7666666667	WGS84	0.0166666666666667	sheet	18	5	1971	18 May 1971	Old secondary forest on sandy siul.		PreservedSpecimen	8 m
Other material	ok		1736	P.P.C. van Meer 1736	P.P.C. van Meer	WAG	in bloom	Uvariodendron calophyllum R.E.Fr.	Plantae	Magnoliopsidae	Magnoliales	Annonaceae	Uvariodendron	calophyllum		species	R.E.Fr.		Africa	Nigeria		Cross River State	Ikom District	Cross River North Forest Reserve. Compt 1 and 2. 15 km SE of Ikom.	Cross River North Forest Reserve. Compt 1 and 2. 15 km SE of Ikom.		5.8666666667	8.7666666667	WGS84	0.0166666666666667	sheet	20	5	1971	20 May 1971	Old secondary forest on sandy siul.		PreservedSpecimen	8 m
Other material	ok		12352	R.G. Letouzey 12352	R.G. Letouzey	P,YA	in bloom	Uvariodendron calophyllum R.E.Fr.	Plantae	Magnoliopsidae	Magnoliales	Annonaceae	Uvariodendron	calophyllum		species	R.E.Fr.		Africa	Cameroon		Littoral		colline entre Tcherikoy et Sokelle II(30km NW Eseka) - feuille IGN 1/200 000 EDEA.	colline entre Tcherikoy et Sokelle II(30km NW Eseka) - feuille IGN 1/200 000 EDEA.		3.8050070000	10.5756530000	WGS84	0.0833333333333333	GOOGL	14	12	1973	14 December 1973	Forêt atlantique à Pycnanthus angolensis.		PreservedSpecimen
Other material	ok		13673	R.G. Letouzey 13673	R.G. Letouzey	P,YA	in bloom; fruit-bearing	Uvariodendron calophyllum R.E.Fr.	Plantae	Magnoliopsidae	Magnoliales	Annonaceae	Uvariodendron	calophyllum		species	R.E.Fr.		Africa	Cameroon		South-West Region		entre Babong et Okurikang, 35km WSW. Mamfe (feuille IGN 1/200 000 Mamfe).	entre Babong et Okurikang, 35km WSW. Mamfe (feuille IGN 1/200 000 Mamfe).		5.6172670000	9.0396400000	WGS84	0.0833333333333333	GOOGL	29	5	1994	29 May 1994	En forêt à Cynometra hankei et Hylodendron gabonense.		PreservedSpecimen
Other material	ok		14020	R.G. Letouzey 14020	R.G. Letouzey	P,WAG,YA		Uvariodendron calophyllum R.E.Fr.	Plantae	Magnoliopsidae	Magnoliales	Annonaceae	Uvariodendron	calophyllum		species	R.E.Fr.		Africa	Cameroon		North-West Region		Piste Baji-Tumbo, entre Baji et rivière Chonogbonbon, 55 km NNE Wum.	Piste Baji-Tumbo, entre Baji et rivière Chonogbonbon, 55 km NNE Wum.		6.7500000000	10.1666666667	WGS84	0.0833333333333333	map	12	7	1975	12 July 1975	Vallon forestier à Afzelia africana, Khaya grandifoliola... mais avec végétation remaniée et avec reliques diverses de forêt.		PreservedSpecimen
Other material	ok		15272	R.G. Letouzey 15272	R.G. Letouzey	P,YA	in bloom; fruit-bearing	Uvariodendron calophyllum R.E.Fr.	Plantae	Magnoliopsidae	Magnoliales	Annonaceae	Uvariodendron	calophyllum		species	R.E.Fr.		Africa	Cameroon		South Region		Piste Meyo Ntem-Evouzok, 75 Km W Ambam, entre 1er et 3e bras du Ntem	Piste Meyo Ntem-Evouzok, 75 Km W Ambam, entre 1er et 3e bras du Ntem		2.2800000000	10.5200000000	WGS84	1		28	11	1979	28 November 1979			PreservedSpecimen	10 m
Other material	ok		FHI22812	R.W.J. Keay FHI22812	R.W.J. Keay	K	in bloom	Uvariodendron calophyllum R.E.Fr.	Plantae	Magnoliopsidae	Magnoliales	Annonaceae	Uvariodendron	calophyllum		species	R.E.Fr.		Africa	Nigeria		Oyo State	Ibadan District	Ibadan Forest Reserve, c. 22 miles south of Ibadan. School Enumeration area 1948.	Ibadan Forest Reserve, c. 22 miles south of Ibadan. School Enumeration area 1948.		7.0506750000	3.9057100000	WGS84	0.0833333333333333	geolo	22	4	1948	22 April 1948	High forest.		PreservedSpecimen	3 m
Other material	ok		FHI28683	R.W.J. Keay FHI28683	R.W.J. Keay	K,P		Uvariodendron calophyllum R.E.Fr.	Plantae	Magnoliopsidae	Magnoliales	Annonaceae	Uvariodendron	calophyllum		species	R.E.Fr.		Africa	Nigeria		Cross River State	Ikom District	Cross River North Forest Res..	Cross River North Forest Res..		5.8333333333	8.8333333333	WGS84	0.0833333333333333	brahm	19	1	1951	19 January 1951	High forest.		PreservedSpecimen	12 m
Other material	ok		486	T.L.P. Couvreur 486	T.L.P. Couvreur, M. Libalah	YA	in bloom	Uvariodendron calophyllum R.E.Fr.	Plantae	Magnoliopsidae	Magnoliales	Annonaceae	Uvariodendron	calophyllum		species	R.E.Fr.		Africa	Cameroon		South Region		15 km east from Lélé village.	15 km east from Lélé village.	578 m	2.2714440000	13.2917650000	WGS84	0.000166666666666667	GPS	9	9	2013	9 September 2013	Semidecidious rain forest, primary rain forest.		PreservedSpecimen	2 m
Other material	ok		980	T.L.P. Couvreur 980	T.L.P. Couvreur	WAG,YA		Uvariodendron calophyllum R.E.Fr.	Plantae	Magnoliopsidae	Magnoliales	Annonaceae	Uvariodendron	calophyllum		species	R.E.Fr.		Africa	Cameroon		South-West Region		on top of hill, near Small Ekombe village, 3 km after Kumba on road to Ekondo Titi town.	on top of hill, near Small Ekombe village, 3 km after Kumba on road to Ekondo Titi town.	615 m	4.6229110000	9.3769780000	WGS84	0.000166666666666667	GPS	13	1	2016	13 January 2016	Secondary forest, near fields.		PreservedSpecimen	2 m
Other material	ok		999	T.L.P. Couvreur 999	T.L.P. Couvreur, R.H.J. Erkens & G.N. Kamdem	MPU,WAG,YA	fruit-bearing	Uvariodendron calophyllum R.E.Fr.	Plantae	Magnoliopsidae	Magnoliales	Annonaceae	Uvariodendron	calophyllum		species	R.E.Fr.		Africa	Cameroon		South-West Region		Bayang Mbo Wildlife Sanctuary, after Mbu river.	Bayang Mbo Wildlife Sanctuary, after Mbu river.	251 m	5.3511290000	9.5004940000	WGS84	0.000166666666666667	GPS	25	3	2016	25 March 2016	Old secondary forest.		PreservedSpecimen	7 m
Other material	ok		1013	T.L.P. Couvreur 1013	T.L.P. Couvreur, R.H.J. Erkens & G.N. Kamdem	MPU,WAG,YA	in bloom	Uvariodendron calophyllum R.E.Fr.	Plantae	Magnoliopsidae	Magnoliales	Annonaceae	Uvariodendron	calophyllum		species	R.E.Fr.		Africa	Cameroon		South-West Region		Bayang Mbo Wildlife Sanctuary, after Mbu river.	Bayang Mbo Wildlife Sanctuary, after Mbu river.	242 m	5.3553300000	9.5004700000	WGS84	0.000166666666666667	GPS	26	3	2016	26 March 2016	Old secondary forest.		PreservedSpecimen	10 m
Other material	ok		1157	T.L.P. Couvreur 1157	T.L.P. Couvreur, G.N. Kamdem; S. Mogue Kamga & A.J. Helmstetter	K,MPU,P,WAG,YA	fruit-bearing	Uvariodendron calophyllum R.E.Fr.	Plantae	Magnoliopsidae	Magnoliales	Annonaceae	Uvariodendron	calophyllum		species	R.E.Fr.		Africa	Cameroon		South Region		on road Lolodorf-Bipindi, about half way, near Mbiguiligui village (Mbikiliki).	on road Lolodorf-Bipindi, about half way, near Mbiguiligui village (Mbikiliki).	250 m	3.1615300000	10.5311600000	WGS84	0.000166666666666667	GPS	26	2	2018	26 February 2018	Near stream, tierra firme, in forest, soil humid.		PreservedSpecimen	7 m
Other material	ok		1759	H. de Foresta 1759	H. de Foresta	P		Uvariodendron citriodorum Dagallier & Couvreur	Plantae	Magnoliopsidae	Magnoliales	Annonaceae	Uvariodendron	citriodorum		species	Dagallier & Couvreur		Africa	Republic of the Congo		Kouilou		Les Saras, piste Cofibois, environs de la plantation Coobama de 1987.	Les Saras, piste Cofibois, environs de la plantation Coobama de 1987.		-4.3666666667	12.3666666667	WGS84	0.0333333333333333	brahm	25	11	1988	25 November 1988	Forêt primaire.		PreservedSpecimen	6 m
Other material	ok		2219	M.S.M. Sosef 2219	M.S.M. Sosef, T.L.P. Couvreur; M. Botermans; Y. Azizet Issembé & J.-N. Boussiengui	BR,K,LBV,MO,WAG	in bloom	Uvariodendron citriodorum Dagallier & Couvreur	Plantae	Magnoliopsidae	Magnoliales	Annonaceae	Uvariodendron	citriodorum		species	Dagallier & Couvreur		Africa	Gabon		Ogooué-Ivindo		Bélinga, Mines de Fer, 4 km on the road to Mvadi.	Bélinga, Mines de Fer, 4 km on the road to Mvadi.	900 m	1.0833333333	13.2000000000	WGS84	0.0166666666666667		5	11	2005	5 November 2005	Rocky plateau with shallow soil.		PreservedSpecimen
Other material	ok		2896	N. Hallé 2896	N. Hallé	P	fruit-bearing	Uvariodendron citriodorum Dagallier & Couvreur	Plantae	Magnoliopsidae	Magnoliales	Annonaceae	Uvariodendron	citriodorum		species	Dagallier & Couvreur	Bombamba (in Bakota)	Africa	Gabon		Ogooué-Ivindo		Bélinga.	Bélinga.	900 - 950 m	1.0833333333	13.1333333333	WGS84	0.0333333333333333		29	10	1964	29 October 1964			PreservedSpecimen
Other material	ok		3082	N. Hallé 3082	N. Hallé	P	in bloom	Uvariodendron citriodorum Dagallier & Couvreur	Plantae	Magnoliopsidae	Magnoliales	Annonaceae	Uvariodendron	citriodorum		species	Dagallier & Couvreur		Africa	Gabon		Ogooué-Ivindo		Bélinga.	Bélinga.	950 m	1.0833333333	13.1333333333	WGS84	0.0333333333333333		7	11	1964	7 November 1964			PreservedSpecimen
Other material	ok		13	N. Hallé 13	N. Hallé, A. Le Thomas	P	in bloom	Uvariodendron citriodorum Dagallier & Couvreur	Plantae	Magnoliopsidae	Magnoliales	Annonaceae	Uvariodendron	citriodorum		species	Dagallier & Couvreur		Africa	Gabon		Ogooué-Ivindo		Bélinga, mines de fer, route du Belvédère.	Bélinga, mines de fer, route du Belvédère.	950 m	1.0833333333	13.2000000000	WGS84	0.0333333333333333		8	7	1966	8 July 1966			PreservedSpecimen
Other material	ok		47	N. Hallé 47	N. Hallé, A. Le Thomas	K,MO,P	fruit-bearing	Uvariodendron citriodorum Dagallier & Couvreur	Plantae	Magnoliopsidae	Magnoliales	Annonaceae	Uvariodendron	citriodorum		species	Dagallier & Couvreur		Africa	Gabon		Ogooué-Ivindo		Bélinga, mines de fer.	Bélinga, mines de fer.	950 m	1.1333333333	13.2000000000	WGS84	0.0333333333333333		16	7	1966	16 July 1966			PreservedSpecimen
Other material	ok		152	N. Hallé 152	N. Hallé, A. Le Thomas	P	fruit-bearing	Uvariodendron citriodorum Dagallier & Couvreur	Plantae	Magnoliopsidae	Magnoliales	Annonaceae	Uvariodendron	citriodorum		species	Dagallier & Couvreur		Africa	Gabon		Ogooué-Ivindo		Bélinga, mines de fer, route du pt. B3.	Bélinga, mines de fer, route du pt. B3.		1.1000000000	13.2000000000	WGS84	0.0833333333333333		25	7	1966	25 July 1966			PreservedSpecimen
Other material	ok		959	B.-A. Nkongmeneck 959	B.-A. Nkongmeneck	YA		Uvariodendron connivens (Benth.) R.E.Fr.	Plantae	Magnoliopsidae	Magnoliales	Annonaceae	Uvariodendron	connivens		species	(Benth.) R.E.Fr.		Africa	Cameroon		South-West Region	Fako	Idenau, Mt Cameroun, versabt de Idenao. Feuille IGN 1/200 000 Buea/Douala.	Idenau, Mt Cameroun, versabt de Idenao. Feuille IGN 1/200 000 Buea/Douala.	300 m	4.2000000000	9.0833333333	WGS84	0.25	GOOGL	23	2	1985	23 February 1985	Forêt secondaire très dégradée.		PreservedSpecimen	13 m
Other material	ok		294	W.J. Baker 294	W.J. Baker	K,SCA,YA		Uvariodendron connivens (Benth.) R.E.Fr.	Plantae	Magnoliopsidae	Magnoliales	Annonaceae	Uvariodendron	connivens		species	(Benth.) R.E.Fr.		Africa	Cameroon		South-West Region	Fako	Mabeta, 6km SE Limbe SBL.	Mabeta, 6km SE Limbe SBL.		3.9833333333	9.2833333333	WGS84	0.0166666666666667		10	8	1993	10 August 1993	Coastal, tropical, moist, evergreen forest. River bank, rocky.		PreservedSpecimen	6 m
Other material	ok		73	J. Bongyu 73	J. Bongyu	K	in bloom	Uvariodendron connivens (Benth.) R.E.Fr.	Plantae	Magnoliopsidae	Magnoliales	Annonaceae	Uvariodendron	connivens		species	(Benth.) R.E.Fr.		Africa	Cameroon		South-West Region	Fako	Mabeta-Moliwe Reserve.	Mabeta-Moliwe Reserve.		3.9666670000	9.2333330000	WGS84	0.0833333333333333	brahm	6	4	1992	6 April 1992	Undisturbed riverine forest, with a relatively open canopy.		PreservedSpecimen	10 m
Other material	ok		87	C.F. Tekwe 87	C.F. Tekwe	K,SCA,YA	in bloom	Uvariodendron connivens (Benth.) R.E.Fr.	Plantae	Magnoliopsidae	Magnoliales	Annonaceae	Uvariodendron	connivens		species	(Benth.) R.E.Fr.		Africa	Cameroon		South-West Region		Isobi, above Isobe.	Isobi, above Isobe.	40 m	4.1666666667	9.0000000000	WGS84	0.0166666666666667		10	6	1992	10 June 1992	Degraded forest. Open canopy. Young volcanic soils well drained. Slope 5%. Undergrowth moderate.		PreservedSpecimen	3 m
Other material	ok		FHI36080X	C.F.A. Onochie FHI36080X	C.F.A. Onochie	K	in bloom	Uvariodendron connivens (Benth.) R.E.Fr.	Plantae	Magnoliopsidae	Magnoliales	Annonaceae	Uvariodendron	connivens		species	(Benth.) R.E.Fr.		Africa	Nigeria		Cross River State	Calabar	Oban Group Forest Reserve, between Akor and Orem.	Oban Group Forest Reserve, between Akor and Orem.		5.6000000000	8.5833333333	WGS84	0.25		21	1	1957	21 January 1957	Roadside swamp.		PreservedSpecimen	4.6 m
Other material	ok		4220	M.G. Carvalho 4220	M.G. Carvalho	K,MA	in bloom	Uvariodendron connivens (Benth.) R.E.Fr.	Plantae	Magnoliopsidae	Magnoliales	Annonaceae	Uvariodendron	connivens		species	(Benth.) R.E.Fr.		Africa	Equatorial Guinea		Bioko Norte		BIOCO: Malabo - Cupapa, km 22-23, margenes del rio Ejoa, 32NMK9005, 200m.	BIOCO: Malabo - Cupapa, km 22-23, margenes del rio Ejoa, 32NMK9005, 200m.		3.7200000000	8.8600000000	WGS84	0.0833333333333333	GOOGL	6	7	1989	6 July 1989	Bosque primario humedo y sombri.		PreservedSpecimen	7 m
Other material	ok		879	D. Kenfack 879	D. Kenfack	MO	in bloom; fruit-bearing	Uvariodendron connivens (Benth.) R.E.Fr.	Plantae	Magnoliopsidae	Magnoliales	Annonaceae	Uvariodendron	connivens		species	(Benth.) R.E.Fr.		Africa	Cameroon		South-West Region	Ndian	Korup National Park, 11km from Mundemba, along Fabe road.	Korup National Park, 11km from Mundemba, along Fabe road.	9 m	5.0842861111	9.5390638889	WGS84	0.0166666666666667	FS	11	7	1997	11 July 1997			PreservedSpecimen	4 m
Other material	ok		1507	D. Kenfack 1507	D. Kenfack	MO	in bloom	Uvariodendron connivens (Benth.) R.E.Fr.	Plantae	Magnoliopsidae	Magnoliales	Annonaceae	Uvariodendron	connivens		species	(Benth.) R.E.Fr.		Africa	Cameroon		South-West Region		Mokoko.	Mokoko.		4.4500000000	9.0667000000	WGS84	0.0833333333333333	brahm	24	4	2001	24 April 2001			PreservedSpecimen	7 m
Other material	ok		2264	D.W. Thomas 2264	D.W. Thomas	K,MO,P,WAG,YA	fruit-bearing	Uvariodendron connivens (Benth.) R.E.Fr.	Plantae	Magnoliopsidae	Magnoliales	Annonaceae	Uvariodendron	connivens		species	(Benth.) R.E.Fr.		Africa	Cameroon		South-West Region	Ndian	Map # NB 32 IV Buea-Douala. South Korup Reserve.	Map # NB 32 IV Buea-Douala. South Korup Reserve.	50 m	4.9166666667	8.8333333333	WGS84	1		0	7	1983	July 1983	Lowland rain forest, secondary forest, rocky river banks of the Mana River, and oil palms.		PreservedSpecimen
Other material	ok		4447	D.W. Thomas 4447	D.W. Thomas	K,MO,P,YA		Uvariodendron connivens (Benth.) R.E.Fr.	Plantae	Magnoliopsidae	Magnoliales	Annonaceae	Uvariodendron	connivens		species	(Benth.) R.E.Fr.		Africa	Cameroon		South-West Region		forest and meadows on the gently sloping side of Mount Cameroun above small Koto village.	forest and meadows on the gently sloping side of Mount Cameroun above small Koto village.	550 - 1000 m	4.3000000000	9.1000000000	WGS84	0.0166666666666667	SHEET	6	3	1985	6 March 1985	Forest and meadows.		PreservedSpecimen	10 m
Other material	ok		5533	D.W. Thomas 5533	D.W. Thomas, J. Nemba	P,YA	in bloom	Uvariodendron connivens (Benth.) R.E.Fr.	Plantae	Magnoliopsidae	Magnoliales	Annonaceae	Uvariodendron	connivens		species	(Benth.) R.E.Fr.		Africa	Cameroon		South-West Region		forest between Kindonge and small Ekombe, Southern Bakundu Forest Reserve.	forest between Kindonge and small Ekombe, Southern Bakundu Forest Reserve.	200 m	4.5833333333	9.3833333333	WGS84	0.0166666666666667	SHEET	10	2	1986	10 February 1986			PreservedSpecimen	5 m
Other material	ok		5537	D.W. Thomas 5537	D.W. Thomas, R.B. Faden; F.N. Hepper & B. Satabié	P,YA	in bloom	Uvariodendron connivens (Benth.) R.E.Fr.	Plantae	Magnoliopsidae	Magnoliales	Annonaceae	Uvariodendron	connivens		species	(Benth.) R.E.Fr.		Africa	Cameroon		South-West Region		at Bonenza, 2 km N of Limbe-Idenao road.	at Bonenza, 2 km N of Limbe-Idenao road.	300 m	4.0500000000	9.0833333333	WGS84	0.0166666666666667	SHEET	10	2	1986	10 February 1986	Old secondary forest.		PreservedSpecimen	10 m
Other material	ok		6928	D.W. Thomas 6928	D.W. Thomas	P,YA		Uvariodendron connivens (Benth.) R.E.Fr.	Plantae	Magnoliopsidae	Magnoliales	Annonaceae	Uvariodendron	connivens		species	(Benth.) R.E.Fr.		Africa	Cameroon		South-West Region		footpath toward Matene from Mbilishe.	footpath toward Matene from Mbilishe.	400 m	6.2333333333	9.4333333333	WGS84	0.0166666666666667	SHEET	0	0	1987	1987	In secondary forest.		PreservedSpecimen	5 m
Other material	ok		7961	D.W. Thomas 7961	D.W. Thomas, F. Namata; B.-A. Nkongmeneck & B. Satabié	MO,P,YA		Uvariodendron connivens (Benth.) R.E.Fr.	Plantae	Magnoliopsidae	Magnoliales	Annonaceae	Uvariodendron	connivens		species	(Benth.) R.E.Fr.		Africa	Cameroon		South-West Region		Steep hillside south of Esukutang village.	Steep hillside south of Esukutang village.	300 - 500 m	5.3833333333	9.0000000000	WGS84	0.0166666666666667	SHEET	25	5	1988	25 May 1988			PreservedSpecimen	10 m
Other material	ok		9875	D.W. Thomas 9875	D.W. Thomas	K,SCA,YA	in bloom; fruit-bearing	Uvariodendron connivens (Benth.) R.E.Fr.	Plantae	Magnoliopsidae	Magnoliales	Annonaceae	Uvariodendron	connivens		species	(Benth.) R.E.Fr.		Africa	Cameroon		South-West Region		West of the Onge River and ridges on 'Thump Mount'.	West of the Onge River and ridges on 'Thump Mount'.	200 m	4.3333333333	8.9500000000	WGS84	0.0166666666666667	sheet	9	11	1993	9 November 1993	Forested hillside.		PreservedSpecimen	6 m
Other material	ok		FHI31636	E.U. Ujor FHI31636	E.U. Ujor	K		Uvariodendron connivens (Benth.) R.E.Fr.	Plantae	Magnoliopsidae	Magnoliales	Annonaceae	Uvariodendron	connivens		species	(Benth.) R.E.Fr.		Africa	Nigeria		Cross River State	Calabar	Ikot Ewa.	Ikot Ewa.		4.9569000000	8.6458000000	WGS84	0.0333333333333333	geolo	5	7	1952	5 July 1952	In secondary bush.		PreservedSpecimen
Other material	ok		76	F. Nguembock 76	F. Nguembock	K	in bloom	Uvariodendron connivens (Benth.) R.E.Fr.	Plantae	Magnoliopsidae	Magnoliales	Annonaceae	Uvariodendron	connivens		species	(Benth.) R.E.Fr.		Africa	Cameroon		South-West Region	Fako	Mabeta-Moliwe Reserve.	Mabeta-Moliwe Reserve.		3.9666670000	9.2333330000	WGS84	1		10	3	1992	10 March 1992	Disturbed forest.		PreservedSpecimen	8 m
Other material	ok		763	G. Mann 763	G. Mann	BM,K	in bloom; fruit-bearing	Uvariodendron connivens (Benth.) R.E.Fr.	Plantae	Magnoliopsidae	Magnoliales	Annonaceae	Uvariodendron	connivens		species	(Benth.) R.E.Fr.		Africa	Cameroon		South-West Region		Ambas Bay.	Ambas Bay.		4.0166666667	9.2000000000	WGS84	0.0833333333333333	map	0	2	1861	February 1861			PreservedSpecimen	9.1 m
Other material	ok		358	G.A. Zenker 358	G.A. Zenker	B,G,M,P,P,U,WAG		Uvariodendron connivens (Benth.) R.E.Fr.	Plantae	Magnoliopsidae	Magnoliales	Annonaceae	Uvariodendron	connivens		species	(Benth.) R.E.Fr.		Africa	Cameroon		South Region		Mimfia.	Mimfia.		3.0666666667	10.3833333333	WGS84	0.0166666666666667	map	0	9	1913	September 1913			PreservedSpecimen
Other material	ok		2624	G.A. Zenker 2624	G.A. Zenker	B,BM,G,K,L,M,MA,P,P,WAG		Uvariodendron connivens (Benth.) R.E.Fr.	Plantae	Magnoliopsidae	Magnoliales	Annonaceae	Uvariodendron	connivens		species	(Benth.) R.E.Fr.		Africa	Cameroon		South Region		Bipindi	Bipindi		3.0833333333	10.4166666667	WGS84	0.0833333333333333	map	0	0	1903	1903	Urwaldgebiet.		PreservedSpecimen
Other material	ok		3401	G.A. Zenker 3401	G.A. Zenker	BM,G,K		Uvariodendron connivens (Benth.) R.E.Fr.	Plantae	Magnoliopsidae	Magnoliales	Annonaceae	Uvariodendron	connivens		species	(Benth.) R.E.Fr.		Africa	Cameroon		South Region		Bipinde.	Bipinde.		3.0833333333	10.4166666667	WGS84	0.0833333333333333	map	0	0	1907	1907	Urwaldgebiet.		PreservedSpecimen
Other material	ok		3487	G.A. Zenker 3487	G.A. Zenker	BM,G,K		Uvariodendron connivens (Benth.) R.E.Fr.	Plantae	Magnoliopsidae	Magnoliales	Annonaceae	Uvariodendron	connivens		species	(Benth.) R.E.Fr.		Africa	Cameroon		South Region		Bipinde.	Bipinde.		3.0833333333	10.4166666667	WGS84	0.0833333333333333	map	0	0	1908	1908	Urwaldgebiet.		PreservedSpecimen
Other material	ok		3845	G.A. Zenker 3845	G.A. Zenker	BM,K	in bloom	Uvariodendron connivens (Benth.) R.E.Fr.	Plantae	Magnoliopsidae	Magnoliales	Annonaceae	Uvariodendron	connivens		species	(Benth.) R.E.Fr.		Africa	Cameroon		South Region		Bipindi.	Bipindi.		3.0833333333	10.4166666667	WGS84	0.0833333333333333	map	0	0	1909	1909	Urwaldgebier.		PreservedSpecimen
Other material	ok		130307/21	G.K. Gottsberger 130307/21	G.K. Gottsberger, Meinke, S. & Porembski, S.	ULM,WAG	in bloom	Uvariodendron connivens (Benth.) R.E.Fr.	Plantae	Magnoliopsidae	Magnoliales	Annonaceae	Uvariodendron	connivens		species	(Benth.) R.E.Fr.		Africa	Cameroon		South-West Region		c. 300 m from Banyang Mbo Research Station.	c. 300 m from Banyang Mbo Research Station.		5.1333333333	9.5000000000	WGS84	0.0333333333333333	map	13	3	2007	13 March 2007	Secondary rain forest.		PreservedSpecimen	5 m
Other material	ok		685	G.P. Tchouto Mbatchou 685	G.P. Tchouto Mbatchou	K,SCA,YA	in bloom	Uvariodendron connivens (Benth.) R.E.Fr.	Plantae	Magnoliopsidae	Magnoliales	Annonaceae	Uvariodendron	connivens		species	(Benth.) R.E.Fr.		Africa	Cameroon		South-West Region		Bomana secondary forest. Transect OA, Plot OA0Z.	Bomana secondary forest. Transect OA, Plot OA0Z.	200 m	4.2500000000	9.0166666667	WGS84	0.0166666666666667	sheet	5	10	1993	5 October 1993	Black rocky volcanic soil.		PreservedSpecimen	6 m
Other material	ok		FHI54055	H.D. Onyeachusim FHI54055	H.D. Onyeachusim	K		Uvariodendron connivens (Benth.) R.E.Fr.	Plantae	Magnoliopsidae	Magnoliales	Annonaceae	Uvariodendron	connivens		species	(Benth.) R.E.Fr.		Africa	Nigeria		Cross River State	Calabar	between miles 57-58 Osomba village on Calabar-Mamfe road.	between miles 57-58 Osomba village on Calabar-Mamfe road.		5.4564780000	8.6653720000	WGS84	0.0166666666666667	geolo	21	2	1964	21 February 1964	On stream bank in high forest.		PreservedSpecimen	5.4 m
Other material	ok		87	I. von Rege 87	I. von Rege	K,SCA,YA	in bloom	Uvariodendron connivens (Benth.) R.E.Fr.	Plantae	Magnoliopsidae	Magnoliales	Annonaceae	Uvariodendron	connivens		species	(Benth.) R.E.Fr.		Africa	Cameroon		South-West Region	Fako	Mabeta, 6km SE Limbe SBL.	Mabeta, 6km SE Limbe SBL.	60 m	3.9833333333	9.2833333333	WGS84	0.0166666666666667		11	8	1993	11 August 1993	Lowland, coastal, tropical, moist, evergreen forest. Disturbed forest, on slope, by side.		PreservedSpecimen	4 m
Other material	ok		56	J. Nemba 56	J. Nemba, D.W. Thomas	L,P,U,YA	in bloom	Uvariodendron connivens (Benth.) R.E.Fr.	Plantae	Magnoliopsidae	Magnoliales	Annonaceae	Uvariodendron	connivens		species	(Benth.) R.E.Fr.		Africa	Cameroon		South-West Region		5 kms west of Kumba-Mamfe road near Konye.	5 kms west of Kumba-Mamfe road near Konye.	300 m	4.9166666667	9.6000000000	WGS84	1	SHEET	25	3	1986	25 March 1986			PreservedSpecimen	3 m
Other material	ok		550	J. Nemba 550	J. Nemba, D.W. Thomas	MO,P,YA	in bloom	Uvariodendron connivens (Benth.) R.E.Fr.	Plantae	Magnoliopsidae	Magnoliales	Annonaceae	Uvariodendron	connivens		species	(Benth.) R.E.Fr.		Africa	Cameroon		South-West Region		Secondary growth and old growth forest along Kumba-Mamfe road at mile 14 Lkiliwindi.	Secondary growth and old growth forest along Kumba-Mamfe road at mile 14 Lkiliwindi.	200 m	4.7333333333	9.4833333333	WGS84	0.0166666666666667		15	6	1987	15 June 1987			PreservedSpecimen	4 m
Other material	ok		1551	J.-P. Ghogue 1551	J.-P. Ghogue	YA	in bloom	Uvariodendron connivens (Benth.) R.E.Fr.	Plantae	Magnoliopsidae	Magnoliales	Annonaceae	Uvariodendron	connivens		species	(Benth.) R.E.Fr.		Africa	Cameroon		South-West Region		Bimbia Bonadikombo (former Mabeta Moliwe), 18km SE Limbe.	Bimbia Bonadikombo (former Mabeta Moliwe), 18km SE Limbe.	50 m	3.9933333333	9.2619444444	WGS84	0.000166666666666667	SHEET	10	4	2003	10 April 2003	Forest, almost swampy.		PreservedSpecimen
Other material	ok		2483	J.F. Villiers 2483	J.F. Villiers	P,YA	in bloom	Uvariodendron connivens (Benth.) R.E.Fr.	Plantae	Magnoliopsidae	Magnoliales	Annonaceae	Uvariodendron	connivens		species	(Benth.) R.E.Fr.		Africa	Cameroon		South-West Region		4km E Bomana, 34 NW limbé.	4km E Bomana, 34 NW limbé.		4.2153400000	9.1031130000	WGS84	0.0166666666666667	geolo	14	12	1984	14 December 1984	Forêt dense.		PreservedSpecimen	8 m
Other material	ok		194	J.I. Wheatley 194	J.I. Wheatley	K,SCA,YA	in bloom	Uvariodendron connivens (Benth.) R.E.Fr.	Plantae	Magnoliopsidae	Magnoliales	Annonaceae	Uvariodendron	connivens		species	(Benth.) R.E.Fr.		Africa	Cameroon		South-West Region	Fako	Mabeta-Moliwe TC 10.	Mabeta-Moliwe TC 10.	50 m	4.0166666667	9.2666666667	WGS84	0.0166666666666667		20	4	1992	20 April 1992	Disturbed forest in valley bottom. Soils; old volcanics, alluvium.		PreservedSpecimen
Other material	ok		326	J.I. Wheatley 326	J.I. Wheatley	K,SCA,YA	in bloom	Uvariodendron connivens (Benth.) R.E.Fr.	Plantae	Magnoliopsidae	Magnoliales	Annonaceae	Uvariodendron	connivens		species	(Benth.) R.E.Fr.		Africa	Cameroon		South-West Region	Fako	Mabeta-Moliwe TD 5835m.	Mabeta-Moliwe TD 5835m.	100 m	4.0166666667	9.2666666667	WGS84	1		24	6	1992	24 June 1992	Secondary forest with Gambeya, Pycnanthus, Ceiba, Piptadeniastrum, with Strombosia and Rinorea frequent in the middlestorey. In disturbed area nera river. Soils; alluvium.		PreservedSpecimen
Other material	ok		5412	J.J. Bos 5412	J.J. Bos	P,WAG,WAG	in bloom	Uvariodendron connivens (Benth.) R.E.Fr.	Plantae	Magnoliopsidae	Magnoliales	Annonaceae	Uvariodendron	connivens		species	(Benth.) R.E.Fr.		Africa	Cameroon		South Region		6 km S. of Kribi, 2 - 4 km E. of Grand Batanga road.	6 km S. of Kribi, 2 - 4 km E. of Grand Batanga road.		2.8833333333	9.9166666667	WGS84	0.0166666666666667	sheet	26	9	1969	26 September 1969	Soggy riverine forest.		PreservedSpecimen
Other material	ok		45	J.J. Wieringa 45	J.J. Wieringa	WAG	fruit-bearing	Uvariodendron connivens (Benth.) R.E.Fr.	Plantae	Magnoliopsidae	Magnoliales	Annonaceae	Uvariodendron	connivens		species	(Benth.) R.E.Fr.		Africa	Cameroon		South-West Region	Fako	Limbe, Bakingini, forest above 'mile 11 village'.	Limbe, Bakingini, forest above 'mile 11 village'.	160 m	4.0694444444	9.0638888889	WGS84	0.00166666666666667		20	1	1994	20 January 1994	In high rainforest.		PreservedSpecimen	7 m
Other material	ok		5839	J.J. Wieringa 5839	J.J. Wieringa, B.A. Mackinder; Y.B. Harvey & V. Nana	BR,FHO,MO,WAG	fruit-bearing	Uvariodendron connivens (Benth.) R.E.Fr.	Plantae	Magnoliopsidae	Magnoliales	Annonaceae	Uvariodendron	connivens		species	(Benth.) R.E.Fr.		Africa	Cameroon		South-West Region		Bakingini, at edge of plantation area above Mile 11.	Bakingini, at edge of plantation area above Mile 11.	150 m	4.0696666667	9.0576666667	WGS84	0.000166666666666667	GPS	6	3	2007	6 March 2007	Slightly secondarized forest fairly close to a new banana plantation.		PreservedSpecimen	8 m
Other material	ok		8243	J.M. Dalziel 8243	J.M. Dalziel	K	in bloom	Uvariodendron connivens (Benth.) R.E.Fr.	Plantae	Magnoliopsidae	Magnoliales	Annonaceae	Uvariodendron	connivens		species	(Benth.) R.E.Fr.		Africa	Cameroon		South-West Region		Buea1, Buea to Mayuko.	Buea1, Buea to Mayuko.		4.1500000000	9.2333333333	WGS84	0.0333333333333333	sheet	13	2	1927	13 February 1927	In forest.		PreservedSpecimen
Other material	ok		14	J.M. Mbani 14	J.M. Mbani	K,SCA,YA		Uvariodendron connivens (Benth.) R.E.Fr.	Plantae	Magnoliopsidae	Magnoliales	Annonaceae	Uvariodendron	connivens		species	(Benth.) R.E.Fr.	Ikeinju (in Bakweri)	Africa	Cameroon		South-West Region		Njonji.	Njonji.	100 m	4.1364000000	8.9896000000	WGS84	0.0833333333333333	geolo	13	2	1992	13 February 1992	Secondary forest.		PreservedSpecimen
Other material	ok		382	J.M. Mbani 382	J.M. Mbani	K,SCA,YA	in bloom	Uvariodendron connivens (Benth.) R.E.Fr.	Plantae	Magnoliopsidae	Magnoliales	Annonaceae	Uvariodendron	connivens		species	(Benth.) R.E.Fr.		Africa	Cameroon		South-West Region		Ekumbe Mofako, Plot M19.	Ekumbe Mofako, Plot M19.		4.4666666667	9.0666666667	WGS84	0.0833333333333333	brahm	21	5	1994	21 May 1994	Growing in high secondary forest with closed canopy.		PreservedSpecimen	12 m
Other material	ok		245	J.P. Watts 245	J.P. Watts	K,YA	in bloom	Uvariodendron connivens (Benth.) R.E.Fr.	Plantae	Magnoliopsidae	Magnoliales	Annonaceae	Uvariodendron	connivens		species	(Benth.) R.E.Fr.		Africa	Cameroon		South-West Region		Moliwe, Makota River watershed.TD 5832m.	Moliwe, Makota River watershed.TD 5832m.	100 m	4.0000000000	9.2500000000	WGS84	0.0166666666666667		29	4	1992	29 April 1992	Disturbed tropical evergreen forest on old volcanic soil.		PreservedSpecimen	8 m
Other material	ok		394	J.P. Watts 394	J.P. Watts	K,SCA,YA	in bloom	Uvariodendron connivens (Benth.) R.E.Fr.	Plantae	Magnoliopsidae	Magnoliales	Annonaceae	Uvariodendron	connivens		species	(Benth.) R.E.Fr.		Africa	Cameroon		South-West Region		c.5km South East of Moliwe, TF +4000m.	c.5km South East of Moliwe, TF +4000m.	100 m	4.0333333333	9.2833333333	WGS84	0.0166666666666667		9	6	1992	9 June 1992	Disturbed tropical evergreen forest on old volcanic soil. Emergents: Didelotia sp., Spondianthus preussii, Desbordesia glaucescens. Partial shade.		PreservedSpecimen	12 m
Other material	ok		782	J.P. Watts 782	J.P. Watts	K,SCA,YA	in bloom; fruit-bearing	Uvariodendron connivens (Benth.) R.E.Fr.	Plantae	Magnoliopsidae	Magnoliales	Annonaceae	Uvariodendron	connivens		species	(Benth.) R.E.Fr.		Africa	Cameroon		South-West Region		forest to the West of Onge River, about 4km West of Liwenyi village (c 14km North of Idenau).	forest to the West of Onge River, about 4km West of Liwenyi village (c 14km North of Idenau).	260 m	4.3833333333	8.9833333333	WGS84	0.0166666666666667		28	10	1993	28 October 1993	Slightly disturbed forest, with Scyphocephalium and Santiria. Light understorey. Heavy clay soil with rocks. Partial shade. On edge of river.		PreservedSpecimen	9 m
Other material	ok		156	M. Etuge 156	M. Etuge, D.W. Thomas	MA,MO,P,WAG,YA	fruit-bearing	Uvariodendron connivens (Benth.) R.E.Fr.	Plantae	Magnoliopsidae	Magnoliales	Annonaceae	Uvariodendron	connivens		species	(Benth.) R.E.Fr.		Africa	Cameroon		South-West Region		Bakolle Bakossi, on Kumba - Mamfe road.	Bakolle Bakossi, on Kumba - Mamfe road.	350 m	5.0166666667	9.6666666667	WGS84	0.0166666666666667	sheet	24	5	1986	24 May 1986	Secondary forest.		PreservedSpecimen
Other material	ok		2390	M. Etuge 2390	M. Etuge, Gupta, B.C.; Katende, A. & Assefa Hailu	K,YA	in bloom	Uvariodendron connivens (Benth.) R.E.Fr.	Plantae	Magnoliopsidae	Magnoliales	Annonaceae	Uvariodendron	connivens		species	(Benth.) R.E.Fr.		Africa	Cameroon		South-West Region		Max's trail, Nyasoso.	Max's trail, Nyasoso.	1100 m	4.8277000000	9.6811000000	WGS84	0.0333333333333333	GEOlo	24	6	1996	24 June 1996	Forest.		PreservedSpecimen	8 m
Other material	ok		2396	M. Etuge 2396	M. Etuge, Gupta, B.C.; Katende, A. & Assefa Hailu	K,YA	in bloom; fruit-bearing	Uvariodendron connivens (Benth.) R.E.Fr.	Plantae	Magnoliopsidae	Magnoliales	Annonaceae	Uvariodendron	connivens		species	(Benth.) R.E.Fr.		Africa	Cameroon		South-West Region		Max's trail, Nyasoso.	Max's trail, Nyasoso.	1100 m	4.8277000000	9.6811000000	WGS84	0.0333333333333333	GEOlo	24	6	1996	24 June 1996			PreservedSpecimen	12 m
Other material	ok		6506	M. Etuge 6506	M. Etuge	YA	in bloom	Uvariodendron connivens (Benth.) R.E.Fr.	Plantae	Magnoliopsidae	Magnoliales	Annonaceae	Uvariodendron	connivens		species	(Benth.) R.E.Fr.		Africa	Cameroon		South-West Region		Mungo River F.R., Mungo F.R.	Mungo River F.R., Mungo F.R.		4.7380555556	9.5605555556	WGS84	0.000166666666666667	SHEET	22	2	2006	22 February 2006	Forest patch.		PreservedSpecimen
Other material	ok		FHI21898	M.C. Ejiofor FHI21898	M.C. Ejiofor	K	in bloom; fruit-bearing	Uvariodendron connivens (Benth.) R.E.Fr.	Plantae	Magnoliopsidae	Magnoliales	Annonaceae	Uvariodendron	connivens		species	(Benth.) R.E.Fr.		Africa	Nigeria		Cross River State	Calabar	Oban Group Forest Reserve.	Oban Group Forest Reserve.		5.6000000000	8.5833333333	WGS84	0.0833333333333333	brahm	7	5	1952	7 May 1952	In swamp.		PreservedSpecimen	6.1 m
Other material	ok		23	M.G. Latilo 23	M.G. Latilo	K	fruit-bearing	Uvariodendron connivens (Benth.) R.E.Fr.	Plantae	Magnoliopsidae	Magnoliales	Annonaceae	Uvariodendron	connivens		species	(Benth.) R.E.Fr.		Africa	Nigeria		Cross River State	Calabar	Akamkpa Rubber Estate. Calabar River Division.	Akamkpa Rubber Estate. Calabar River Division.		5.3000000000	8.3333333333	WGS84	0.25	Brahm	21	3	1959	21 March 1959	High forest on Calabar River bank.		PreservedSpecimen	5.5 m
Other material	ok		32	M.G. Latilo 32	M.G. Latilo	K,MO	in bloom	Uvariodendron connivens (Benth.) R.E.Fr.	Plantae	Magnoliopsidae	Magnoliales	Annonaceae	Uvariodendron	connivens		species	(Benth.) R.E.Fr.		Africa	Nigeria		Cross River State	Calabar	Akamkpa Rubber Estate. Dukwe felling area. Calabar River Division.	Akamkpa Rubber Estate. Dukwe felling area. Calabar River Division.		5.3000000000	8.3333333333	WGS84	0.25	Brahm	23	3	1959	23 March 1959	High forest with Homalium, Hylodendron, Pentacleithra, Piptadeniastrum etc.		PreservedSpecimen	7.6 m
Other material	ok		5180	M.R. Cheek 5180	M.R. Cheek, M. Etuge; Ngale; C. Offu; Moyes & Pearson-Gee	K,P,SCA,YA	fruit-bearing	Uvariodendron connivens (Benth.) R.E.Fr.	Plantae	Magnoliopsidae	Magnoliales	Annonaceae	Uvariodendron	connivens		species	(Benth.) R.E.Fr.		Africa	Cameroon		South-West Region		Liwenyi, Low altitude forest on the West bank of the Onge river above the first set of rapids, that is about 1-2 hours walk inland from Enyenge. Grid ref. and alt. approx. Local names and uses from Clement Offu (Enyenge).	Liwenyi, Low altitude forest on the West bank of the Onge river above the first set of rapids, that is about 1-2 hours walk inland from Enyenge. Grid ref. and alt. approx. Local names and uses from Clement Offu (Enyenge).	50 m	4.2833333333	8.9666666667	WGS84	0.0166666666666667	sheet	28	10	1993	28 October 1993			PreservedSpecimen	8 m
Other material	ok		5462	M.R. Cheek 5462	M.R. Cheek, Holden, T.; Nganda; Lyonga, C.; Hill, J. & Munji	K,SCA,YA	in bloom	Uvariodendron connivens (Benth.) R.E.Fr.	Plantae	Magnoliopsidae	Magnoliales	Annonaceae	Uvariodendron	connivens		species	(Benth.) R.E.Fr.		Africa	Cameroon		South-West Region		Low altitude forest above oil palm plantation. Reached after c. 40 minutes walk N then E from Njonji. Hunters path to 'Lake Njonji'. Little farming, but many gaps and fallen trees at low altitude, c. 150-300m, crossing and running alongside substantial seasonal stream. At c. 400 m, Hypselodelphyus-Aframomum thicket dominates.	Low altitude forest above oil palm plantation. Reached after c. 40 minutes walk N then E from Njonji. Hunters path to 'Lake Njonji'. Little farming, but many gaps and fallen trees at low altitude, c. 150-300m, crossing and running alongside substantial seasonal stream. At c. 400 m, Hypselodelphyus-Aframomum thicket dominates.	300 m	4.1333333333	9.0166666667	WGS84	0.0166666666666667		18	11	1993	18 November 1993			PreservedSpecimen	8 m
Other material	ok		8164	M.R. Cheek 8164	M.R. Cheek, M. Etuge; M. Elangwe; C. Asong & W.G. Gosline	K,YA	in bloom	Uvariodendron connivens (Benth.) R.E.Fr.	Plantae	Magnoliopsidae	Magnoliales	Annonaceae	Uvariodendron	connivens		species	(Benth.) R.E.Fr.		Africa	Cameroon		South-West Region	Ndian	Korup National Park, Ekundu Kundu, Transect 10, c. 1100m.	Korup National Park, Ekundu Kundu, Transect 10, c. 1100m.	170 m	5.1333333333	8.9166666667	WGS84	0.0166666666666667	sheet	25	4	1996	25 April 1996	Lowland rainforest.		PreservedSpecimen	7 m
Other material	ok		708	N. Ndam 708	N. Ndam	K,YA	in bloom	Uvariodendron connivens (Benth.) R.E.Fr.	Plantae	Magnoliopsidae	Magnoliales	Annonaceae	Uvariodendron	connivens		species	(Benth.) R.E.Fr.		Africa	Cameroon		South-West Region		Bomana-Koto Rd c 500m Bearing 305deg towards Onge river 3 hr walk from the rd.	Bomana-Koto Rd c 500m Bearing 305deg towards Onge river 3 hr walk from the rd.	400 m	4.2166670000	9.0666670000	WGS84	0.0833333333333333	geolo	18	10	1993	18 October 1993	Secondary forest; flat volcanic stony soil. towards Onge river Secondary forest,3 hr walk from the rd;flat volcanic stony soil.		PreservedSpecimen
Other material	ok		1076	N. Ndam 1076	N. Ndam	K,SCA	in bloom	Uvariodendron connivens (Benth.) R.E.Fr.	Plantae	Magnoliopsidae	Magnoliales	Annonaceae	Uvariodendron	connivens		species	(Benth.) R.E.Fr.		Africa	Cameroon		South-West Region		Bonjare, Plot 09.	Bonjare, Plot 09.	220 m	4.4333330000	9.0166670000	WGS84	0.0333333333333333		30	4	1994	30 April 1994	Growing in a disturbed secondary forest.		PreservedSpecimen	15 m
Other material	ok		1118	N. Ndam 1118	N. Ndam	K,SCA	in bloom	Uvariodendron connivens (Benth.) R.E.Fr.	Plantae	Magnoliopsidae	Magnoliales	Annonaceae	Uvariodendron	connivens		species	(Benth.) R.E.Fr.		Africa	Cameroon		South-West Region		Bonjare, Plot 10.	Bonjare, Plot 10.	270 m	4.4333330000	9.0166670000	WGS84	0.0333333333333333		1	5	1994	1 May 1994	Growing in an old disturbed secondary forest.		PreservedSpecimen
Other material	ok		37	P. Nkeng 37	P. Nkeng	K,SCA,YA	in bloom	Uvariodendron connivens (Benth.) R.E.Fr.	Plantae	Magnoliopsidae	Magnoliales	Annonaceae	Uvariodendron	connivens		species	(Benth.) R.E.Fr.		Africa	Cameroon		South-West Region		Etome.	Etome.	300 m	4.0500000000	9.1166666667	WGS84	0.0166666666666667	BRAHM	2	3	1992	2 March 1992	Secondary forest.		PreservedSpecimen
Other material	ok		82	P.A. Talbot 82	P.A. Talbot	BM,K	fruit-bearing	Uvariodendron connivens (Benth.) R.E.Fr.	Plantae	Magnoliopsidae	Magnoliales	Annonaceae	Uvariodendron	connivens		species	(Benth.) R.E.Fr.		Africa	Nigeria		Cross River State		Oban.	Oban.		5.2231320000	8.5519180000	WGS84	0.0833333333333333	geolo	0	0	1911	1911			PreservedSpecimen
Other material	ok		158	P.A. Talbot 158	P.A. Talbot	BM	in bloom	Uvariodendron connivens (Benth.) R.E.Fr.	Plantae	Magnoliopsidae	Magnoliales	Annonaceae	Uvariodendron	connivens		species	(Benth.) R.E.Fr.		Africa	Nigeria		Cross River State	Calabar	Oban.	Oban.		5.3166666667	8.5666666667	WGS84	0.0833333333333333		0	0	1911	1911			PreservedSpecimen
Other material	ok		402	P.A. Talbot 402	P.A. Talbot	BM	in bloom	Uvariodendron connivens (Benth.) R.E.Fr.	Plantae	Magnoliopsidae	Magnoliales	Annonaceae	Uvariodendron	connivens		species	(Benth.) R.E.Fr.		Africa	Nigeria		Cross River State		Oban.	Oban.		5.2231320000	8.5519180000	WGS84	0.0833333333333333	geolo	0	0	1911	1911			PreservedSpecimen
Other material	ok		404	P.A. Talbot 404	P.A. Talbot	BM,K	in bloom; fruit-bearing	Uvariodendron connivens (Benth.) R.E.Fr.	Plantae	Magnoliopsidae	Magnoliales	Annonaceae	Uvariodendron	connivens		species	(Benth.) R.E.Fr.		Africa	Nigeria		Cross River State		Oban.	Oban.		5.2231320000	8.5519180000	WGS84	0.0833333333333333	geolo	0	0	1911	1911			PreservedSpecimen
Other material	ok		433	P.A. Talbot 433	P.A. Talbot	BM	in bloom; fruit-bearing	Uvariodendron connivens (Benth.) R.E.Fr.	Plantae	Magnoliopsidae	Magnoliales	Annonaceae	Uvariodendron	connivens		species	(Benth.) R.E.Fr.		Africa	Nigeria		Cross River State		Oban.	Oban.		5.2231320000	8.5519180000	WGS84	0.0833333333333333	geolo	0	0	1911	1911			PreservedSpecimen
Other material	ok		434	P.A. Talbot 434	P.A. Talbot	BM	in bloom	Uvariodendron connivens (Benth.) R.E.Fr.	Plantae	Magnoliopsidae	Magnoliales	Annonaceae	Uvariodendron	connivens		species	(Benth.) R.E.Fr.		Africa	Nigeria		Cross River State		Oban.	Oban.		5.2231320000	8.5519180000	WGS84	0.0833333333333333	geolo	0	0	1911	1911			PreservedSpecimen
Other material	ok		1254	P.A. Talbot 1254	P.A. Talbot	BM,K	fruit-bearing	Uvariodendron connivens (Benth.) R.E.Fr.	Plantae	Magnoliopsidae	Magnoliales	Annonaceae	Uvariodendron	connivens		species	(Benth.) R.E.Fr.		Africa	Nigeria		Cross River State		Oban.	Oban.		5.2231320000	8.5519180000	WGS84	0.0833333333333333	geolo	0	0	1911	1911			PreservedSpecimen
Other material	ok		s.n.	P.A. Talbot s.n.	P.A. Talbot	BM		Uvariodendron connivens (Benth.) R.E.Fr.	Plantae	Magnoliopsidae	Magnoliales	Annonaceae	Uvariodendron	connivens		species	(Benth.) R.E.Fr.		Africa	Nigeria		Cross River State	Calabar	Oban.	Oban.		5.2231320000	8.5519180000	WGS84	0.0833333333333333	geolo	0	0	1912	1912			PreservedSpecimen
Other material	ok		1412	P.P.C. van Meer 1412	P.P.C. van Meer	WAG		Uvariodendron connivens (Benth.) R.E.Fr.	Plantae	Magnoliopsidae	Magnoliales	Annonaceae	Uvariodendron	connivens		species	(Benth.) R.E.Fr.		Africa	Nigeria		Cross River State	Calabar	Oban Group Forest Reserve, East Block.	Oban Group Forest Reserve, East Block.	200 m	5.5166666667	8.6833333333	WGS84	0.0166666666666667	sheet	21	4	1971	21 April 1971	High forest on sandy soi. Riverine forest.		PreservedSpecimen
Other material	ok		1430	P.P.C. van Meer 1430	P.P.C. van Meer	U		Uvariodendron connivens (Benth.) R.E.Fr.	Plantae	Magnoliopsidae	Magnoliales	Annonaceae	Uvariodendron	connivens		species	(Benth.) R.E.Fr.		Africa	Nigeria		Cross River State	Calabar	Oban Group Forest Reserve, East Block.	Oban Group Forest Reserve, East Block.	200 m	5.5166666667	8.6833333333	WGS84	1		22	4	1971	22 April 1971	High forest on sandy soil. On rocky hillside.		PreservedSpecimen	5 m
Other material	ok		1430	P.P.C. van Meer 1430	P.P.C. van Meer	WAG	in bloom	Uvariodendron connivens (Benth.) R.E.Fr.	Plantae	Magnoliopsidae	Magnoliales	Annonaceae	Uvariodendron	connivens		species	(Benth.) R.E.Fr.		Africa	Nigeria		Cross River State	Calabar	Oban Group Forest Reserve, East Block.	Oban Group Forest Reserve, East Block.	200 m	5.5166666667	8.6833333333	WGS84	0.0166666666666667	sheet	22	4	1971	22 April 1971	High forest on sandy soil. On rocky hillside.		PreservedSpecimen
Other material	ok		15175	R.G. Letouzey 15175	R.G. Letouzey	P,YA		Uvariodendron connivens (Benth.) R.E.Fr.	Plantae	Magnoliopsidae	Magnoliales	Annonaceae	Uvariodendron	connivens		species	(Benth.) R.E.Fr.		Africa	Cameroon		South-West Region	Ndian	Rivières Mosongosele et de Ndian depuis Mosongosele jusqu'à l'entrée amont de la mangroce, env. 20km au SW de Mundemba (feuille IGN 1/200 000 Buea-Douala).	Rivières Mosongosele et de Ndian depuis Mosongosele jusqu'à l'entrée amont de la mangroce, env. 20km au SW de Mundemba (feuille IGN 1/200 000 Buea-Douala).		4.8242510000	8.7543680000	WGS84	0.25	GOOGL	13	6	1976	13 June 1976	Forêt marécageuse périodiquement inondable à Oxystigma manii.		PreservedSpecimen
Other material	ok		15177	R.G. Letouzey 15177	R.G. Letouzey	MO,P,P,WAG,YA	in bloom	Uvariodendron connivens (Benth.) R.E.Fr.	Plantae	Magnoliopsidae	Magnoliales	Annonaceae	Uvariodendron	connivens		species	(Benth.) R.E.Fr.		Africa	Cameroon		South-West Region		Au SW de Mosongosele, 20 km WSW Mendumba.	Au SW de Mosongosele, 20 km WSW Mendumba.		4.9000000000	8.7500000000	WGS84	0.0333333333333333		14	6	1976	14 June 1976	Forêt marécageuse saisonièrement inondée à Oxystigma mannii.		PreservedSpecimen
Other material	ok		FHI28191	R.W.J. Keay FHI28191	R.W.J. Keay	K		Uvariodendron connivens (Benth.) R.E.Fr.	Plantae	Magnoliopsidae	Magnoliales	Annonaceae	Uvariodendron	connivens		species	(Benth.) R.E.Fr.		Africa	Nigeria		Cross River State	Ikom District	Afi River Forest Reserve, near Aboabam, forest by river Nkem.	Afi River Forest Reserve, near Aboabam, forest by river Nkem.		6.1978210000	8.9779110000	WGS84	0.0333333333333333	geolo	9	12	1950	9 December 1950	Stream aide high forest.		PreservedSpecimen	12 m
Other material	ok		611	S. Cable 611	S. Cable, Cawe, S.; E.W. Jones; Laidley, D. & Lopes, J.	K,SCA,YA	in bloom	Uvariodendron connivens (Benth.) R.E.Fr.	Plantae	Magnoliopsidae	Magnoliales	Annonaceae	Uvariodendron	connivens		species	(Benth.) R.E.Fr.		Africa	Cameroon		South-West Region		Dikulu, Coastal lowland rain forest along Mangrove stream.	Dikulu, Coastal lowland rain forest along Mangrove stream.	50 m	3.9833333333	9.2333333333	WGS84	0.0166666666666667	SHEET	17	12	1993	17 December 1993			PreservedSpecimen	18 m
Other material	ok		2329	S. Cable 2329	S. Cable, W.G. Gosline; Nawenya, A.; Songwe; Fekede, B.; Iwatt, J. & P. Mambo	K,YA	in bloom; fruit-bearing	Uvariodendron connivens (Benth.) R.E.Fr.	Plantae	Magnoliopsidae	Magnoliales	Annonaceae	Uvariodendron	connivens		species	(Benth.) R.E.Fr.		Africa	Cameroon		South-West Region	Ndian	Korup National Park, Ekundu Kundu, path to Esoki about 4km from Ekundu-Kundu (as on 27th).	Korup National Park, Ekundu Kundu, path to Esoki about 4km from Ekundu-Kundu (as on 27th).	350 m	5.0546660000	8.9495820000	WGS84	0.0333333333333333	GOOGL	29	4	1996	29 April 1996	Lowland rainforest on sandy lateritic soil.		PreservedSpecimen
Other material	ok		1078	S.N. Ekema 1078	S.N. Ekema	K,YA	in bloom	Uvariodendron connivens (Benth.) R.E.Fr.	Plantae	Magnoliopsidae	Magnoliales	Annonaceae	Uvariodendron	connivens		species	(Benth.) R.E.Fr.		Africa	Cameroon		South-West Region		Mokoko Forest Reserve, Boa/Likinge.	Mokoko Forest Reserve, Boa/Likinge.	150 m	4.4000000000	9.0000000000	WGS84	0.0166666666666667		31	5	1994	31 May 1994			PreservedSpecimen	8 m
Other material	ok		1264	T.C.H. Sunderland 1264	T.C.H. Sunderland	K,SCA,YA	in bloom	Uvariodendron connivens (Benth.) R.E.Fr.	Plantae	Magnoliopsidae	Magnoliales	Annonaceae	Uvariodendron	connivens		species	(Benth.) R.E.Fr.		Africa	Cameroon		South-West Region		Mabeta-Moliwe: TB 6000m.	Mabeta-Moliwe: TB 6000m.	40 m	4.0500000000	9.2666666667	WGS84	0.0333333333333333		22	4	1992	22 April 1992	In recently-cleared open vegetation. Chop farm development with perennial and annual cycles of cultivation.		PreservedSpecimen	5 m
Other material	ok		1536	T.C.H. Sunderland 1536	T.C.H. Sunderland	K,K,SCA,YA	in bloom	Uvariodendron connivens (Benth.) R.E.Fr.	Plantae	Magnoliopsidae	Magnoliales	Annonaceae	Uvariodendron	connivens		species	(Benth.) R.E.Fr.		Africa	Cameroon		South-West Region		Nyasoso, Mt Kupe: Max's Trail.	Nyasoso, Mt Kupe: Max's Trail.	1600 m	4.8014000000	9.7081000000	WGS84	0.0333333333333333	mapca	9	7	1992	9 July 1992	On steep slope in primary mid-elevation forest. Canopy slightly disjunct but lower canopy very well developed. Soil of volcanic origin; fertile, free draining.		PreservedSpecimen	10 m
Other material	ok		537	T.D. Maitland 537	T.D. Maitland	K,P		Uvariodendron connivens (Benth.) R.E.Fr.	Plantae	Magnoliopsidae	Magnoliales	Annonaceae	Uvariodendron	connivens		species	(Benth.) R.E.Fr.		Africa	Cameroon		South-West Region		Buea area, at Balifamba.	Buea area, at Balifamba.	731 m	4.1666666667	9.3000000000	WGS84	0.0166666666666667	sheet	0	0	1929	1929			PreservedSpecimen	12 m
Other material	ok		383	T.L.P. Couvreur 383	T.L.P. Couvreur, B. Sonké; A. Faye & G.N. Kamdem	MPU,WAG,YA	in bloom	Uvariodendron connivens (Benth.) R.E.Fr.	Plantae	Magnoliopsidae	Magnoliales	Annonaceae	Uvariodendron	connivens		species	(Benth.) R.E.Fr.		Africa	Cameroon		South Region	Océan	Campo Ma an National Park, 5 km after main entrance.	Campo Ma an National Park, 5 km after main entrance.	300 m	2.3554100000	10.2593300000	WGS84	0.000166666666666667	GPS	15	2	2012	15 February 2012	Along a small river.		PreservedSpecimen	5 m
Other material	ok		484	T.L.P. Couvreur 484	T.L.P. Couvreur, M. Libalah	MPU,YA	in bloom; fruit-bearing	Uvariodendron connivens (Benth.) R.E.Fr.	Plantae	Magnoliopsidae	Magnoliales	Annonaceae	Uvariodendron	connivens		species	(Benth.) R.E.Fr.		Africa	Cameroon		South Region		15 km east from Lélé village.	15 km east from Lélé village.	549 m	2.2776090000	13.2936640000	WGS84	0.000166666666666667	GPS	9	9	2013	9 September 2013	Semidecidious rain forest, on slope 50 meters from river. Also seen near the river.		PreservedSpecimen	3 m
Other material	ok		620	T.L.P. Couvreur 620	T.L.P. Couvreur, V. Droissart & G.N. Kamdem	MPU,YA	in bloom; fruit-bearing	Uvariodendron connivens (Benth.) R.E.Fr.	Plantae	Magnoliopsidae	Magnoliales	Annonaceae	Uvariodendron	connivens		species	(Benth.) R.E.Fr.		Africa	Cameroon		Littoral		Ebo Wildlife Reserve, Djuma permanent camp. On Djuma-Djuma trail.	Ebo Wildlife Reserve, Djuma permanent camp. On Djuma-Djuma trail.	335 m	4.3398870000	10.2448830000	WGS84	0.000166666666666667	GPS	14	2	2014	14 February 2014	On inundated soil.		PreservedSpecimen	20 m
Other material	ok		706	T.L.P. Couvreur 706	T.L.P. Couvreur, V. Droissart & G.N. Kamdem	MPU,WAG,YA		Uvariodendron connivens (Benth.) R.E.Fr.	Plantae	Magnoliopsidae	Magnoliales	Annonaceae	Uvariodendron	connivens		species	(Benth.) R.E.Fr.		Africa	Cameroon		South Region		Campo Ma'an National Park, 11 km on trail from Ebinanemeyong village, on road, 7 km from Nyabessan to Campo town.	Campo Ma'an National Park, 11 km on trail from Ebinanemeyong village, on road, 7 km from Nyabessan to Campo town.		2.4737270000	10.3441940000	WGS84	1	GPS	14	2	2015	14 February 2015	Primary forest.		PreservedSpecimen	4 m
Other material	ok		1016	T.L.P. Couvreur 1016	T.L.P. Couvreur, R.H.J. Erkens & G.N. Kamdem	MPU,WAG,YA		Uvariodendron connivens (Benth.) R.E.Fr.	Plantae	Magnoliopsidae	Magnoliales	Annonaceae	Uvariodendron	connivens		species	(Benth.) R.E.Fr.		Africa	Cameroon		South-West Region		Bayang Mbo Wildlife Sanctuary, after Mbu river.	Bayang Mbo Wildlife Sanctuary, after Mbu river.	253 m	5.3573000000	9.5016340000	WGS84	0.000166666666666667	GPS	26	3	2016	26 March 2016	Old secondary forest, near dried up (seasonal?) river bed.		PreservedSpecimen	3 m
Other material	ok		1051	T.L.P. Couvreur 1051	T.L.P. Couvreur, G.N. Kamdem	MPU,WAG,YA		Uvariodendron connivens (Benth.) R.E.Fr.	Plantae	Magnoliopsidae	Magnoliales	Annonaceae	Uvariodendron	connivens		species	(Benth.) R.E.Fr.		Africa	Cameroon		South-West Region		Mount Cameroon National Park, on the Bomona trail, behind Bomona village, 10 km NW from Idenau.	Mount Cameroon National Park, on the Bomona trail, behind Bomona village, 10 km NW from Idenau.	690 m	4.2967410000	9.0788240000	WGS84	0.000166666666666667	GPS	3	4	2016	3 April 2016	In small patch of secondary forest.		PreservedSpecimen	15 m
Other material	ok		209	W.G. Gosline 209	W.G. Gosline, M.R. Cheek; M. Etuge; B.A. Mackinder; Nwaga, D.; Shunda; J.-M. Onana; et al.	K,WAG,YA	fruit-bearing	Uvariodendron connivens (Benth.) R.E.Fr.	Plantae	Magnoliopsidae	Magnoliales	Annonaceae	Uvariodendron	connivens		species	(Benth.) R.E.Fr.		Africa	Cameroon				Meme Division, Mahole-Bintulu road.	Meme Division, Mahole-Bintulu road.	300 m	4.7916666667	9.6033333333	WGS84	0.0166666666666667		24	11	1999	24 November 1999	Common liana amidst tangle of lianas in montane gallery forest. (Gnidia, Maesa, etc.).		PreservedSpecimen	4 m
Other material	ok		235	W.G. Gosline 235	W.G. Gosline, Ebong, F.; Ajang, D. & M.R. Cheek	K,YA	in bloom	Uvariodendron connivens (Benth.) R.E.Fr.	Plantae	Magnoliopsidae	Magnoliales	Annonaceae	Uvariodendron	connivens		species	(Benth.) R.E.Fr.		Africa	Cameroon		South-West Region		Kupe Village, trail to Kupe rock saddle.	Kupe Village, trail to Kupe rock saddle.	950 m	4.7861111111	9.6916666667	WGS84	0.0166666666666667		28	11	1999	28 November 1999	Sub-montane forest.		PreservedSpecimen
Other material	ok		11955	W.R.Q. Luke 11955	W.R.Q. Luke	EA,K,MA	fruit-bearing	Uvariodendron connivens (Benth.) R.E.Fr.	Plantae	Magnoliopsidae	Magnoliales	Annonaceae	Uvariodendron	connivens		species	(Benth.) R.E.Fr.		Africa	Equatorial Guinea		Bioko Sur		Moaba - Moka trail, Biadyi River Camp Pt 140.	Moaba - Moka trail, Biadyi River Camp Pt 140.	650 m	3.2851100000	8.6382800000	WGS84	0.000166666666666667	sheet	16	3	2007	16 March 2007	Lowland forest.		PreservedSpecimen	3 m
Other material	ok		13184	W.R.Q. Luke 13184	W.R.Q. Luke	K,MA	in bloom	Uvariodendron connivens (Benth.) R.E.Fr.	Plantae	Magnoliopsidae	Magnoliales	Annonaceae	Uvariodendron	connivens		species	(Benth.) R.E.Fr.		Africa	Equatorial Guinea		Bioko Sur		Moraka pt 340 to 342.	Moraka pt 340 to 342.	3 m	3.2705000000	8.4749000000	WGS84	0.000166666666666667	sheet	28	1	2009	28 January 2009	Forested Beachcrest w fresh water streams.		PreservedSpecimen	4 m
Other material	ok		1654	W.R.Q. Luke 1654	W.R.Q. Luke	EA,K	in bloom	Uvariodendron dzomboense Dagallier, W.R.Q. Luke & Couvreur	Plantae	Magnoliopsidae	Magnoliales	Annonaceae	Uvariodendron	dzomboense		species	Dagallier, W.R.Q. Luke & Couvreur		Africa	Kenya		Coast	Kwale District	Dzombo Forest Reserve.	Dzombo Forest Reserve.	270 m	-4.4166666667	39.2166666667	WGS84	0.0166666666666667	sheet	6	1	1989	6 January 1989	Forest.		PreservedSpecimen	7 m
Other material	ok		2884	W.R.Q. Luke 2884	W.R.Q. Luke	EA,K		Uvariodendron dzomboense Dagallier, W.R.Q. Luke & Couvreur	Plantae	Magnoliopsidae	Magnoliales	Annonaceae	Uvariodendron	dzomboense		species	Dagallier, W.R.Q. Luke & Couvreur		Africa	Kenya		Coast	Kwale District	Dzombo Forest Reserve.	Dzombo Forest Reserve.		-4.4166666667	39.2166666667	WGS84	0.00166666666666667	sheet	4	10	1991				PreservedSpecimen
Other material	ok		3370	W.R.Q. Luke 3370	W.R.Q. Luke	EA	in bloom	Uvariodendron dzomboense Dagallier, W.R.Q. Luke & Couvreur	Plantae	Magnoliopsidae	Magnoliales	Annonaceae	Uvariodendron	dzomboense		species	Dagallier, W.R.Q. Luke & Couvreur		Africa	Kenya		Coast	Kwale District	Dzombo Forest Reserve.	Dzombo Forest Reserve.		-4.4166666667	39.2166666667	WGS84	0.000166666666666667	sheet	12	11	1992				PreservedSpecimen
Other material	ok		7443	W.R.Q. Luke 7443	W.R.Q. Luke	EA	in bloom	Uvariodendron dzomboense Dagallier, W.R.Q. Luke & Couvreur	Plantae	Magnoliopsidae	Magnoliales	Annonaceae	Uvariodendron	dzomboense		species	Dagallier, W.R.Q. Luke & Couvreur		Africa	Kenya		Coast	Kwale District	Dzombo.	Dzombo.	270 m	-4.4166666667	39.2000000000	WGS84	0.0166666666666667	sheet	28	6	2001	28 June 2001	Igneous intrusion with moist semi-deciduous forest.		PreservedSpecimen	4 m
Other material	ok		891	B.-A. Nkongmeneck 891	B.-A. Nkongmeneck	YA		Uvariodendron fuscum var. fuscum	Plantae	Magnoliopsidae	Magnoliales	Annonaceae	Uvariodendron	fuscum	fuscum	varietas	(Benth.) R.E.Fr.		Africa	Cameroon		South-West Region		Mt Cameroun, flanc d'Ekona Lelu, feuille IGN: 1/200 000 Buea-Douala.	Mt Cameroun, flanc d'Ekona Lelu, feuille IGN: 1/200 000 Buea-Douala.	1300 m	4.2666666667	9.3000000000	WGS84	0.0833333333333333	MAPS	14	1	1985	14 January 1985	Sous-bois forêt submontagnarde.		PreservedSpecimen	6 m
Other material	ok		473	C. Doumenge 473	C. Doumenge	L,MO,P	in bloom	Uvariodendron fuscum var. giganteum (R.E.Fr.) Dagallier & Couvreur	Plantae	Magnoliopsidae	Magnoliales	Annonaceae	Uvariodendron	fuscum	giganteum	varietas	(R.E.Fr.) Dagallier & Couvreur		Africa	Cameroon		South-West Region		Cameroon. Bakossi Mountains 1-8 Km NNE of Menyum Village.	Cameroon. Bakossi Mountains 1-8 Km NNE of Menyum Village.	1000 m	5.0166666667	9.6333333333	WGS84	0.0166666666666667	Sheet	22	5	1987	22 May 1987	Forest slope. Plateau.		PreservedSpecimen
Other material	ok		4469	D.W. Thomas 4469	D.W. Thomas	K,MO,P,P,YA	in bloom; fruit-bearing	Uvariodendron fuscum var. fuscum	Plantae	Magnoliopsidae	Magnoliales	Annonaceae	Uvariodendron	fuscum	fuscum	varietas	(Benth.) R.E.Fr.		Africa	Cameroon		South-West Region		forest and meadows on the gently sloping side of Mount Cameroun above small Koto village.	forest and meadows on the gently sloping side of Mount Cameroun above small Koto village.	550 - 1000 m	4.3000000000	9.1000000000	WGS84	0.0166666666666667		6	3	1985	6 March 1985	Forest.		PreservedSpecimen	10 m
Other material	ok		622	A. Dahl 622	A. Dahl	K		Uvariodendron fuscum var. fuscum	Plantae	Magnoliopsidae	Magnoliales	Annonaceae	Uvariodendron	fuscum	fuscum	varietas	(Benth.) R.E.Fr.		Africa	Cameroon		South-West Region		trail north of Likombe village.	trail north of Likombe village.	1060 m	4.2333333333	9.1833333333	WGS84	0.0166666666666667	sheet	2	3	1995	2 March 1995	Secondary forest.		PreservedSpecimen
Other material	ok		41	E.W.G. Kalbreyer 41	E.W.G. Kalbreyer	K	fruit-bearing	Uvariodendron fuscum var. fuscum	Plantae	Magnoliopsidae	Magnoliales	Annonaceae	Uvariodendron	fuscum	fuscum	varietas	(Benth.) R.E.Fr.		Africa	Cameroon		South-West Region					4.0166666667	9.2000000000	WGS84	0.25	brahm	0	0	1877	1877			PreservedSpecimen
Other material	ok		1438	G.A. Zenker 1438	G.A. Zenker	L		Uvariodendron fuscum var. giganteum (R.E.Fr.) Dagallier & Couvreur	Plantae	Magnoliopsidae	Magnoliales	Annonaceae	Uvariodendron	fuscum	giganteum	varietas	(R.E.Fr.) Dagallier & Couvreur		Africa	Cameroon		South Region		Bipinde, Urwaldgebiet.	Bipinde, Urwaldgebiet.		3.0833333333	10.4166666667	WGS84	0.0833333333333333	map	0	0	1898	1898			PreservedSpecimen
Other material	ok		698	G.A. Zenker 698	G.A. Zenker, A. Staudt	B		Uvariodendron fuscum var. giganteum (R.E.Fr.) Dagallier & Couvreur	Plantae	Magnoliopsidae	Magnoliales	Annonaceae	Uvariodendron	fuscum	giganteum	varietas	(R.E.Fr.) Dagallier & Couvreur		Africa	Cameroon		Central Region		Yaoundé, Yaunde.	Yaoundé, Yaunde.	800 m	3.8666666667	11.5166666667	WGS84	0.0833333333333333	map	4	2	1895	4 February 1895	Urwald.		PreservedSpecimen	10 m
Other material	ok		6428	G.W.J. Mildbraed 6428	G.W.J. Mildbraed	B		Uvariodendron fuscum var. fuscum	Plantae	Magnoliopsidae	Magnoliales	Annonaceae	Uvariodendron	fuscum	fuscum	varietas	(Benth.) R.E.Fr.		Africa	Equatorial Guinea		Bioco (Fernando Poo)		Pico Basilé, Fernando Poo: Nordseite d. Pics v. Sta. Isabel oberhalb Basilé, Wald über der Kakao-Region 6-800m, viel Allanblackia, (oberer Tropenwald).	Pico Basilé, Fernando Poo: Nordseite d. Pics v. Sta. Isabel oberhalb Basilé, Wald über der Kakao-Region 6-800m, viel Allanblackia, (oberer Tropenwald).	800 m	3.6902000000	8.8577000000	WGS84	0.0833333333333333	OSM	16	8	1911	16 August 1911			PreservedSpecimen
Other material	ok		10720	G.W.J. Mildbraed 10720	G.W.J. Mildbraed	K		Uvariodendron fuscum var. fuscum	Plantae	Magnoliopsidae	Magnoliales	Annonaceae	Uvariodendron	fuscum	fuscum	varietas	(Benth.) R.E.Fr.		Africa	Cameroon		South-West Region		Likomba - Pflangzung, 15 - 35 km NE of Victoria.	Likomba - Pflangzung, 15 - 35 km NE of Victoria.	50 - 100 m	4.1000000000	9.3333333333	WGS84	0.0833333333333333	sheet	0	11	1928	November 1928			PreservedSpecimen
Other material	ok		57	H. Lehmbach 57	H. Lehmbach	B,K	in bloom	Uvariodendron fuscum var. fuscum	Plantae	Magnoliopsidae	Magnoliales	Annonaceae	Uvariodendron	fuscum	fuscum	varietas	(Benth.) R.E.Fr.		Africa	Cameroon		South-West Region		Buea1, Buea.	Buea1, Buea.	1000 m	4.1500000000	9.2333333333	WGS84	0.0333333333333333	GOOGL	26	4	1897	26 April 1897			PreservedSpecimen
Other material	ok		178	H. Lehmbach 178	H. Lehmbach	B	in bloom	Uvariodendron fuscum var. fuscum	Plantae	Magnoliopsidae	Magnoliales	Annonaceae	Uvariodendron	fuscum	fuscum	varietas	(Benth.) R.E.Fr.		Africa	Cameroon		South-West Region		Buea.	Buea.	1800 m	4.1500000000	9.2333333333	WGS84	0.0333333333333333	BRAHM	16	1	1898	16 January 1898			PreservedSpecimen
Other material	ok		2058	J.J. Wieringa 2058	J.J. Wieringa	WAG	in bloom	Uvariodendron fuscum var. fuscum	Plantae	Magnoliopsidae	Magnoliales	Annonaceae	Uvariodendron	fuscum	fuscum	varietas	(Benth.) R.E.Fr.		Africa	Cameroon		South-West Region	Fako	Mt Etinde (=Small Mt. Cameroon), near and at summit.	Mt Etinde (=Small Mt. Cameroon), near and at summit.	1400 m	4.0833333333	9.1166666667	WGS84	0.0166666666666667		29	1	1994	29 January 1994	Mountainous forest.		PreservedSpecimen	8 m
Other material	ok		323	K. Schmitt 323	K. Schmitt	MO		Uvariodendron fuscum var. fuscum	Plantae	Magnoliopsidae	Magnoliales	Annonaceae	Uvariodendron	fuscum	fuscum	varietas	(Benth.) R.E.Fr.		Africa	Nigeria		Cross River State		Cross River National Park. Oban Hills. SW facing slope ca 5km E of Neghe.	Cross River National Park. Oban Hills. SW facing slope ca 5km E of Neghe.		5.2555555556	8.6472222222	WGS84	0.00166666666666667	sheet	7	2	1995	7 February 1995			PreservedSpecimen
Other material	ok		279	M. Biholong 279	M. Biholong	P,YA	in bloom	Uvariodendron fuscum var. giganteum (R.E.Fr.) Dagallier & Couvreur	Plantae	Magnoliopsidae	Magnoliales	Annonaceae	Uvariodendron	fuscum	giganteum	varietas	(R.E.Fr.) Dagallier & Couvreur	Obom Ossoé (in Yaoundé)	Africa	Cameroon		South Region		près d'Alati. Ancienne piste Alati - Mintom II.	près d'Alati. Ancienne piste Alati - Mintom II.		2.1956800000	13.4048930000	WGS84	0.25	GOOGL	17	1	1975	17 January 1975	Près de marécage.		PreservedSpecimen	5 m
Other material	ok		122	M. Groves 122	M. Groves, M. Etuge; Lum; U. Meve & Pa John	K,SCA,YA		Uvariodendron fuscum var. fuscum	Plantae	Magnoliopsidae	Magnoliales	Annonaceae	Uvariodendron	fuscum	fuscum	varietas	(Benth.) R.E.Fr.		Africa	Cameroon		South-West Region		trail north of Likombe Village.	trail north of Likombe Village.	1000 m	4.2333333333	9.1833333333	WGS84	0.0166666666666667	sheet	21	2	1995	21 February 1995	Farmland and secondary forest.		PreservedSpecimen	15 m
Other material	ok		5145	M.R. Cheek 5145	M.R. Cheek, M. Etuge; Ngale; C. Offu; Moyes & Pearson-Gee	K,SCA,YA		Uvariodendron fuscum var. fuscum	Plantae	Magnoliopsidae	Magnoliales	Annonaceae	Uvariodendron	fuscum	fuscum	varietas	(Benth.) R.E.Fr.		Africa	Cameroon		South-West Region		Liwenyi, on the West bank of the Onge river above the first set of rapids, that is about 1-2 hours walk inland from Enyenge.	Liwenyi, on the West bank of the Onge river above the first set of rapids, that is about 1-2 hours walk inland from Enyenge.	50 m	4.2833333333	8.9666666667	WGS84	0.0166666666666667	sheet	27	10	1993	27 October 1993	Low altitude forest		PreservedSpecimen	12 m
Other material	ok		3156	N. Hallé 3156	N. Hallé	P	in bloom	Uvariodendron fuscum var. giganteum (R.E.Fr.) Dagallier & Couvreur	Plantae	Magnoliopsidae	Magnoliales	Annonaceae	Uvariodendron	fuscum	giganteum	varietas	(R.E.Fr.) Dagallier & Couvreur	Inkaca (in Bakota)	Africa	Gabon		Ogooué-Ivindo		Bélinga.	Bélinga.		1.0833333333	13.1333333333	WGS84	0.0333333333333333		12	11	1964	12 November 1964			PreservedSpecimen
Other material	ok		430	N. Hallé 430	N. Hallé, A. Le Thomas	K,P	in bloom; fruit-bearing	Uvariodendron fuscum var. giganteum (R.E.Fr.) Dagallier & Couvreur	Plantae	Magnoliopsidae	Magnoliales	Annonaceae	Uvariodendron	fuscum	giganteum	varietas	(R.E.Fr.) Dagallier & Couvreur		Africa	Gabon		Ogooué-Ivindo		Bélinga, mines de fer, le long de la rivière Folley.	Bélinga, mines de fer, le long de la rivière Folley.		1.1166666667	13.1833333333	WGS84	0.0833333333333333		12	8	1966	12 August 1966	Dans le lit de la rivière.		PreservedSpecimen
Other material	ok		549	N. Hallé 549	N. Hallé, A. Le Thomas	K,P		Uvariodendron fuscum var. giganteum (R.E.Fr.) Dagallier & Couvreur	Plantae	Magnoliopsidae	Magnoliales	Annonaceae	Uvariodendron	fuscum	giganteum	varietas	(R.E.Fr.) Dagallier & Couvreur		Africa	Gabon		Ogooué-Ivindo		Bélinga, mines de fer.	Bélinga, mines de fer.	700 m	1.1333333333	13.2000000000	WGS84	0.0333333333333333		16	8	1966	16 August 1966	Bord de rivière		PreservedSpecimen
Other material	ok		142	P. Lane 142	P. Lane	K,SCA,YA		Uvariodendron fuscum var. fuscum	Plantae	Magnoliopsidae	Magnoliales	Annonaceae	Uvariodendron	fuscum	fuscum	varietas	(Benth.) R.E.Fr.		Africa	Cameroon		South-West Region		Mount Kupé, within Permanent Sample Plot on Shrike Trail leading from Nyasoso to summit.	Mount Kupé, within Permanent Sample Plot on Shrike Trail leading from Nyasoso to summit.	1200 m	4.8333333333	9.6666666667	WGS84	0.0166666666666667	sheet	20	6	1994	20 June 1994	Closed canopy submontane forest on ridge, with Syzygium staudtii, Allanblackia floribunda, Santeria trimera, Eugenia sp., Englerophytum stelecantha, Carapa grandiflora and Strombosia schefflerii. Soil: fertile micro-aggregated humic cambisol.		PreservedSpecimen	10 m
Other material	ok		501	P. Lane 501	P. Lane, Epande; Lambert, J.A.W.; Sone & Titelman	K,SCA,WAG,YA		Uvariodendron fuscum var. giganteum (R.E.Fr.) Dagallier & Couvreur	Plantae	Magnoliopsidae	Magnoliales	Annonaceae	Uvariodendron	fuscum	giganteum	varietas	(R.E.Fr.) Dagallier & Couvreur		Africa	Cameroon		South-West Region		Mount Kupe Division. Ndum. Forest trail 2 km south from Etube-Tape village.	Mount Kupe Division. Ndum. Forest trail 2 km south from Etube-Tape village.	1200 m	4.8500000000	9.7000000000	WGS84	0.0166666666666667		2	2	1995	2 February 1995	Farmland with Coco Yams and Plantains on fertile micro-aggregated humic cambisol.		PreservedSpecimen	6 m
Other material	ok		FHI37485	R.W.J. Keay FHI37485	R.W.J. Keay	FHI,K	in bloom	Uvariodendron fuscum var. fuscum	Plantae	Magnoliopsidae	Magnoliales	Annonaceae	Uvariodendron	fuscum	fuscum	varietas	(Benth.) R.E.Fr.		Africa	Cameroon		South-West Region		Kumba Distr., eastern boundary of Bambuko F.R., about 11 miles SSW. of Musome. Northern slopes of Cameroon Mt.	Kumba Distr., eastern boundary of Bambuko F.R., about 11 miles SSW. of Musome. Northern slopes of Cameroon Mt.	1000 - 1650 m	4.3050300000	9.1988190000	WGS84	0.0333333333333333	geolo	1	2	1958	1 February 1958	Lower montane forest, on northern slopes of Cameroon Mt.		PreservedSpecimen	10 m
Other material	ok		1353	S. Cable 1353	S. Cable, Lum; Dahl, A. & D.W. Thomas	K,SCA,YA		Uvariodendron fuscum var. fuscum	Plantae	Magnoliopsidae	Magnoliales	Annonaceae	Uvariodendron	fuscum	fuscum	varietas	(Benth.) R.E.Fr.		Africa	Cameroon		South-West Region		path towards grassland and top of Mount Cameroon from Likombe.	path towards grassland and top of Mount Cameroon from Likombe.	1060 m	4.1166666667	9.1833333333	WGS84	0.0166666666666667	SHEET	22	2	1995	22 February 1995	Old secondary forest on farmland abandoned 50 years ago. Soil: volcanic, fertile.		PreservedSpecimen	12 m
Other material	ok		1524	S. Cable 1524	S. Cable, Fitzgerald; Joseph; Wood & E. Crow	K,SCA,YA	fruit-bearing	Uvariodendron fuscum var. fuscum	Plantae	Magnoliopsidae	Magnoliales	Annonaceae	Uvariodendron	fuscum	fuscum	varietas	(Benth.) R.E.Fr.		Africa	Cameroon		South-West Region		Upper Boando, logging path that becomes trail to summit.	Upper Boando, logging path that becomes trail to summit.	900 m	4.0666666667	9.1500000000	WGS84	0.0166666666666667	SHEET	14	3	1995	14 March 1995	Submontane forest.		PreservedSpecimen	6 m
Other material	ok		1626	S. Cable 1626	S. Cable, R. Mukete; Furda; Wood; Joseph & Edie, J.	K,YA	in bloom	Uvariodendron fuscum var. fuscum	Plantae	Magnoliopsidae	Magnoliales	Annonaceae	Uvariodendron	fuscum	fuscum	varietas	(Benth.) R.E.Fr.		Africa	Cameroon		South-West Region		path to summit of Etinde from Upper Boando.	path to summit of Etinde from Upper Boando.	1000 m	4.0666666667	9.1500000000	WGS84	0.0166666666666667	SHEET	16	3	1995	16 March 1995	Submontane forest.		PreservedSpecimen	7 m
Other material	ok		2187	S. Cable 2187	S. Cable, Manthi, F.; Kahinju, S.; P.K. Ekpe; Iwatt, J.; J. Schönenberger; et al.	K,YA		Uvariodendron fuscum var. fuscum	Plantae	Magnoliopsidae	Magnoliales	Annonaceae	Uvariodendron	fuscum	fuscum	varietas	(Benth.) R.E.Fr.		Africa	Cameroon		South-West Region	Ndian	Korup National Park, Ekundu Kundu, path from Ekundu-Kundu to about 1km.	Korup National Park, Ekundu Kundu, path from Ekundu-Kundu to about 1km.	300 m	5.0372890000	8.9161510000	WGS84	0.0333333333333333	GOOGL	26	4	1996	26 April 1996	Lowland rainforest on sandy lateritic soil.		PreservedSpecimen	6 m
Other material	ok		197	T. Synnott 197	T. Synnott	MHU	in bloom	Uvariodendron fuscum var. magnificum (Verdc.) Dagallier & Couvreur	Plantae	Magnoliopsidae	Magnoliales	Annonaceae	Uvariodendron	fuscum	magnificum	varietas	(Verdc.) Dagallier & Couvreur		Africa	Uganda		Western Province	Ankole District	North border of Kitomi Forest	North border of Kitomi Forest		-0.124742	30.301975	WGS84	1		22	10	1968				PreservedSpecimen
Other material	ok		1690	T.-J. Klaine 1690	T.-J. Klaine	P	in bloom	Uvariodendron fuscum var. giganteum (R.E.Fr.) Dagallier & Couvreur	Plantae	Magnoliopsidae	Magnoliales	Annonaceae	Uvariodendron	fuscum	giganteum	varietas	(R.E.Fr.) Dagallier & Couvreur		Africa	Gabon		Estuaire		Environs de Libreville	Environs de Libreville		0.4166666667	9.4500000000	WGS84	0.0833333333333333		18	10	1899	18 October 1899			PreservedSpecimen
Other material	ok		910	T.B. Hart 910	T.B. Hart	WAG	in bloom; fruit-bearing	Uvariodendron fuscum var. giganteum (R.E.Fr.) Dagallier & Couvreur	Plantae	Magnoliopsidae	Magnoliales	Annonaceae	Uvariodendron	fuscum	giganteum	varietas	(R.E.Fr.) Dagallier & Couvreur		Africa	Democratic Republic of the Congo		Orientale	Mambasa	Epulu, Zaire, Zone de Mambasa (Ituri).	Epulu, Zaire, Zone de Mambasa (Ituri).	750 m	1.4166666667	28.5833333333	WGS84	1		23	3	1989	23 March 1989	Forêt marécageuse.		PreservedSpecimen
Other material	ok		453	T.D. Maitland 453	T.D. Maitland	K	in bloom; fruit-bearing	Uvariodendron fuscum var. fuscum	Plantae	Magnoliopsidae	Magnoliales	Annonaceae	Uvariodendron	fuscum	fuscum	varietas	(Benth.) R.E.Fr.		Africa	Cameroon		South-West Region		Buea, above upper farm.	Buea, above upper farm.	1219 m	4.1500000000	9.2333333333	WGS84	0.0166666666666667	sheet	0	0	1924	1924			PreservedSpecimen
Other material	ok		s.n.9	T.D. Maitland s.n.9	T.D. Maitland	K	in bloom	Uvariodendron fuscum var. fuscum	Plantae	Magnoliopsidae	Magnoliales	Annonaceae	Uvariodendron	fuscum	fuscum	varietas	(Benth.) R.E.Fr.		Africa	Cameroon		South-West Region		Cameroon mountain, Buea area.	Cameroon mountain, Buea area.	1219 m	4.1500000000	9.2333333333	WGS84	0.0166666666666667	sheet	0	0	1930	1930			PreservedSpecimen
Other material	ok		s.n.10	T.D. Maitland s.n.10	T.D. Maitland	K	in bloom	Uvariodendron fuscum var. fuscum	Plantae	Magnoliopsidae	Magnoliales	Annonaceae	Uvariodendron	fuscum	fuscum	varietas	(Benth.) R.E.Fr.		Africa	Cameroon		South-West Region		Cameroon mountain, Buea.	Cameroon mountain, Buea.	975 m	4.1500000000	9.2333333333	WGS84	0.0166666666666667	sheet	0	0	1930	1930			PreservedSpecimen
Other material	ok		419	T.L.P. Couvreur 419	T.L.P. Couvreur, V. Droissart; V.B.B.R. Deblauwe & G.N. Kamdem	MPU,WAG,YA		Uvariodendron fuscum var. giganteum (R.E.Fr.) Dagallier & Couvreur	Plantae	Magnoliopsidae	Magnoliales	Annonaceae	Uvariodendron	fuscum	giganteum	varietas	(R.E.Fr.) Dagallier & Couvreur		Africa	Cameroon		Central Region		Mont Mbam Minkon, on trail, 5 km from Nkol Nyada village.	Mont Mbam Minkon, on trail, 5 km from Nkol Nyada village.	1000 m	3.9680300000	11.4024000000	WGS84	0.000166666666666667	GPS	21	3	2013	21 March 2013	Near small stream, water logged soil.		PreservedSpecimen	6 m
Other material	ok		512	T.L.P. Couvreur 512	T.L.P. Couvreur, H.J.X. Sauquet; J. Massoni; V. Droissart; G.M. Kamdem & M. Libalah	MPU,YA	in bloom; fruit-bearing	Uvariodendron fuscum var. giganteum (R.E.Fr.) Dagallier & Couvreur	Plantae	Magnoliopsidae	Magnoliales	Annonaceae	Uvariodendron	fuscum	giganteum	varietas	(R.E.Fr.) Dagallier & Couvreur		Africa	Cameroon		South-West Region	Fako	on trail from Ekongo village, located 5 km before the entrance to Limbe, 7 km on secondary road. On flank of Mt Etinde. 100 m in Mont Cameroon National Park.	on trail from Ekongo village, located 5 km before the entrance to Limbe, 7 km on secondary road. On flank of Mt Etinde. 100 m in Mont Cameroon National Park.	959 m	4.0720070000	9.1335450000	WGS84	0.000166666666666667	GPS	16	10	2013	16 October 2013	Submontane vegetation.		PreservedSpecimen	3 m
Other material	ok		990	T.L.P. Couvreur 990	T.L.P. Couvreur, R.H.J. Erkens & G.N. Kamdem	MPU,WAG,YA	in bloom	Uvariodendron fuscum var. fuscum	Plantae	Magnoliopsidae	Magnoliales	Annonaceae	Uvariodendron	fuscum	fuscum	varietas	(Benth.) R.E.Fr.		Africa	Cameroon		South-West Region		slopes of Mount Cameroon, on the Bokwango trail, near Bokwango village, 4 km south west of Buea.	slopes of Mount Cameroon, on the Bokwango trail, near Bokwango village, 4 km south west of Buea.	1227 m	4.1236820000	9.1864660000	WGS84	0.000166666666666667	GPS	23	3	2016	23 March 2016	Secondary forest, on rocky soil.		PreservedSpecimen
Other material	ok		992	T.L.P. Couvreur 992	T.L.P. Couvreur, R.H.J. Erkens & G.N. Kamdem	MPU,WAG,YA	in bloom	Uvariodendron fuscum var. fuscum	Plantae	Magnoliopsidae	Magnoliales	Annonaceae	Uvariodendron	fuscum	fuscum	varietas	(Benth.) R.E.Fr.		Africa	Cameroon		South-West Region		slopes of Mount Cameroon, on the Bokwango trail, near Bokwango village, 4 km south west of Buea.	slopes of Mount Cameroon, on the Bokwango trail, near Bokwango village, 4 km south west of Buea.	1560 m	4.1241830000	9.1705370000	WGS84	0.000166666666666667	GPS	23	3	2016	23 March 2016	Secondary forest, on rocky soil.		PreservedSpecimen	10 m
Other material	ok		1026	T.L.P. Couvreur 1026	T.L.P. Couvreur, G.N. Kamdem	WAG,YA		Uvariodendron fuscum var. fuscum	Plantae	Magnoliopsidae	Magnoliales	Annonaceae	Uvariodendron	fuscum	fuscum	varietas	(Benth.) R.E.Fr.		Africa	Cameroon		South-West Region		on trail leading to top of Mt Etinde, after Ekonjo village.	on trail leading to top of Mt Etinde, after Ekonjo village.	749 m	4.0672980000	9.1528230000	WGS84	0.000166666666666667	GPS	1	4	2016	1 April 2016	Secondary forest, soil rocky.		PreservedSpecimen	3 m
Other material	ok		1029	T.L.P. Couvreur 1029	T.L.P. Couvreur, G.N. Kamdem	MPU,WAG,YA	in bloom; fruit-bearing	Uvariodendron fuscum var. fuscum	Plantae	Magnoliopsidae	Magnoliales	Annonaceae	Uvariodendron	fuscum	fuscum	varietas	(Benth.) R.E.Fr.		Africa	Cameroon		South-West Region		on trail leading to top of Mt Etinde, after Ekonjo village.	on trail leading to top of Mt Etinde, after Ekonjo village.	781 m	4.0680090000	9.1531760000	WGS84	0.000166666666666667	GPS	1	4	2016	1 April 2016	Secondary forest, soil rocky.		PreservedSpecimen	8 m
Other material	ok		1040	T.L.P. Couvreur 1040	T.L.P. Couvreur, G.N. Kamdem	MPU,WAG,YA	in bloom	Uvariodendron fuscum var. fuscum	Plantae	Magnoliopsidae	Magnoliales	Annonaceae	Uvariodendron	fuscum	fuscum	varietas	(Benth.) R.E.Fr.		Africa	Cameroon		South-West Region		Mount Cameroon National Park, Bakinguili trail, above Bakinguili village.	Mount Cameroon National Park, Bakinguili trail, above Bakinguili village.	563 m	4.0966800000	9.0568650000	WGS84	0.000166666666666667	GPS	2	4	2016	2 April 2016	Forest on rocky soil.		PreservedSpecimen	8 m
Other material	ok		1046	T.L.P. Couvreur 1046	T.L.P. Couvreur, G.N. Kamdem	MPU,WAG,YA		Uvariodendron fuscum var. fuscum	Plantae	Magnoliopsidae	Magnoliales	Annonaceae	Uvariodendron	fuscum	fuscum	varietas	(Benth.) R.E.Fr.		Africa	Cameroon		South-West Region		Mount Cameroon National Park, on the Bomona trail, behind Bomona village, 10 km NW from Idenau.	Mount Cameroon National Park, on the Bomona trail, behind Bomona village, 10 km NW from Idenau.	859 m	4.2962380000	9.1017540000	WGS84	0.000166666666666667	GPS	3	4	2016	3 April 2016	In small patch of secondary forest.		PreservedSpecimen	8 m
Other material	ok		1057	T.L.P. Couvreur 1057	T.L.P. Couvreur, G.N. Kamdem	MPU,WAG,YA	fruit-bearing	Uvariodendron fuscum var. giganteum (R.E.Fr.) Dagallier & Couvreur	Plantae	Magnoliopsidae	Magnoliales	Annonaceae	Uvariodendron	fuscum	giganteum	varietas	(R.E.Fr.) Dagallier & Couvreur		Africa	Cameroon		South-West Region		Nyasoso village, on max's trail to Mt Kupe.	Nyasoso village, on max's trail to Mt Kupe.	1227 m	4.8244100000	9.6998390000	WGS84	0.000166666666666667	GPS	5	4	2016	5 April 2016	Old secondary vegetation.		PreservedSpecimen	5 m
Other material	ok		1206	T.L.P. Couvreur 1206	T.L.P. Couvreur, G.N. Kamdem & L.-P.M.J. Dagallier	MPU,WAG,YA	fruit-bearing	Uvariodendron fuscum var. giganteum (R.E.Fr.) Dagallier & Couvreur	Plantae	Magnoliopsidae	Magnoliales	Annonaceae	Uvariodendron	fuscum	giganteum	varietas	(R.E.Fr.) Dagallier & Couvreur		Africa	Cameroon		East Region		60 km south of Yokadouma, 30 km after Ngato, 15 km after river. ALPICAM 'base de vie', then on forestry road starting 4 km before Maséa village.	60 km south of Yokadouma, 30 km after Ngato, 15 km after river. ALPICAM 'base de vie', then on forestry road starting 4 km before Maséa village.	587 m	3.1653270000	14.7071230000	WGS84	0.000166666666666667	GPS	5	3	2019	5 March 2019	Along stream, swampy soil.		PreservedSpecimen	15 m
Other material	ok		1229	T.L.P. Couvreur 1229	T.L.P. Couvreur, G.N. Kamdem & L.-P.M.J. Dagallier	MPU,WAG,YA	fruit-bearing	Uvariodendron fuscum var. giganteum (R.E.Fr.) Dagallier & Couvreur	Plantae	Magnoliopsidae	Magnoliales	Annonaceae	Uvariodendron	fuscum	giganteum	varietas	(R.E.Fr.) Dagallier & Couvreur		Africa	Cameroon		East Region		60 km south of Yokadouma, 30 km after Ngato, 15 km after river. ALPICAM 'base de vie', then 40 km on forestry road starting 4 km before Maséa village. Coupe 4-4 of UFA 023.	60 km south of Yokadouma, 30 km after Ngato, 15 km after river. ALPICAM 'base de vie', then 40 km on forestry road starting 4 km before Maséa village. Coupe 4-4 of UFA 023.	622 m	3.0856020000	14.6717210000	WGS84	0.000166666666666667	GPS	8	3	2019	8 March 2019	Old secondary forest.		PreservedSpecimen	15 m
Other material	ok		3761	T.R. van Andel 3761	T.R. van Andel, P.J.M. Maas; H. Maas-van de Kamer & M.J. Jansen-Jacobs	MO,SCA,U,WAG,WAG	in bloom	Uvariodendron fuscum var. giganteum (R.E.Fr.) Dagallier & Couvreur	Plantae	Magnoliopsidae	Magnoliales	Annonaceae	Uvariodendron	fuscum	giganteum	varietas	(R.E.Fr.) Dagallier & Couvreur	Limboto (in Bakweli)	Africa	Cameroon		South-West Region		Bokwango. Trail to Mann's spring.	Bokwango. Trail to Mann's spring.	1130 m	4.1288888889	9.1905555556	WGS84	0.000166666666666667		21	6	2001	21 June 2001	Disturbed lower montane forest and agricultural fields.		PreservedSpecimen
Other material	ok		12203	W.R.Q. Luke 12203	W.R.Q. Luke	MA	fruit-bearing	Uvariodendron fuscum var. fuscum	Plantae	Magnoliopsidae	Magnoliales	Annonaceae	Uvariodendron	fuscum	fuscum	varietas	(Benth.) R.E.Fr.		Africa	Equatorial Guinea		Bioko Sur		Moeri: Camp1 to Camp2.	Moeri: Camp1 to Camp2.	704 m	3.4694000000	8.6686000000	WGS84	0.0166666666666667	Mapca	0	0	0		Submontane forest.		PreservedSpecimen	6 m
Other material	ok		13279	W.R.Q. Luke 13279	W.R.Q. Luke	K	in bloom; fruit-bearing	Uvariodendron fuscum var. fuscum	Plantae	Magnoliopsidae	Magnoliales	Annonaceae	Uvariodendron	fuscum	fuscum	varietas	(Benth.) R.E.Fr.		Africa	Equatorial Guinea		Bioko Sur		Hormiga Camp pt 346 to North camp pt 347.	Hormiga Camp pt 346 to North camp pt 347.	800 m	3.3475000000	8.4899000000	WGS84	0.00166666666666667	sheet	1	2	2009	1 February 2009	Sub montane forest.		PreservedSpecimen	3 m
Other material	ok		1890	B. Verdcourt 1890	B. Verdcourt	K		Uvariodendron gorgonis Verdc.	Plantae	Magnoliopsidae	Magnoliales	Annonaceae	Uvariodendron	gorgonis		species	Verdc.		Africa	Kenya		Coast	Kwale District	Mrima Forest, Mrima Hill.	Mrima Forest, Mrima Hill.		-4.4852250000	39.2631070000	WGS84	0.0166666666666667	geolo	6	9	1957	6 September 1957	Lowland evergreen rain forest.		PreservedSpecimen
Other material	ok		1911	B. Verdcourt 1911	B. Verdcourt	B,EA,K	in bloom	Uvariodendron gorgonis Verdc.	Plantae	Magnoliopsidae	Magnoliales	Annonaceae	Uvariodendron	gorgonis		species	Verdc.		Africa	Kenya		Coast	Kwale District	Mrima Forest, Mrima Hill.	Mrima Forest, Mrima Hill.		-4.4852250000	39.2631070000	WGS84	0.0166666666666667	geolo	7	9	1951	7 September 1951	Lowland evergreen rain forest.		PreservedSpecimen	9.1 m
Other material	ok		3223	B.J. Harris 3223	B.J. Harris	DSM,EA	in bloom	Uvariodendron gorgonis Verdc.	Plantae	Magnoliopsidae	Magnoliales	Annonaceae	Uvariodendron	gorgonis		species	Verdc.		Africa	Tanzania		Morogoro	Morogoro Rural District	Kimboza Forest Reserve, KFR near Matombo, Uluguru Mts.	Kimboza Forest Reserve, KFR near Matombo, Uluguru Mts.		-7.0000000000	37.8000000000	WGS84	0.0333333333333333	FTEA	6	9	1969	6 September 1969			PreservedSpecimen	3 m
Other material	ok		323	C.D. Mgaza 323	C.D. Mgaza	K	in bloom	Uvariodendron gorgonis Verdc.	Plantae	Magnoliopsidae	Magnoliales	Annonaceae	Uvariodendron	gorgonis		species	Verdc.		Africa	Tanzania		Morogoro		Luzunguru forest reserve.	Luzunguru forest reserve.		-6.0833333333	37.6666666667	WGS84	0.0833333333333333	mapca	19	9	1959	19 September 1959			PreservedSpecimen	7.6 m
Other material	ok		2171	F.C. Magogo 2171	F.C. Magogo	K	fruit-bearing	Uvariodendron gorgonis Verdc.	Plantae	Magnoliopsidae	Magnoliales	Annonaceae	Uvariodendron	gorgonis		species	Verdc.		Africa	Tanzania		Morogoro	Morogoro Rural District	Kimboza Forest Reserve, Kibungo Forest Reserve (Kimboza).	Kimboza Forest Reserve, Kibungo Forest Reserve (Kimboza).	600 m	-7.0000000000	37.8000000000	WGS84	0.0166666666666667	FTEA	31	8	1981	31 August 1981			PreservedSpecimen	3.7 m
Other material	ok		1616	F.M. Mbago 1616	F.M. Mbago	DSM	fruit-bearing	Uvariodendron gorgonis Verdc.	Plantae	Magnoliopsidae	Magnoliales	Annonaceae	Uvariodendron	gorgonis		species	Verdc.	Mtwamu	Africa	Tanzania		Morogoro	Kilombero District	Lower Kihansi Hydropower Project.	Lower Kihansi Hydropower Project.		-8.4000000000	36.3500000000	WGS84	0.0166666666666667	sheet	30	8	1997	30 August 1997	Forest.		PreservedSpecimen	9 m
Other material	ok		1734	F.M. Mbago 1734	F.M. Mbago	K		Uvariodendron gorgonis Verdc.	Plantae	Magnoliopsidae	Magnoliales	Annonaceae	Uvariodendron	gorgonis		species	Verdc.		Africa	Tanzania		Morogoro		T7: Udzungwa scarp, Upper Kihansi Gorge, forest opposite the spray zone.	T7: Udzungwa scarp, Upper Kihansi Gorge, forest opposite the spray zone.	950 m	-8.5818810000	35.8516390000	WGS84	0.0166666666666667	googl	15	7	1998	15 July 1998	Hillside evergreen forest on rocky soil.		PreservedSpecimen	6 m
Other material	ok		2148	F.M. Mbago 2148	F.M. Mbago	K		Uvariodendron gorgonis Verdc.	Plantae	Magnoliopsidae	Magnoliales	Annonaceae	Uvariodendron	gorgonis		species	Verdc.		Africa	Tanzania		Lindi		Ruawa Forest.	Ruawa Forest.	250 m	-9.7462720000	39.5513250000	WGS84	0.00166666666666667	sheet	1	9	2001	1 September 2001	Groundwater forest with Milusia excelsa, Parkia filicoidea, Breonardia salicina and Lettowianhus stellatus.		PreservedSpecimen	6 m
Other material	ok		3756	F.M. Mbago 3756	F.M. Mbago	DSM		Uvariodendron gorgonis Verdc.	Plantae	Magnoliopsidae	Magnoliales	Annonaceae	Uvariodendron	gorgonis		species	Verdc.		Africa	Tanzania		Tanga	Handeni District	T3: Handeni Kwansisi Mgulwi stream.	T3: Handeni Kwansisi Mgulwi stream.	203 m	-5.8654550000	38.5942620000	WGS84	0.000166666666666667	sheet	16	8	2016	16 August 2016	Lowland riverine forest with Scorodophloeus fischeri, Julbernardia magnistipulata, Uvariodendron kirkii, Diospyros kabuyeana and Rinorea elliptica.		PreservedSpecimen	6 m
Other material	ok		13872	G.A. Peter 13872	G.A. Peter	B,K,WAG		Uvariodendron gorgonis Verdc.	Plantae	Magnoliopsidae	Magnoliales	Annonaceae	Uvariodendron	gorgonis		species	Verdc.		Africa	Tanzania		Tanga	Lushoto District	O. Usambara, Mashewa.	O. Usambara, Mashewa.	400 m	-4.7833333333	38.2833333333	WGS84	0.0833333333333333		0	9	1915	September 1915			PreservedSpecimen
Other material	ok		14601	J.P.M. Brenan 14601	J.P.M. Brenan	EA,K,P	in bloom	Uvariodendron gorgonis Verdc.	Plantae	Magnoliopsidae	Magnoliales	Annonaceae	Uvariodendron	gorgonis		species	Verdc.		Africa	Kenya		Coast	Kilifi District	K7, Kilifi District. Pangani 'Kaya' Forest.	K7, Kilifi District. Pangani 'Kaya' Forest.	170 m	-3.8500000000	39.6750000000	WGS84	0.0166666666666667	SHEET	19	11	1978	19 November 1978	Evergreen forest.		PreservedSpecimen	4 m
Other material	ok		38	L.-P.M.J. Dagallier 38	L.-P.M.J. Dagallier, F.M. Mbago	BR,DSM,K,MO,MPU,P,WAG	in bloom	Uvariodendron gorgonis Verdc.	Plantae	Magnoliopsidae	Magnoliales	Annonaceae	Uvariodendron	gorgonis		species	Verdc.		Africa	Tanzania		Tanga	Handeni District	Kwamsisi village.	Kwamsisi village.	196 m	-5.8639880000	38.5921580000	WGS84	0.000166666666666667	GPS	13	11	2019	13 November 2019	Closed evergreen forest along a river.		PreservedSpecimen	8 m
Other material	ok		47	L.-P.M.J. Dagallier 47	L.-P.M.J. Dagallier, F.M. Mbago	DSM,MPU,P,WAG		Uvariodendron gorgonis Verdc.	Plantae	Magnoliopsidae	Magnoliales	Annonaceae	Uvariodendron	gorgonis		species	Verdc.		Africa	Tanzania		Morogoro	Morogoro Rural District	Kimboza forest.	Kimboza forest.	278 m	-7.0213580000	37.8048270000	WGS84	0.000166666666666667	GPS	15	11	2019	15 November 2019	Closed evergreen forest on coral rag, Scorodophloeus fischeri dominated.		PreservedSpecimen	8 m
Other material	ok		52	L.-P.M.J. Dagallier 52	L.-P.M.J. Dagallier, F.M. Mbago	DSM,K,MPU,P,WAG		Uvariodendron gorgonis Verdc.	Plantae	Magnoliopsidae	Magnoliales	Annonaceae	Uvariodendron	gorgonis		species	Verdc.		Africa	Tanzania		Morogoro	Morogoro Rural District	Kimboza forest.	Kimboza forest.	262 m	-7.0218590000	37.8087860000	WGS84	0.000166666666666667	GPS	15	11	2019	15 November 2019	Closed evergreen forest on coral rag, Scorodophloeus fischeri dominated.		PreservedSpecimen	5 m
Other material	ok		57	L.-P.M.J. Dagallier 57	L.-P.M.J. Dagallier, F.M. Mbago	DSM,MPU,P,WAG	fruit-bearing	Uvariodendron gorgonis Verdc.	Plantae	Magnoliopsidae	Magnoliales	Annonaceae	Uvariodendron	gorgonis		species	Verdc.		Africa	Tanzania		Morogoro	Mvomero District	Turiani village.	Turiani village.	377 m	-6.1600530000	37.6049210000	WGS84	0.000166666666666667	GPS	18	11	2019	18 November 2019	Closed evergreen forest previously distrubed by logging.		PreservedSpecimen	4 m
Other material	ok		61	L.-P.M.J. Dagallier 61	L.-P.M.J. Dagallier, F.M. Mbago	DSM,MPU,P,WAG	fruit-bearing	Uvariodendron gorgonis Verdc.	Plantae	Magnoliopsidae	Magnoliales	Annonaceae	Uvariodendron	gorgonis		species	Verdc.		Africa	Tanzania		Morogoro	Mvomero District	Turiani village.	Turiani village.	373 m	-6.1630080000	37.6035160000	WGS84	0.000166666666666667	GPS	18	11	2019	18 November 2019	Closed evergreen forest previously distrubed by logging.		PreservedSpecimen	8 m
Other material	ok		19144	L.B. Mwasumbi 19144	L.B. Mwasumbi	MO	in bloom; fruit-bearing	Uvariodendron gorgonis Verdc.	Plantae	Magnoliopsidae	Magnoliales	Annonaceae	Uvariodendron	gorgonis		species	Verdc.		Africa	Tanzania		Morogoro	Kilombero District	Kihansi gorge.	Kihansi gorge.	800 - 900 m	-8.5833333333	35.8638888889	WGS84	0.0166666666666667	sheet	4	9	1998	4 September 1998			PreservedSpecimen
Other material	ok		113377	L.B. Mwasumbi 113377	L.B. Mwasumbi	DSM		Uvariodendron gorgonis Verdc.	Plantae	Magnoliopsidae	Magnoliales	Annonaceae	Uvariodendron	gorgonis		species	Verdc.		Africa	Tanzania		Pwani	Kisarawe District	Pugu hills Forest Reserve.	Pugu hills Forest Reserve.		-6.9000000000	39.0833333333	WGS84	0.0166666666666667	sheet	28	5	2002	28 May 2002			PreservedSpecimen	15 m
Other material	ok		6061B	A. Pócs 6061B	A. Pócs	DSM	in bloom	Uvariodendron gorgonis Verdc.	Plantae	Magnoliopsidae	Magnoliales	Annonaceae	Uvariodendron	gorgonis		species	Verdc.		Africa	Tanzania		Morogoro	Morogoro Rural District	Kimboza Forest Reserve, between Mkuyuni and Matombo.	Kimboza Forest Reserve, between Mkuyuni and Matombo.	300 m	-7.0000000000	37.8000000000	WGS84	0.0333333333333333	FTEA	19	11	1969	19 November 1969	Tropical lowland rainforest.		PreservedSpecimen	3 m
Other material	ok		6280F	A. Pócs 6280F	A. Pócs	DSM	in bloom	Uvariodendron gorgonis Verdc.	Plantae	Magnoliopsidae	Magnoliales	Annonaceae	Uvariodendron	gorgonis		species	Verdc.		Africa	Tanzania		Morogoro	Morogoro Rural District	Kimboza Forest Reserve.	Kimboza Forest Reserve.	300 m	-7.0000000000	37.8000000000	WGS84	0.0333333333333333	FTEA	5	11	1970	5 November 1970	Carstic lowland rain forest.		PreservedSpecimen	4 m
Other material	ok		1954	R.B. Drummond 1954	R.B. Drummond, Hemsley, J.H.	K		Uvariodendron gorgonis Verdc.	Plantae	Magnoliopsidae	Magnoliales	Annonaceae	Uvariodendron	gorgonis		species	Verdc.		Africa	Tanzania		Morogoro	Morogoro Rural District	6.4 km N of Turiani, Lusunguru Forest Reserve, near Mtibwa sawmill.	6.4 km N of Turiani, Lusunguru Forest Reserve, near Mtibwa sawmill.		-6.0833333333	37.6833333333	WGS84	0.0166666666666667		31	3	1953	31 March 1953	Second storey tree of groundwater forest.		PreservedSpecimen
Other material	ok		70/253	R.B. Faden 70/253	R.B. Faden	K	in bloom	Uvariodendron gorgonis Verdc.	Plantae	Magnoliopsidae	Magnoliales	Annonaceae	Uvariodendron	gorgonis		species	Verdc.		Africa	Kenya		Coast	Kwale District	Mrima Hill, about halfway betwee Mgambweni and Lungalunga.	Mrima Hill, about halfway betwee Mgambweni and Lungalunga.	70 - 290 m	-4.4833333333	39.2666666667	WGS84	0.0333333333333333	sheet	25	6	1970	25 June 1970	Lowland moist evergreen forest.		PreservedSpecimen	6 m
Other material	ok		163	S. Paulo 163	S. Paulo	EA,K		Uvariodendron gorgonis Verdc.	Plantae	Magnoliopsidae	Magnoliales	Annonaceae	Uvariodendron	gorgonis		species	Verdc.		Africa	Tanzania		Morogoro	Morogoro Rural District	Kimboza Forest Reserve.	Kimboza Forest Reserve.		-7.0000000000	37.8000000000	WGS84	0.0333333333333333	FTEA	0	11	1953	November 1953			PreservedSpecimen
Other material	ok		MDE78	S.A. Robertson MDE78	S.A. Robertson	K		Uvariodendron gorgonis Verdc.	Plantae	Magnoliopsidae	Magnoliales	Annonaceae	Uvariodendron	gorgonis		species	Verdc.		Africa	Kenya		Coast	Kwale District	Mrima Hill.	Mrima Hill.	270 m	-4.4833333333	39.2666666667	WGS84	0.0166666666666667	sheet	4	2	1989	4 February 1989	Hill, 100-299 m, igneous intrusion with moist semi-deciduous forest. Dominants: Cola clavata, Lecaniodiscus, Antiaris, Lannea welwitschii, Diospyros k.		PreservedSpecimen	8 m
Other material	ok		773	S.R. Semsei 773	S.R. Semsei	K		Uvariodendron gorgonis Verdc.	Plantae	Magnoliopsidae	Magnoliales	Annonaceae	Uvariodendron	gorgonis		species	Verdc.		Africa	Tanzania		Morogoro	Morogoro Rural District	Kimboza Forest Reserve.	Kimboza Forest Reserve.		-7.0000000000	37.8000000000	WGS84	0.0166666666666667		0	7	1952	July 1952	Swamp forest		PreservedSpecimen
Other material	ok		852	S.R. Semsei 852	S.R. Semsei	K	in bloom	Uvariodendron gorgonis Verdc.	Plantae	Magnoliopsidae	Magnoliales	Annonaceae	Uvariodendron	gorgonis		species	Verdc.		Africa	Tanzania		Morogoro	Morogoro Rural District	Mtibwa Forest Reserve.	Mtibwa Forest Reserve.		-6.1166666667	37.6500000000	WGS84	0.0166666666666667		0	8	1952	August 1952			PreservedSpecimen
Other material	ok		1498	S.R. Semsei 1498	S.R. Semsei	K		Uvariodendron gorgonis Verdc.	Plantae	Magnoliopsidae	Magnoliales	Annonaceae	Uvariodendron	gorgonis		species	Verdc.		Africa	Tanzania		Morogoro		Mtibwa Forest Reserve.	Mtibwa Forest Reserve.		-6.1491000000	37.8362000000	WGS84	0.0833333333333333	wdpa	0	11	1953	November 1953			PreservedSpecimen
Other material	ok		69	T.L.P. Couvreur 69	T.L.P. Couvreur, F.M. Mbago	DSM,MO,WAG,WAG	fruit-bearing	Uvariodendron gorgonis Verdc.	Plantae	Magnoliopsidae	Magnoliales	Annonaceae	Uvariodendron	gorgonis		species	Verdc.		Africa	Tanzania		Morogoro	Kilombero District	Kimboza Forest reserve, 2 km after Kimboza village, 45 km from Morogoro.	Kimboza Forest reserve, 2 km after Kimboza village, 45 km from Morogoro.	250 m	-7.0220000000	37.8046666667	WGS84	0.000166666666666667		25	11	2006	25 November 2006	Lowland rainforest, along road. Coral rag and limestone rocks.		PreservedSpecimen	3.5 m
Other material	ok		9983	W.R.Q. Luke 9983	W.R.Q. Luke	MO		Uvariodendron gorgonis Verdc.	Plantae	Magnoliopsidae	Magnoliales	Annonaceae	Uvariodendron	gorgonis		species	Verdc.		Africa	Mozambique		Cabo Delgado		Quirimba NP, Ngura Inselberg.	Quirimba NP, Ngura Inselberg.	420 m	-12.8500000000	39.6500000000	WGS84	0.0166666666666667	sheet	10	12	2003	10 December 2003	Wooded patch on Inselberg.		PreservedSpecimen	4 m
Other material	ok		2651	Y.S. Abeid 2651	Y.S. Abeid	EA,MO	fruit-bearing	Uvariodendron gorgonis Verdc.	Plantae	Magnoliopsidae	Magnoliales	Annonaceae	Uvariodendron	gorgonis		species	Verdc.		Africa	Tanzania		Morogoro	Mvomero District	Kanga Forest Reserve, near Kwa Beku subvillage.	Kanga Forest Reserve, near Kwa Beku subvillage.	500 m	-5.9541666667	37.7198333333	WGS84	0.000166666666666667	sheet	11	3	2006	11 March 2006	Border between submontane forest and wooded grassland.		PreservedSpecimen	9 m
Other material	ok		5357	C.J. Kayombo 5357	C.J. Kayombo	MO	fruit-bearing	Uvariodendron kimbozaense Dagallier & Couvreur	Plantae	Magnoliopsidae	Magnoliales	Annonaceae	Uvariodendron	kimbozaense		species	Dagallier & Couvreur		Africa	Tanzania		Morogoro	Morogoro Rural District	Kimboza Forest Reserve.	Kimboza Forest Reserve.	400 m	-7.0119444444	37.8138888889	WGS84	0.000166666666666667	sheet	21	3	2006	21 March 2006	Forest edge.		PreservedSpecimen	7 m
Other material	ok		71	T.L.P. Couvreur 71	T.L.P. Couvreur, F.M. Mbago	DSM,MO,WAG,WAG		Uvariodendron kimbozaense Dagallier & Couvreur	Plantae	Magnoliopsidae	Magnoliales	Annonaceae	Uvariodendron	kimbozaense		species	Dagallier & Couvreur		Africa	Tanzania		Morogoro	Kilombero District	Kimboza Forest reserve, 2 km after Kimboza village, 45 km from Morogoro.	Kimboza Forest reserve, 2 km after Kimboza village, 45 km from Morogoro.	250 m	-7.0220000000	37.8046666667	WGS84	0.000166666666666667		25	11	2006	25 November 2006	Lowland rainforest, along road. Coral rag and limestone rocks.		PreservedSpecimen	3 m
Other material	ok		766	W.R.Q. Luke 766	W.R.Q. Luke	EA		Uvariodendron kimbozaense Dagallier & Couvreur	Plantae	Magnoliopsidae	Magnoliales	Annonaceae	Uvariodendron	kimbozaense		species	Dagallier & Couvreur		Africa	Tanzania		Morogoro		Uluguru Mts nr Ruvu bridge.	Uluguru Mts nr Ruvu bridge.	450 m	-7.0166666667	37.8166666667	WGS84	0.0166666666666667	sheet	4	11	1987	4 November 1987	Forest w. Drypetes, Diospyros, Cola, Inhambanella, Uvariodendron, Pandanus.		PreservedSpecimen	7 m
Other material	ok		1	D. Aplin 1	D. Aplin	K	fruit-bearing	Uvariodendron kirkii Verdc.	Plantae	Magnoliopsidae	Magnoliales	Annonaceae	Uvariodendron	kirkii		species	Verdc.		Africa	Tanzania		Zanzibar West		Zanzibar: Chumbe I.	Zanzibar: Chumbe I.	5 m	-6.2788888889	39.1769444444	WGS84	0.00166666666666667	GOOGL	0	2	1988	February 1988	Dominant in coral rag forest.		PreservedSpecimen	5 m
Other material	ok		1891	B. Verdcourt 1891	B. Verdcourt	K	fruit-bearing	Uvariodendron kirkii Verdc.	Plantae	Magnoliopsidae	Magnoliales	Annonaceae	Uvariodendron	kirkii		species	Verdc.		Africa	Kenya		Coast	Kwale District	Mrima Forest, Mrima Hill.	Mrima Forest, Mrima Hill.		-4.4852250000	39.2631070000	WGS84	0.0166666666666667	geolo	6	9	1957	6 September 1957	Lowland evergreen rain forest.		PreservedSpecimen	6.1 m
Other material	ok		5280	B. Verdcourt 5280	B. Verdcourt	K		Uvariodendron kirkii Verdc.	Plantae	Magnoliopsidae	Magnoliales	Annonaceae	Uvariodendron	kirkii		species	Verdc.		Africa	Kenya		Coast	Kwale District	Jombo Mt (near bottom).	Jombo Mt (near bottom).		-4.4355860000	39.2118360000	WGS84	0.00166666666666667	geolo	11	4	1978	11 April 1978	Evergreen forest.		PreservedSpecimen	6.1 m
Other material	ok		6209	B.J. Harris 6209	B.J. Harris	EA	fruit-bearing	Uvariodendron kirkii Verdc.	Plantae	Magnoliopsidae	Magnoliales	Annonaceae	Uvariodendron	kirkii		species	Verdc.		Africa	Tanzania		Pwani		Approx 6 mls north of Chalinze on road D'Salaam-Chalinze-Segera.	Approx 6 mls north of Chalinze on road D'Salaam-Chalinze-Segera.	274 m	-6.5566460000	38.3189290000	WGS84	0.0166666666666667	geolo	4	4	1972	4 April 1972	Dry forest.		PreservedSpecimen	3 m
Other material	ok		DSM1394	Botany Students DSM1394	Botany Students	DSM,K,WAG,WAG	fruit-bearing	Uvariodendron kirkii Verdc.	Plantae	Magnoliopsidae	Magnoliales	Annonaceae	Uvariodendron	kirkii		species	Verdc.		Africa	Tanzania				Steinbruch Forest Reserve near Maweni, W of Tanga.	Steinbruch Forest Reserve near Maweni, W of Tanga.	80 m	-5.1000000000	39.0166666667	WGS84	1		31	12	1969	31 December 1969	Dry forest on coral limestone.		PreservedSpecimen
Other material	ok		768	F.C. Magogo 768	F.C. Magogo	K	in bloom	Uvariodendron kirkii Verdc.	Plantae	Magnoliopsidae	Magnoliales	Annonaceae	Uvariodendron	kirkii		species	Verdc.		Africa	Kenya		Coast	Kwale District	Shimba Hills, Dzombo Mountain.	Shimba Hills, Dzombo Mountain.	305 m	-4.4359444444	39.2128055556	WGS84	0.00166666666666667	googl	8	4	1968	8 April 1968	Forest.		PreservedSpecimen	4.6 m
Other material	ok		4487	G.A. Peter 4487	G.A. Peter	B,K,WAG,WAG	in bloom	Uvariodendron kirkii Verdc.	Plantae	Magnoliopsidae	Magnoliales	Annonaceae	Uvariodendron	kirkii		species	Verdc.		Africa	Tanzania				Useguha.	Useguha.		-6.0000000000	38.2500000000	WGS84	0.0833333333333333		10	6	1914	10 June 1914			PreservedSpecimen
Other material	ok		24366	G.A. Peter 24366	G.A. Peter	B,K	in bloom	Uvariodendron kirkii Verdc.	Plantae	Magnoliopsidae	Magnoliales	Annonaceae	Uvariodendron	kirkii		species	Verdc.		Africa	Tanzania		Pwani		Useguha.	Useguha.		0.0000000000	0.0000000000	WGS84	1		0	8	1918	August 1918			PreservedSpecimen
Other material	ok		40249	G.A. Peter 40249	G.A. Peter	B	in bloom	Uvariodendron kirkii Verdc.	Plantae	Magnoliopsidae	Magnoliales	Annonaceae	Uvariodendron	kirkii		species	Verdc.		Africa	Tanzania		Tanga		Usaguha: Hale in Pangani.	Usaguha: Hale in Pangani.	330 m	-5.3000000000	38.6000000000	WGS84	0.0333333333333333	BRAHM	14	5	1926	14 May 1926			PreservedSpecimen
Other material	ok		52280	G.A. Peter 52280	G.A. Peter	B	in bloom	Uvariodendron kirkii Verdc.	Plantae	Magnoliopsidae	Magnoliales	Annonaceae	Uvariodendron	kirkii		species	Verdc.		Africa	Tanzania		Tanga	Usambara	O Usambara.	O Usambara.		-5.0127670000	38.6787760000	WGS84	0.25	geolo	5	8	1915	5 August 1915			PreservedSpecimen
Other material	ok		11	H.G. Faulkner 11	H.G. Faulkner	B,K		Uvariodendron kirkii Verdc.	Plantae	Magnoliopsidae	Magnoliales	Annonaceae	Uvariodendron	kirkii		species	Verdc.		Africa	Tanzania		Tanga	Tanga District	Sawa Creek.	Sawa Creek.		-5.1166666667	39.1000000000	WGS84	0.0166666666666667		17	2	1957	17 February 1957			PreservedSpecimen
Other material	ok		3836	I.R. Dale 3836	I.R. Dale	K	fruit-bearing	Uvariodendron kirkii Verdc.	Plantae	Magnoliopsidae	Magnoliales	Annonaceae	Uvariodendron	kirkii		species	Verdc.		Africa	Kenya		Coast		Witu Forest Reserve, Gongoni Forest, Witu.	Witu Forest Reserve, Gongoni Forest, Witu.		-2.3852777778	40.5025000000	WGS84	0.0166666666666667	googl	0	10	1937	October 1937	Forest understorey.		PreservedSpecimen	6 m
Other material	ok		s.n.	J. Kirk s.n.	J. Kirk	K		Uvariodendron kirkii Verdc.	Plantae	Magnoliopsidae	Magnoliales	Annonaceae	Uvariodendron	kirkii		species	Verdc.		Africa	Tanzania		Dar es Salaam		Dar es Salaam.	Dar es Salaam.		-6.8161000000	39.2804000000	WGS84	#N/A	Mapca	0	3	1860	March 1860			PreservedSpecimen
Other material	ok		3592	J. Procter 3592	J. Procter	K		Uvariodendron kirkii Verdc.	Plantae	Magnoliopsidae	Magnoliales	Annonaceae	Uvariodendron	kirkii		species	Verdc.		Africa	Tanzania		Tanga	Pangani District	Msumbugwe Forest Reserve.	Msumbugwe Forest Reserve.		-5.5042000000	38.7566000000	WGS84	0.0333333333333333	wdpa	0	4	1967	April 1967	In Cynometra-Manilkara forest.		PreservedSpecimen	3.7 m
Other material	ok		19901	J.B. Gillett 19901	J.B. Gillett	K	in bloom; fruit-bearing	Uvariodendron kirkii Verdc.	Plantae	Magnoliopsidae	Magnoliales	Annonaceae	Uvariodendron	kirkii		species	Verdc.		Africa	Kenya		Coast	Kwale District	Diani forest. Areas NW & NE within 1km N of turn off from new road for Jadini hotel, W & E of this road. Areas SW & SE within 1.5km s of this point.	Diani forest. Areas NW & NE within 1km N of turn off from new road for Jadini hotel, W & E of this road. Areas SW & SE within 1.5km s of this point.	12 m	-4.3166666667	39.5500000000	WGS84	0.0833333333333333	sheet	11	7	1972	11 July 1972	Recently elevated coral with little soil in its interstices. Dry evergreen forest. Ferns and epiphytic orchids absent. Leguminosae scarce. herbs few. Main tree cover 20-30m tall. Rainfall c. 1000mm.		PreservedSpecimen	5 m
Other material	ok		19906	J.B. Gillett 19906	J.B. Gillett	EA,K	in bloom	Uvariodendron kirkii Verdc.	Plantae	Magnoliopsidae	Magnoliales	Annonaceae	Uvariodendron	kirkii		species	Verdc.		Africa	Kenya		Coast	Kwale District	Diani forest. Areas NW & NE within 1km N of turn off from new road for Jadini hotel, W & E of this road. Areas SW & SE within 1.5km s of this point.	Diani forest. Areas NW & NE within 1km N of turn off from new road for Jadini hotel, W & E of this road. Areas SW & SE within 1.5km s of this point.	12 m	-4.3166666667	39.5500000000	WGS84	0.0833333333333333	sheet	11	7	1972	11 July 1972	Recently elevated coral with little soil in its interstices. Dry evergreen forest. Ferns and epiphytic orchids absent. Leguminosae scarce. herbs few. Main tree cover 20-30m tall. Rainfall c. 1000mm.		PreservedSpecimen	5 m
Other material	ok		24009	J.B. Gillett 24009	J.B. Gillett, S.A. Robertson	B,EA	fruit-bearing	Uvariodendron kirkii Verdc.	Plantae	Magnoliopsidae	Magnoliales	Annonaceae	Uvariodendron	kirkii		species	Verdc.		Africa	Kenya		Coast	Kwale District	Kenya: K7: Kwale District Waa Kaya forest near coast N. of Tiwi ruined Mosque	Kenya: K7: Kwale District Waa Kaya forest near coast N. of Tiwi ruined Mosque	30 m	-4.2000000000	39.6000000000	WGS84	0.0833333333333333	GOOGL	30	12	1982	30 December 1982	Evergreen low dry forest about 10 m. tall, mostly dominated by Cynometra suaheliensis little or no soil on raised coral.		PreservedSpecimen
Other material	ok		1689	J.H. Vaughan 1689	J.H. Vaughan	K	in bloom	Uvariodendron kirkii Verdc.	Plantae	Magnoliopsidae	Magnoliales	Annonaceae	Uvariodendron	kirkii		species	Verdc.		Africa	Tanzania		Zanzibar West	Magharibi (West) District	Kombeni Cave Well.	Kombeni Cave Well.		-6.2500000000	39.2666666667	WGS84	0.0166666666666667		22	11	1930	22 November 1930			PreservedSpecimen
Other material	ok		14592	J.P.M. Brenan 14592	J.P.M. Brenan	K	in bloom	Uvariodendron kirkii Verdc.	Plantae	Magnoliopsidae	Magnoliales	Annonaceae	Uvariodendron	kirkii		species	Verdc.		Africa	Kenya		Coast	Kilifi District	K7, Kilifi District. Pangani 'Kaya' Forest.	K7, Kilifi District. Pangani 'Kaya' Forest.	170 m	-3.8500000000	39.6805555556	WGS84	0.0166666666666667	SHEET	19	11	1978	19 November 1978	Evergreen forest.		PreservedSpecimen	2 m
Other material	ok		3150	K.B. Vollesen 3150	K.B. Vollesen	EA	in bloom	Uvariodendron kirkii Verdc.	Plantae	Magnoliopsidae	Magnoliales	Annonaceae	Uvariodendron	kirkii		species	Verdc.		Africa	Tanzania		Lindi		c. 7km NWN of Kingupina.	c. 7km NWN of Kingupina.	125 m	-8.4000000000	38.5166666667	WGS84	0.0166666666666667	sheet	25	12	1975	25 December 1975			PreservedSpecimen	3 m
Other material	ok		8	L.-P.M.J. Dagallier 8	L.-P.M.J. Dagallier, F.M. Mbago	DSM,K,MPU,P,WAG	fruit-bearing	Uvariodendron kirkii Verdc.	Plantae	Magnoliopsidae	Magnoliales	Annonaceae	Uvariodendron	kirkii		species	Verdc.		Africa	Tanzania		Tanga		forest patch near Msangazi river, along the road from Chalinze to Korogwe-Tanga.	forest patch near Msangazi river, along the road from Chalinze to Korogwe-Tanga.	306 m	-5.5711620000	38.4463930000	WGS84	0.000166666666666667	GPS	6	11	2019	6 November 2019	Closed evergreen forest, with Scorodophloeus.		PreservedSpecimen	3 m
Other material	ok		9	L.-P.M.J. Dagallier 9	L.-P.M.J. Dagallier, F.M. Mbago	DSM,MPU,P,WAG	in bloom	Uvariodendron kirkii Verdc.	Plantae	Magnoliopsidae	Magnoliales	Annonaceae	Uvariodendron	kirkii		species	Verdc.		Africa	Tanzania		Tanga		Kilulu Hill, 50km North of Tanga.	Kilulu Hill, 50km North of Tanga.	263 m	-4.7732340000	39.1247430000	WGS84	0.000166666666666667	GPS	7	11	2019	7 November 2019	North top of the hill: closed evergreen forest dominated by Cynometra webberi and Scorodophloeus fischeri, with Uvariodendron, Asteranthe, Artabotrys, Ochna.		PreservedSpecimen	3 m
Other material	ok		23	L.-P.M.J. Dagallier 23	L.-P.M.J. Dagallier, F.M. Mbago	DSM,MPU,P,WAG	fruit-bearing	Uvariodendron kirkii Verdc.	Plantae	Magnoliopsidae	Magnoliales	Annonaceae	Uvariodendron	kirkii		species	Verdc.		Africa	Tanzania		Tanga		Kilulu Hill, 50km North of Tanga.	Kilulu Hill, 50km North of Tanga.	247 m	-4.7726610000	39.1259670000	WGS84	0.000166666666666667	GPS	8	11	2019	8 November 2019	North top of the hill: closed evergreen forest dominated by Cynometra webberi and Scorodophloeus fischeri, with Uvariodendron, Asteranthe, Artabotrys, Ochna.		PreservedSpecimen	33 m
Other material	ok		60	L.-P.M.J. Dagallier 60	L.-P.M.J. Dagallier, F.M. Mbago	DSM,MPU,P,WAG		Uvariodendron kirkii Verdc.	Plantae	Magnoliopsidae	Magnoliales	Annonaceae	Uvariodendron	kirkii		species	Verdc.		Africa	Tanzania		Morogoro	Mvomero District	Turiani village.	Turiani village.	384 m	-6.1612740000	37.6040210000	WGS84	0.000166666666666667	GPS	18	11	2019	18 November 2019	Closed evergreen forest previously distrubed by logging.		PreservedSpecimen	5 m
Other material	ok		112	L.J. Lap 112	L.J. Lap	MO,WAG	fruit-bearing	Uvariodendron kirkii Verdc.	Plantae	Magnoliopsidae	Magnoliales	Annonaceae	Uvariodendron	kirkii		species	Verdc.		Africa	Kenya		Coast	Kilifi District	Kaya Kauma. Mapsheet K198/1. Along the path extending westwards from the Kaya cementary. Western hill slope forest of Kaya Kauma.	Kaya Kauma. Mapsheet K198/1. Along the path extending westwards from the Kaya cementary. Western hill slope forest of Kaya Kauma.		-3.6166666667	39.7333333333	WGS84	0.0166666666666667		22	12	1981	22 December 1981			PreservedSpecimen	4 m
Other material	ok		1356	M.A. Mwangoka 1356	M.A. Mwangoka, Maingo, A.; Rajabu, Y.; Hassan, R. & Kihiyo, I.	MO	in bloom	Uvariodendron kirkii Verdc.	Plantae	Magnoliopsidae	Magnoliales	Annonaceae	Uvariodendron	kirkii		species	Verdc.	Kisambaa (in Mkomboa)	Africa	Tanzania		Tanga	Muheza District	Kuze Kibago village. NW part of Kwemnyese public forest patch.	Kuze Kibago village. NW part of Kwemnyese public forest patch.	100 m	-4.9141666667	38.7263888889	WGS84	0.000166666666666667		1	6	2000	1 June 2000			PreservedSpecimen	6 m
Other material	ok		4967	M.G. Gilbert 4967	M.G. Gilbert, C. Puff & Weber, A.	EA,K,WAG	in bloom	Uvariodendron kirkii Verdc.	Plantae	Magnoliopsidae	Magnoliales	Annonaceae	Uvariodendron	kirkii		species	Verdc.		Africa	Kenya		Coast		Kwale District. Jombo Hill.	Kwale District. Jombo Hill.	300 m	-4.4666666667	39.2000000000	WGS84	1		7	1	1978	7 January 1978	Steep densely forested slope with relatively sparse understory.		PreservedSpecimen
Other material	ok		5334	M.G. Gilbert 5334	M.G. Gilbert	K	in bloom	Uvariodendron kirkii Verdc.	Plantae	Magnoliopsidae	Magnoliales	Annonaceae	Uvariodendron	kirkii		species	Verdc.		Africa	Kenya		Coast	Kilifi District	Cha Simba rocks on Mariakani - Kilifi Road.	Cha Simba rocks on Mariakani - Kilifi Road.	200 m	-3.7333333333	39.7000000000	WGS84	1	sheet	16	2	1979	16 February 1979	Deeply weathered limestone outcrop with forest remnants.		PreservedSpecimen	3 m
Other material	ok		204	N. Mwadime 204	N. Mwadime	EA	fruit-bearing	Uvariodendron kirkii Verdc.	Plantae	Magnoliopsidae	Magnoliales	Annonaceae	Uvariodendron	kirkii		species	Verdc.		Africa	Kenya		Coast	Kwale District	Shimoni, mwamba-wanga area.	Shimoni, mwamba-wanga area.	2 m	-4.6417150000	39.4036030000	WGS84	0.00166666666666667	sheet	13	12	2012	13 December 2012	Degraded forest on coral rag.		PreservedSpecimen	3 m
Other material	ok		2654	P.J. Greenway 2654	P.J. Greenway	K	in bloom	Uvariodendron kirkii Verdc.	Plantae	Magnoliopsidae	Magnoliales	Annonaceae	Uvariodendron	kirkii		species	Verdc.		Africa	Tanzania		Zanzibar West	Magharibi (West) District	Haitajwa Hill.	Haitajwa Hill.		-6.2666666667	39.2666666667	WGS84	0.0166666666666667		4	12	1930	4 December 1930			PreservedSpecimen
Other material	ok		2681	P.J. Greenway 2681	P.J. Greenway	K	in bloom	Uvariodendron kirkii Verdc.	Plantae	Magnoliopsidae	Magnoliales	Annonaceae	Uvariodendron	kirkii		species	Verdc.		Africa	Tanzania		Kaskazini Pemba (North Pemba)	Micheweni District	Ras Kigomasha.	Ras Kigomasha.		-4.8666666667	39.6833333333	WGS84	0.0166666666666667		10	12	1930	10 December 1930	Pandanus forest on coral rock		PreservedSpecimen
Other material	ok		3983	R.B. Drummond 3983	R.B. Drummond	K	in bloom	Uvariodendron kirkii Verdc.	Plantae	Magnoliopsidae	Magnoliales	Annonaceae	Uvariodendron	kirkii		species	Verdc.		Africa	Kenya		Coast	Kwale District	Jardini Beach, 18 miles south of Mombasa, sea level.	Jardini Beach, 18 miles south of Mombasa, sea level.		-4.3250000000	39.5722222222	WGS84	0.0166666666666667	googl	26	8	1953	26 August 1953	Tall shrub forest on coral rock.		PreservedSpecimen	5 m
Other material	ok		4029	R.B. Drummond 4029	R.B. Drummond, Hemsley, J.H.	K,U	in bloom	Uvariodendron kirkii Verdc.	Plantae	Magnoliopsidae	Magnoliales	Annonaceae	Uvariodendron	kirkii		species	Verdc.		Africa	Kenya		Coast	Kwale District	Mwasangombe Forest, 15 miles S.W. of Kwale	Mwasangombe Forest, 15 miles S.W. of Kwale	230 m	0.0000000000	0.0000000000	WGS84	1	google	27	8	1953	27 August 1953	Small tree in Chlorophora excelsa, Afzelia quanzensis, Diospyros sp., Manilkara spp., Antiaris toxicaria forest.		PreservedSpecimen
Other material	ok		77/397	R.B. Faden 77/397	R.B. Faden	K		Uvariodendron kirkii Verdc.	Plantae	Magnoliopsidae	Magnoliales	Annonaceae	Uvariodendron	kirkii		species	Verdc.		Africa	Kenya		Coast	Kwale District	Kinondo (Ngalani Kaya) Forest.	Kinondo (Ngalani Kaya) Forest.	5 m	-4.3916666667	39.5583333333	WGS84	0.000166666666666667	sheet	15	2	1977	15 February 1977	Evergreen forest on coral rag.		PreservedSpecimen
Other material	ok		77/437	R.B. Faden 77/437	R.B. Faden	K	fruit-bearing	Uvariodendron kirkii Verdc.	Plantae	Magnoliopsidae	Magnoliales	Annonaceae	Uvariodendron	kirkii		species	Verdc.		Africa	Kenya		Coast	Kilifi District	just north of Mwarakaya on Chonyi - Ribe road.	just north of Mwarakaya on Chonyi - Ribe road.	140 m	-3.7833333333	39.7000000000	WGS84	0.0166666666666667	sheet	16	2	1977	16 February 1977	Relict scattered forest on Kambe limestone.		PreservedSpecimen
Other material	ok		6	R.E.S. Tanner 6	R.E.S. Tanner	K	in bloom; fruit-bearing	Uvariodendron kirkii Verdc.	Plantae	Magnoliopsidae	Magnoliales	Annonaceae	Uvariodendron	kirkii		species	Verdc.		Africa	Tanzania		Tanga	Pangani District	Msubugwe Forest.	Msubugwe Forest.	100 m	-5.5333000000	38.7333000000	WGS84	0.0166666666666667	mapca	0	0	1955	1955			PreservedSpecimen
Other material	ok		12	R.E.S. Tanner 12	R.E.S. Tanner	K	in bloom	Uvariodendron kirkii Verdc.	Plantae	Magnoliopsidae	Magnoliales	Annonaceae	Uvariodendron	kirkii		species	Verdc.		Africa	Tanzania		Tanga	Pangani District	Msubugwe Forest.	Msubugwe Forest.	100 m	-5.5333000000	38.7333000000	WGS84	0.0166666666666667	mapca	0	0	1955	1955			PreservedSpecimen
Other material	ok		29	R.E.S. Tanner 29	R.E.S. Tanner	K	in bloom	Uvariodendron kirkii Verdc.	Plantae	Magnoliopsidae	Magnoliales	Annonaceae	Uvariodendron	kirkii		species	Verdc.		Africa	Tanzania		Tanga	Pangani District	Msubugwe Forest.	Msubugwe Forest.	100 m	-5.5333000000	38.7333000000	WGS84	0.0166666666666667	mapca	0	0	1955	1955			PreservedSpecimen
Other material	ok		3467	R.E.S. Tanner 3467	R.E.S. Tanner	B,K	in bloom; fruit-bearing	Uvariodendron kirkii Verdc.	Plantae	Magnoliopsidae	Magnoliales	Annonaceae	Uvariodendron	kirkii		species	Verdc.	Mdumi (in Zigua)	Africa	Tanzania		Tanga	Pangani District	Mwera, Kwa Besa, Mwanamgaru.	Mwera, Kwa Besa, Mwanamgaru.		-5.4833333333	38.9500000000	WGS84	0.0166666666666667		28	3	1957	28 March 1957	In thickey forested valley on brown loam.		PreservedSpecimen
Other material	ok		1369	R.I. Ludanga 1369	R.I. Ludanga	EA	in bloom; fruit-bearing	Uvariodendron kirkii Verdc.	Plantae	Magnoliopsidae	Magnoliales	Annonaceae	Uvariodendron	kirkii		species	Verdc.		Africa	Tanzania		Lindi		Selous, Likandage (Utunge).	Selous, Likandage (Utunge).		-9.0000000000	37.5000000000	WGS84	0.25	EA	28	1	1972	28 January 1972	Thicket.		PreservedSpecimen	5 m
Other material	ok		EAH11275	S. Rawlins EAH11275	S. Rawlins	K	in bloom	Uvariodendron kirkii Verdc.	Plantae	Magnoliopsidae	Magnoliales	Annonaceae	Uvariodendron	kirkii		species	Verdc.		Africa	Kenya		Coast		Witu.	Witu.	24 m	-2.3849000000	40.5013000000	WGS84	0.0333333333333333	mapca	0	6	1957	June 1957			PreservedSpecimen
Other material	ok		MDE46	S.A. Robertson MDE46	S.A. Robertson	K	in bloom; fruit-bearing	Uvariodendron kirkii Verdc.	Plantae	Magnoliopsidae	Magnoliales	Annonaceae	Uvariodendron	kirkii		species	Verdc.		Africa	Kenya		Coast	Kwale District	Mrima hill.	Mrima hill.		-4.4833333333	39.2666666667	WGS84	0.0166666666666667	sheet	3	2	1989	3 February 1989	Hill, 100-299 m, igneous intrusion with moist semi-deciduous forest. Dominants: Cola clavata, Lecaniodiscus, Antiaris, Lannea welwitschii, Diospyros k.		PreservedSpecimen	3 m
Other material	ok		MDE293	S.A. Robertson MDE293	S.A. Robertson, W.R.Q. Luke; B.N. Khayota; Mturi, F.A. & Maikweki, J.	EA,K,WAG	fruit-bearing	Uvariodendron kirkii Verdc.	Plantae	Magnoliopsidae	Magnoliales	Annonaceae	Uvariodendron	kirkii		species	Verdc.		Africa	Kenya		Coast		Kwale Distr., Dzombo Hill.	Kwale Distr., Dzombo Hill.	400 m	-4.4333333333	39.2166666667	WGS84	0.0333333333333333		9	2	1989	9 February 1989	Igneous intrusion with moist semi-deciduous forest.		PreservedSpecimen
Other material	ok		5929	S.A. Robertson 5929	S.A. Robertson	K	fruit-bearing	Uvariodendron kirkii Verdc.	Plantae	Magnoliopsidae	Magnoliales	Annonaceae	Uvariodendron	kirkii		species	Verdc.		Africa	Kenya		Coast	Kwale District	Kaya Diani.	Kaya Diani.	10 m	-4.2666666667	39.5833333333	WGS84	0.0166666666666667	sheet	10	11	1989	10 November 1989	Relict forest patch on coral rag with Ficus spp., Cussonia, Markhamia, Carpodiptera.		PreservedSpecimen	4 m
Other material	ok		6465	S.A. Robertson 6465	S.A. Robertson	EA	fruit-bearing	Uvariodendron kirkii Verdc.	Plantae	Magnoliopsidae	Magnoliales	Annonaceae	Uvariodendron	kirkii		species	Verdc.		Africa	Kenya		Coast	Kilifi District	Watamu, Ashe plot.	Watamu, Ashe plot.	10 m	-3.3333333333	40.0166666667	WGS84	0.0166666666666667	sheet	28	5	1991	28 May 1991	Coral rag thicket.		PreservedSpecimen	3 m
Other material	ok		7550	S.A. Robertson 7550	S.A. Robertson	EA,K,WAG,WAG	in bloom	Uvariodendron kirkii Verdc.	Plantae	Magnoliopsidae	Magnoliales	Annonaceae	Uvariodendron	kirkii		species	Verdc.		Africa	Kenya		Coast	Kilifi District	Kambe Rocks.	Kambe Rocks.	120 m	-3.8500000000	39.6666666667	WGS84	0.0166666666666667		13	5	2005	13 May 2005			PreservedSpecimen	4 m
Other material	ok		34	T.L.P. Couvreur 34	T.L.P. Couvreur, F.M. Mbago	DSM,FHO,MO,NHT,WAG,WAG	fruit-bearing	Uvariodendron kirkii Verdc.	Plantae	Magnoliopsidae	Magnoliales	Annonaceae	Uvariodendron	kirkii		species	Verdc.		Africa	Tanzania		Tanga	Handeni District	road 3 km before arriving to Kwedikwazu coming from Dar Es Salaam. At Msangasi river.	road 3 km before arriving to Kwedikwazu coming from Dar Es Salaam. At Msangasi river.	300 m	-5.5726666667	38.4463333333	WGS84	0.000166666666666667		14	11	2006	14 November 2006	Just next to small patch of forest. Vegetation low, on sandy clay, riverine forest.		PreservedSpecimen	3 m
Other material	ok		1689	J. Vaughan 1689	J. Vaughan	K	in bloom; fruit-bearing	Uvariodendron kirkii Verdc.	Plantae	Magnoliopsidae	Magnoliales	Annonaceae	Uvariodendron	kirkii		species	Verdc.		Africa	Tanzania		Zanzibar West		Kombeni caves.	Kombeni caves.		-6.2608890000	39.2610980000	WGS84	0.0166666666666667	geolo	22	11	1930	22 November 1930			PreservedSpecimen
Other material	ok		1715	J. Vaughan 1715	J. Vaughan	K	fruit-bearing	Uvariodendron kirkii Verdc.	Plantae	Magnoliopsidae	Magnoliales	Annonaceae	Uvariodendron	kirkii		species	Verdc.		Africa	Tanzania		Zanzibar West		Kombeni caves.	Kombeni caves.		-6.2608890000	39.2610980000	WGS84	0.0166666666666667	geolo	4	12	1930	4 December 1930			PreservedSpecimen
Other material	ok		1731	J. Vaughan 1731	J. Vaughan	EA,K	fruit-bearing	Uvariodendron kirkii Verdc.	Plantae	Magnoliopsidae	Magnoliales	Annonaceae	Uvariodendron	kirkii		species	Verdc.		Africa	Tanzania		Zanzibar West		Kombeni caves.	Kombeni caves.		-6.2608890000	39.2610980000	WGS84	0.0166666666666667	geolo	0	12	1930	December 1930			PreservedSpecimen
Other material	ok		2318	J. Vaughan 2318	J. Vaughan	BM		Uvariodendron kirkii Verdc.	Plantae	Magnoliopsidae	Magnoliales	Annonaceae	Uvariodendron	kirkii		species	Verdc.		Africa	Tanzania		Zanzibar Central/South		Kufile cave.	Kufile cave.		-6.4189160000	39.4877350000	WGS84	0.0166666666666667	geolo	23	2	1936	23 February 1936			PreservedSpecimen
Other material	ok		776	W.D. Hawthorne 776	W.D. Hawthorne	K	in bloom; fruit-bearing	Uvariodendron kirkii Verdc.	Plantae	Magnoliopsidae	Magnoliales	Annonaceae	Uvariodendron	kirkii		species	Verdc.		Africa	Tanzania		Tanga		Nr Langoni village.	Nr Langoni village.		-5.4666670000	38.9000000000	WGS84	0.0333333333333333	geolo	27	5	1982	27 May 1982	(heavily) distrubed forest, jsut above bank canopy.		PreservedSpecimen	15 m
Other material	ok		3039	C.M. Kisena 3039	C.M. Kisena	MO		Uvariodendron mbagoi Dagallier & Couvreur	Plantae	Magnoliopsidae	Magnoliales	Annonaceae	Uvariodendron	mbagoi		species	Dagallier & Couvreur		Africa	Tanzania		Tanga	Handeni District	T3; Collected from Kwedivikilo sacred forest near Manga Village.	T3; Collected from Kwedivikilo sacred forest near Manga Village.		-5.1000000000	38.6166666667	WGS84	0.0166666666666667	sheet	17	11	1997	17 November 1997			PreservedSpecimen	4 m
Other material	ok		3323	F.M. Mbago 3323	F.M. Mbago	DSM,K	in bloom	Uvariodendron mbagoi Dagallier & Couvreur	Plantae	Magnoliopsidae	Magnoliales	Annonaceae	Uvariodendron	mbagoi		species	Dagallier & Couvreur		Africa	Tanzania		Tanga	Handeni District	Kwedijela forest, 8km Kwamsisi village.	Kwedijela forest, 8km Kwamsisi village.		-5.8500000000	38.5500000000	WGS84	0.0166666666666667	sheet	7	10	2004	7 October 2004	Evergreen forest on coral rag soil dominated by Stuhlmannia moavi, Cynometre brachyrrachis, Scorodophloeus fischeri and Strychnos henningsii.		PreservedSpecimen	6 m
Other material	ok		52283	G.A. Peter 52283	G.A. Peter	B,K,WAG	in bloom; fruit-bearing	Uvariodendron mbagoi Dagallier & Couvreur	Plantae	Magnoliopsidae	Magnoliales	Annonaceae	Uvariodendron	mbagoi		species	Dagallier & Couvreur		Africa	Tanzania		Tanga	Pangani District	Useguha. Inseln des Pangani bei Hale.	Useguha. Inseln des Pangani bei Hale.	340 m	-5.2930000000	38.6039050000	WGS84	0.0833333333333333	googl	31	1	1915	31 January 1915			PreservedSpecimen
Other material	ok		1	L.-P.M.J. Dagallier 1	L.-P.M.J. Dagallier, F.M. Mbago	DSM,K,MPU,P,WAG	fruit-bearing	Uvariodendron mbagoi Dagallier & Couvreur	Plantae	Magnoliopsidae	Magnoliales	Annonaceae	Uvariodendron	mbagoi		species	Dagallier & Couvreur		Africa	Tanzania		Pwani		Msata Hill, 30km North of Chalinze.	Msata Hill, 30km North of Chalinze.	317 m	-6.3716050000	38.3638810000	WGS84	0.000166666666666667	GPS	6	11	2019	6 November 2019	Hill covered with shrubby forest.		PreservedSpecimen	2 m
Other material	ok		3	L.-P.M.J. Dagallier 3	L.-P.M.J. Dagallier, F.M. Mbago	WAG	fruit-bearing	Uvariodendron mbagoi Dagallier & Couvreur	Plantae	Magnoliopsidae	Magnoliales	Annonaceae	Uvariodendron	mbagoi		species	Dagallier & Couvreur		Africa	Tanzania		Pwani		Msata Hill, 30km North of Chalinze.	Msata Hill, 30km North of Chalinze.	328 m	-6.3714150000	38.3639530000	WGS84	0.000166666666666667	GPS	6	11	2019	6 November 2019	Hill covered with shrubby forest.		PreservedSpecimen	2.5 m
Other material	ok		6	L.-P.M.J. Dagallier 6	L.-P.M.J. Dagallier, F.M. Mbago	WAG	in bloom	Uvariodendron mbagoi Dagallier & Couvreur	Plantae	Magnoliopsidae	Magnoliales	Annonaceae	Uvariodendron	mbagoi		species	Dagallier & Couvreur		Africa	Tanzania		Pwani		Msata Hill, 30km North of Chalinze.	Msata Hill, 30km North of Chalinze.	323 m	-6.3716460000	38.3638730000	WGS84	0.000166666666666667	GPS	6	11	2019	6 November 2019	Hill covered with shrubby forest.		PreservedSpecimen
Other material	ok		40	L.-P.M.J. Dagallier 40	L.-P.M.J. Dagallier, F.M. Mbago	DSM,K,MO,MPU,P,WAG		Uvariodendron mbagoi Dagallier & Couvreur	Plantae	Magnoliopsidae	Magnoliales	Annonaceae	Uvariodendron	mbagoi		species	Dagallier & Couvreur	Mkenene (in Chizigua)	Africa	Tanzania		Tanga	Handeni District	Kwedijela forest, ~8km Kwamsisi village.	Kwedijela forest, ~8km Kwamsisi village.	155 m	-5.9141020000	38.6036860000	WGS84	0.000166666666666667	GPS	13	11	2019	13 November 2019	Closed evergreen forest on coral rag.		PreservedSpecimen	4 m
Other material	ok		50	L.-P.M.J. Dagallier 50	L.-P.M.J. Dagallier, F.M. Mbago	DSM,K,MPU,P,WAG		Uvariodendron mbagoi Dagallier & Couvreur	Plantae	Magnoliopsidae	Magnoliales	Annonaceae	Uvariodendron	mbagoi		species	Dagallier & Couvreur		Africa	Tanzania		Morogoro	Morogoro Rural District	Kimboza forest.	Kimboza forest.	267 m	-7.0217730000	37.8089240000	WGS84	0.000166666666666667	GPS	15	11	2019	15 November 2019	Closed evergreen forest on coral rag, Scorodophloeus fischeri dominated.		PreservedSpecimen	4 m
Other material	ok		532	T.C.E. Congdon 532	T.C.E. Congdon	K		Uvariodendron mbagoi Dagallier & Couvreur	Plantae	Magnoliopsidae	Magnoliales	Annonaceae	Uvariodendron	mbagoi		species	Dagallier & Couvreur		Africa	Tanzania		Tanga	Pangani District	Mkwaja Ranch.	Mkwaja Ranch.	90 m	-5.8141000000	38.7947000000	WGS84	0.0333333333333333	osm	4	12	1998	4 December 1998	In forest patches.		PreservedSpecimen	4 m
Other material	ok		3	T.L.P. Couvreur 3	T.L.P. Couvreur, F.M. Mbago	DSM,WAG,WAG	in bloom	Uvariodendron mbagoi Dagallier & Couvreur	Plantae	Magnoliopsidae	Magnoliales	Annonaceae	Uvariodendron	mbagoi		species	Dagallier & Couvreur	Mnkenene (in Swahili)	Africa	Tanzania		Pwani	Bagamoyo District	Mazizi hill, on road between Chilinze and Wami River.	Mazizi hill, on road between Chilinze and Wami River.	100 m	-6.3706666667	38.3641666667	WGS84	0.00166666666666667		9	11	2006	9 November 2006	Coastal forest, coral rag with big rocks. Canopy 4 m high.		PreservedSpecimen	3 m
Other material	ok		s.n.	U. Bloesch s.n.	U. Bloesch, F.M. Mbago	WAG		Uvariodendron mbagoi Dagallier & Couvreur	Plantae	Magnoliopsidae	Magnoliales	Annonaceae	Uvariodendron	mbagoi		species	Dagallier & Couvreur	Mkenene	Africa	Tanzania		Pwani		Kwedijela Coastal Forest, T3.	Kwedijela Coastal Forest, T3.		-5.9166666667	38.6000000000	WGS84	0.0333333333333333	WWW	18	9	2004	18 September 2004	Understorey of dry evergreen forest, often in association with Uvariodendron kirkii.		PreservedSpecimen	6 m
Other material	ok		1420A	W.D. Hawthorne 1420A	W.D. Hawthorne	K	in bloom	Uvariodendron mbagoi Dagallier & Couvreur	Plantae	Magnoliopsidae	Magnoliales	Annonaceae	Uvariodendron	mbagoi		species	Dagallier & Couvreur		Africa	Tanzania		Tanga		Mkulumuzi river, karst river valley, Steinbruch reserve.	Mkulumuzi river, karst river valley, Steinbruch reserve.		-5.1000000000	39.0167000000	WGS84	0.0833333333333333	googl	12	8	1982	12 August 1982	Forest-thicket karst river valley exposed to sun in rocky soil on limited slope.		PreservedSpecimen	5 m
Other material	ok		223	A. Moungazi 223	A. Moungazi	P		Uvariodendron molundense (Engl. & Diels) R.E.Fr.	Plantae	Magnoliopsidae	Magnoliales	Annonaceae	Uvariodendron	molundense		species	(Engl. & Diels) R.E.Fr.		Africa	Gabon		Ogooué-Ivindo		Makokou, 10km S de Makoukou.	Makokou, 10km S de Makoukou.	500 m	0.5085600000	12.7959960000	WGS84	0.0333333333333333	GOOGL	0	0	0		Forêt sempervirente.		PreservedSpecimen	12 m
Other material	ok		1631	A. Moungazi 1631	A. Moungazi	LBV,MO,P,WAG	fruit-bearing	Uvariodendron molundense (Engl. & Diels) R.E.Fr.	Plantae	Magnoliopsidae	Magnoliales	Annonaceae	Uvariodendron	molundense		species	(Engl. & Diels) R.E.Fr.		Africa	Gabon		Ogooué-Ivindo		Ivindo National Park, route Langoué, rivière Niadou.	Ivindo National Park, route Langoué, rivière Niadou.		-0.2500000000	12.4166666667	WGS84	0.0833333333333333		5	5	2004	5 May 2004	Forêt inondable.		PreservedSpecimen	4 m
Other material	ok		648	A.M. Louis 648	A.M. Louis, F.J. Breteler & J. de Bruijn	WAG		Uvariodendron molundense (Engl. & Diels) R.E.Fr.	Plantae	Magnoliopsidae	Magnoliales	Annonaceae	Uvariodendron	molundense		species	(Engl. & Diels) R.E.Fr.		Africa	Gabon		Ogooué-Lolo		± 70 km N.W. of Lastoursville, along rd. to Achouka, old forest along Lolo R. near Wagny settlement.	± 70 km N.W. of Lastoursville, along rd. to Achouka, old forest along Lolo R. near Wagny settlement.	250 m	-0.6000000000	12.3166666667	WGS84	0.0166666666666667		13	11	1983	13 November 1983			PreservedSpecimen
Other material	ok		1226	B. Sonké 1226	B. Sonké	K,SCA		Uvariodendron molundense (Engl. & Diels) R.E.Fr.	Plantae	Magnoliopsidae	Magnoliales	Annonaceae	Uvariodendron	molundense		species	(Engl. & Diels) R.E.Fr.		Africa	Cameroon		South-West Region	Ndian	Dikome.	Dikome.		4.4500000000	9.0166666667	WGS84	0.0166666666666667	sheet	5	5	1994	5 May 1994	Sous-bois forêt primaire.		PreservedSpecimen	4 m
Other material	ok		800	B.-A. Nkongmeneck 800	B.-A. Nkongmeneck	YA	fruit-bearing	Uvariodendron molundense (Engl. & Diels) R.E.Fr.	Plantae	Magnoliopsidae	Magnoliales	Annonaceae	Uvariodendron	molundense		species	(Engl. & Diels) R.E.Fr.		Africa	Cameroon		South Region	Océan	environs de Mvini, à 34km E de Campo. Feuille IGN 1/200 000 Kribi-Nyabessa.	environs de Mvini, à 34km E de Campo. Feuille IGN 1/200 000 Kribi-Nyabessa.		2.3717000000	10.1043000000	WGS84	0.0333333333333333	OSM	24	10	1984	24 October 1984	Sous bois forêt dense fumide de type primaire.		PreservedSpecimen	4 m
Other material	ok		537	B.N. Khayota 537	B.N. Khayota	K,SCA,YA	fruit-bearing	Uvariodendron molundense (Engl. & Diels) R.E.Fr.	Plantae	Magnoliopsidae	Magnoliales	Annonaceae	Uvariodendron	molundense		species	(Engl. & Diels) R.E.Fr.		Africa	Cameroon		South-West Region		Upper Boando, footpath to south of village.	Upper Boando, footpath to south of village.	650 m	4.0833333333	9.1666666667	WGS84	0.0166666666666667	sheet	14	3	1995	14 March 1995	Lowland/submontane forest transition with some scattered farmbush and timber extraction.		PreservedSpecimen	3 m
Other material	ok		4882	C. Farron 4882	C. Farron	P	in bloom; fruit-bearing	Uvariodendron molundense (Engl. & Diels) R.E.Fr.	Plantae	Magnoliopsidae	Magnoliales	Annonaceae	Uvariodendron	molundense		species	(Engl. & Diels) R.E.Fr.		Africa	Republic of the Congo		Kouilou		Pointe Noire, route du chantier de Boungolo (Pointe-Noire).	Pointe Noire, route du chantier de Boungolo (Pointe-Noire).		-4.1166666667	11.9500000000	WGS84	0.0833333333333333		31	1	1966	31 January 1966	Forêt primaire.		PreservedSpecimen
Other material	ok		643	D. Dang 643	D. Dang	P,YA	in bloom; fruit-bearing	Uvariodendron molundense (Engl. & Diels) R.E.Fr.	Plantae	Magnoliopsidae	Magnoliales	Annonaceae	Uvariodendron	molundense		species	(Engl. & Diels) R.E.Fr.		Africa	Cameroon		Central Region		colline 'ZOABISSIM' dans l'apellation locale, 4km envirion N du village EKEKAM	colline 'ZOABISSIM' dans l'apellation locale, 4km envirion N du village EKEKAM	1085 m	3.9166666667	11.3666666667	WGS84	0.0166666666666667	SHEET	9	3	1978	9 March 1978			PreservedSpecimen
Other material	ok		1509	D. Kenfack 1509	D. Kenfack	MO		Uvariodendron molundense (Engl. & Diels) R.E.Fr.	Plantae	Magnoliopsidae	Magnoliales	Annonaceae	Uvariodendron	molundense		species	(Engl. & Diels) R.E.Fr.		Africa	Cameroon		South-West Region		Mokoko, at the center base forest.	Mokoko, at the center base forest.		4.4500000000	9.0667000000	WGS84	0.0833333333333333	brahm	25	4	2001	25 April 2001			PreservedSpecimen	4 m
Other material	ok		5112	D.J. Harris 5112	D.J. Harris	E,MO		Uvariodendron molundense (Engl. & Diels) R.E.Fr.	Plantae	Magnoliopsidae	Magnoliales	Annonaceae	Uvariodendron	molundense		species	(Engl. & Diels) R.E.Fr.		Africa	Central African Republic		Sangha-Mbaéré		Kongana research camp, 25 km SE of Bayanga.	Kongana research camp, 25 km SE of Bayanga.		2.7833333333	16.4166666667	WGS84	0.0166666666666667	sheet	8	6	1994	8 June 1994	In stream.		PreservedSpecimen
Other material	ok		5504	D.J. Harris 5504	D.J. Harris	E,MO	in bloom	Uvariodendron molundense (Engl. & Diels) R.E.Fr.	Plantae	Magnoliopsidae	Magnoliales	Annonaceae	Uvariodendron	molundense		species	(Engl. & Diels) R.E.Fr.		Africa	Central African Republic		Sangha-Mbaéré		Kongana camp, 22 km SE of Bayanga.	Kongana camp, 22 km SE of Bayanga.		2.7833333333	16.4333333333	WGS84	0.0166666666666667	sheet	11	2	1996	11 February 1996	Beside stream.		PreservedSpecimen
Other material	ok		4269	E. Bidault 4269	E. Bidault, E. Akouangou; R. Niangadouma; J. Kaparidi; W. Mbading & V. Mihindu	BR,BRLU,LBV,MO,P,WAG	fruit-bearing	Uvariodendron molundense (Engl. & Diels) R.E.Fr.	Plantae	Magnoliopsidae	Magnoliales	Annonaceae	Uvariodendron	molundense		species	(Engl. & Diels) R.E.Fr.		Africa	Gabon		Nyanga		Entre Ndendé et le Congo, au Sud de Nzinga, bords de la rivière Douvono.	Entre Ndendé et le Congo, au Sud de Nzinga, bords de la rivière Douvono.	154 m	-3.0824400	11.6595300	WGS84	0.000166666666666667	GPS	4	4	2018	4 April 2018	Forêt bord de rivière.		PreservedSpecimen	5 m
Other material	ok		2222	E. Bidault 2222	E. Bidault, D. Nguema; E. Akouangou; D. Bikissa & J. Kaparidi	BRLU,LBV,MO	in bloom; fruit-bearing	Uvariodendron molundense (Engl. & Diels) R.E.Fr.	Plantae	Magnoliopsidae	Magnoliales	Annonaceae	Uvariodendron	molundense		species	(Engl. & Diels) R.E.Fr.		Africa	Gabon		Ogooué-Ivindo		concession forestière Rougier-Ivindo.	concession forestière Rougier-Ivindo.	283 m	-0.0927778	12.3541666667	WGS84	0.000166666666666667	GPS	27	10	2015	27 October 2015	Forêt mature de bord de rivière.		PreservedSpecimen	6 m
Other material	ok		2248	E. Bidault 2248	E. Bidault, D. Nguema; E. Akouangou; D. Bikissa & J. Kaparidi	BR,BRLU,LBV,MO,MO,P,WAG	fruit-bearing	Uvariodendron molundense (Engl. & Diels) R.E.Fr.	Plantae	Magnoliopsidae	Magnoliales	Annonaceae	Uvariodendron	molundense		species	(Engl. & Diels) R.E.Fr.		Africa	Gabon		Ogooué-Ivindo		concession forestière Rougier-Ivindo.	concession forestière Rougier-Ivindo.	460 m	-0.0680555556	12.3469722	WGS84	0.000166666666666667	GPS	28	10	2015	28 October 2015	Forêt secondaire de terre ferme sur crête.		PreservedSpecimen	5 m
Other material	ok		566	F. Tadjouteu 566	F. Tadjouteu, M.R. Cheek; J.-M. Onana; Roberts & Essama, R.	K,YA	in bloom	Uvariodendron molundense (Engl. & Diels) R.E.Fr.	Plantae	Magnoliopsidae	Magnoliales	Annonaceae	Uvariodendron	molundense		species	(Engl. & Diels) R.E.Fr.		Africa	Cameroon		Central Region		Ndanan 1, Mefou National park, 18km from MFOU.	Ndanan 1, Mefou National park, 18km from MFOU.	700 m	3.5500000000	11.6006870000	WGS84	0.0333333333333333	geolo	22	3	2004	22 March 2004	Understory of semi-deciduous forest with sterculiaceae(Triplochiton) and Ulmaceae (Celtis).		PreservedSpecimen	3 m
Other material	ok		13331	F.J. Breteler 13331	F.J. Breteler, T. Nzabi & J.J. Wieringa	WAG	in bloom; fruit-bearing	Uvariodendron molundense (Engl. & Diels) R.E.Fr.	Plantae	Magnoliopsidae	Magnoliales	Annonaceae	Uvariodendron	molundense		species	(Engl. & Diels) R.E.Fr.		Africa	Gabon		Ogooué-Lolo		near Bambidie, E of Lastoursville.	near Bambidie, E of Lastoursville.	300 m	-0.7333333333	12.9666666667	WGS84	0.0333333333333333		16	10	1994	16 October 1994	In forest.		PreservedSpecimen
Other material	ok		3511	G.A. Zenker 3511	G.A. Zenker	BM,K,L,P		Uvariodendron molundense (Engl. & Diels) R.E.Fr.	Plantae	Magnoliopsidae	Magnoliales	Annonaceae	Uvariodendron	molundense		species	(Engl. & Diels) R.E.Fr.		Africa	Cameroon		South Region		Kamerun, Bipinde	Kamerun, Bipinde		3.0833333333	10.4166666667	WGS84	0.0833333333333333	map	0	0	1908	1908			PreservedSpecimen
Other material	ok		49	G.M.P.C. Le Testu 49	G.M.P.C. Le Testu	P		Uvariodendron molundense (Engl. & Diels) R.E.Fr.	Plantae	Magnoliopsidae	Magnoliales	Annonaceae	Uvariodendron	molundense		species	(Engl. & Diels) R.E.Fr.		Africa	Gabon		Ogooué-Lolo		region de Lastoursville, Lastoursville.	region de Lastoursville, Lastoursville.		-0.8333333333	12.7000000000	WGS84	0.0333333333333333		0	0	1934	1934			PreservedSpecimen
Other material	ok		1211	G.M.P.C. Le Testu 1211	G.M.P.C. Le Testu	BM	in bloom	Uvariodendron molundense (Engl. & Diels) R.E.Fr.	Plantae	Magnoliopsidae	Magnoliales	Annonaceae	Uvariodendron	molundense		species	(Engl. & Diels) R.E.Fr.		Africa	Gabon		Nyanga		Tchibanga area, Nganda	Tchibanga area, Nganda		-2.8333333333	11.0000000000	WGS84	0.0833333333333333		31	10	1907	31 October 1907			PreservedSpecimen
Other material	ok		5762	G.M.P.C. Le Testu 5762	G.M.P.C. Le Testu	BM,P		Uvariodendron molundense (Engl. & Diels) R.E.Fr.	Plantae	Magnoliopsidae	Magnoliales	Annonaceae	Uvariodendron	molundense		species	(Engl. & Diels) R.E.Fr.		Africa	Gabon		Ngounié		Mbigou, Mboumi riverside.	Mbigou, Mboumi riverside.		-1.9166666667	11.9166666667	WGS84	0.0333333333333333		18	11	1925	18 November 1925			PreservedSpecimen
Other material	ok		8437	G.M.P.C. Le Testu 8437	G.M.P.C. Le Testu	BM,P	fruit-bearing	Uvariodendron molundense (Engl. & Diels) R.E.Fr.	Plantae	Magnoliopsidae	Magnoliales	Annonaceae	Uvariodendron	molundense		species	(Engl. & Diels) R.E.Fr.		Africa	Gabon		Ogooué-Lolo		region de Lastoursville, Nzocou.	region de Lastoursville, Nzocou.		-1.4666666667	12.4666666667	WGS84	0.0333333333333333		12	10	1930	12 October 1930			PreservedSpecimen
Other material	ok		9649	G.M.P.C. Le Testu 9649	G.M.P.C. Le Testu	P	fruit-bearing	Uvariodendron molundense (Engl. & Diels) R.E.Fr.	Plantae	Magnoliopsidae	Magnoliales	Annonaceae	Uvariodendron	molundense		species	(Engl. & Diels) R.E.Fr.		Africa	Gabon		Haut-Ogooué					-1.6333333333	13.5833333333	WGS84	0.0333333333333333		30	10	1930	30 October 1930			PreservedSpecimen
Other material	ok		9064	G.M.P.C. Le Testu 9064	G.M.P.C. Le Testu	P	fruit-bearing	Uvariodendron molundense (Engl. & Diels) R.E.Fr.	Plantae	Magnoliopsidae	Magnoliales	Annonaceae	Uvariodendron	molundense		species	(Engl. & Diels) R.E.Fr.		Africa	Gabon		Woleu-Ntem		region de Minvoul, Minvoul.	region de Minvoul, Minvoul.		2.1666666667	12.1666666667	WGS84	0.0333333333333333		0	3	1933	March 1933			PreservedSpecimen
Other material	ok		T8X70	G.P. Tchouto Mbatchou T8X70	G.P. Tchouto Mbatchou, M.E. Elad	WAG	in bloom	Uvariodendron molundense (Engl. & Diels) R.E.Fr.	Plantae	Magnoliopsidae	Magnoliales	Annonaceae	Uvariodendron	molundense		species	(Engl. & Diels) R.E.Fr.		Africa	Cameroon		South Region		Campo Ma'an area, Bibabimvoto, Dipikar island, in the Campo area along transect T8.	Campo Ma'an area, Bibabimvoto, Dipikar island, in the Campo area along transect T8.	60 m	2.2711111111	10.0597222222	WGS84	0.00166666666666667		26	8	2000	26 August 2000	Atlantic biafran rain forest rich in Caesalpinioideae with Calpocalyx heitzii, Desbordesia glaucescens and Sacoglottis gabonensis.		PreservedSpecimen	4 m
Other material	ok		136	G.P. Tchouto Mbatchou 136	G.P. Tchouto Mbatchou	K,SCA,YA	in bloom; fruit-bearing	Uvariodendron molundense (Engl. & Diels) R.E.Fr.	Plantae	Magnoliopsidae	Magnoliales	Annonaceae	Uvariodendron	molundense		species	(Engl. & Diels) R.E.Fr.		Africa	Cameroon		South-West Region		Mapanja.	Mapanja.	1040 m	4.0833333333	9.1500000000	WGS84	0.0166666666666667		20	4	1992	20 April 1992	Disturbed forest.		PreservedSpecimen
Other material	ok		611	G.P. Tchouto Mbatchou 611	G.P. Tchouto Mbatchou	K,SCA,YA	fruit-bearing	Uvariodendron molundense (Engl. & Diels) R.E.Fr.	Plantae	Magnoliopsidae	Magnoliales	Annonaceae	Uvariodendron	molundense		species	(Engl. & Diels) R.E.Fr.		Africa	Cameroon		South-West Region		Mokoko, forest above Bonja village.	Mokoko, forest above Bonja village.	240 m	4.4666666667	9.1000000000	WGS84	0.0166666666666667	sheet	23	3	1993	23 March 1993	Disturbed forest. Red soil with sand and wet litter.		PreservedSpecimen	4 m
Other material	ok		574	G.V. Dauby 574	G.V. Dauby, D. Nguema Ekomo; E. Mounoumoulossi; P. Bissiemou & J. Boussiengui Nongo	LBV,MO		Uvariodendron molundense (Engl. & Diels) R.E.Fr.	Plantae	Magnoliopsidae	Magnoliales	Annonaceae	Uvariodendron	molundense		species	(Engl. & Diels) R.E.Fr.		Africa	Gabon		Ngounié		Est du Parc National de Waka, à ± 5 km au Sud de la rivière Mayi.	Est du Parc National de Waka, à ± 5 km au Sud de la rivière Mayi.	604 m	-1.2268700000	11.2859200000	WGS84	0.00166666666666667	GPS	17	2	2008	17 February 2008	Bord de rivière dans un fond de vallée très humide.		PreservedSpecimen	3 m
Other material	ok		5936	G.W.J. Mildbraed 5936	G.W.J. Mildbraed	B,K	in bloom	Uvariodendron molundense (Engl. & Diels) R.E.Fr.	Plantae	Magnoliopsidae	Magnoliales	Annonaceae	Uvariodendron	molundense		species	(Engl. & Diels) R.E.Fr.		Africa	Cameroon		South Region		S. Cameroon: Kribi.	S. Cameroon: Kribi.		2.8000000000	10.4000000000	WGS84	0.0833333333333333	BRAHM	0	0	1911	1911			PreservedSpecimen
Other material	ok		930	J. Florence 930	J. Florence	P	in bloom	Uvariodendron molundense (Engl. & Diels) R.E.Fr.	Plantae	Magnoliopsidae	Magnoliales	Annonaceae	Uvariodendron	molundense		species	(Engl. & Diels) R.E.Fr.		Africa	Gabon		Ogooué-Ivindo		Station d'Ipassa, 10 Km S de Makokou	Station d'Ipassa, 10 Km S de Makokou	500 m	0.5000000000	12.7833333333	WGS84	0.0333333333333333		14	4	1978	14 April 1978	Bord de l'Ivindo		PreservedSpecimen
Other material	ok		450	J.C. Arends 450	J.C. Arends, J.J.F.E. de Wilde & A.M. Louis	LBV,WAG,WAG		Uvariodendron molundense (Engl. & Diels) R.E.Fr.	Plantae	Magnoliopsidae	Magnoliales	Annonaceae	Uvariodendron	molundense		species	(Engl. & Diels) R.E.Fr.		Africa	Gabon		Ngounié		Waka River	Waka River	330 m	-1.2166666667	10.8666666667	WGS84	0.0166666666666667	sheet	25	11	1984	25 November 1984	Steep forested slope at the waterfall		PreservedSpecimen
Other material	ok		625	J.F. Villiers 625	J.F. Villiers	P,YA		Uvariodendron molundense (Engl. & Diels) R.E.Fr.	Plantae	Magnoliopsidae	Magnoliales	Annonaceae	Uvariodendron	molundense		species	(Engl. & Diels) R.E.Fr.		Africa	Cameroon		East Region		Camp CFA Bango I, bord de la riv. Bango 36km SE Bateka Malen, village situé à 21km N de Molundou (Feuille IGN Molundou 1/200.000).	Camp CFA Bango I, bord de la riv. Bango 36km SE Bateka Malen, village situé à 21km N de Molundou (Feuille IGN Molundou 1/200.000).		2.2971010000	15.1616140000	WGS84	0.0833333333333333	geolo	8	11	1971	8 November 1971			PreservedSpecimen	10 m
Other material	ok		3259	J.J. Bos 3259	J.J. Bos	P,WAG,YA	in bloom	Uvariodendron molundense (Engl. & Diels) R.E.Fr.	Plantae	Magnoliopsidae	Magnoliales	Annonaceae	Uvariodendron	molundense		species	(Engl. & Diels) R.E.Fr.		Africa	Cameroon		South Region		About 13 km from Kribi, Ebolowa road	About 13 km from Kribi, Ebolowa road		2.8500000000	10.0000000000	WGS84	0.0333333333333333	SHEET	13	11	1968	13 November 1968	recently cut edge of wet forest, undergrowth		PreservedSpecimen
Other material	ok		5474	J.J. Bos 5474	J.J. Bos	BR,MO,P,WAG,WAG,YA	fruit-bearing	Uvariodendron molundense (Engl. & Diels) R.E.Fr.	Plantae	Magnoliopsidae	Magnoliales	Annonaceae	Uvariodendron	molundense		species	(Engl. & Diels) R.E.Fr.		Africa	Cameroon		South Region		S. bank of Lobé river, SE. of Gr. Batanga ferry.	S. bank of Lobé river, SE. of Gr. Batanga ferry.		2.8666666667	9.9000000000	WGS84	0.0166666666666667	sheet	11	10	1969	11 October 1969	Shady riverine forest, near riverbank.		PreservedSpecimen
Other material	ok		6521	J.J. Bos 6521	J.J. Bos	WAG	in bloom	Uvariodendron molundense (Engl. & Diels) R.E.Fr.	Plantae	Magnoliopsidae	Magnoliales	Annonaceae	Uvariodendron	molundense		species	(Engl. & Diels) R.E.Fr.		Africa	Cameroon		South Region		6 km N. of km 46 Kribi - Lolodorf.	6 km N. of km 46 Kribi - Lolodorf.		3.0833333333	10.2500000000	WGS84	0.0166666666666667	sheet	12	3	1970	12 March 1970	High forest exploitation.		PreservedSpecimen
Other material	ok		7075	J.J. Bos 7075	J.J. Bos	P,WAG,WAG	in bloom	Uvariodendron molundense (Engl. & Diels) R.E.Fr.	Plantae	Magnoliopsidae	Magnoliales	Annonaceae	Uvariodendron	molundense		species	(Engl. & Diels) R.E.Fr.		Africa	Cameroon		South Region		5 km N. of km 7 Kribi - Ebolowa road, behind Pygmee village.	5 km N. of km 7 Kribi - Ebolowa road, behind Pygmee village.		2.9333333333	9.9500000000	WGS84	0.0166666666666667		10	7	1970	10 July 1970	High forest.		PreservedSpecimen
Other material	ok		6223	J.J. Wieringa 6223	J.J. Wieringa, P.H. Hoekstra; R. Niangadouma & J.-N. Boussiengui	LBV,MO,WAG,WAG	in bloom	Uvariodendron molundense (Engl. & Diels) R.E.Fr.	Plantae	Magnoliopsidae	Magnoliales	Annonaceae	Uvariodendron	molundense		species	(Engl. & Diels) R.E.Fr.		Africa	Gabon		Ogooué-Lolo		c.55 km N of Lastoursville, CEB forestry concession 'Milolé' (UFA2-UFG2-lot2), foothills of Ngota Mountain.	c.55 km N of Lastoursville, CEB forestry concession 'Milolé' (UFA2-UFG2-lot2), foothills of Ngota Mountain.	330 m	-0.3400000000	12.7800000000	WGS84	0.00166666666666667	gps	28	1	2008	28 January 2008	Riverbank of a stream in secondarized primary forest.		PreservedSpecimen	2.5 m
Other material	ok		6263	J.J. Wieringa 6263	J.J. Wieringa, P.H. Hoekstra; R. Niangadouma & J.-N. Boussiengui	LBV,MO,WAG,WAG	fruit-bearing	Uvariodendron molundense (Engl. & Diels) R.E.Fr.	Plantae	Magnoliopsidae	Magnoliales	Annonaceae	Uvariodendron	molundense		species	(Engl. & Diels) R.E.Fr.		Africa	Gabon		Ogooué-Lolo		c.30 km ENE of Lastoursville, 15 km on forestry road from Bambidie to Akieni.	c.30 km ENE of Lastoursville, 15 km on forestry road from Bambidie to Akieni.	320 m	-0.6531666667	12.9435000000	WGS84	0.000166666666666667	gps	29	1	2008	29 January 2008	Somewhat secondarized primary forest.		PreservedSpecimen	1.2 m
Other material	ok		1570	L. Ngok Banak 1570	L. Ngok Banak, A. Moungazi & P. Mbazza	LBV,LBV,MO,P,WAG		Uvariodendron molundense (Engl. & Diels) R.E.Fr.	Plantae	Magnoliopsidae	Magnoliales	Annonaceae	Uvariodendron	molundense		species	(Engl. & Diels) R.E.Fr.		Africa	Gabon		Woleu-Ntem		Minkébé National Park, southern inselberg area.	Minkébé National Park, southern inselberg area.	620 m	1.3861666667	12.5548333333	WGS84	0.000166666666666667		2	5	2003	2 May 2003	Forêt saxicole.		PreservedSpecimen	5 m
Other material	ok		234	M. Akogo 234	M. Akogo	K,SCA,YA		Uvariodendron molundense (Engl. & Diels) R.E.Fr.	Plantae	Magnoliopsidae	Magnoliales	Annonaceae	Uvariodendron	molundense		species	(Engl. & Diels) R.E.Fr.		Africa	Cameroon		South-West Region		Ekumbe Mofako, Mokoko Forest Reserve, Ekumbe-Mofako.	Ekumbe Mofako, Mokoko Forest Reserve, Ekumbe-Mofako.	140 m	4.4666666667	9.0500000000	WGS84	0.0166666666666667		21	4	1994	21 April 1994	Growing in disturbed secondary forest.		PreservedSpecimen	3 m
Other material	ok		1270	M.E. Elad 1270	M.E. Elad, G.P. Tchouto Mbatchou; J. Nganwui & B.O. Ondo	KRIBI,WAG		Uvariodendron molundense (Engl. & Diels) R.E.Fr.	Plantae	Magnoliopsidae	Magnoliales	Annonaceae	Uvariodendron	molundense		species	(Engl. & Diels) R.E.Fr.		Africa	Cameroon		South Region		Campo-Ma'an area, Bibabimvoto, along transect T4.	Campo-Ma'an area, Bibabimvoto, along transect T4.	40 m	2.2508333333	10.3641666667	WGS84	0.00166666666666667		1	2	2000	1 February 2000	Atlantic biafran lowland forest with Caesalpinioideae, Calpocalyx heitzii, Sacoglottis gabonensis and Terminalia superba.		PreservedSpecimen	2 m
Other material	ok		11839	M.R. Cheek 11839	M.R. Cheek	YA	in bloom; fruit-bearing	Uvariodendron molundense (Engl. & Diels) R.E.Fr.	Plantae	Magnoliopsidae	Magnoliales	Annonaceae	Uvariodendron	molundense		species	(Engl. & Diels) R.E.Fr.		Africa	Cameroon		Central Region		Ndanan 1, Eastern part of the park, West of Ndangan 1.	Ndanan 1, Eastern part of the park, West of Ndangan 1.	710 m	3.6219444444	11.6008333333	WGS84	0.000166666666666667	SHEET	18	3	2004	18 March 2004	Evergreen - semideciduous forest with plentiful Scaphopetalum and Irvingia, some Khayaworensis, Coula adulis, Celtis.		PreservedSpecimen
Other material	ok		1894	M.S.M. Sosef 1894	M.S.M. Sosef, Versteegh, C.P.C. & B. Nziengui	WAG	fruit-bearing	Uvariodendron molundense (Engl. & Diels) R.E.Fr.	Plantae	Magnoliopsidae	Magnoliales	Annonaceae	Uvariodendron	molundense		species	(Engl. & Diels) R.E.Fr.		Africa	Gabon		Woleu-Ntem		forestry concession Bordamur, c. 40 km NE of Mitzic.	forestry concession Bordamur, c. 40 km NE of Mitzic.	500 m	1.0016666667	11.8533333333	WGS84	0.00166666666666667		6	2	2003	6 February 2003	Understorey of logged-over forest along a river.		PreservedSpecimen	3 m
Other material	ok		2270	M.S.M. Sosef 2270	M.S.M. Sosef, T.L.P. Couvreur; M. Botermans; Y. Azizet Issembé & R. Niangadouma	LBV,WAG	in bloom	Uvariodendron molundense (Engl. & Diels) R.E.Fr.	Plantae	Magnoliopsidae	Magnoliales	Annonaceae	Uvariodendron	molundense		species	(Engl. & Diels) R.E.Fr.		Africa	Gabon		Ogooué-Maritime		Doudou Mountains National Parc, c. 5 km S of Camp Peny (CBG).	Doudou Mountains National Parc, c. 5 km S of Camp Peny (CBG).	100 m	-2.0583333333	10.4700000000	WGS84	0.00166666666666667		14	11	2005	14 November 2005	Secondary swampy forest.		PreservedSpecimen	3 m
Other material	ok		183	Mianga N'Bissy 183	Mianga N'Bissy	P	in bloom	Uvariodendron molundense (Engl. & Diels) R.E.Fr.	Plantae	Magnoliopsidae	Magnoliales	Annonaceae	Uvariodendron	molundense		species	(Engl. & Diels) R.E.Fr.		Africa	Republic of the Congo		Kouilou		Moyen Congo, Mayombe central, vers km 57 chemin de fer Pointe Noire – Brazzaville.	Moyen Congo, Mayombe central, vers km 57 chemin de fer Pointe Noire – Brazzaville.		-4.4908333333	12.2041666667	WGS84	#N/A	googl	0	9	1947	September 1947			PreservedSpecimen
Other material	ok		W15	MINKébé Series W15	MINKébé Series, C.M. Wilks & P. Christy	WAG	fruit-bearing	Uvariodendron molundense (Engl. & Diels) R.E.Fr.	Plantae	Magnoliopsidae	Magnoliales	Annonaceae	Uvariodendron	molundense		species	(Engl. & Diels) R.E.Fr.		Africa	Gabon		Woleu-Ntem		Minkébé area, near base camp number 1.	Minkébé area, near base camp number 1.		1.4833333333	12.8166666667	WGS84	0.0166666666666667	sheet	8	2	1990	8 February 1990	Frequently flooded forest. Brookside.		PreservedSpecimen	2.5 m
Other material	ok		AM60	MINKébé Series AM60	MINKébé Series, A. Moungazi	WAG	in bloom	Uvariodendron molundense (Engl. & Diels) R.E.Fr.	Plantae	Magnoliopsidae	Magnoliales	Annonaceae	Uvariodendron	molundense		species	(Engl. & Diels) R.E.Fr.		Africa	Gabon		Woleu-Ntem		Minkébé area, at 2000 m from the camp.	Minkébé area, at 2000 m from the camp.		1.5000000000	12.8000000000	WGS84	0.0166666666666667		25	3	1990	25 March 1990	Rather light forest.		PreservedSpecimen
Other material	ok		V150	MINKébé Series V150	MINKébé Series	WAG	in bloom; fruit-bearing	Uvariodendron molundense (Engl. & Diels) R.E.Fr.	Plantae	Magnoliopsidae	Magnoliales	Annonaceae	Uvariodendron	molundense		species	(Engl. & Diels) R.E.Fr.		Africa	Gabon		Woleu-Ntem		Minkébé area, 10 x 10 m inventory plot V, placed 3.5-13.5 m north at 200-210 m on transect A.	Minkébé area, 10 x 10 m inventory plot V, placed 3.5-13.5 m north at 200-210 m on transect A.		1.5000000000	12.8000000000	WGS84	0.0166666666666667	sheet	4	3	1990	4 March 1990	Riverine forest, ground level uneven leaving small 'islands' during inundations, soil with some leaf litter, especially of Limbali leaves.		PreservedSpecimen
Other material	ok		W403	MINKébé Series W403	MINKébé Series, J.B. Epoma & Mabata, P.	WAG	in bloom	Uvariodendron molundense (Engl. & Diels) R.E.Fr.	Plantae	Magnoliopsidae	Magnoliales	Annonaceae	Uvariodendron	molundense		species	(Engl. & Diels) R.E.Fr.		Africa	Gabon		Woleu-Ntem		Minkébé area, 800 m on transect B (to the south).	Minkébé area, 800 m on transect B (to the south).		1.5000000000	12.8000000000	WGS84	0.0166666666666667	sheet	20	5	1990	20 May 1990	Limbali forest that can be flooded.		PreservedSpecimen	2.5 m
Other material	ok		3264	N. Hallé 3264	N. Hallé	L,P,U	in bloom; fruit-bearing	Uvariodendron molundense (Engl. & Diels) R.E.Fr.	Plantae	Magnoliopsidae	Magnoliales	Annonaceae	Uvariodendron	molundense		species	(Engl. & Diels) R.E.Fr.		Africa	Gabon		Ogooué-Ivindo		Bélinga.	Bélinga.		1.0833333333	13.1333333333	WGS84	0.0333333333333333		19	11	1964	19 November 1964			PreservedSpecimen
Other material	ok		3332	N. Hallé 3332	N. Hallé	P	in bloom	Uvariodendron molundense (Engl. & Diels) R.E.Fr.	Plantae	Magnoliopsidae	Magnoliales	Annonaceae	Uvariodendron	molundense		species	(Engl. & Diels) R.E.Fr.		Africa	Gabon		Ogooué-Ivindo		Bélinga.	Bélinga.		1.0833333333	13.1333333333	WGS84	0.0333333333333333		25	11	1964	25 November 1964	En forêt, bord de rivière.		PreservedSpecimen
Other material	ok		431	N. Hallé 431	N. Hallé, A. Le Thomas	MO,P,WAG	in bloom	Uvariodendron molundense (Engl. & Diels) R.E.Fr.	Plantae	Magnoliopsidae	Magnoliales	Annonaceae	Uvariodendron	molundense		species	(Engl. & Diels) R.E.Fr.		Africa	Gabon		Ogooué-Ivindo		Bélinga, mines de fer, le long de la rivière Folley.	Bélinga, mines de fer, le long de la rivière Folley.		1.1166666667	13.1833333333	WGS84	0.0833333333333333		12	8	1966	12 August 1966	Bord de rivière.		PreservedSpecimen
Other material	ok		451	N. Hallé 451	N. Hallé, A. Le Thomas	MO,P	in bloom	Uvariodendron molundense (Engl. & Diels) R.E.Fr.	Plantae	Magnoliopsidae	Magnoliales	Annonaceae	Uvariodendron	molundense		species	(Engl. & Diels) R.E.Fr.		Africa	Gabon		Ogooué-Ivindo		Bélinga, mines de fer, route du Belvédère.	Bélinga, mines de fer, route du Belvédère.	900 - 950 m	1.0833333333	13.2000000000	WGS84	0.0333333333333333		12	8	1966	12 August 1966	Forêt		PreservedSpecimen
Other material	ok		1444	O.L.S. Lachenaud 1444	O.L.S. Lachenaud, T.O.B.E.B. Stévart; D.U. Ikabanga; Y. Azizet Issembé; C.A. Boupoya-Mapikou & J. de Dieu Kaparidi	BRLU,LBV,MO	in bloom	Uvariodendron molundense (Engl. & Diels) R.E.Fr.	Plantae	Magnoliopsidae	Magnoliales	Annonaceae	Uvariodendron	molundense		species	(Engl. & Diels) R.E.Fr.		Africa	Gabon		Ngounié		Mabounié, piste du nord-est.	Mabounié, piste du nord-est.		-0.7172222222	10.6013888889	WGS84	0.000166666666666667	GPS	17	11	2013	17 November 2013	Forêt marécageuse de ravin à Crateranthus talbotii.		PreservedSpecimen	7 m
Other material	ok		153	P. Cabalion 153	P. Cabalion	P	in bloom	Uvariodendron molundense (Engl. & Diels) R.E.Fr.	Plantae	Magnoliopsidae	Magnoliales	Annonaceae	Uvariodendron	molundense		species	(Engl. & Diels) R.E.Fr.		Africa	Republic of the Congo		Niari		3km O Banga Route Vounda-Banda.	3km O Banga Route Vounda-Banda.		-3.5552700000	11.9990210000	WGS84	0.0833333333333333	geolo	6	2	1976	6 February 1976			PreservedSpecimen	6 m
Other material	ok		1112	P. Compère 1112	P. Compère	K	in bloom; fruit-bearing	Uvariodendron molundense (Engl. & Diels) R.E.Fr.	Plantae	Magnoliopsidae	Magnoliales	Annonaceae	Uvariodendron	molundense		species	(Engl. & Diels) R.E.Fr.		Africa	Democratic Republic of the Congo		Bas-Congo		vallée de la Quinongo. Territ: Songololo. Province: Léopoldville.	vallée de la Quinongo. Territ: Songololo. Province: Léopoldville.		-5.1660330000	14.3271730000	WGS84	0.25	GEOlo	21	12	1959	21 December 1959	Forêt marécageuse.		PreservedSpecimen	8 m
Other material	ok		5604	P. Gérard 5604	P. Gérard	K,WAG		Uvariodendron molundense (Engl. & Diels) R.E.Fr.	Plantae	Magnoliopsidae	Magnoliales	Annonaceae	Uvariodendron	molundense		species	(Engl. & Diels) R.E.Fr.		Africa	Democratic Republic of the Congo		Orientale	Ango	Digba, Foret de Akare entre rivière Bili et Ase.	Digba, Foret de Akare entre rivière Bili et Ase.		4.3833333333	25.8000000000	WGS84	0.0333333333333333	Bamps	5	11	1963	5 November 1963			PreservedSpecimen
Other material	ok		3759	P. Sita 3759	P. Sita	P		Uvariodendron molundense (Engl. & Diels) R.E.Fr.	Plantae	Magnoliopsidae	Magnoliales	Annonaceae	Uvariodendron	molundense		species	(Engl. & Diels) R.E.Fr.		Africa	Republic of the Congo		Kouilou		route du nouveau campement Maamar sur 18 km après l'ancien.	route du nouveau campement Maamar sur 18 km après l'ancien.		-3.7500000000	11.2500000000	WGS84	0.0833333333333333	brahm	9	5	1974	9 May 1974			PreservedSpecimen	10 m
Other material	ok		3995	P. Sita 3995	P. Sita	P		Uvariodendron molundense (Engl. & Diels) R.E.Fr.	Plantae	Magnoliopsidae	Magnoliales	Annonaceae	Uvariodendron	molundense		species	(Engl. & Diels) R.E.Fr.		Africa	Republic of the Congo		Niari		Niari-ouest, region Banda, Vallé de la Ngouanga.	Niari-ouest, region Banda, Vallé de la Ngouanga.		-3.4000000000	12.1500000000	WGS84	0.0833333333333333	BRAHM	5	11	1975	5 November 1975			PreservedSpecimen	5 m
Other material	ok		10207	P.J.M. Maas 10207	P.J.M. Maas, F.J. Breteler; H. Maas-van de Kamer; R. Niangadouma & C.D. Specht	LBV,WAG	in bloom	Uvariodendron molundense (Engl. & Diels) R.E.Fr.	Plantae	Magnoliopsidae	Magnoliales	Annonaceae	Uvariodendron	molundense		species	(Engl. & Diels) R.E.Fr.		Africa	Gabon		Ngounié		side roads of road Pény-Mouila, in CBG concession.	side roads of road Pény-Mouila, in CBG concession.	115 m	-2.0125277778	10.4813055556	WGS84	0.00166666666666667	GPS	10	11	2011	10 November 2011	Forest on steep slope along creek, on loamy red soil.		PreservedSpecimen	5 m
Other material	ok		3117	R.G. Letouzey 3117	R.G. Letouzey	P,YA	in bloom	Uvariodendron molundense (Engl. & Diels) R.E.Fr.	Plantae	Magnoliopsidae	Magnoliales	Annonaceae	Uvariodendron	molundense		species	(Engl. & Diels) R.E.Fr.		Africa	Cameroon		East Region		Bertoua, Kap.	Bertoua, Kap.		4.5833333333	13.6805555556	WGS84	0.0166666666666667	FS	23	2	1960	23 February 1960	Sous bois forestier.		PreservedSpecimen
Other material	ok		5142	R.G. Letouzey 5142	R.G. Letouzey	P,YA	in bloom	Uvariodendron molundense (Engl. & Diels) R.E.Fr.	Plantae	Magnoliopsidae	Magnoliales	Annonaceae	Uvariodendron	molundense		species	(Engl. & Diels) R.E.Fr.		Africa	Cameroon		East Region		a 30km au NE de Bangé (km75 route Yokadouma - Molundu) feuille IGN 1/200 000. Yokadouma.	a 30km au NE de Bangé (km75 route Yokadouma - Molundu) feuille IGN 1/200 000. Yokadouma.		3.0071680000	15.1372200000	WGS84	0.25	GOOGL	25	5	1963	25 May 1963	En forêt dense humide semi décidue à Celtis et Sterculiaceae.		PreservedSpecimen
Other material	ok		539	T.L.P. Couvreur 539	T.L.P. Couvreur, H.J.X. Sauquet; A. Faye & R. Niangadouma	MPU,YA	fruit-bearing	Uvariodendron molundense (Engl. & Diels) R.E.Fr.	Plantae	Magnoliopsidae	Magnoliales	Annonaceae	Uvariodendron	molundense		species	(Engl. & Diels) R.E.Fr.		Africa	Gabon		Ogooué-Maritime		5 km on loggers road from Peny (CGB) village.	5 km on loggers road from Peny (CGB) village.	188 m	-2.0322010000	10.4998550000	WGS84	0.000166666666666667	GPS	7	11	2013	7 November 2013	Mature forest.		PreservedSpecimen	3 m
Other material	ok		542	T.L.P. Couvreur 542	T.L.P. Couvreur, H.J.X. Sauquet; A. Faye & R. Niangadouma	MPU,YA	in bloom	Uvariodendron molundense (Engl. & Diels) R.E.Fr.	Plantae	Magnoliopsidae	Magnoliales	Annonaceae	Uvariodendron	molundense		species	(Engl. & Diels) R.E.Fr.		Africa	Gabon		Ogooué-Maritime		5 km on loggers road from Peny (CGB) village.	5 km on loggers road from Peny (CGB) village.	200 m	-2.0315630000	10.4959130000	WGS84	0.000166666666666667	GPS	7	11	2013	7 November 2013	Mature forest, on hill, near river.		PreservedSpecimen	4 m
Other material	ok		564	T.L.P. Couvreur 564	T.L.P. Couvreur, H.J.X. Sauquet; A. Faye & R. Niangadouma	YA	in bloom	Uvariodendron molundense (Engl. & Diels) R.E.Fr.	Plantae	Magnoliopsidae	Magnoliales	Annonaceae	Uvariodendron	molundense		species	(Engl. & Diels) R.E.Fr.		Africa	Gabon		Ogooué-Ivindo		along main trail departing from behind the herbarium at the Research station of Ipassa, in Ivindo National Park.	along main trail departing from behind the herbarium at the Research station of Ipassa, in Ivindo National Park.	519 m	0.5038240000	12.7934450000	WGS84	0.000166666666666667	GPS	11	11	2013	11 November 2013	Old secondary forest.		PreservedSpecimen	3 m
Other material	ok		613	T.L.P. Couvreur 613	T.L.P. Couvreur, V. Droissart & G.N. Kamdem	MPU,YA	in bloom; fruit-bearing	Uvariodendron molundense (Engl. & Diels) R.E.Fr.	Plantae	Magnoliopsidae	Magnoliales	Annonaceae	Uvariodendron	molundense		species	(Engl. & Diels) R.E.Fr.		Africa	Cameroon		Littoral		Ebo Wildlife Reserve, Djuma permanent camp. On Djashaka trail.	Ebo Wildlife Reserve, Djuma permanent camp. On Djashaka trail.	378 m	4.3517170000	10.2366940000	WGS84	0.000166666666666667	GPS	13	2	2014	13 February 2014	On hill side, near small seasonal river, rocky soil.		PreservedSpecimen	6 m
Other material	ok		652	T.L.P. Couvreur 652	T.L.P. Couvreur, V.B.B.R. Deblauwe & G.N. Kamdem	WAG,YA		Uvariodendron molundense (Engl. & Diels) R.E.Fr.	Plantae	Magnoliopsidae	Magnoliales	Annonaceae	Uvariodendron	molundense		species	(Engl. & Diels) R.E.Fr.		Africa	Cameroon		Littoral		Mambe Massif, above Boga village, 100 km along road from Yaoundé to Edea.	Mambe Massif, above Boga village, 100 km along road from Yaoundé to Edea.	637 m	3.9100710000	10.7755160000	WGS84	0.000166666666666667	GPS	19	6	2014	19 June 2014	Old growth secondary forest.		PreservedSpecimen	2 m
Other material	ok		655	T.L.P. Couvreur 655	T.L.P. Couvreur, V.B.B.R. Deblauwe & G.N. Kamdem	MPU,WAG,YA	in bloom	Uvariodendron molundense (Engl. & Diels) R.E.Fr.	Plantae	Magnoliopsidae	Magnoliales	Annonaceae	Uvariodendron	molundense		species	(Engl. & Diels) R.E.Fr.		Africa	Cameroon		Littoral		Mambe Massif, above Boga village, 100 km along road from Yaoundé to Edea.	Mambe Massif, above Boga village, 100 km along road from Yaoundé to Edea.	657 m	3.9082080000	10.7723020000	WGS84	0.000166666666666667	GPS	19	6	2014	19 June 2014	Old growth secondary forest.		PreservedSpecimen	10 m
Other material	ok		656	T.L.P. Couvreur 656	T.L.P. Couvreur, V.B.B.R. Deblauwe & G.N. Kamdem	WAG,YA	in bloom	Uvariodendron molundense (Engl. & Diels) R.E.Fr.	Plantae	Magnoliopsidae	Magnoliales	Annonaceae	Uvariodendron	molundense		species	(Engl. & Diels) R.E.Fr.		Africa	Cameroon		Littoral		Mambe Massif, above Boga village, 100 km along road from Yaoundé to Edea.	Mambe Massif, above Boga village, 100 km along road from Yaoundé to Edea.	653 m	3.9068860000	10.7716180000	WGS84	0.000166666666666667	GPS	20	6	2014	20 June 2014	Old growth secondary forest.		PreservedSpecimen	10 m
Other material	ok		789	T.L.P. Couvreur 789	T.L.P. Couvreur, J.-M. Moutsamboté & C. Mampouya	IEC,WAG	in bloom	Uvariodendron molundense (Engl. & Diels) R.E.Fr.	Plantae	Magnoliopsidae	Magnoliales	Annonaceae	Uvariodendron	molundense		species	(Engl. & Diels) R.E.Fr.		Africa	Republic of the Congo		Kouilou		30 km on Dolisie-Mvouti road, just behind the telephone antenna.	30 km on Dolisie-Mvouti road, just behind the telephone antenna.	710 m	-4.2136980000	12.5290860000	WGS84	0.000166666666666667	GPS	21	9	2015	21 September 2015	In sub montane old secondary forest.		PreservedSpecimen	3 m
Other material	ok		853	T.L.P. Couvreur 853	T.L.P. Couvreur, R. Niangadouma & S. Mogue Kamga	LBV,WAG,YA	in bloom	Uvariodendron molundense (Engl. & Diels) R.E.Fr.	Plantae	Magnoliopsidae	Magnoliales	Annonaceae	Uvariodendron	molundense		species	(Engl. & Diels) R.E.Fr.		Africa	Gabon		Woleu-Ntem		Oyem, on road to Mbolonzok (off main road to Mongono and Equatorial Guinea).	Oyem, on road to Mbolonzok (off main road to Mongono and Equatorial Guinea).	660 m	1.5442180000	11.5119560000	WGS84	0.000166666666666667	GPS	13	11	2015	13 November 2015	In swamp, near tomato field.		PreservedSpecimen	4 m
Other material	ok		876	T.L.P. Couvreur 876	T.L.P. Couvreur, R. Niangadouma; S. Mogue Kamga & P.H. Hoekstra	LBV,WAG,YA	in bloom; fruit-bearing	Uvariodendron molundense (Engl. & Diels) R.E.Fr.	Plantae	Magnoliopsidae	Magnoliales	Annonaceae	Uvariodendron	molundense		species	(Engl. & Diels) R.E.Fr.		Africa	Gabon		Woleu-Ntem		on road from Mitzic to Lalara (N2), just after the bridge over the Lara, c.500 m in forest.	on road from Mitzic to Lalara (N2), just after the bridge over the Lara, c.500 m in forest.	580 m	0.6035630000	11.4865350000	WGS84	0.000166666666666667	GPS	15	11	2015	15 November 2015	Old secondary forest, on hill side.		PreservedSpecimen	1.5 m
Other material	ok		928	T.L.P. Couvreur 928	T.L.P. Couvreur, R. Niangadouma & S. Mogue Kamga	LBV,WAG,YA		Uvariodendron molundense (Engl. & Diels) R.E.Fr.	Plantae	Magnoliopsidae	Magnoliales	Annonaceae	Uvariodendron	molundense		species	(Engl. & Diels) R.E.Fr.		Africa	Gabon		Moyen-Ogooué		27 km after Lambaréné, on road to Bifoum (N1), then around 20 km on road to Lake Azingo.	27 km after Lambaréné, on road to Bifoum (N1), then around 20 km on road to Lake Azingo.	95 m	-0.4646380000	10.0384590000	WGS84	0.000166666666666667	GPS	24	11	2015	24 November 2015	Secondary forest, very common, even dominant in understory.		PreservedSpecimen	3.5 m
Other material	ok		932	T.L.P. Couvreur 932	T.L.P. Couvreur, R. Niangadouma & S. Mogue Kamga	LBV,WAG,YA	in bloom; fruit-bearing	Uvariodendron molundense (Engl. & Diels) R.E.Fr.	Plantae	Magnoliopsidae	Magnoliales	Annonaceae	Uvariodendron	molundense		species	(Engl. & Diels) R.E.Fr.		Africa	Gabon		Moyen-Ogooué		33 km south of Lambaréné, then 18 km on dirt road just after Mimongo village, in Morel petrol consession.	33 km south of Lambaréné, then 18 km on dirt road just after Mimongo village, in Morel petrol consession.	185 m	-1.0362230000	10.3944310000	WGS84	0.000166666666666667	GPS	25	11	2015	25 November 2015	Secondary forest.		PreservedSpecimen	4 m
Other material	ok		1110	T.L.P. Couvreur 1110	T.L.P. Couvreur, R. Niangadouma	LBV,WAG	in bloom	Uvariodendron molundense (Engl. & Diels) R.E.Fr.	Plantae	Magnoliopsidae	Magnoliales	Annonaceae	Uvariodendron	molundense		species	(Engl. & Diels) R.E.Fr.		Africa	Gabon		Ogooué-Lolo		Lastoursville, in Precious Woods conssesion (CEB). 30 km east of Bambidie village, 55 km from Lastoursville.	Lastoursville, in Precious Woods conssesion (CEB). 30 km east of Bambidie village, 55 km from Lastoursville.		-0.6627900000	12.7654400000	WGS84	0.0166666666666667	GPS	7	6	2016	7 June 2016	Old secondary forest, in swampy river.		PreservedSpecimen	8 m
Other material	ok		1172	T.L.P. Couvreur 1172	T.L.P. Couvreur, G.N. Kamdem; S. Mogue Kamga & A.J. Helmstetter	MPU,P,WAG,YA	fruit-bearing	Uvariodendron molundense (Engl. & Diels) R.E.Fr.	Plantae	Magnoliopsidae	Magnoliales	Annonaceae	Uvariodendron	molundense		species	(Engl. & Diels) R.E.Fr.		Africa	Cameroon		Littoral		Mapubi, 30 km before Edea on Yaoundé-Edea road. On forestry road, 5 km direction to Sanaga river.	Mapubi, 30 km before Edea on Yaoundé-Edea road. On forestry road, 5 km direction to Sanaga river.	164 m	3.8442400000	10.3896900000	WGS84	0.000166666666666667	GPS	28	2	2018	28 February 2018	Forest, on slope. Very common.		PreservedSpecimen	3 m
Other material	ok		1195	T.L.P. Couvreur 1195	T.L.P. Couvreur, G.N. Kamdem & L.-P.M.J. Dagallier	MPU,WAG,YA	in bloom	Uvariodendron molundense (Engl. & Diels) R.E.Fr.	Plantae	Magnoliopsidae	Magnoliales	Annonaceae	Uvariodendron	molundense		species	(Engl. & Diels) R.E.Fr.		Africa	Cameroon		East Region		60 km south of Yokadouma, 30 km after Ngato, 15 km after river. ALPICAM 'base de vie', then on forestry road starting 4 km before Maséa village.	60 km south of Yokadouma, 30 km after Ngato, 15 km after river. ALPICAM 'base de vie', then on forestry road starting 4 km before Maséa village.	613 m	3.1552790000	14.7380200000	WGS84	0.000166666666666667	GPS	4	3	2019	4 March 2019	Disturbed forest for logging. Tierra firme, on slope, frequent.		PreservedSpecimen	3 m
Other material	ok		4228	T.R. van Andel 4228	T.R. van Andel, B. Mva; J. Mpile & L. Lombo	KRIBI,U,WAG,WAG,YA	fruit-bearing	Uvariodendron molundense (Engl. & Diels) R.E.Fr.	Plantae	Magnoliopsidae	Magnoliales	Annonaceae	Uvariodendron	molundense		species	(Engl. & Diels) R.E.Fr.		Africa	Cameroon		South Region		Campo Ma'an area, Boussebeliga. Trail to Bimvoa chute	Campo Ma'an area, Boussebeliga. Trail to Bimvoa chute	40 m	2.7166666667	9.8666666667	WGS84	0.0166666666666667		26	10	2001	26 October 2001	Primary forest on steep slope.		PreservedSpecimen
Other material	ok		1420	W.J.J.O. de Wilde 1420	W.J.J.O. de Wilde, B.E.E. de Wilde-Duyfjes	K,MO,P,WAG,WAG	in bloom	Uvariodendron molundense (Engl. & Diels) R.E.Fr.	Plantae	Magnoliopsidae	Magnoliales	Annonaceae	Uvariodendron	molundense		species	(Engl. & Diels) R.E.Fr.		Africa	Cameroon		Littoral		40 km NW. of Eséka, W. of Yaoundé.	40 km NW. of Eséka, W. of Yaoundé.		3.8500000000	10.5333333333	WGS84	0.0833333333333333		12	12	1963	12 December 1963	Primeval forest.		PreservedSpecimen	3 m
Other material	ok		11889	W.R.Q. Luke 11889	W.R.Q. Luke	EA	fruit-bearing	Uvariodendron molundense (Engl. & Diels) R.E.Fr.	Plantae	Magnoliopsidae	Magnoliales	Annonaceae	Uvariodendron	molundense		species	(Engl. & Diels) R.E.Fr.		Africa	Equatorial Guinea		Bioko Sur		Moaba. Pt 140.	Moaba. Pt 140.	8 m	3.2350000000	8.6227777778	WGS84	0.000166666666666667	sheet	15	3	2007	15 March 2007	Lowland forest near beach.		PreservedSpecimen	3 m
Other material	ok		1224	A. Aubréville 1224	A. Aubréville	P		Uvariodendron occidentale Le Thomas	Plantae	Magnoliopsidae	Magnoliales	Annonaceae	Uvariodendron	occidentale		species	Le Thomas		Africa	Ivory Coast		Guiglo		Giglo, Debokun.	Giglo, Debokun.		6.5436820000	-7.4934950000	WGS84	#N/A	geolo	18	4	1932	18 April 1932			PreservedSpecimen
Other material	ok		21	A. Bakayoko 21	A. Bakayoko	G	fruit-bearing	Uvariodendron occidentale Le Thomas	Plantae	Magnoliopsidae	Magnoliales	Annonaceae	Uvariodendron	occidentale		species	Le Thomas		Africa	Ivory Coast		Guiglo		Guiglo, Zaipobly, forêt sur colline.	Guiglo, Zaipobly, forêt sur colline.		7.4833333333	-5.9500000000	WGS84	0.0833333333333333	sheet	27	1	2001	27 January 2001			PreservedSpecimen
Other material	ok		FHI19701	F. Anakwense FHI19701	F. Anakwense	K	fruit-bearing	Uvariodendron occidentale Le Thomas	Plantae	Magnoliopsidae	Magnoliales	Annonaceae	Uvariodendron	occidentale		species	Le Thomas		Africa	Nigeria		Ondo State	Akure	Akure Forest Reserve.	Akure Forest Reserve.		7.3166666667	5.0333333333	WGS84	0.0333333333333333		11	12	1950	11 December 1950			PreservedSpecimen
Other material	ok		4349	C.C.H. Jongkind 4349	C.C.H. Jongkind, A.-J. Musah	WAG	in bloom; fruit-bearing	Uvariodendron occidentale Le Thomas	Plantae	Magnoliopsidae	Magnoliales	Annonaceae	Uvariodendron	occidentale		species	Le Thomas		Africa	Ivory Coast		Bouaflé		Parc National de la Marahoue. Near south border.	Parc National de la Marahoue. Near south border.	250 m	6.9833333333	-6.1666666667	WGS84	0.0166666666666667		11	2	1998	11 February 1998			PreservedSpecimen
Other material	ok		1443	F.N. Kouamé 1443	F.N. Kouamé	CSRS,G	in bloom	Uvariodendron occidentale Le Thomas	Plantae	Magnoliopsidae	Magnoliales	Annonaceae	Uvariodendron	occidentale		species	Le Thomas		Africa	Ivory Coast		Daloa		F.C. du Haut-Sassandra, Nord. forêt dégradée, relevé FNK14	F.C. du Haut-Sassandra, Nord. forêt dégradée, relevé FNK14		7.0166666667	-7.3000000000	WGS84	1		4	4	1995	4 April 1995			PreservedSpecimen
Other material	ok		1486	F.N. Kouamé 1486	F.N. Kouamé	CSRS,G	fruit-bearing	Uvariodendron occidentale Le Thomas	Plantae	Magnoliopsidae	Magnoliales	Annonaceae	Uvariodendron	occidentale		species	Le Thomas		Africa	Ivory Coast		Daloa		F.C. du Haut-Sassandra, Centre. forêt dégradée de pente, relevé FNK14, entre layons 10 et 11	F.C. du Haut-Sassandra, Centre. forêt dégradée de pente, relevé FNK14, entre layons 10 et 11		7.0000000000	-8.1666666667	WGS84	1		13	4	1995	13 April 1995			PreservedSpecimen
Other material	ok		1487	F.N. Kouamé 1487	F.N. Kouamé	G	fruit-bearing	Uvariodendron occidentale Le Thomas	Plantae	Magnoliopsidae	Magnoliales	Annonaceae	Uvariodendron	occidentale		species	Le Thomas		Africa	Ivory Coast		Daloa		F.C. du Haut-Sassandra, Centre, forêt dégradée, relevé FNK14.	F.C. du Haut-Sassandra, Centre, forêt dégradée, relevé FNK14.		7.1293000000	-6.9915000000	WGS84	0.0833333333333333	Mapca	13	4	1995	13 April 1995			PreservedSpecimen
Other material	ok		1623	F.N. Kouamé 1623	F.N. Kouamé	CSRS,G		Uvariodendron occidentale Le Thomas	Plantae	Magnoliopsidae	Magnoliales	Annonaceae	Uvariodendron	occidentale		species	Le Thomas		Africa	Ivory Coast				Daloa F.C. du Haut-Sassandra, Nord. forêt très dégradée sur cuirasse, relevé FNK23	Daloa F.C. du Haut-Sassandra, Nord. forêt très dégradée sur cuirasse, relevé FNK23		7.3000000000	-7.0166666667	WGS84	1		7	2	1995	7 February 1995			PreservedSpecimen
Other material	ok		4171	J.E. Andoh 4171	J.E. Andoh	K,P		Uvariodendron occidentale Le Thomas	Plantae	Magnoliopsidae	Magnoliales	Annonaceae	Uvariodendron	occidentale		species	Le Thomas		Africa	Ghana		Ashanti Region		Ofin Headwaters Reserve.	Ofin Headwaters Reserve.		7.0000000000	-1.4500000000	WGS84	0.0833333333333333	GOOGL	0	4	1936	April 1936			PreservedSpecimen	9 m
Other material	ok		182	K. Obeng-Darko 182	K. Obeng-Darko	K	fruit-bearing	Uvariodendron occidentale Le Thomas	Plantae	Magnoliopsidae	Magnoliales	Annonaceae	Uvariodendron	occidentale		species	Le Thomas		Africa	Nigeria		Ondo State	Akure	Owena Forest Reserve, Owena.	Owena Forest Reserve, Owena.		7.2000000000	5.0166666667	WGS84	0.0333333333333333		20	2	1946	20 February 1946	Primary forest.		PreservedSpecimen	30 m
Other material	ok		4633	L. Aké Assi 4633	L. Aké Assi	P		Uvariodendron occidentale Le Thomas	Plantae	Magnoliopsidae	Magnoliales	Annonaceae	Uvariodendron	occidentale		species	Le Thomas		Africa	Ivory Coast		Divo		Divo, Foret Classee de, Forêt de Divo.	Divo, Foret Classee de, Forêt de Divo.	155 m	5.9085000000	-5.2782000000	WGS84	0.0833333333333333	Mapca	11	6	1958	11 June 1958			PreservedSpecimen
Other material	ok		6629	L. Aké Assi 6629	L. Aké Assi	G		Uvariodendron occidentale Le Thomas	Plantae	Magnoliopsidae	Magnoliales	Annonaceae	Uvariodendron	occidentale		species	Le Thomas		Africa	Ivory Coast		Divo		Divo, Foret Classee de, Forêt de Divo.	Divo, Foret Classee de, Forêt de Divo.	155 m	5.9085000000	-5.2782000000	WGS84	0.0833333333333333	Mapca	0	11	1962	November 1962			PreservedSpecimen
Other material	ok		17192	L. Aké Assi 17192	L. Aké Assi	G	fruit-bearing	Uvariodendron occidentale Le Thomas	Plantae	Magnoliopsidae	Magnoliales	Annonaceae	Uvariodendron	occidentale		species	Le Thomas		Africa	Ivory Coast		San-Pédro		route de Tabou, forêt près de Para.	route de Tabou, forêt près de Para.		4.8000000000	-6.8000000000	WGS84	0.25	GOOGL	28	12	1985	28 December 1985	Forêt.		PreservedSpecimen
Other material	ok		FHI24604	R.W.J. Keay FHI24604	R.W.J. Keay	K	fruit-bearing	Uvariodendron occidentale Le Thomas	Plantae	Magnoliopsidae	Magnoliales	Annonaceae	Uvariodendron	occidentale		species	Le Thomas		Africa	Nigeria		Ondo State	Akure	Akure Forest Reserve, Block 6C Akure FR.	Akure Forest Reserve, Block 6C Akure FR.		7.3166666667	5.0333333333	WGS84	0.0333333333333333	brahm	28	10	1948	28 October 1948	High forest.		PreservedSpecimen	9 m
Other material	ok		1780	Unknown collector 1780	Unknown collector	P (P01982836)	in bloom; fruit-bearing	Uvariodendron occidentale Le Thomas	Plantae	Magnoliopsidae	Magnoliales	Annonaceae	Uvariodendron	occidentale		species	Le Thomas		Africa	Ivory Coast				Bords de l'Agnéby, Mudjika.	Bords de l'Agnéby, Mudjika.		0.0000000000	0.0000000000	WGS84	1		0	2	1933	February 1933			PreservedSpecimen
Other material	ok		2261	M.S.M. Sosef 2261	M.S.M. Sosef, T.L.P. Couvreur; M. Botermans; Y. Azizet Issembé & R. Niangadouma	BR,K,LBV,MO,WAG	fruit-bearing	Uvariodendron pilosicarpum Dagallier & Couvreur	Plantae	Magnoliopsidae	Magnoliales	Annonaceae	Uvariodendron	pilosicarpum		species	Dagallier & Couvreur		Africa	Gabon		Ogooué-Maritime		Doudou Mountains National Parc, c. 5 km S of Camp Peny (CBG).	Doudou Mountains National Parc, c. 5 km S of Camp Peny (CBG).	100 m	-2.0583333333	10.4700000000	WGS84	0.00166666666666667		14	11	2005	14 November 2005	Secondary forest along road.		PreservedSpecimen	4 m
Other material	ok		4558	C.J. Kayombo 4558	C.J. Kayombo, Sangu, G.	MO		Uvariodendron pycnophyllum (Diels) R.E.Fr.	Plantae	Magnoliopsidae	Magnoliales	Annonaceae	Uvariodendron	pycnophyllum		species	(Diels) R.E.Fr.		Africa	Tanzania		Lindi	Kilwa District	T8. NE end of Mbarawala Plateau, above valley running SE. Evergreen mixed dry rocky forest. Transect #3.	T8. NE end of Mbarawala Plateau, above valley running SE. Evergreen mixed dry rocky forest. Transect #3.	280 m	-9.0130555556	39.1330555556	WGS84	0.000166666666666667	sheet	4	11	2003	4 November 2003	Evergreen mixed dry rocky forest		PreservedSpecimen	7 m
Other material	ok		1947	D.M. Johnson 1947	D.M. Johnson	DSM	fruit-bearing	Uvariodendron pycnophyllum (Diels) R.E.Fr.	Plantae	Magnoliopsidae	Magnoliales	Annonaceae	Uvariodendron	pycnophyllum		species	(Diels) R.E.Fr.		Africa	Tanzania		Tanga	Muheza District	along road Bombani-Kisiwani, ca 3km from Kisiwani.	along road Bombani-Kisiwani, ca 3km from Kisiwani.	400 - 500 m	-5.0166666667	38.6400000000	WGS84	0.0166666666666667	sheet	5	6	1996	5 June 1996			PreservedSpecimen	6 m
Other material	ok		3366	F.M. Mbago 3366	F.M. Mbago	DSM	in bloom	Uvariodendron pycnophyllum (Diels) R.E.Fr.	Plantae	Magnoliopsidae	Magnoliales	Annonaceae	Uvariodendron	pycnophyllum		species	(Diels) R.E.Fr.		Africa	Tanzania		Tanga	Muheza District	3 km from Kisiwani to Bombani along the road.	3 km from Kisiwani to Bombani along the road.	150 m	-5.1107990000	38.6803000000	WGS84	0.00166666666666667	geolo	18	5	2005	18 May 2005	Lowland forest on steep slopes near river with Antiaris, Millettia and Sorindeia.		PreservedSpecimen	7 m
Other material	ok		700	Frontier-Tanzania Coastal Forest Res.Prog. 700	Frontier-Tanzania Coastal Forest Res.Prog.	K,MO		Uvariodendron pycnophyllum (Diels) R.E.Fr.	Plantae	Magnoliopsidae	Magnoliales	Annonaceae	Uvariodendron	pycnophyllum		species	(Diels) R.E.Fr.		Africa	Tanzania		Pwani	Rufiji District	Kiwengoma Forest. Northern edge of the Matumbi Highlands.	Kiwengoma Forest. Northern edge of the Matumbi Highlands.	365 m	-8.3500000000	38.9333333333	WGS84	0.0166666666666667	sheet	31	1	1990	31 January 1990	Evergreen forest (20m) on east [facing?] sandstone cliffs; welle developped understorey; [det...?] sandy soil.		PreservedSpecimen
Other material	ok		33	L.-P.M.J. Dagallier 33	L.-P.M.J. Dagallier, F.M. Mbago	BR,DSM,K,MO,MPU,P,WAG		Uvariodendron pycnophyllum (Diels) R.E.Fr.	Plantae	Magnoliopsidae	Magnoliales	Annonaceae	Uvariodendron	pycnophyllum		species	(Diels) R.E.Fr.		Africa	Tanzania		Tanga	Muheza District	along the road to Amani Nature Reserve.	along the road to Amani Nature Reserve.	359 m	-5.1011350000	38.6751230000	WGS84	0.000166666666666667	GPS	11	11	2019	11 November 2019	Closed evergreen forest.		PreservedSpecimen
Other material	ok		37	L.-P.M.J. Dagallier 37	L.-P.M.J. Dagallier, F.M. Mbago	DSM,K,MO,MPU,P,WAG		Uvariodendron pycnophyllum (Diels) R.E.Fr.	Plantae	Magnoliopsidae	Magnoliales	Annonaceae	Uvariodendron	pycnophyllum		species	(Diels) R.E.Fr.		Africa	Tanzania		Tanga	Muheza District	along the road to Amani Nature Reserve.	along the road to Amani Nature Reserve.	378 m	-5.1021750000	38.6711450000	WGS84	0.000166666666666667	GPS	12	11	2019	12 November 2019	Closed evergreen forest.		PreservedSpecimen	8 m
Other material	ok		112474	L.B. Mwasumbi 112474	L.B. Mwasumbi	DSM		Uvariodendron pycnophyllum (Diels) R.E.Fr.	Plantae	Magnoliopsidae	Magnoliales	Annonaceae	Uvariodendron	pycnophyllum		species	(Diels) R.E.Fr.		Africa	Tanzania		Tanga	Muheza District	T3: Kwamngumi Forest Reserve.	T3: Kwamngumi Forest Reserve.		-4.9500000000	38.7166666667	WGS84	0.0166666666666667	sheet	12	3	1999	12 March 1999			PreservedSpecimen
Other material	ok		FHDS2889	Langheinrich FHDS2889	Langheinrich	B	fruit-bearing	Uvariodendron pycnophyllum (Diels) R.E.Fr.	Plantae	Magnoliopsidae	Magnoliales	Annonaceae	Uvariodendron	pycnophyllum		species	(Diels) R.E.Fr.		Africa	Tanzania		Tanga	Korogwe District	W Usambara Mts., Bungu.	W Usambara Mts., Bungu.		-5.0500000000	38.4000000000	WGS84	0.0166666666666667		0	7	1912	July 1912			PreservedSpecimen
Other material	ok		26	M.A. Mwangoka 26	M.A. Mwangoka	MO		Uvariodendron pycnophyllum (Diels) R.E.Fr.	Plantae	Magnoliopsidae	Magnoliales	Annonaceae	Uvariodendron	pycnophyllum		species	(Diels) R.E.Fr.		Africa	Tanzania		Tanga	Korogwe District	(T3) West Usambara Mountains, riverine forest patch in Kieti Village.	(T3) West Usambara Mountains, riverine forest patch in Kieti Village.	1025 m	-5.0558333333	38.4047222222	WGS84	0.000166666666666667		31	5	2002	31 May 2002			PreservedSpecimen	3 m
Other material	ok		6168	M.A. Mwangoka 6168	M.A. Mwangoka	MO	in bloom	Uvariodendron pycnophyllum (Diels) R.E.Fr.	Plantae	Magnoliopsidae	Magnoliales	Annonaceae	Uvariodendron	pycnophyllum		species	(Diels) R.E.Fr.		Africa	Tanzania		Tanga	Muheza District	East Usambaras mountains, Kiwanda village Forest (Mpangamanyoka forest). W part of the forest.	East Usambaras mountains, Kiwanda village Forest (Mpangamanyoka forest). W part of the forest.	310 m	-5.0422222222	38.7272222222	WGS84	0.000166666666666667	sheet	5	4	2009	5 April 2009	Forest.		PreservedSpecimen	10 m
Other material	ok		21	T.L.P. Couvreur 21	T.L.P. Couvreur, F.M. Mbago & I. Rajabu Hizza	DSM,K,MO,WAG,WAG		Uvariodendron pycnophyllum (Diels) R.E.Fr.	Plantae	Magnoliopsidae	Magnoliales	Annonaceae	Uvariodendron	pycnophyllum		species	(Diels) R.E.Fr.		Africa	Tanzania		Tanga	Muheza District	on road 200 m before arriving to Kisiwani village.	on road 200 m before arriving to Kisiwani village.	300 m	-5.1080000000	38.6820000000	WGS84	0.000166666666666667		12	11	2006	12 November 2006	Lowland rainforest. On steep slope, rocky soil.		PreservedSpecimen	4 m
Other material	ok		7556	S.A. Robertson 7556	S.A. Robertson	EA,K,WAG,WAG		Uvariodendron schmidtii W.R.Q. Luke, Dagallier & Couvreur	Plantae	Magnoliopsidae	Magnoliales	Annonaceae	Uvariodendron	schmidtii		species	W.R.Q. Luke, Dagallier & Couvreur		Africa	Kenya		Coast	Kwale District	Shimba Hills NR, Longomandi forest.	Shimba Hills NR, Longomandi forest.	450 m	-4.2333333333	39.4166666667	WGS84	0.0166666666666667		4	6	2005	4 June 2005	Moist coastal forest, on deep red soil.		PreservedSpecimen
Other material	ok		2919	W.R.Q. Luke 2919	W.R.Q. Luke	EA	in bloom	Uvariodendron schmidtii W.R.Q. Luke, Dagallier & Couvreur	Plantae	Magnoliopsidae	Magnoliales	Annonaceae	Uvariodendron	schmidtii		species	W.R.Q. Luke, Dagallier & Couvreur		Africa	Kenya		Coast	Kwale District	Shimba hills, Longo-Magandi.	Shimba hills, Longo-Magandi.	390 m	-4.2333333333	39.4166666667	WGS84	0.0166666666666667	sheet	15	10	1991	15 October 1991	Lowland forest on ridge.		PreservedSpecimen	10 m
Other material	ok		4717	W.R.Q. Luke 4717	W.R.Q. Luke	EA,P		Uvariodendron schmidtii W.R.Q. Luke, Dagallier & Couvreur	Plantae	Magnoliopsidae	Magnoliales	Annonaceae	Uvariodendron	schmidtii		species	W.R.Q. Luke, Dagallier & Couvreur		Africa	Kenya		Coast	Kwale District	Shimba hills, Longo-Magandi.	Shimba hills, Longo-Magandi.	380 m	-4.2333333333	39.4166666667	WGS84	0.0166666666666667	sheet	12	9	1997	12 September 1997	Mixed forest.		PreservedSpecimen	10 m
Other material	ok		82031	A.L. Borhidi 82031	A.L. Borhidi	DSM,K		Uvariodendron usambarense R.E.Fr.	Plantae	Magnoliopsidae	Magnoliales	Annonaceae	Uvariodendron	usambarense		species	R.E.Fr.		Africa	Tanzania		Tanga	Lushoto District	Amani-Sigi Forest Reserve at the Sigi headwaters S of Amani near Kwamkoro sawmills.	Amani-Sigi Forest Reserve at the Sigi headwaters S of Amani near Kwamkoro sawmills.	900 - 1000 m	-5.1666666667	38.6000000000	WGS84	0.0166666666666667	sheet	19	2	1982	19 February 1982	Rich submontane rain forests with Newtonia, Allanblackia, Ocotea, Cephalosphaera, Cyclicomorpha and Anthocleista at 900-1000 m a.s.l.		PreservedSpecimen
Other material	ok		1100	A.R. Marshall 1100	A.R. Marshall	K	fruit-bearing	Uvariodendron usambarense R.E.Fr.	Plantae	Magnoliopsidae	Magnoliales	Annonaceae	Uvariodendron	usambarense		species	R.E.Fr.		Africa	Tanzania		Morogoro		Msolwa - PSP9. Udzungwa National Park. udzungwa Mountains.	Msolwa - PSP9. Udzungwa National Park. udzungwa Mountains.	1124 m	-7.7084000000	36.8852020000	WGS84	0.000166666666666667	sheet	5	8	2007	5 August 2007	Mature forest.		PreservedSpecimen	9 m
Other material	ok		4610	B.J. Harris 4610	B.J. Harris	DSM,K	in bloom	Uvariodendron usambarense R.E.Fr.	Plantae	Magnoliopsidae	Magnoliales	Annonaceae	Uvariodendron	usambarense		species	R.E.Fr.		Africa	Tanzania		Morogoro	Morogoro Rural District	Uluguru Mtns. near Kinole.	Uluguru Mtns. near Kinole.	900 - 1000 m	-6.9000000000	37.7833333333	WGS84	0.0166666666666667	sheet	30	4	1970	30 April 1970	Forest.		PreservedSpecimen	8 m
Other material	ok		1110	C.F.M. Swynnerton 1110	C.F.M. Swynnerton	K	fruit-bearing	Uvariodendron usambarense R.E.Fr.	Plantae	Magnoliopsidae	Magnoliales	Annonaceae	Uvariodendron	usambarense		species	R.E.Fr.		Africa	Tanzania		Morogoro	Morogoro Rural District	S Nguru Forest Reserve, Manyangu Forest, Liwale River.	S Nguru Forest Reserve, Manyangu Forest, Liwale River.		-6.1166666667	37.5666666667	WGS84	0.0166666666666667		0	2	1920	February 1920			PreservedSpecimen
Other material	ok		3707	F.M. Mbago 3707	F.M. Mbago	DSM		Uvariodendron usambarense R.E.Fr.	Plantae	Magnoliopsidae	Magnoliales	Annonaceae	Uvariodendron	usambarense		species	R.E.Fr.		Africa	Tanzania		Tanga	Lushoto District	Amani, above Kisiwani village.	Amani, above Kisiwani village.	961 m	-5.1147870000	38.6545870000	WGS84	0.000166666666666667	sheet	16	10	2015	16 October 2015	Montane rainforest with Cephalosphaera usambarensis, Myrianthus holstii and Newtonia buchanani.		PreservedSpecimen	6 m
Other material	ok		185	I. Rajabu Hizza 185	I. Rajabu Hizza	MO	in bloom	Uvariodendron usambarense R.E.Fr.	Plantae	Magnoliopsidae	Magnoliales	Annonaceae	Uvariodendron	usambarense		species	R.E.Fr.		Africa	Tanzania		Tanga	Muheza District	T3. Amani Nature Reserve, phenology transect P-T 2, Kisiwani.	T3. Amani Nature Reserve, phenology transect P-T 2, Kisiwani.	400 m	-5.1000000000	38.6666666667	WGS84	0.0166666666666667		17	11	1998	17 November 1998			PreservedSpecimen	10 m
Other material	ok		816	J.C. Lovett 816	J.C. Lovett, Lovett, J.M. & Howell, K.M.	DSM,K,MO		Uvariodendron usambarense R.E.Fr.	Plantae	Magnoliopsidae	Magnoliales	Annonaceae	Uvariodendron	usambarense		species	R.E.Fr.		Africa	Tanzania		Tanga	Muheza District	East Usambara mountains, Kwamkoro Forest Reserve. Area currently being logged by Sikh sawmills.	East Usambara mountains, Kwamkoro Forest Reserve. Area currently being logged by Sikh sawmills.	950 m	-5.1666666667	38.5833333333	WGS84	0.0166666666666667		11	6	1986	11 June 1986	Natural forest with 30m high canopy.		PreservedSpecimen	20 m
Other material	ok		34	L.-P.M.J. Dagallier 34	L.-P.M.J. Dagallier, F.M. Mbago	BR,DSM,K,MO,MPU,P,WAG		Uvariodendron usambarense R.E.Fr.	Plantae	Magnoliopsidae	Magnoliales	Annonaceae	Uvariodendron	usambarense		species	R.E.Fr.		Africa	Tanzania		Tanga	Muheza District	Amani Nature Reserve.	Amani Nature Reserve.	687 m	-5.1087550000	38.6626210000	WGS84	0.000166666666666667	GPS	12	11	2019	12 November 2019	Closed evergreen forest with Leptonychia usambarensis (Sterculiaceae).		PreservedSpecimen	10 m
Other material	ok		112429	L.B. Mwasumbi 112429	L.B. Mwasumbi	DSM		Uvariodendron usambarense R.E.Fr.	Plantae	Magnoliopsidae	Magnoliales	Annonaceae	Uvariodendron	usambarense		species	R.E.Fr.		Africa	Tanzania		Tanga		Kwamkoro N. R.	Kwamkoro N. R.		-5.1666666667	38.6000000000	WGS84	0.0166666666666667	sheet	8	11	1998	8 November 1998	Dense rain forest.		PreservedSpecimen	20 m
Other material	ok		1593	M.A. Mwangoka 1593	M.A. Mwangoka, Kalage, A.	MO		Uvariodendron usambarense R.E.Fr.	Plantae	Magnoliopsidae	Magnoliales	Annonaceae	Uvariodendron	usambarense		species	R.E.Fr.	Mkomboa (in Kisambaa)	Africa	Tanzania		Tanga	Muheza District	Kwezitu public forest along path to peak between Mkalamo and Gonja Subvillages.	Kwezitu public forest along path to peak between Mkalamo and Gonja Subvillages.	825 m	-4.9880555556	38.6700000000	WGS84	0.000166666666666667		4	8	2000	4 August 2000	In montane forest dominated ay Allanblackia stuhlmannii, Anthocleista grandiflora and Parinari excelsa.		PreservedSpecimen	10 m
Other material	ok		3272	M.A. Mwangoka 3272	M.A. Mwangoka	MA,MO	in bloom	Uvariodendron usambarense R.E.Fr.	Plantae	Magnoliopsidae	Magnoliales	Annonaceae	Uvariodendron	usambarense		species	R.E.Fr.	Ntambileni (in Kinguu)	Africa	Tanzania		Morogoro	Morogoro Rural District	Nguru Mountains, Nguru South Forest Reserve, along valley between Mafuta and Ubili villages.	Nguru Mountains, Nguru South Forest Reserve, along valley between Mafuta and Ubili villages.	555 m	-6.0761111111	37.5591666667	WGS84	0.000166666666666667	sheet	12	8	2004	12 August 2004			PreservedSpecimen	10 m
Other material	ok		8628	P.J. Greenway 8628	P.J. Greenway	BM,K		Uvariodendron usambarense R.E.Fr.	Plantae	Magnoliopsidae	Magnoliales	Annonaceae	Uvariodendron	usambarense		species	R.E.Fr.	Mkenene (in Kinguru)	Africa	Tanzania		Morogoro	Morogoro Rural District	S Nguru Forest Reserve, Manyangu Forest, Liwale River.	S Nguru Forest Reserve, Manyangu Forest, Liwale River.	760 m	-6.1166666667	37.5666666667	WGS84	0.0166666666666667		21	8	1951	21 August 1951	Evergreen forest on a steep mountain slope in an orange loam derived from gneiss.		PreservedSpecimen
Other material	ok		20	T.L.P. Couvreur 20	T.L.P. Couvreur, F.M. Mbago & I. Rajabu Hizza	DSM,MO,WAG,WAG		Uvariodendron usambarense R.E.Fr.	Plantae	Magnoliopsidae	Magnoliales	Annonaceae	Uvariodendron	usambarense		species	R.E.Fr.		Africa	Tanzania		Tanga	Muheza District	c. 1 km straight up from Kisiwani village (just before Amani Nature Reserve).	c. 1 km straight up from Kisiwani village (just before Amani Nature Reserve).	1000 m	-5.0986666667	38.6611666667	WGS84	0.00166666666666667		11	11	2006	11 November 2006	On gentle slope, in montane forest.		PreservedSpecimen	30 m
Other material	ok		8737	W.R.Q. Luke 8737	W.R.Q. Luke	EA,K,NHT		Uvariodendron usambarense R.E.Fr.	Plantae	Magnoliopsidae	Magnoliales	Annonaceae	Uvariodendron	usambarense		species	R.E.Fr.		Africa	Tanzania		Morogoro		Pt 303, Camp 244.	Pt 303, Camp 244.	900 m	-7.7166666667	36.9000000000	WGS84	0.0166666666666667	sheet	6	6	2002	6 June 2002	Sub-montane forest.		PreservedSpecimen	10 m
Other material	ok		2666	Y.S. Abeid 2666	Y.S. Abeid	EA,MO	in bloom	Uvariodendron usambarense R.E.Fr.	Plantae	Magnoliopsidae	Magnoliales	Annonaceae	Uvariodendron	usambarense		species	R.E.Fr.		Africa	Tanzania		Morogoro	Mvomero District	Kanga Forest Reserve, Submontane Forest, Work Unit 3, Base Camp.	Kanga Forest Reserve, Submontane Forest, Work Unit 3, Base Camp.	1140 m	-5.9166666667	37.7077777778	WGS84	0.000166666666666667	sheet	23	3	2006	23 March 2006			PreservedSpecimen	8 m
Other material	ok		FHI17275	A.P.D. Jones FHI17275	A.P.D. Jones	P		Uvariopsis bakeriana (Hutch. & Dalziel) Robyns & Ghesq.	Plantae	Magnoliopsidae	Magnoliales	Annonaceae	Uvariopsis	bakeriana		species	(Hutch. & Dalziel) Robyns & Ghesq.		Africa	Nigeria		Ogun State		c. 1/2 ml W. of Oaho Enclave, E.B. 34 Line 7. Road trace of U.A.C.	c. 1/2 ml W. of Oaho Enclave, E.B. 34 Line 7. Road trace of U.A.C.		7.2666666667	4.2000000000	WGS84	0.0833333333333333	BRAHM	5	4	1946	5 April 1946	Swamp H.F.		PreservedSpecimen	3 m
Other material	ok		7297	C. Farron 7297	C. Farron	P		Uvariopsis bakeriana (Hutch. & Dalziel) Robyns & Ghesq.	Plantae	Magnoliopsidae	Magnoliales	Annonaceae	Uvariopsis	bakeriana		species	(Hutch. & Dalziel) Robyns & Ghesq.		Africa	Cameroon		South-West Region		South Bakundu Forest, Kendongi.	South Bakundu Forest, Kendongi.		4.4418410000	9.3455220000	WGS84	0.0333333333333333	googl	14	5	1970	14 May 1970	Forêt dense.		PreservedSpecimen	5 m
Other material	ok		9305	C.F.A. Onochie 9305	C.F.A. Onochie	K	in bloom	Uvariopsis bakeriana (Hutch. & Dalziel) Robyns & Ghesq.	Plantae	Magnoliopsidae	Magnoliales	Annonaceae	Uvariopsis	bakeriana		species	(Hutch. & Dalziel) Robyns & Ghesq.		Africa	Cameroon		South-West Region		South Bakundu Forest.	South Bakundu Forest.		4.4017390000	9.4422660000	WGS84	0.25	geolo	12	3	1948	12 March 1948			PreservedSpecimen
Other material	ok		FHI36140X	C.F.A. Onochie FHI36140X	C.F.A. Onochie	K	in bloom	Uvariopsis bakeriana (Hutch. & Dalziel) Robyns & Ghesq.	Plantae	Magnoliopsidae	Magnoliales	Annonaceae	Uvariopsis	bakeriana		species	(Hutch. & Dalziel) Robyns & Ghesq.		Africa	Nigeria		Cross River State	Calabar	Oban Group Forest Reserve, Orem.	Oban Group Forest Reserve, Orem.		5.6000000000	8.5833333333	WGS84	0.25		23	1	1957	23 January 1957	High forest. Marshy ground.		PreservedSpecimen	3 m
Other material	ok		1086	D.W. Thomas 1086	D.W. Thomas	K	fruit-bearing	Uvariopsis bakeriana (Hutch. & Dalziel) Robyns & Ghesq.	Plantae	Magnoliopsidae	Magnoliales	Annonaceae	Uvariopsis	bakeriana		species	(Hutch. & Dalziel) Robyns & Ghesq.		Africa	Cameroon		South-West Region	Ndian	Korup Forest Reserve, Korup Reserve, path between transect P&Q.	Korup Forest Reserve, Korup Reserve, path between transect P&Q.		4.9833333333	8.8500000000	WGS84	0.0166666666666667		0	3	1979	March 1979			PreservedSpecimen	5 m
Other material	ok		3210	D.W. Thomas 3210	D.W. Thomas	K,MO	in bloom	Uvariopsis bakeriana (Hutch. & Dalziel) Robyns & Ghesq.	Plantae	Magnoliopsidae	Magnoliales	Annonaceae	Uvariopsis	bakeriana		species	(Hutch. & Dalziel) Robyns & Ghesq.		Africa	Cameroon		South-West Region		forest in the Korup National Park.	forest in the Korup National Park.	50 m	5.0500000000	8.8000000000	WGS84	0.0166666666666667	sheet	28	2	1984	28 February 1984			PreservedSpecimen	3 m
Other material	ok		3336	D.W. Thomas 3336	D.W. Thomas	MO		Uvariopsis bakeriana (Hutch. & Dalziel) Robyns & Ghesq.	Plantae	Magnoliopsidae	Magnoliales	Annonaceae	Uvariopsis	bakeriana		species	(Hutch. & Dalziel) Robyns & Ghesq.		Africa	Cameroon		South-West Region		North-eastern corner of Korup National Park; near Baro village.	North-eastern corner of Korup National Park; near Baro village.	200 m	5.2666666667	9.1833333333	WGS84	0.0166666666666667		24	3	1984	24 March 1984	Mature (old secondary) forest.		PreservedSpecimen	3 m
Other material	ok		4300	D.W. Thomas 4300	D.W. Thomas	K,MO		Uvariopsis bakeriana (Hutch. & Dalziel) Robyns & Ghesq.	Plantae	Magnoliopsidae	Magnoliales	Annonaceae	Uvariopsis	bakeriana		species	(Hutch. & Dalziel) Robyns & Ghesq.		Africa	Cameroon		Littoral		Korup National Park. Forest along footpath from Ndian River at PAMOL field 69 and transect P.	Korup National Park. Forest along footpath from Ndian River at PAMOL field 69 and transect P.	50 m	5.0166666667	8.8333333333	WGS84	0.0166666666666667		24	1	1985	24 January 1985	Forest.		PreservedSpecimen	8 m
Other material	ok		5606	D.W. Thomas 5606	D.W. Thomas	MO	in bloom	Uvariopsis bakeriana (Hutch. & Dalziel) Robyns & Ghesq.	Plantae	Magnoliopsidae	Magnoliales	Annonaceae	Uvariopsis	bakeriana		species	(Hutch. & Dalziel) Robyns & Ghesq.		Africa	Cameroon		South-West Region		along transect P, southern end of Korup National Park.	along transect P, southern end of Korup National Park.	50 m	5.1833333333	8.8500000000	WGS84	0.0166666666666667	sheet	16	2	1986	16 February 1986	Old-growth forest.		PreservedSpecimen
Other material	ok		7835	D.W. Thomas 7835	D.W. Thomas, F. Namata; B.-A. Nkongmeneck & B. Satabié	MO		Uvariopsis bakeriana (Hutch. & Dalziel) Robyns & Ghesq.	Plantae	Magnoliopsidae	Magnoliales	Annonaceae	Uvariopsis	bakeriana		species	(Hutch. & Dalziel) Robyns & Ghesq.		Africa	Cameroon		South-West Region		Ajaman, near northern edge of Korup National Park.	Ajaman, near northern edge of Korup National Park.	200 m	5.3333333333	8.9000000000	WGS84	0.0166666666666667	sheet	22	5	1988	22 May 1988	Secondary forest.		PreservedSpecimen
Other material	ok		100307/11	G.K. Gottsberger 100307/11	G.K. Gottsberger, Meinke, S. & Porembski, S.	ULM,WAG		Uvariopsis bakeriana (Hutch. & Dalziel) Robyns & Ghesq.	Plantae	Magnoliopsidae	Magnoliales	Annonaceae	Uvariopsis	bakeriana		species	(Hutch. & Dalziel) Robyns & Ghesq.		Africa	Cameroon		South-West Region		c. 100 m from Banyang Mbo Research Station.	c. 100 m from Banyang Mbo Research Station.		5.1333333333	9.5000000000	WGS84	0.0333333333333333	BRAHM	10	3	2007	10 March 2007	Secondary rain forest.		PreservedSpecimen	3 m
Other material	ok		944	J. Ntui 944	J. Ntui	MO		Uvariopsis bakeriana (Hutch. & Dalziel) Robyns & Ghesq.	Plantae	Magnoliopsidae	Magnoliales	Annonaceae	Uvariopsis	bakeriana		species	(Hutch. & Dalziel) Robyns & Ghesq.		Africa	Nigeria		Cross River State		Oban Hills.	Oban Hills.	600 m	5.5583333333	8.5700000000	WGS84	0.000166666666666667	sheet	19	12	1955	19 December 1955			PreservedSpecimen
Other material	ok		9305	J.P.M. Brenan 9305	J.P.M. Brenan	K		Uvariopsis bakeriana (Hutch. & Dalziel) Robyns & Ghesq.	Plantae	Magnoliopsidae	Magnoliales	Annonaceae	Uvariopsis	bakeriana		species	(Hutch. & Dalziel) Robyns & Ghesq.		Africa	Cameroon		South-West Region		South Bakundu Forest.	South Bakundu Forest.		4.4833333333	9.3833333333	WGS84	0.0166666666666667	ShHEE	12	3	1948	12 March 1948			PreservedSpecimen	6 m
Other material	ok		9409	J.P.M. Brenan 9409	J.P.M. Brenan	BM,K		Uvariopsis bakeriana (Hutch. & Dalziel) Robyns & Ghesq.	Plantae	Magnoliopsidae	Magnoliales	Annonaceae	Uvariopsis	bakeriana		species	(Hutch. & Dalziel) Robyns & Ghesq.		Africa	Cameroon		South-West Region		Banga, S. Bakundu F.R.	Banga, S. Bakundu F.R.		4.4000000000	9.4500000000	WGS84	0.0166666666666667		13	3	1948	13 March 1948	In high forest, in swampy ground by stream in bottom of a rather deep gully. Not uncommon here, but not seen elsewhere.		PreservedSpecimen	4.5 m
Other material	ok		FHI21870	M.C. Ejiofor FHI21870	M.C. Ejiofor	K		Uvariopsis bakeriana (Hutch. & Dalziel) Robyns & Ghesq.	Plantae	Magnoliopsidae	Magnoliales	Annonaceae	Uvariopsis	bakeriana		species	(Hutch. & Dalziel) Robyns & Ghesq.		Africa	Nigeria		Cross River State	Calabar	Oban Group Forest Reserve.	Oban Group Forest Reserve.		5.6000000000	8.5833333333	WGS84	0.0833333333333333	brahm	24	4	1952	24 April 1952	High forest with Cola, Distemonanthus, Homalium etc.		PreservedSpecimen	0.91 m
Other material	ok		7234	M.R. Cheek 7234	M.R. Cheek, F. Namata & Khorassandjian	K,SCA,YA	in bloom	Uvariopsis bakeriana (Hutch. & Dalziel) Robyns & Ghesq.	Plantae	Magnoliopsidae	Magnoliales	Annonaceae	Uvariopsis	bakeriana		species	(Hutch. & Dalziel) Robyns & Ghesq.		Africa	Cameroon		South-West Region	Ndian	Mundemba, Korup National Park, nature trail near suspension bridge..	Mundemba, Korup National Park, nature trail near suspension bridge..	50 m	4.9833333333	8.8500000000	WGS84	0.0166666666666667	sheet	1	2	1995	1 February 1995	Low altitude forest dominated by Oubangia alata (Scytopetalaceae) on sand, terrain flat, near river Ndian.		PreservedSpecimen	6 m
Other material	ok		446	P.A. Talbot 446	P.A. Talbot	BM	in bloom	Uvariopsis bakeriana (Hutch. & Dalziel) Robyns & Ghesq.	Plantae	Magnoliopsidae	Magnoliales	Annonaceae	Uvariopsis	bakeriana		species	(Hutch. & Dalziel) Robyns & Ghesq.		Africa	Nigeria		Cross River State		Oban.	Oban.		5.2231320000	8.5519180000	WGS84	0.0833333333333333	geolo	0	0	1909	1909			PreservedSpecimen
Other material	ok		1516	P.A. Talbot 1516	P.A. Talbot	BM		Uvariopsis bakeriana (Hutch. & Dalziel) Robyns & Ghesq.	Plantae	Magnoliopsidae	Magnoliales	Annonaceae	Uvariopsis	bakeriana		species	(Hutch. & Dalziel) Robyns & Ghesq.		Africa	Nigeria		Cross River State	Calabar	Oban.	Oban.		5.3166666667	8.5666666667	WGS84	0.0333333333333333	brahm	0	0	1912	1912			PreservedSpecimen
Other material	ok		5166	P.W. Richards 5166	P.W. Richards	K,K,P		Uvariopsis bakeriana (Hutch. & Dalziel) Robyns & Ghesq.	Plantae	Magnoliopsidae	Magnoliales	Annonaceae	Uvariopsis	bakeriana		species	(Hutch. & Dalziel) Robyns & Ghesq.		Africa	Nigeria		Cross River State	Calabar	Oban.	Oban.	244 m	5.2243180000	8.5528950000	WGS84	0.0333333333333333	geolo	13	3	1955	13 March 1955	Tall secondary rain forest.		PreservedSpecimen
Other material	ok		5195	R.E. Gereau 5195	R.E. Gereau, D.W. Thomas; F. Namata & Jato, E.	MA,MO,WAG		Uvariopsis bakeriana (Hutch. & Dalziel) Robyns & Ghesq.	Plantae	Magnoliopsidae	Magnoliales	Annonaceae	Uvariopsis	bakeriana		species	(Hutch. & Dalziel) Robyns & Ghesq.		Africa	Cameroon		South-West Region	Ndian	2-2.5 km S of Six Cup Garri Creek.	2-2.5 km S of Six Cup Garri Creek.	100 m	5.0333333333	8.8833333333	WGS84	0.0166666666666667		6	3	1993	6 March 1993	In primary forest E of Ndian (Mana) River, with Oubangia alata and Piptadeniastrum africanum, on Ancistrocladus transect #6.		PreservedSpecimen	6 m
Other material	ok		13841	R.G. Letouzey 13841	R.G. Letouzey	P	in bloom	Uvariopsis bakeriana (Hutch. & Dalziel) Robyns & Ghesq.	Plantae	Magnoliopsidae	Magnoliales	Annonaceae	Uvariopsis	bakeriana		species	(Hutch. & Dalziel) Robyns & Ghesq.		Africa	Cameroon		South-West Region		entre Etinkem et Nfaitok, 10km N Nguti.	entre Etinkem et Nfaitok, 10km N Nguti.		5.4276990000	9.4206290000	WGS84	0.0166666666666667	geolo	15	6	1975	15 June 1975			PreservedSpecimen	3 m
Other material	ok		2150	S. Cable 2150	S. Cable, Manthi, F.; Kahinju, S.; P.K. Ekpe; Iwatt, J.; J. Schönenberger; et al.	K,YA	in bloom	Uvariopsis bakeriana (Hutch. & Dalziel) Robyns & Ghesq.	Plantae	Magnoliopsidae	Magnoliales	Annonaceae	Uvariopsis	bakeriana		species	(Hutch. & Dalziel) Robyns & Ghesq.		Africa	Cameroon		South-West Region	Ndian	Korup National Park, Ekundu Kundu, path to Ekon 1, 5km from Ekundu-Kundu.	Korup National Park, Ekundu Kundu, path to Ekon 1, 5km from Ekundu-Kundu.	300 m	5.0806450000	8.9082810000	WGS84	0.0333333333333333	GEOLO	25	4	1996	25 April 1996	Lowland rainforest on sandy lateritic soil.		PreservedSpecimen	4 m
Other material	ok		2256	S. Cable 2256	S. Cable, Manthi, F.; Kahinju, S.; P.K. Ekpe; Iwatt, J.; J. Schönenberger; et al.	K,YA	in bloom	Uvariopsis bakeriana (Hutch. & Dalziel) Robyns & Ghesq.	Plantae	Magnoliopsidae	Magnoliales	Annonaceae	Uvariopsis	bakeriana		species	(Hutch. & Dalziel) Robyns & Ghesq.		Africa	Cameroon		South-West Region	Ndian	Korup National Park, path from Ekundu Kundu to Faba, about 3km.	Korup National Park, path from Ekundu Kundu to Faba, about 3km.	300 m	5.0481690000	8.9403120000	WGS84	0.0333333333333333	GOOGL	27	4	1996	27 April 1996	Lowland rainforest on sandy lateritic soil.		PreservedSpecimen	4 m
Other material	ok		1000	T.L.P. Couvreur 1000	T.L.P. Couvreur, R.H.J. Erkens & G.N. Kamdem	MPU,WAG,YA	in bloom	Uvariopsis bakeriana (Hutch. & Dalziel) Robyns & Ghesq.	Plantae	Magnoliopsidae	Magnoliales	Annonaceae	Uvariopsis	bakeriana		species	(Hutch. & Dalziel) Robyns & Ghesq.		Africa	Cameroon		South-West Region		Bayang Mbo Wildlife Sanctuary, after Mbu river.	Bayang Mbo Wildlife Sanctuary, after Mbu river.	259 m	5.3526920000	9.5025640000	WGS84	0.000166666666666667	GPS	25	3	2016	25 March 2016	Old secondary forest.		PreservedSpecimen	3 m
Other material	ok		1015	T.L.P. Couvreur 1015	T.L.P. Couvreur, R.H.J. Erkens & G.N. Kamdem	MPU,WAG,YA	in bloom	Uvariopsis bakeriana (Hutch. & Dalziel) Robyns & Ghesq.	Plantae	Magnoliopsidae	Magnoliales	Annonaceae	Uvariopsis	bakeriana		species	(Hutch. & Dalziel) Robyns & Ghesq.		Africa	Cameroon		South-West Region		Bayang Mbo Wildlife Sanctuary, after Mbu river.	Bayang Mbo Wildlife Sanctuary, after Mbu river.	250 m	5.3561220000	9.5016100000	WGS84	0.000166666666666667	GPS	26	3	2016	26 March 2016	Old secondary forest.		PreservedSpecimen	3 m
Other material	ok		1045	T.L.P. Couvreur 1045	T.L.P. Couvreur, G.N. Kamdem	MPU,WAG,YA		Uvariopsis bakeriana (Hutch. & Dalziel) Robyns & Ghesq.	Plantae	Magnoliopsidae	Magnoliales	Annonaceae	Uvariopsis	bakeriana		species	(Hutch. & Dalziel) Robyns & Ghesq.		Africa	Cameroon		South-West Region		Mount Cameroon National Park, on the Bomona trail, behind Bomona village, 10 km NW from Idenau.	Mount Cameroon National Park, on the Bomona trail, behind Bomona village, 10 km NW from Idenau.	856 m	4.2949890000	9.0983150000	WGS84	0.000166666666666667	GPS	3	4	2016	3 April 2016	In small patch of secondary forest.		PreservedSpecimen	3 m
Other material	ok		6	W. Mukete 6	W. Mukete, P. Mezili	K,MO,SCA,YA	in bloom	Uvariopsis bakeriana (Hutch. & Dalziel) Robyns & Ghesq.	Plantae	Magnoliopsidae	Magnoliales	Annonaceae	Uvariopsis	bakeriana		species	(Hutch. & Dalziel) Robyns & Ghesq.		Africa	Cameroon		South-West Region		Kosse, along the path to the Reserve.	Kosse, along the path to the Reserve.		4.3302000000	9.0478000000	WGS84	0.0833333333333333	geolo	24	4	1996	24 April 1996			PreservedSpecimen	7 m
Other material	ok		11907	W.R.Q. Luke 11907	W.R.Q. Luke	K,MA	fruit-bearing	Uvariopsis bakeriana (Hutch. & Dalziel) Robyns & Ghesq.	Plantae	Magnoliopsidae	Magnoliales	Annonaceae	Uvariopsis	bakeriana		species	(Hutch. & Dalziel) Robyns & Ghesq.		Africa	Equatorial Guinea		Bioko Sur		Moaba. Pt 140-141.	Moaba. Pt 140-141.	8 m	3.3057222222	8.6593888889	WGS84	0.0166666666666667	sheet	15	3	2007	15 March 2007	Lowland forest.		PreservedSpecimen	4 m
Other material	ok		2869	G.P. Tchouto Mbatchou 2869	G.P. Tchouto Mbatchou, M.E. Elad & J. Nganwui	KRIBI,WAG,WAG,YA	in bloom	Uvariopsis citrata Couvreur & Niang.	Plantae	Magnoliopsidae	Magnoliales	Annonaceae	Uvariopsis	citrata		species	Couvreur & Niang.		Africa	Cameroon		South Region		Campo-Ma'an area, Bibabimvoto.	Campo-Ma'an area, Bibabimvoto.	60 m	2.2133333333	10.0141666667	WGS84	0.00166666666666667		13	5	2000	13 May 2000	Atlantic biafran forest with continuous canopy along T3.		PreservedSpecimen	4 m
Other material	ok		9017	R.G. Letouzey 9017	R.G. Letouzey	P	in bloom; fruit-bearing	Uvariopsis citrata Couvreur & Niang.	Plantae	Magnoliopsidae	Magnoliales	Annonaceae	Uvariopsis	citrata		species	Couvreur & Niang.		Africa	Cameroon		South Region		15 km au SSE de Zingui (soit à 50km au SE de Kribi), feuille IGN 1/200000 Nyabessan.	15 km au SSE de Zingui (soit à 50km au SE de Kribi), feuille IGN 1/200000 Nyabessan.		2.6311780000	10.2662600000	WGS84	0.0833333333333333	geolo	14	3	1968	14 March 1968	Ca et là dans les fonds de vallées plates, avec Plagiosiphon emarginatus, en forêt biafréenne à Césalpiniacées.		PreservedSpecimen	10 m
Other material	ok		1126	T.L.P. Couvreur 1126	T.L.P. Couvreur, R. Niangadouma	LBV,WAG	in bloom	Uvariopsis citrata Couvreur & Niang.	Plantae	Magnoliopsidae	Magnoliales	Annonaceae	Uvariopsis	citrata		species	Couvreur & Niang.		Africa	Gabon		Estuaire		Monts de Cristal National Park, 800 m from Kinguélé ANPN camp, near bridge.	Monts de Cristal National Park, 800 m from Kinguélé ANPN camp, near bridge.		0.4639400000	10.2785600000	WGS84	0.00166666666666667	GPS	11	6	2016	11 June 2016	Primary forest.		PreservedSpecimen	4 m
Other material	ok		556	A. Staudt 556	A. Staudt	K	in bloom; fruit-bearing	Uvariopsis congensis Robyns & Ghesq.	Plantae	Magnoliopsidae	Magnoliales	Annonaceae	Uvariopsis	congensis		species	Robyns & Ghesq.		Africa	Cameroon		South-West Region		Johann - Albrechtshöhe, Johann - Albrechtshohe, Kumba area.	Johann - Albrechtshöhe, Johann - Albrechtshohe, Kumba area.		4.1666666667	9.2000000000	WGS84	0.0833333333333333	sheet	0	0	1896	1896			PreservedSpecimen
Other material	ok		4176	A.J.B. Chevalier 4176	A.J.B. Chevalier	P	in bloom	Uvariopsis congensis Robyns & Ghesq.	Plantae	Magnoliopsidae	Magnoliales	Annonaceae	Uvariopsis	congensis		species	Robyns & Ghesq.		Africa	Republic of the Congo		Pool		Brazzaville.	Brazzaville.		-4.2666666667	15.2833333333	WGS84	0.0333333333333333		0	7	1902	July 1902			PreservedSpecimen
Other material	ok		1695	B. Verdcourt 1695	B. Verdcourt	K	in bloom; fruit-bearing	Uvariopsis congensis var. angustifolia Dagallier & Couvreur	Plantae	Magnoliopsidae	Magnoliales	Annonaceae	Uvariopsis	congensis	angustifolia	varietas	Dagallier & Couvreur		Africa	Kenya		Nyanza	North Kavirondo	Kakamega Forest Station, By roadside leading to Yala River from Junction of main road with road leading to Forest House section. Kakamega Forest.	Kakamega Forest Station, By roadside leading to Yala River from Junction of main road with road leading to Forest House section. Kakamega Forest.		0.2333333333	34.8500000000	WGS84	0.0333333333333333	brahm	10	12	1956	10 December 1956	Secondary forest.		PreservedSpecimen
Other material	ok		122	B.T. Styles 122	B.T. Styles	K	fruit-bearing	Uvariopsis congensis var. angustifolia Dagallier & Couvreur	Plantae	Magnoliopsidae	Magnoliales	Annonaceae	Uvariopsis	congensis	angustifolia	varietas	Dagallier & Couvreur		Africa	Uganda		Western Province	Masindi District	Budongo Forest Reserve, Waibira Block Compt. 19.	Budongo Forest Reserve, Waibira Block Compt. 19.	1097 m	1.7166666667	31.5333333333	WGS84	0.0333333333333333		4	10	1962	4 October 1962	Rainforest (rainfall c 70').		PreservedSpecimen	15 m
Other material	ok		236	B.T. Styles 236	B.T. Styles	K	in bloom; fruit-bearing	Uvariopsis congensis var. angustifolia Dagallier & Couvreur	Plantae	Magnoliopsidae	Magnoliales	Annonaceae	Uvariopsis	congensis	angustifolia	varietas	Dagallier & Couvreur		Africa	Uganda		Buganda	Mengo	Mabira C.F.R., coupe 71.	Mabira C.F.R., coupe 71.	1100 m	0.4843000000	32.9849000000	WGS84	0.0833333333333333	mapca	23	11	1962	23 November 1962	Mixed deciduous forest with Celtis and Holopteles.		PreservedSpecimen	12.2 m
Other material	ok		1363	C. Tisserant 1363	C. Tisserant	P	in bloom	Uvariopsis congensis Robyns & Ghesq.	Plantae	Magnoliopsidae	Magnoliales	Annonaceae	Uvariopsis	congensis		species	Robyns & Ghesq.		Africa	Central African Republic		Basse-Kotto		Galerie Riv. Moku Sikumdu 10km N.O. Alindas.	Galerie Riv. Moku Sikumdu 10km N.O. Alindas.		5.1734320000	21.0854840000	WGS84	0.0833333333333333	geolo	19	11	1927	19 November 1927			PreservedSpecimen
Other material	ok		2664	C.E.N. Ewango 2664	C.E.N. Ewango	MO	in bloom; fruit-bearing	Uvariopsis congensis Robyns & Ghesq.	Plantae	Magnoliopsidae	Magnoliales	Annonaceae	Uvariopsis	congensis		species	Robyns & Ghesq.		Africa	Democratic Republic of the Congo		Maniema		Territoire de Kailo, PArc National de la Lomami. Localité Katopa (Camp).	Territoire de Kailo, PArc National de la Lomami. Localité Katopa (Camp).	458 - 460 m	-2.7811111111	25.1094444444	WGS84	0.000166666666666667	sheet	21	3	2015	21 March 2015	Forêt mixte à Uapaca heudelotii, Guibourtia demeusi, Anthonotha fragrans et Xylopia aethiopica. Sol sablonneux.		PreservedSpecimen	4 m
Other material	ok		167	C.M. Harris 167	C.M. Harris	K	in bloom; fruit-bearing	Uvariopsis congensis var. angustifolia Dagallier & Couvreur	Plantae	Magnoliopsidae	Magnoliales	Annonaceae	Uvariopsis	congensis	angustifolia	varietas	Dagallier & Couvreur		Africa	Uganda		Western Province	Masindi District	Budongo Forest Reserve.	Budongo Forest Reserve.		1.7166666667	31.5333333333	WGS84	0.0833333333333333	brahm	0	11	1932	November 1932			PreservedSpecimen	7.6 m
Other material	ok		1512	D.J. Harris 1512	D.J. Harris, J.M. Fay	K,MO,P	in bloom	Uvariopsis congensis Robyns & Ghesq.	Plantae	Magnoliopsidae	Magnoliales	Annonaceae	Uvariopsis	congensis		species	Robyns & Ghesq.		Africa	Cameroon		East Region		West bank of Sangha River.	West bank of Sangha River.	350 m	2.3500000000	16.1500000000	WGS84	0.0166666666666667	sheet	1	11	1988	1 November 1988	Riparian forest with Uapaca heudelotii and Irvingia smithii. Precp. 1400m.		PreservedSpecimen
Other material	ok		13	D.L.N. Hafashimana 13	D.L.N. Hafashimana	K		Uvariopsis congensis var. angustifolia Dagallier & Couvreur	Plantae	Magnoliopsidae	Magnoliales	Annonaceae	Uvariopsis	congensis	angustifolia	varietas	Dagallier & Couvreur		Africa	Uganda		Western Province	Masindi District	Budongo Forest Reserve, Kaniyo - Pabidi beat.	Budongo Forest Reserve, Kaniyo - Pabidi beat.	1010 m	1.7166666667	31.5333333333	WGS84	0.0333333333333333	Brahm	0	2	1996	February 1996	Mature, moist semi-deciduous forest. Annual rainfall c. 1270mm.		PreservedSpecimen	15 m
Other material	ok		1504	Équipe C. Tisserant 1504	Équipe C. Tisserant	BM,BR,K,P	in bloom	Uvariopsis congensis Robyns & Ghesq.	Plantae	Magnoliopsidae	Magnoliales	Annonaceae	Uvariopsis	congensis		species	Robyns & Ghesq.	Ikuta (in Lissongo)	Africa	Central African Republic		Lobaye	Mbaïki	Boukoko.	Boukoko.		3.9000000000	17.9333333333	WGS84	0.0833333333333333	brahm	15	6	1949	15 June 1949	Forêt.		PreservedSpecimen
Other material	ok		2136	Équipe C. Tisserant 2136	Équipe C. Tisserant	BR,P	in bloom	Uvariopsis congensis Robyns & Ghesq.	Plantae	Magnoliopsidae	Magnoliales	Annonaceae	Uvariopsis	congensis		species	Robyns & Ghesq.	Molo-Nzange (in Lissongo)	Africa	Central African Republic		Lobaye	Mbaïki	Boukoko.	Boukoko.		3.9000000000	17.9333333333	WGS84	0.0833333333333333	sheet	16	6	1951	16 June 1951			PreservedSpecimen
Other material	ok		2198	Équipe C. Tisserant 2198	Équipe C. Tisserant	BM,BR,P	in bloom	Uvariopsis congensis Robyns & Ghesq.	Plantae	Magnoliopsidae	Magnoliales	Annonaceae	Uvariopsis	congensis		species	Robyns & Ghesq.		Africa	Central African Republic		Lobaye	Mbaïki	Boukoko.	Boukoko.		3.9000000000	17.9333333333	WGS84	0.0833333333333333	sheet	17	8	1951	17 August 1951	Forêt.		PreservedSpecimen
Other material	ok		2241	Équipe C. Tisserant 2241	Équipe C. Tisserant	BM,BR,K,P,P	in bloom	Uvariopsis congensis Robyns & Ghesq.	Plantae	Magnoliopsidae	Magnoliales	Annonaceae	Uvariopsis	congensis		species	Robyns & Ghesq.		Africa	Central African Republic		Lobaye	Mbaïki	Boukoko.	Boukoko.		3.9000000000	17.9333333333	WGS84	0.0833333333333333	brahm	13	9	1951	13 September 1951	Foret.		PreservedSpecimen
Other material	ok		3334	F. White 3334	F. White	BM,K,MO		Uvariopsis congensis var. angustifolia Dagallier & Couvreur	Plantae	Magnoliopsidae	Magnoliales	Annonaceae	Uvariopsis	congensis	angustifolia	varietas	Dagallier & Couvreur		Africa	Zambia		North-Western	Mwinilunga	west of Kalene Hill Mission.	west of Kalene Hill Mission.		-11.1672660000	24.1652340000	WGS84	0.0166666666666667	geolo	22	9	1952	22 September 1952	Forest.		PreservedSpecimen	7 m
Other material	ok		233	F.H.E.A.W. Robyns 233	F.H.E.A.W. Robyns	BR	in bloom	Uvariopsis congensis Robyns & Ghesq.	Plantae	Magnoliopsidae	Magnoliales	Annonaceae	Uvariopsis	congensis		species	Robyns & Ghesq.		Africa	Democratic Republic of the Congo		Bas-Congo	Madimba	Kisantu, Station Rwé droite, Inkisi.	Kisantu, Station Rwé droite, Inkisi.		-5.1333333333	15.0833333333	WGS84	0.0833333333333333	GOOGL	10	7	1925	10 July 1925			PreservedSpecimen
Other material	ok		239	F.J. Badré 239	F.J. Badré	B,P	in bloom	Uvariopsis congensis Robyns & Ghesq.	Plantae	Magnoliopsidae	Magnoliales	Annonaceae	Uvariopsis	congensis		species	Robyns & Ghesq.		Africa	Central African Republic		Lobaye	Mbaïki	Mbaiki, Bord de la Lobaye - Forêt 30km S de Mbaïki.	Mbaiki, Bord de la Lobaye - Forêt 30km S de Mbaïki.		3.6404160000	18.0158380000	WGS84	0.0833333333333333	GOOGL	6	11	1968	6 November 1968			PreservedSpecimen	4 m
Other material	ok		2812	F.J. Breteler 2812	F.J. Breteler	K,P,WAG,WAG	fruit-bearing	Uvariopsis congensis Robyns & Ghesq.	Plantae	Magnoliopsidae	Magnoliales	Annonaceae	Uvariopsis	congensis		species	Robyns & Ghesq.		Africa	Cameroon		East Region		Near Bimba, bank of Doumé river, 40 km SW. of Batouri.	Near Bimba, bank of Doumé river, 40 km SW. of Batouri.	580 m	4.1666666667	14.1166666667	WGS84	1		15	4	1962	15 April 1962	River bank.		PreservedSpecimen
Other material	ok		6647	F.J. Breteler 6647	F.J. Breteler	LBV,P,WAG,WAG	in bloom	Uvariopsis congensis Robyns & Ghesq.	Plantae	Magnoliopsidae	Magnoliales	Annonaceae	Uvariopsis	congensis		species	Robyns & Ghesq.		Africa	Gabon		Ogooué-Lolo		4 km SW of Lastoursville, right side Ogooué R.	4 km SW of Lastoursville, right side Ogooué R.		-0.8333333333	12.6833333333	WGS84	0.0166666666666667		25	9	1970	25 September 1970	Riverbank.		PreservedSpecimen
Other material	ok		9027	G.M.P.C. Le Testu 9027	G.M.P.C. Le Testu	BM,P	in bloom	Uvariopsis congensis Robyns & Ghesq.	Plantae	Magnoliopsidae	Magnoliales	Annonaceae	Uvariopsis	congensis		species	Robyns & Ghesq.		Africa	Gabon		Woleu-Ntem		region de Bitam, Meyo kyè.	region de Bitam, Meyo kyè.		2.1666666667	11.3666666667	WGS84	0.0333333333333333		0	3	1933	March 1933			PreservedSpecimen
Other material	ok		759	I.A. Darbyshire 759	I.A. Darbyshire	K	in bloom	Uvariopsis congensis Robyns & Ghesq.	Plantae	Magnoliopsidae	Magnoliales	Annonaceae	Uvariopsis	congensis		species	Robyns & Ghesq.		Africa	Angola		Lunda Norte		Lovue River near Capaia village.	Lovue River near Capaia village.	960 m	-8.3380555556	20.2402777778	WGS84	0.000166666666666667	sheet	30	3	2013	30 March 2013	Wet riverine forest (mushitu) to 15m tall with dominant trees including Hallea stipulosa, Sterculia subviolacea, ?Khaya sp., ENglerophytum magalismontanum, Berlinia giorgii; rather open canopy and hence dense shrub and small tree layer including Psychotria spp., Euphorbia teke, Cola sp. aff. diversifolia etc. Ground with standing water and dense leaf litter.		PreservedSpecimen	2 m
Other material	ok		3388	J. Bokdam 3388	J. Bokdam	KIS,WAG,WAG	fruit-bearing	Uvariopsis congensis Robyns & Ghesq.	Plantae	Magnoliopsidae	Magnoliales	Annonaceae	Uvariopsis	congensis		species	Robyns & Ghesq.		Africa	Democratic Republic of the Congo		Orientale	Kisangani	10km W of Kisangani, near Lindi river.	10km W of Kisangani, near Lindi river.		0.5500000000	25.1000000000	WGS84	0.0333333333333333	Map	19	11	1971	19 November 1971	Riparian forest vegetation.		PreservedSpecimen
Other material	ok		22	J. Gillet 22	J. Gillet	BR (BR0000014588372)		Uvariopsis congensis Robyns & Ghesq.	Plantae	Magnoliopsidae	Magnoliales	Annonaceae	Uvariopsis	congensis		species	Robyns & Ghesq.		Africa	Democratic Republic of the Congo		Bas-Congo	Madimba				na	na	WGS84	1		0	0	1899				PreservedSpecimen
Other material	ok		13802a	J. Gossweiler 13802a	J. Gossweiler	K	in bloom	Uvariopsis congensis Robyns & Ghesq.	Plantae	Magnoliopsidae	Magnoliales	Annonaceae	Uvariopsis	congensis		species	Robyns & Ghesq.		Africa	Angola		Lunda Norte		Sector fitocologico de Nordeste de Lunda, circunscrição de Chitato. Dundo, Luachimo.	Sector fitocologico de Nordeste de Lunda, circunscrição de Chitato. Dundo, Luachimo.	700 m	-7.4000000000	20.8333333333	WGS84	0.0833333333333333	Brahm	5	11	1946	5 November 1946	On the border of Pluviifruticeta gallery wood.		PreservedSpecimen	4 m
Other material	ok		14071	J. Gossweiler 14071	J. Gossweiler	B,P		Uvariopsis congensis Robyns & Ghesq.	Plantae	Magnoliopsidae	Magnoliales	Annonaceae	Uvariopsis	congensis		species	Robyns & Ghesq.		Africa	Angola		Lunda Norte				700 m	-7.9000000000	21.3500000000	WGS84	0.0833333333333333	geolo	12	6	1948	12 June 1948	Shady humid gallery woods of river.		PreservedSpecimen	3 m
Other material	ok		2463	J.-P.A. Lebrun 2463	J.-P.A. Lebrun	P	fruit-bearing	Uvariopsis congensis var. angustifolia Dagallier & Couvreur	Plantae	Magnoliopsidae	Magnoliales	Annonaceae	Uvariopsis	congensis	angustifolia	varietas	Dagallier & Couvreur		Africa	Democratic Republic of the Congo		Orientale		Likati Uele.	Likati Uele.		3.5402777778	24.0363888889	WGS84	0.25	googl	0	3	1931	March 1931			PreservedSpecimen
Other material	ok		2487	J.-P.A. Lebrun 2487	J.-P.A. Lebrun	P		Uvariopsis congensis Robyns & Ghesq.	Plantae	Magnoliopsidae	Magnoliales	Annonaceae	Uvariopsis	congensis		species	Robyns & Ghesq.		Africa	Democratic Republic of the Congo		Orientale	Buta	Buta-Uele.	Buta-Uele.		2.8045320000	24.7499110000	WGS84	0.25	GOOGL	0	3	1931	March 1931			PreservedSpecimen
Other material	ok		2619	J.-P.A. Lebrun 2619	J.-P.A. Lebrun	P		Uvariopsis congensis var. angustifolia Dagallier & Couvreur	Plantae	Magnoliopsidae	Magnoliales	Annonaceae	Uvariopsis	congensis	angustifolia	varietas	Dagallier & Couvreur		Africa	Democratic Republic of the Congo		Orientale	Buta	Buta-Uele.	Buta-Uele.		2.8045320000	24.7499110000	WGS84	0.0333333333333333	GOOGL	0	3	1931	March 1931			PreservedSpecimen
Other material	ok		683	J.F. Villiers 683	J.F. Villiers	P		Uvariopsis congensis Robyns & Ghesq.	Plantae	Magnoliopsidae	Magnoliales	Annonaceae	Uvariopsis	congensis		species	Robyns & Ghesq.		Africa	Cameroon		East Region		2 km N du confluent Ngoko-Malapa, 5km E de Moloundou.	2 km N du confluent Ngoko-Malapa, 5km E de Moloundou.		2.0549730000	15.1836970000	WGS84	0.0166666666666667	geolo	21	4	1971	21 April 1971	Sous bois.		PreservedSpecimen	3 m
Other material	ok		13647	J.G. Myers 13647	J.G. Myers	K	fruit-bearing	Uvariopsis congensis var. angustifolia Dagallier & Couvreur	Plantae	Magnoliopsidae	Magnoliales	Annonaceae	Uvariopsis	congensis	angustifolia	varietas	Dagallier & Couvreur		Africa	Uganda		Western Province	Masindi District	Budongo Forest Reserve.	Budongo Forest Reserve.		1.7166666667	31.5333333333	WGS84	0.0833333333333333		20	12	1940	20 December 1940			PreservedSpecimen
Other material	ok		660	J.J. Wieringa 660	J.J. Wieringa	WAG	fruit-bearing	Uvariopsis congensis Robyns & Ghesq.	Plantae	Magnoliopsidae	Magnoliales	Annonaceae	Uvariopsis	congensis		species	Robyns & Ghesq.		Africa	Gabon		Woleu-Ntem		c. 85 km N of Makokou, Minkébé district, Nsye valley.	c. 85 km N of Makokou, Minkébé district, Nsye valley.	505 m	1.3666666667	12.9333333333	WGS84	0.0333333333333333		27	2	1990	27 February 1990	On inundated riverbank.		PreservedSpecimen
Other material	ok		9562	J.L.P. Louis 9562	J.L.P. Louis	K	fruit-bearing	Uvariopsis congensis var. angustifolia Dagallier & Couvreur	Plantae	Magnoliopsidae	Magnoliales	Annonaceae	Uvariopsis	congensis	angustifolia	varietas	Dagallier & Couvreur		Africa	Democratic Republic of the Congo		Orientale	Isangi	Yalulia, à 20km à l'Est de Yangambi.	Yalulia, à 20km à l'Est de Yangambi.	470 m	0.6666666667	24.6333333333	WGS84	0.0333333333333333	Bamps	30	5	1938	30 May 1938			PreservedSpecimen
Other material	ok		13423	J.L.P. Louis 13423	J.L.P. Louis	EA,K,MO,P	fruit-bearing	Uvariopsis congensis Robyns & Ghesq.	Plantae	Magnoliopsidae	Magnoliales	Annonaceae	Uvariopsis	congensis		species	Robyns & Ghesq.		Africa	Democratic Republic of the Congo		Orientale	Isangi	Bassao (île), Un peu en aval de Liléko.	Bassao (île), Un peu en aval de Liléko.	470 m	0.9000000000	24.2000000000	WGS84	0.0833333333333333		26	1	1938	26 January 1938			PreservedSpecimen
Other material	ok		534	H.A. Lindeman 534	H.A. Lindeman	K	fruit-bearing	Uvariopsis congensis var. angustifolia Dagallier & Couvreur	Plantae	Magnoliopsidae	Magnoliales	Annonaceae	Uvariopsis	congensis	angustifolia	varietas	Dagallier & Couvreur		Africa	Uganda		Western Province	Masindi District	Budongo Forest Reserve.	Budongo Forest Reserve.		1.7166666667	31.5333333333	WGS84	0.0833333333333333		0	3	1939	March 1939			PreservedSpecimen
Other material	ok		1618	M.D.J. Laurent 1618	M.D.J. Laurent	BR	fruit-bearing	Uvariopsis congensis Robyns & Ghesq.	Plantae	Magnoliopsidae	Magnoliales	Annonaceae	Uvariopsis	congensis		species	Robyns & Ghesq.		Africa	Democratic Republic of the Congo		Orientale	Banalia	Bomaneh.	Bomaneh.		1.3000000000	23.7833330000	WGS84	0.0333333333333333	geolo	4	3	1906	4 March 1906			PreservedSpecimen
Other material	ok		s.n.	M.D.J. Laurent s.n.	M.D.J. Laurent	BR	fruit-bearing	Uvariopsis congensis Robyns & Ghesq.	Plantae	Magnoliopsidae	Magnoliales	Annonaceae	Uvariopsis	congensis		species	Robyns & Ghesq.		Africa	Democratic Republic of the Congo							1.3166666667	23.8000000000	WGS84	1		4	3	1906	4 March 1906			PreservedSpecimen
Other material	ok		484	M.T. Dawe 484	M.T. Dawe	K	in bloom; fruit-bearing	Uvariopsis congensis var. angustifolia Dagallier & Couvreur	Plantae	Magnoliopsidae	Magnoliales	Annonaceae	Uvariopsis	congensis	angustifolia	varietas	Dagallier & Couvreur		Africa	Uganda		Western Province	Toro	Toro at Isungu.	Toro at Isungu.	1500 m	0.4833000000	30.3167000000	WGS84	0.0833333333333333	mapca	6	9	1905	6 September 1905			PreservedSpecimen	9 m
Other material	ok		W626	MINKébé Series W626	MINKébé Series, C.M. Wilks	K,LBV,MAKOK,MO,P,WAG		Uvariopsis congensis Robyns & Ghesq.	Plantae	Magnoliopsidae	Magnoliales	Annonaceae	Uvariopsis	congensis		species	Robyns & Ghesq.		Africa	Gabon		Woleu-Ntem		Minkébé area, river Nouna.	Minkébé area, river Nouna.		1.7166666667	12.8500000000	WGS84	0.0166666666666667	sheet	16	12	1990	16 December 1990	Bank river.		PreservedSpecimen	4 m
Other material	ok		1384	O.L.S. Lachenaud 1384	O.L.S. Lachenaud, T.O.B.E.B. Stévart; D.U. Ikabanga; Y. Azizet Issembé; C.A. Boupoya-Mapikou & J. de Dieu Kaparidi	BR,BRLU,LBV,MO,P,WAG	in bloom	Uvariopsis congensis Robyns & Ghesq.	Plantae	Magnoliopsidae	Magnoliales	Annonaceae	Uvariopsis	congensis		species	Robyns & Ghesq.		Africa	Gabon		Ngounié		Mabounié, rive gauche de la Ngounié juste en aval du débarcadère.	Mabounié, rive gauche de la Ngounié juste en aval du débarcadère.	24 m	-0.8111111111	10.4991666667	WGS84	0.000166666666666667	GPS	15	11	2013	15 November 2013	Forêt inondable de bord de rivière.		PreservedSpecimen	3.5 m
Other material	ok		5591	R.A. Dümmer 5591	R.A. Dümmer	K	in bloom; fruit-bearing	Uvariopsis congensis var. angustifolia Dagallier & Couvreur	Plantae	Magnoliopsidae	Magnoliales	Annonaceae	Uvariopsis	congensis	angustifolia	varietas	Dagallier & Couvreur		Africa	Uganda		Central		Mulange.	Mulange.		0.5079880000	33.0443870000	WGS84	0.25	googl	0	10	1922	October 1922			PreservedSpecimen	0.91 m
Other material	ok		70/34	R.B. Faden 70/34	R.B. Faden	EA,K	in bloom	Uvariopsis congensis var. angustifolia Dagallier & Couvreur	Plantae	Magnoliopsidae	Magnoliales	Annonaceae	Uvariopsis	congensis	angustifolia	varietas	Dagallier & Couvreur		Africa	Kenya		Nyanza	North Kavirondo	Kakamega Forest, Kibiri Block, S. side of Yala River.	Kakamega Forest, Kibiri Block, S. side of Yala River.	1550 - 1650 m	0.1833333333	34.8666666667	WGS84	0.0333333333333333	sheet	21	1	1970	21 January 1970	Wet evergreen forest.		PreservedSpecimen	8 m
Other material	ok		4755	R.G. Letouzey 4755	R.G. Letouzey	K,P	in bloom; fruit-bearing	Uvariopsis congensis Robyns & Ghesq.	Plantae	Magnoliopsidae	Magnoliales	Annonaceae	Uvariopsis	congensis		species	Robyns & Ghesq.		Africa	Cameroon		East Region		Rives de la Doumé près Bimba 40km SW de Batouri - feuille IGN 1/200.000 Batouri-Berberati.	Rives de la Doumé près Bimba 40km SW de Batouri - feuille IGN 1/200.000 Batouri-Berberati.		4.1758090000	14.1091560000	WGS84	0.0166666666666667	geolo	15	4	1962	15 April 1962			PreservedSpecimen
Other material	ok		5491	R.G. Letouzey 5491	R.G. Letouzey	K,P	in bloom	Uvariopsis congensis Robyns & Ghesq.	Plantae	Magnoliopsidae	Magnoliales	Annonaceae	Uvariopsis	congensis		species	Robyns & Ghesq.		Africa	Cameroon		East Region		a 11 km au SSW de Koso (village situé à 60km au SSW de Batouri).	a 11 km au SSW de Koso (village situé à 60km au SSW de Batouri).		3.8397580000	14.1260050000	WGS84	0.0166666666666667	geolo	25	7	1963	25 July 1963	Forêt périodiquement inondée.		PreservedSpecimen	6 m
Other material	ok		9915	R.G. Letouzey 9915	R.G. Letouzey	P	fruit-bearing	Uvariopsis congensis Robyns & Ghesq.	Plantae	Magnoliopsidae	Magnoliales	Annonaceae	Uvariopsis	congensis		species	Robyns & Ghesq.		Africa	Cameroon		South Region		Bord rivière Nlobo, près Ngomebae, 70km ESE d'Ebolowa sur route Mvangan.	Bord rivière Nlobo, près Ngomebae, 70km ESE d'Ebolowa sur route Mvangan.		2.7166670000	11.7500000000	WGS84	0.0333333333333333	geolo	24	1	1970	24 January 1970	Bordure broussailleuse de rivière avec Uapaca heudelotii et U. guineensis.		PreservedSpecimen	3 m
Other material	ok		10024	R.G. Letouzey 10024	R.G. Letouzey	P		Uvariopsis congensis Robyns & Ghesq.	Plantae	Magnoliopsidae	Magnoliales	Annonaceae	Uvariopsis	congensis		species	Robyns & Ghesq.		Africa	Cameroon		South Region		Rives du Ntem près du confluent de la Kye, 16km ESE d'Ambam.	Rives du Ntem près du confluent de la Kye, 16km ESE d'Ambam.		2.3006020000	11.3877340000	WGS84	0.0166666666666667	geolo	7	2	1970	7 February 1970	Bordure ripicole à Uapaca et Raphia hookeri.		PreservedSpecimen	20 m
Other material	ok		10641	R.G. Letouzey 10641	R.G. Letouzey	P	in bloom	Uvariopsis congensis Robyns & Ghesq.	Plantae	Magnoliopsidae	Magnoliales	Annonaceae	Uvariopsis	congensis		species	Robyns & Ghesq.		Africa	Cameroon		East Region		Bordure de la Sangha au Sud de Lidjombo (près ile Libongo) à 110 km au N. de Ouesso (feuilles IGN 1/200.000 Moloundou).	Bordure de la Sangha au Sud de Lidjombo (près ile Libongo) à 110 km au N. de Ouesso (feuilles IGN 1/200.000 Moloundou).		2.6666666667	16.0833333333	WGS84	0.0333333333333333	map	10	4	1971	10 April 1971	Forêt innondée (3mois par an) à Guibourtia demeuzei, Brazzeia congoensis, Aframomum pseudostipulare.		PreservedSpecimen	60 m
Other material	ok		12086	R.G. Letouzey 12086	R.G. Letouzey	K,P,WAG	fruit-bearing	Uvariopsis congensis Robyns & Ghesq.	Plantae	Magnoliopsidae	Magnoliales	Annonaceae	Uvariopsis	congensis		species	Robyns & Ghesq.		Africa	Cameroon		East Region		près Ndongo, à 45 km WNW de Moloundou (Feuille IGN 1/200.000 SOUANKE).	près Ndongo, à 45 km WNW de Moloundou (Feuille IGN 1/200.000 SOUANKE).		2.0833333333	14.8666666667	WGS84	0.0333333333333333	map	15	3	1973	15 March 1973	Bordure d'un marécage à éléphante avec Marantochloa purpurea, Halopegia azures,....		PreservedSpecimen	8 m
Other material	ok		50	R.G.A. Germain 50	R.G.A. Germain	B,K,P	fruit-bearing	Uvariopsis congensis Robyns & Ghesq.	Plantae	Magnoliopsidae	Magnoliales	Annonaceae	Uvariopsis	congensis		species	Robyns & Ghesq.		Africa	Democratic Republic of the Congo		Orientale	Isangi	village de Yafolo, rives gauche en amont d'Isangi.	village de Yafolo, rives gauche en amont d'Isangi.	470 m	0.7794444444	24.2702777778	WGS84	0.0833333333333333	geona	21	12	1939	21 December 1939			PreservedSpecimen
Other material	ok		4757	R.G.A. Germain 4757	R.G.A. Germain	K	fruit-bearing	Uvariopsis congensis Robyns & Ghesq.	Plantae	Magnoliopsidae	Magnoliales	Annonaceae	Uvariopsis	congensis		species	Robyns & Ghesq.		Africa	Democratic Republic of the Congo		Orientale		à l'W de Basoko, embouchure de la Lombo.	à l'W de Basoko, embouchure de la Lombo.		1.2374520000	23.5795720000	WGS84	0.0166666666666667	geolo	0	2	1949	February 1949			PreservedSpecimen
Other material	ok		4804	R.G.A. Germain 4804	R.G.A. Germain	P	fruit-bearing	Uvariopsis congensis Robyns & Ghesq.	Plantae	Magnoliopsidae	Magnoliales	Annonaceae	Uvariopsis	congensis		species	Robyns & Ghesq.		Africa	Democratic Republic of the Congo		Orientale		Yankeleli, près d'Isangi.	Yankeleli, près d'Isangi.		-0.7419444444	24.2041666667	WGS84	0.0166666666666667	geona	0	4	1949	April 1949			PreservedSpecimen
Other material	ok		8207	R.G.A. Germain 8207	R.G.A. Germain	K,M	fruit-bearing	Uvariopsis congensis Robyns & Ghesq.	Plantae	Magnoliopsidae	Magnoliales	Annonaceae	Uvariopsis	congensis		species	Robyns & Ghesq.		Africa	Democratic Republic of the Congo		Orientale	Isangi	île Esali III (en aval d'Isangi).	île Esali III (en aval d'Isangi).		0.8930310000	24.2189250000	WGS84	0.0833333333333333	geolo	0	2	1953	February 1953	Formation forestière.		PreservedSpecimen
Other material	ok		8769	R.G.A. Germain 8769	R.G.A. Germain	K		Uvariopsis congensis Robyns & Ghesq.	Plantae	Magnoliopsidae	Magnoliales	Annonaceae	Uvariopsis	congensis		species	Robyns & Ghesq.		Africa	Democratic Republic of the Congo		Orientale	Isangi	Yabwesu-Ogeto (Bas Lomami).	Yabwesu-Ogeto (Bas Lomami).		0.6333333333	23.9000000000	WGS84	0.0833333333333333	Bamps	5	4	1956	5 April 1956	Raphiale.		PreservedSpecimen	7 m
Other material	ok		581	S. Paulo 581	S. Paulo	K	in bloom; fruit-bearing	Uvariopsis congensis var. angustifolia Dagallier & Couvreur	Plantae	Magnoliopsidae	Magnoliales	Annonaceae	Uvariopsis	congensis	angustifolia	varietas	Dagallier & Couvreur		Africa	Uganda		Western Province	Kabarole	Fort Portal Forest Reserve.	Fort Portal Forest Reserve.		0.6666666667	30.2666666667	WGS84	0.0166666666666667		18	7	1960	18 July 1960	Evergreen forest.		PreservedSpecimen	12.2 m
Other material	ok		4523	T.O.B.E.B. Stévart 4523	T.O.B.E.B. Stévart, K. Stark; W. Mbading Mbading & J. de Dieu Kaparidi	LBV,MO,P	in bloom	Uvariopsis congensis Robyns & Ghesq.	Plantae	Magnoliopsidae	Magnoliales	Annonaceae	Uvariopsis	congensis		species	Robyns & Ghesq.		Africa	Gabon		Moyen-Ogooué		Mabounié, along the Ngounié River.	Mabounié, along the Ngounié River.	18 m	-0.8330555556	10.5563888889	WGS84	0.000166666666666667	GPS	11	5	2012	11 May 2012	Swampy vegetation, 20 m high.		PreservedSpecimen
Other material	ok		2291	W.J. Eggeling 2291	W.J. Eggeling	EA,K	in bloom	Uvariopsis congensis var. angustifolia Dagallier & Couvreur	Plantae	Magnoliopsidae	Magnoliales	Annonaceae	Uvariopsis	congensis	angustifolia	varietas	Dagallier & Couvreur		Africa	Uganda		Western Province	Masindi District	Budongo Forest Reserve.	Budongo Forest Reserve.		1.7166666667	31.5333333333	WGS84	0.0166666666666667		0	11	1935	November 1935			PreservedSpecimen
Other material	ok		3154	W.J. Eggeling 3154	W.J. Eggeling	K	in bloom	Uvariopsis congensis var. angustifolia Dagallier & Couvreur	Plantae	Magnoliopsidae	Magnoliales	Annonaceae	Uvariopsis	congensis	angustifolia	varietas	Dagallier & Couvreur		Africa	Uganda		Western Province	Toro	Kibale Forest.	Kibale Forest.		0.5000000000	30.4000000000	WGS84	0.0333333333333333	Mapca	0	8	1936	August 1936	Understorey.		PreservedSpecimen	6.1 m
Other material	ok		3357	W.J. Eggeling 3357	W.J. Eggeling	K	in bloom; fruit-bearing	Uvariopsis congensis var. angustifolia Dagallier & Couvreur	Plantae	Magnoliopsidae	Magnoliales	Annonaceae	Uvariopsis	congensis	angustifolia	varietas	Dagallier & Couvreur		Africa	Uganda		Western Province	Masindi District	Budongo Forest Reserve.	Budongo Forest Reserve.		1.7166666667	31.5333333333	WGS84	#N/A		0	6	1937	June 1937			PreservedSpecimen
Other material	ok		1914	W.J.J.O. de Wilde 1914	W.J.J.O. de Wilde, B.E.E. de Wilde-Duyfjes	P,WAG,WAG	in bloom	Uvariopsis congensis Robyns & Ghesq.	Plantae	Magnoliopsidae	Magnoliales	Annonaceae	Uvariopsis	congensis		species	Robyns & Ghesq.		Africa	Cameroon		Central Region		C. 30 km South of M'Balmayo.	C. 30 km South of M'Balmayo.		3.3333333333	11.5000000000	WGS84	0.0333333333333333		13	2	1964	13 February 1964	Along the river.		PreservedSpecimen
Other material	ok		10273	A. Flamigni 10273	A. Flamigni	K,M	in bloom	Uvariopsis congolana (De Wild.) R.E.Fr.	Plantae	Magnoliopsidae	Magnoliales	Annonaceae	Uvariopsis	congolana		species	(De Wild.) R.E.Fr.		Africa	Democratic Republic of the Congo		Bandundu	Mushie	Bolobo.	Bolobo.		-2.6509000000	16.3512000000	WGS84	0.0166666666666667	Mapca	0	3	1951	March 1951	Sous bois dans la forêt humide.		PreservedSpecimen	6 m
Other material	ok		234	A. Moungazi 234	A. Moungazi	P		Uvariopsis congolana (De Wild.) R.E.Fr.	Plantae	Magnoliopsidae	Magnoliales	Annonaceae	Uvariopsis	congolana		species	(De Wild.) R.E.Fr.		Africa	Gabon		Ogooué-Ivindo		Bélinga.	Bélinga.	850 m	1.1409700000	13.2008666667	WGS84	0.0333333333333333	GOOGL	0	0	0		Forêt sempervirente.		PreservedSpecimen
Other material	ok		3345	C. Domis 3345	C. Domis	K	in bloom	Uvariopsis congolana (De Wild.) R.E.Fr.	Plantae	Magnoliopsidae	Magnoliales	Annonaceae	Uvariopsis	congolana		species	(De Wild.) R.E.Fr.		Africa	Democratic Republic of the Congo		Orientale	Isangi	Yangambi.	Yangambi.	470 m	0.7666666667	24.4500000000	WGS84	0.0333333333333333	brahm	9	1	1952	9 January 1952	Versant à orientation Nord.		PreservedSpecimen
Other material	ok		617	C.E.N. Ewango 617	C.E.N. Ewango	WAG	in bloom	Uvariopsis congolana (De Wild.) R.E.Fr.	Plantae	Magnoliopsidae	Magnoliales	Annonaceae	Uvariopsis	congolana		species	(De Wild.) R.E.Fr.	Akobibi (in Kibila)	Africa	Democratic Republic of the Congo				Epulu. Zone de Mambasa, Ituri Forest. Afarama.	Epulu. Zone de Mambasa, Ituri Forest. Afarama.	800 m	1.5500000000	28.5333333333	WGS84	0.0333333333333333	sheet	0	0	0		Forêt mixte dans un marécage.		PreservedSpecimen
Other material	ok		5027	C.M. Evrard 5027	C.M. Evrard	K	in bloom	Uvariopsis congolana (De Wild.) R.E.Fr.	Plantae	Magnoliopsidae	Magnoliales	Annonaceae	Uvariopsis	congolana		species	(De Wild.) R.E.Fr.		Africa	Democratic Republic of the Congo		Equateur	Bolomba	Djoa.	Djoa.	327 m	0.3483000000	19.2289000000	WGS84	0.25	Mapca	15	10	1958	15 October 1958	Forêt marécageuse.		PreservedSpecimen	20 m
Other material	ok		3733	J. Bokdam 3733	J. Bokdam	KIS,MO,WAG,WAG	in bloom	Uvariopsis congolana (De Wild.) R.E.Fr.	Plantae	Magnoliopsidae	Magnoliales	Annonaceae	Uvariopsis	congolana		species	(De Wild.) R.E.Fr.	Asweswe (in Kimanga)	Africa	Democratic Republic of the Congo		Orientale	Banalia	20km along road from Kisangani to Bengamisa.	20km along road from Kisangani to Bengamisa.		0.7000000000	25.2000000000	WGS84	0.0333333333333333		12	12	1972	12 December 1972	Gilbertiodendron forest.		PreservedSpecimen	3 m
Other material	ok		696	J.C. Arends 696	J.C. Arends, J.J.F.E. de Wilde & A.M. Louis	LBV,MO,P,WAG,WAG	in bloom	Uvariopsis congolana (De Wild.) R.E.Fr.	Plantae	Magnoliopsidae	Magnoliales	Annonaceae	Uvariopsis	congolana		species	(De Wild.) R.E.Fr.		Africa	Gabon		Ogooué-Maritime		Doudou Mountains.	Doudou Mountains.	670 m	-2.2500000000	10.3333333333	WGS84	0.0833333333333333	sheet	8	12	1984	8 December 1984	Moss forest		PreservedSpecimen
Other material	ok		5762	J.L.P. Louis 5762	J.L.P. Louis	B,K	in bloom; fruit-bearing	Uvariopsis congolana (De Wild.) R.E.Fr.	Plantae	Magnoliopsidae	Magnoliales	Annonaceae	Uvariopsis	congolana		species	(De Wild.) R.E.Fr.		Africa	Democratic Republic of the Congo		Orientale	Isangi	Yangambi, Isolowe réserve flore.	Yangambi, Isolowe réserve flore.		0.7666666667	24.5000000000	WGS84	0.0333333333333333	Bamps	12	8	1937	12 August 1937			PreservedSpecimen
Other material	ok		2335	M.E. Leal 2335	M.E. Leal	MO,WAG		Uvariopsis congolana (De Wild.) R.E.Fr.	Plantae	Magnoliopsidae	Magnoliales	Annonaceae	Uvariopsis	congolana		species	(De Wild.) R.E.Fr.		Africa	Gabon		Woleu-Ntem		Crystal Mountains National Park. Mt. Mekie.	Crystal Mountains National Park. Mt. Mekie.	951 m	0.4377777778	11.2272222222	WGS84	0.000166666666666667	GPS	20	11	2008	20 November 2008	Upper slope.		PreservedSpecimen
Other material	ok		1161	M.S.M. Sosef 1161	M.S.M. Sosef, F.J. Breteler; Y. Azizet Issembé & J.-M. Moussavou	LBV,MO,P,WAG	in bloom; fruit-bearing	Uvariopsis congolana (De Wild.) R.E.Fr.	Plantae	Magnoliopsidae	Magnoliales	Annonaceae	Uvariopsis	congolana		species	(De Wild.) R.E.Fr.		Africa	Gabon		Ogooué-Maritime		Monts Doudou, à ± 40km au Nord-Ouest de Doussala, autour du campement II.	Monts Doudou, à ± 40km au Nord-Ouest de Doussala, autour du campement II.	425 m	-2.2166666667	10.4000000000	WGS84	0.0166666666666667		8	4	2000	8 April 2000	Au sommet d'une colline.		PreservedSpecimen
Other material	ok		2817	N. Hallé 2817	N. Hallé	K,P,P,U,WAG	in bloom; fruit-bearing	Uvariopsis congolana (De Wild.) R.E.Fr.	Plantae	Magnoliopsidae	Magnoliales	Annonaceae	Uvariopsis	congolana		species	(De Wild.) R.E.Fr.		Africa	Gabon		Ogooué-Ivindo		Bélinga.	Bélinga.	850 m	1.0833333333	13.1333333333	WGS84	0.0333333333333333		27	10	1964	27 October 1964	Forêt.		PreservedSpecimen
Other material	ok		3039	N. Hallé 3039	N. Hallé	P	in bloom	Uvariopsis congolana (De Wild.) R.E.Fr.	Plantae	Magnoliopsidae	Magnoliales	Annonaceae	Uvariopsis	congolana		species	(De Wild.) R.E.Fr.		Africa	Gabon		Ogooué-Ivindo		Bélinga.	Bélinga.		1.0833333333	13.1333333333	WGS84	0.0333333333333333		6	11	1964	6 November 1964			PreservedSpecimen
Other material	ok		64	N. Hallé 64	N. Hallé, A. Le Thomas	K,P	in bloom; fruit-bearing	Uvariopsis congolana (De Wild.) R.E.Fr.	Plantae	Magnoliopsidae	Magnoliales	Annonaceae	Uvariopsis	congolana		species	(De Wild.) R.E.Fr.		Africa	Gabon		Ogooué-Ivindo		Bélinga, mines de fer, route de Massaka.	Bélinga, mines de fer, route de Massaka.		1.0500000000	13.2000000000	WGS84	0.0833333333333333		17	7	1966	17 July 1966			PreservedSpecimen
Other material	ok		3209	P. Sita 3209	P. Sita	P		Uvariopsis congolana (De Wild.) R.E.Fr.	Plantae	Magnoliopsidae	Magnoliales	Annonaceae	Uvariopsis	congolana		species	(De Wild.) R.E.Fr.		Africa	Republic of the Congo		Lékoumou		District de Zanaga, forêt de Mouoni.	District de Zanaga, forêt de Mouoni.		-2.8500000000	13.8333333333	WGS84	0.25	Brahm	8	12	1971	8 December 1971			PreservedSpecimen	1.5 m
Other material	ok		3351	P. Sita 3351	P. Sita	WAG		Uvariopsis congolana (De Wild.) R.E.Fr.	Plantae	Magnoliopsidae	Magnoliales	Annonaceae	Uvariopsis	congolana		species	(De Wild.) R.E.Fr.		Africa	Republic of the Congo		Plateaux		région de N'Gouala (Fort-Soufflay).	région de N'Gouala (Fort-Soufflay).		-2.0166666667	14.9000000000	WGS84	0.0333333333333333		5	6	1972	5 June 1972	Forêt dense de basse altitude à Triplochiton et Terminalia.		PreservedSpecimen
Other material	ok		2881	R. Devred 2881	R. Devred	K		Uvariopsis congolana (De Wild.) R.E.Fr.	Plantae	Magnoliopsidae	Magnoliales	Annonaceae	Uvariopsis	congolana		species	(De Wild.) R.E.Fr.		Africa	Democratic Republic of the Congo		Bandundu		Kwango, Kiyaka.	Kwango, Kiyaka.		-5.3166666667	18.9333333333	WGS84	0.25	Bamps	13	3	1956	13 March 1956	Forêt à Brachystegia.		PreservedSpecimen	12 m
Other material	ok		672	T.B. Hart 672	T.B. Hart	MO		Uvariopsis congolana (De Wild.) R.E.Fr.	Plantae	Magnoliopsidae	Magnoliales	Annonaceae	Uvariopsis	congolana		species	(De Wild.) R.E.Fr.	Tatakubisa	Africa	Democratic Republic of the Congo		Orientale	Mambasa	Epulu.	Epulu.	750 m	1.4166666667	28.5833333333	WGS84	0.0166666666666667	FS	14	8	1986	14 August 1986	Forêt mixte.		PreservedSpecimen
Other material	ok		1472	A. Hladik 1472	A. Hladik	BRUNOY,P,P,US	in bloom	Uvariopsis dioica (Diels) Robyns & Ghesq.	Plantae	Magnoliopsidae	Magnoliales	Annonaceae	Uvariopsis	dioica		species	(Diels) Robyns & Ghesq.		Africa	Gabon		Ogooué-Ivindo		Ipassa, au croisement des layons J et VII.	Ipassa, au croisement des layons J et VII.	490 m	0.5000000000	12.8000000000	WGS84	0.0166666666666667		29	10	1971	29 October 1971	Foret dense sempervirente		PreservedSpecimen
Other material	ok		2/6	A.F. Ross 2/6	A.F. Ross	K	in bloom; fruit-bearing	Uvariopsis dioica (Diels) Robyns & Ghesq.	Plantae	Magnoliopsidae	Magnoliales	Annonaceae	Uvariopsis	dioica		species	(Diels) Robyns & Ghesq.		Africa	Nigeria		Edo State	Benin	Sapoba Forest Reserve.	Sapoba Forest Reserve.		6.1000000000	5.8833333333	WGS84	0.0333333333333333	brahm	0	0	1934	1934			PreservedSpecimen
Other material	ok		4098	A.M. Louis 4098	A.M. Louis	BR,LBV,MO,WAG	in bloom	Uvariopsis dioica (Diels) Robyns & Ghesq.	Plantae	Magnoliopsidae	Magnoliales	Annonaceae	Uvariopsis	dioica		species	(Diels) Robyns & Ghesq.		Africa	Gabon		Woleu-Ntem		25 km NE of Bitam, Nsimy.	25 km NE of Bitam, Nsimy.		2.1333333333	11.3666666667	WGS84	0.0166666666666667	sheet	2	5	1995	2 May 1995			PreservedSpecimen
Other material	ok		FHI72315	B.O. Daramola FHI72315	B.O. Daramola	K,MO	in bloom	Uvariopsis dioica (Diels) Robyns & Ghesq.	Plantae	Magnoliopsidae	Magnoliales	Annonaceae	Uvariopsis	dioica		species	(Diels) Robyns & Ghesq.		Africa	Nigeria		Edo State		Iyekoriowon. Forest Reserve. In P.S.P. 82 Ugo.	Iyekoriowon. Forest Reserve. In P.S.P. 82 Ugo.		6.0886260000	6.0012390000	WGS84	#N/A	geolo	4	10	1973	4 October 1973			PreservedSpecimen	3.6 m
Other material	ok		1558	E. Bidault 1558	E. Bidault	BR,BRLU,LBV,MO,P,WAG	in bloom	Uvariopsis dioica (Diels) Robyns & Ghesq.	Plantae	Magnoliopsidae	Magnoliales	Annonaceae	Uvariopsis	dioica		species	(Diels) Robyns & Ghesq.		Africa	Gabon		Moyen-Ogooué		Est du lac Azingo, à 30 km au Nord-Ouest de Lambaréné.	Est du lac Azingo, à 30 km au Nord-Ouest de Lambaréné.	48 m	-0.5090055556	10.0855583333	WGS84	0.000166666666666667	sheet	8	6	2014	8 June 2014	Forêt de terre ferme mature.		PreservedSpecimen	15 m
Other material	ok		8260	G.W.J. Mildbraed 8260	G.W.J. Mildbraed	K	in bloom; fruit-bearing	Uvariopsis dioica (Diels) Robyns & Ghesq.	Plantae	Magnoliopsidae	Magnoliales	Annonaceae	Uvariopsis	dioica		species	(Diels) Robyns & Ghesq.		Africa	Cameroon		Central Region		Übergangs - und Kampfgebiet gegen die Savanne an der Nord - grenze der Hylaea südlich des Sanaga zwischen Jaunde und Dengdeng unweit der vereiningung von Lom (Sanaga) und Djerem. Etwa 115 km N O Jaunde.	Übergangs - und Kampfgebiet gegen die Savanne an der Nord - grenze der Hylaea südlich des Sanaga zwischen Jaunde und Dengdeng unweit der vereiningung von Lom (Sanaga) und Djerem. Etwa 115 km N O Jaunde.		4.5513790000	12.2788730000	WGS84	#N/A	geolo	0	3	1914	March 1914			PreservedSpecimen
Other material	ok		10647	G.W.J. Mildbraed 10647	G.W.J. Mildbraed	K	fruit-bearing	Uvariopsis dioica (Diels) Robyns & Ghesq.	Plantae	Magnoliopsidae	Magnoliales	Annonaceae	Uvariopsis	dioica		species	(Diels) Robyns & Ghesq.		Africa	Cameroon		South-West Region		Bibundi-Pflanzung, Westlich des Kamerunberges.	Bibundi-Pflanzung, Westlich des Kamerunberges.		4.2000000000	8.9833333333	WGS84	0.0333333333333333		0	11	1928	November 1928			PreservedSpecimen
Other material	ok		2493	H. Jacques-Félix 2493	H. Jacques-Félix	P		Uvariopsis dioica (Diels) Robyns & Ghesq.	Plantae	Magnoliopsidae	Magnoliales	Annonaceae	Uvariopsis	dioica		species	(Diels) Robyns & Ghesq.		Africa	Cameroon		Central Region		Ndiki.	Ndiki.		4.7666666667	10.8333333333	WGS84	0.0333333333333333	BRAHM	0	11	1938	November 1938	Forêt.		PreservedSpecimen
Other material	ok		4001	J. Koechlin 4001	J. Koechlin	P	fruit-bearing	Uvariopsis dioica (Diels) Robyns & Ghesq.	Plantae	Magnoliopsidae	Magnoliales	Annonaceae	Uvariopsis	dioica		species	(Diels) Robyns & Ghesq.		Africa	Republic of the Congo		Pool		Bangou, Forêt de.	Bangou, Forêt de.		-3.9000000000	14.4500000000	WGS84	0.0166666666666667	brahm	0	12	1956	December 1956			PreservedSpecimen
Other material	ok		2429	J.F. Villiers 2429	J.F. Villiers	P		Uvariopsis dioica (Diels) Robyns & Ghesq.	Plantae	Magnoliopsidae	Magnoliales	Annonaceae	Uvariopsis	dioica		species	(Diels) Robyns & Ghesq.		Africa	Cameroon		South-West Region		Pente SW Mt Cameroun, NE Bakingili, 20km WNW Limbé.	Pente SW Mt Cameroun, NE Bakingili, 20km WNW Limbé.	800 m	4.0894900000	9.0894200000	WGS84	0.0166666666666667	osm	9	12	1984	9 December 1984	Forêt.		PreservedSpecimen	8 m
Other material	ok		2029	J.J. Wieringa 2029	J.J. Wieringa	BR,E,FHO,K,MO,SCA,WAG	in bloom	Uvariopsis dioica (Diels) Robyns & Ghesq.	Plantae	Magnoliopsidae	Magnoliales	Annonaceae	Uvariopsis	dioica		species	(Diels) Robyns & Ghesq.		Africa	Cameroon		South-West Region	Fako	Limbe, W of Njonji Lake.	Limbe, W of Njonji Lake.	150 m	4.1333333333	9.0166666667	WGS84	0.0166666666666667		27	1	1994	27 January 1994			PreservedSpecimen	15 m
Other material	ok		7754A	J.J.F.E. de Wilde 7754A	J.J.F.E. de Wilde	K,P,WAG,WAG	in bloom	Uvariopsis dioica (Diels) Robyns & Ghesq.	Plantae	Magnoliopsidae	Magnoliales	Annonaceae	Uvariopsis	dioica		species	(Diels) Robyns & Ghesq.		Africa	Cameroon		South Region		Roughly between the village of N'Kolandom and Station du Cacaoyer de N'Koemvone.	Roughly between the village of N'Kolandom and Station du Cacaoyer de N'Koemvone.		2.8000000000	11.1500000000	WGS84	1		27	11	1974	27 November 1974	Primary forest on hill.		PreservedSpecimen
Other material	ok		8270A	J.J.F.E. de Wilde 8270A	J.J.F.E. de Wilde	BR,MO,P,PRE,WAG,WAG	in bloom	Uvariopsis dioica (Diels) Robyns & Ghesq.	Plantae	Magnoliopsidae	Magnoliales	Annonaceae	Uvariopsis	dioica		species	(Diels) Robyns & Ghesq.		Africa	Cameroon		South Region		Station du Cacaoyer de N'koemvone, S. of Ebolowa, 14 km on the road to Ambam. On bank of the Seng river.	Station du Cacaoyer de N'koemvone, S. of Ebolowa, 14 km on the road to Ambam. On bank of the Seng river.	500 m	2.8166666667	11.1333333333	WGS84	1		5	6	1975	5 June 1975	In old cacao plantation with remnants of original forest overhead, on river bank.		PreservedSpecimen
Other material	ok		8709	J.J.F.E. de Wilde 8709	J.J.F.E. de Wilde	BR,MO,P,PRE,WAG,WAG,YA	in bloom	Uvariopsis dioica (Diels) Robyns & Ghesq.	Plantae	Magnoliopsidae	Magnoliales	Annonaceae	Uvariopsis	dioica		species	(Diels) Robyns & Ghesq.		Africa	Cameroon		South Region		Station du Cacaoyer de N'koemvone, S. of Ebolowa, 14 km on the road to Ambam. On bank of the Seng River.	Station du Cacaoyer de N'koemvone, S. of Ebolowa, 14 km on the road to Ambam. On bank of the Seng River.	550 m	2.8166666667	11.1333333333	WGS84	1		12	12	1975	12 December 1975	Old cacao plantation with remnants of original forest overhead.		PreservedSpecimen
Other material	ok		3507	J.M. Reitsma 3507	J.M. Reitsma, B. Reitsma; C.M. Wilks & T. Nzabi	LBV,MO,WAG	fruit-bearing	Uvariopsis dioica (Diels) Robyns & Ghesq.	Plantae	Magnoliopsidae	Magnoliales	Annonaceae	Uvariopsis	dioica		species	(Diels) Robyns & Ghesq.		Africa	Gabon		Ogooué-Ivindo		Primary rain forest, near village Ekobakoba, 50 km SE of Makokou; inventory.	Primary rain forest, near village Ekobakoba, 50 km SE of Makokou; inventory.		0.3833333333	13.1000000000	WGS84	0.0166666666666667		21	5	1987	21 May 1987	Primary rain forest		PreservedSpecimen
Other material	ok		4248	L.J. Dorr 4248	L.J. Dorr, L.C. Barnett	LBV,MO	in bloom	Uvariopsis dioica (Diels) Robyns & Ghesq.	Plantae	Magnoliopsidae	Magnoliales	Annonaceae	Uvariopsis	dioica		species	(Diels) Robyns & Ghesq.		Africa	Gabon		Ogooué-Ivindo		Station I.R.E.T. (M'Passa Field Station). 10 km S de Makokou sur la riviere Ivindo.	Station I.R.E.T. (M'Passa Field Station). 10 km S de Makokou sur la riviere Ivindo.	500 m	0.5000000000	12.7500000000	WGS84	0.0333333333333333		13	5	1985	13 May 1985	Forêt sempervirente.		PreservedSpecimen
Other material	ok		4275	L.J. Dorr 4275	L.J. Dorr, L.C. Barnett	LBV,MO,P	fruit-bearing	Uvariopsis dioica (Diels) Robyns & Ghesq.	Plantae	Magnoliopsidae	Magnoliales	Annonaceae	Uvariopsis	dioica		species	(Diels) Robyns & Ghesq.		Africa	Gabon		Ogooué-Ivindo		Station I.R.E.T. (M'Passa Field Station), 10 km S de Makokou sur la riviere Ivindo.	Station I.R.E.T. (M'Passa Field Station), 10 km S de Makokou sur la riviere Ivindo.	500 m	0.5000000000	12.7500000000	WGS84	0.0333333333333333		14	5	1985	14 May 1985	Forêt sempervirente.		PreservedSpecimen
Other material	ok		FHI47768	M.G. Latilo FHI47768	M.G. Latilo	K		Uvariopsis dioica (Diels) Robyns & Ghesq.	Plantae	Magnoliopsidae	Magnoliales	Annonaceae	Uvariopsis	dioica		species	(Diels) Robyns & Ghesq.		Africa	Nigeria		Kogi State	Kabba	Southern Adoru Forest Reserve, Igala, bank of river Owe near Adoru.	Southern Adoru Forest Reserve, Igala, bank of river Owe near Adoru.		6.9273580000	7.0940430000	WGS84	0.0833333333333333	geolo	1	7	1963	1 July 1963	Secondary forest. Bank of river.		PreservedSpecimen	4.6 m
Other material	ok		5482	M.R. Cheek 5482	M.R. Cheek, Holden, T.; Nganda; Lyonga, C.; Hill, J. & Munji	K,SCA,YA		Uvariopsis dioica (Diels) Robyns & Ghesq.	Plantae	Magnoliopsidae	Magnoliales	Annonaceae	Uvariopsis	dioica		species	(Diels) Robyns & Ghesq.		Africa	Cameroon		South-West Region		Low altitude forest above oil palm plantation. Reached after c. 40 minutes walk N then E from Njonji. Hunters path to 'Lake Njonji'.	Low altitude forest above oil palm plantation. Reached after c. 40 minutes walk N then E from Njonji. Hunters path to 'Lake Njonji'.	300 m	4.1333333333	9.0166666667	WGS84	0.0166666666666667	sheet	18	11	1993	18 November 1993	Low altitude forest.		PreservedSpecimen	12 m
Other material	ok		5501	M.R. Cheek 5501	M.R. Cheek, M. Seifert; Greene, W.; R. Scott; Lyonga, C. & Nganda	K,MO,SCA,YA	fruit-bearing	Uvariopsis dioica (Diels) Robyns & Ghesq.	Plantae	Magnoliopsidae	Magnoliales	Annonaceae	Uvariopsis	dioica		species	(Diels) Robyns & Ghesq.		Africa	Cameroon		South-West Region		Low altitude forest above oil palm plantation. Reached after c. 40 minutes walk N then E from Njonji. Hunters path to 'Lake Njonji'.	Low altitude forest above oil palm plantation. Reached after c. 40 minutes walk N then E from Njonji. Hunters path to 'Lake Njonji'.	5 m	4.1333333333	9.0000000000	WGS84	0.0166666666666667	GOOGL	19	11	1993	19 November 1993			PreservedSpecimen
Other material	ok		2210	M.S.M. Sosef 2210	M.S.M. Sosef, T.L.P. Couvreur; M. Botermans; Y. Azizet Issembé & J.-N. Boussiengui	BR,LBV,MO,WAG		Uvariopsis dioica (Diels) Robyns & Ghesq.	Plantae	Magnoliopsidae	Magnoliales	Annonaceae	Uvariopsis	dioica		species	(Diels) Robyns & Ghesq.		Africa	Gabon		Ogooué-Ivindo		Ipassa Reserve, IRET Research Station, SW of Makokou.	Ipassa Reserve, IRET Research Station, SW of Makokou.	350 m	0.5166666667	12.8000000000	WGS84	0.0166666666666667		4	11	2005	4 November 2005	Primary forest.		PreservedSpecimen	9 m
Other material	ok		2064	O.L.S. Lachenaud 2064	O.L.S. Lachenaud, D. Ikabanga; E. Bidault; B. Lissambou & I. Lafferty	MO	in bloom; fruit-bearing	Uvariopsis dioica (Diels) Robyns & Ghesq.	Plantae	Magnoliopsidae	Magnoliales	Annonaceae	Uvariopsis	dioica		species	(Diels) Robyns & Ghesq.		Africa	Gabon		Moyen-Ogooué		piste du lLac Azingo, ± 10km au NE du lac et 30km au NW de Lambréné.	piste du lLac Azingo, ± 10km au NE du lac et 30km au NW de Lambréné.	20 m	-0.4780555556	10.0330555556	WGS84	0.000166666666666667	sheet	25	10	2014	25 October 2014	Bord d'un ruisseau en forêt littorale humide à Calpocalyx heitzii et Desbordesia gleucescens.		PreservedSpecimen	4 m
Other material	ok		3264	P. Sita 3264	P. Sita	P		Uvariopsis dioica (Diels) Robyns & Ghesq.	Plantae	Magnoliopsidae	Magnoliales	Annonaceae	Uvariopsis	dioica		species	(Diels) Robyns & Ghesq.		Africa	Republic of the Congo		Pool		Forêt de Bangou, Est de M'Passa.	Forêt de Bangou, Est de M'Passa.		-4.4927777778	14.7577777778	WGS84	0.0833333333333333	mapca	18	12	1971	18 December 1971			PreservedSpecimen
Other material	ok		1458	P.R.J. Bamps 1458	P.R.J. Bamps	P	in bloom	Uvariopsis dioica (Diels) Robyns & Ghesq.	Plantae	Magnoliopsidae	Magnoliales	Annonaceae	Uvariopsis	dioica		species	(Diels) Robyns & Ghesq.		Africa	Cameroon		Central Region		Résèrve forestière de Makak.	Résèrve forestière de Makak.		3.4833333333	11.0166666667	WGS84	0.0166666666666667	sheet	14	12	1967	14 December 1967	Forêt dense.		PreservedSpecimen	15 m
Other material	ok		628	R.D. Meikle 628	R.D. Meikle	K,P	in bloom	Uvariopsis dioica (Diels) Robyns & Ghesq.	Plantae	Magnoliopsidae	Magnoliales	Annonaceae	Uvariopsis	dioica		species	(Diels) Robyns & Ghesq.		Africa	Nigeria		Edo State		Usonigbe Forest Reserve near Sapoba.	Usonigbe Forest Reserve near Sapoba.		5.9382000000	5.8888890000	WGS84	0.25	mapca	16	11	1944	16 November 1944			PreservedSpecimen	7 m
Other material	ok		4219	R.G. Letouzey 4219	R.G. Letouzey	K,P		Uvariopsis dioica (Diels) Robyns & Ghesq.	Plantae	Magnoliopsidae	Magnoliales	Annonaceae	Uvariopsis	dioica		species	(Diels) Robyns & Ghesq.		Africa	Cameroon		South Region		Nkomo, près Ngoassé au S; de la rivière Lobo - feuille IGN 1/200000 Akonolinga.	Nkomo, près Ngoassé au S; de la rivière Lobo - feuille IGN 1/200000 Akonolinga.		3.2333330000	12.0666670000	WGS84	0.0333333333333333	geolo	13	2	1962	13 February 1962	Forêt à Gilbertiodendron dewevrei.		PreservedSpecimen
Other material	ok		4230	R.G. Letouzey 4230	R.G. Letouzey	P		Uvariopsis dioica (Diels) Robyns & Ghesq.	Plantae	Magnoliopsidae	Magnoliales	Annonaceae	Uvariopsis	dioica		species	(Diels) Robyns & Ghesq.		Africa	Cameroon		South Region		Nkomo, près Ngoassé au S; de la rivière Lobo - feuille IGN 1/200000 Akonolinga.	Nkomo, près Ngoassé au S; de la rivière Lobo - feuille IGN 1/200000 Akonolinga.		3.2333330000	12.0666670000	WGS84	0.0333333333333333	geolo	14	2	1962	14 February 1962			PreservedSpecimen
Other material	ok		9541	R.G. Letouzey 9541	R.G. Letouzey	MO,P,WAG,YA		Uvariopsis dioica (Diels) Robyns & Ghesq.	Plantae	Magnoliopsidae	Magnoliales	Annonaceae	Uvariopsis	dioica		species	(Diels) Robyns & Ghesq.		Africa	Cameroon		Central Region		Versant septentrional des Monts Mfiki au Sud de Ndo, 25 km NNE d'Esse.	Versant septentrional des Monts Mfiki au Sud de Ndo, 25 km NNE d'Esse.	983 m	4.3166666667	11.9666666667	WGS84	0.0166666666666667	map	9	11	1969	9 November 1969	Sous-bois de forêt semidécidue primitive à Sterculiaceae et Ulmaceae.		PreservedSpecimen
Other material	ok		9934	R.G. Letouzey 9934	R.G. Letouzey	K,P	fruit-bearing	Uvariopsis dioica (Diels) Robyns & Ghesq.	Plantae	Magnoliopsidae	Magnoliales	Annonaceae	Uvariopsis	dioica		species	(Diels) Robyns & Ghesq.		Africa	Cameroon		South Region		près de la rivière Mboro, près Mevous, 50km SE d'Ebolowa sur piste d'Evindissi.	près de la rivière Mboro, près Mevous, 50km SE d'Ebolowa sur piste d'Evindissi.		2.6000000000	11.4666670000	WGS84	0.0333333333333333	geolo	30	1	1970	30 January 1970	Au milieu et en lisière d'un peuplement de Gilbertiodendron dewevei, près de rivière.		PreservedSpecimen
Other material	ok		12290	R.G. Letouzey 12290	R.G. Letouzey	K,P	fruit-bearing	Uvariopsis dioica (Diels) Robyns & Ghesq.	Plantae	Magnoliopsidae	Magnoliales	Annonaceae	Uvariopsis	dioica		species	(Diels) Robyns & Ghesq.		Africa	Cameroon		Central Region		Mambe près de Boga, 30 km N. Eseka. (feuille IGN 1/200 000 Edea).	Mambe près de Boga, 30 km N. Eseka. (feuille IGN 1/200 000 Edea).		3.8995250000	10.7828890000	WGS84	0.0333333333333333	geolo	8	12	1973	8 December 1973	Falaise méridionale avec forêt à julbernardia seretii et Culcasia cf manii sur sol rocheux de gneiss micaschisteux.		PreservedSpecimen
Other material	ok		12580	R.G. Letouzey 12580	R.G. Letouzey	P	fruit-bearing	Uvariopsis dioica (Diels) Robyns & Ghesq.	Plantae	Magnoliopsidae	Magnoliales	Annonaceae	Uvariopsis	dioica		species	(Diels) Robyns & Ghesq.		Africa	Cameroon		Littoral		Sude de Ngola (8km Est de l'embouchure de la Sanaga).	Sude de Ngola (8km Est de l'embouchure de la Sanaga).		3.5652780000	9.7127780000	WGS84	0.0166666666666667	geolo	5	1	1974	5 January 1974	Vieille forêt hydromorphe sur anciens cordons littoraux sablonneux.		PreservedSpecimen
Other material	ok		FHI28066	R.W.J. Keay FHI28066	R.W.J. Keay	K,K,P		Uvariopsis dioica (Diels) Robyns & Ghesq.	Plantae	Magnoliopsidae	Magnoliales	Annonaceae	Uvariopsis	dioica		species	(Diels) Robyns & Ghesq.		Africa	Nigeria		Edo State	Benin	Sapoba Forest Reserve, Compte.9,S.S.I.	Sapoba Forest Reserve, Compte.9,S.S.I.		6.1000000000	5.8833333333	WGS84	0.0333333333333333	brahm	3	11	1950	3 November 1950	High forest.		PreservedSpecimen	8 m
Other material	ok		654	T.L.P. Couvreur 654	T.L.P. Couvreur, V.B.B.R. Deblauwe & G.N. Kamdem	WAG,YA		Uvariopsis dioica (Diels) Robyns & Ghesq.	Plantae	Magnoliopsidae	Magnoliales	Annonaceae	Uvariopsis	dioica		species	(Diels) Robyns & Ghesq.		Africa	Cameroon		Littoral		Mambe Massif, above Boga village, 100 km along road from Yaoundé to Edea.	Mambe Massif, above Boga village, 100 km along road from Yaoundé to Edea.	686 m	3.9099590000	10.7738810000	WGS84	0.000166666666666667	GPS	19	6	2014	19 June 2014	Old growth secondary forest.		PreservedSpecimen	20 m
Other material	ok		659	T.L.P. Couvreur 659	T.L.P. Couvreur, V.B.B.R. Deblauwe & G.N. Kamdem	WAG,YA	in bloom	Uvariopsis dioica (Diels) Robyns & Ghesq.	Plantae	Magnoliopsidae	Magnoliales	Annonaceae	Uvariopsis	dioica		species	(Diels) Robyns & Ghesq.		Africa	Cameroon		Littoral		Mambe Massif, above Boga village, 100 km along road from Yaoundé to Edea.	Mambe Massif, above Boga village, 100 km along road from Yaoundé to Edea.	654 m	3.9072430000	10.7725760000	WGS84	0.000166666666666667	GPS	20	6	2014	20 June 2014	Old growth secondary forest.		PreservedSpecimen	20 m
Other material	ok		926	T.L.P. Couvreur 926	T.L.P. Couvreur, R. Niangadouma & S. Mogue Kamga	LBV,WAG,YA		Uvariopsis dioica (Diels) Robyns & Ghesq.	Plantae	Magnoliopsidae	Magnoliales	Annonaceae	Uvariopsis	dioica		species	(Diels) Robyns & Ghesq.		Africa	Gabon		Moyen-Ogooué		27 km after Lambaréné, on road to Bifoum (N1), then around 20 km on road to Lake Azingo.	27 km after Lambaréné, on road to Bifoum (N1), then around 20 km on road to Lake Azingo.	23 m	-0.4940910000	10.0320100000	WGS84	0.000166666666666667	GPS	24	11	2015	24 November 2015	Secondary forest, near Raphia swamp.		PreservedSpecimen	8 m
Other material	ok		4792A	T.O.B.E.B. Stévart 4792A	T.O.B.E.B. Stévart	P,WAG		Uvariopsis dioica (Diels) Robyns & Ghesq.	Plantae	Magnoliopsidae	Magnoliales	Annonaceae	Uvariopsis	dioica		species	(Diels) Robyns & Ghesq.		Africa	Gabon		Moyen-Ogooué		Okala, North of Libreville. Terrain de Montigny à Okala (Libreville).	Okala, North of Libreville. Terrain de Montigny à Okala (Libreville).	10 m	0.4833333333	9.4166666667	WGS84	0.0166666666666667	trop	12	2	2014	12 February 2014	Secondary forest near the mangrove.		PreservedSpecimen
Other material	ok		11970	W.R.Q. Luke 11970	W.R.Q. Luke	EA,MA		Uvariopsis dioica (Diels) Robyns & Ghesq.	Plantae	Magnoliopsidae	Magnoliales	Annonaceae	Uvariopsis	dioica		species	(Diels) Robyns & Ghesq.		Africa	Equatorial Guinea		Bioko Sur		Moaba - Moka Trail Pt 139 - Pt 138.	Moaba - Moka Trail Pt 139 - Pt 138.	650 m	3.2908100000	8.6416200000	WGS84	0.000166666666666667	sheet	16	3	2007	16 March 2007	Lowland forest.		PreservedSpecimen	4 m
Other material	ok		13050	W.R.Q. Luke 13050	W.R.Q. Luke	MA		Uvariopsis dioica (Diels) Robyns & Ghesq.	Plantae	Magnoliopsidae	Magnoliales	Annonaceae	Uvariopsis	dioica		species	(Diels) Robyns & Ghesq.		Africa	Equatorial Guinea		Bioko Sur		Ureka pt 330 to Moraka pt 339.	Ureka pt 330 to Moraka pt 339.	141 m	3.2553000000	8.5846000000	WGS84	0.0166666666666667	Mapca	0	0	0		Forested beachcrest w fresh water streams.		PreservedSpecimen	7 m
Other material	ok		13113	W.R.Q. Luke 13113	W.R.Q. Luke	EA,MA,MO		Uvariopsis dioica (Diels) Robyns & Ghesq.	Plantae	Magnoliopsidae	Magnoliales	Annonaceae	Uvariopsis	dioica		species	(Diels) Robyns & Ghesq.		Africa	Equatorial Guinea		Bioko Sur		Badja E Trail pt 338.	Badja E Trail pt 338.	700 m	3.3013000000	8.5170000000	WGS84	0.0166666666666667	sheet	21	1	2009	21 January 2009	Lowland forest.		PreservedSpecimen	6 m
Other material	ok		4544	D.W. Thomas 4544	D.W. Thomas	MO		Uvariopsis etugeana Dagallier & Couvreur	Plantae	Magnoliopsidae	Magnoliales	Annonaceae	Uvariopsis	etugeana		species	Dagallier & Couvreur		Africa	Cameroon		South-West Region		Takamanda Forest Reserve.	Takamanda Forest Reserve.	170 m	6.2333333333	9.3166666667	WGS84	0.0166666666666667	sheet	21	3	1985	21 March 1985	Mature rain forest with Cynometra hankei, Terminalia ivorensis, Strombosia glaucescens and Anonidium sp. Near Matene.		PreservedSpecimen	6 m
Other material	ok		4456	A. Foggie 4456	A. Foggie	K	in bloom	Uvariopsis guineensis var. globiflora (Keay) Dagallier & Couvreur	Plantae	Magnoliopsidae	Magnoliales	Annonaceae	Uvariopsis	guineensis	globiflora	varietas	(Keay) Dagallier & Couvreur		Africa	Ghana		Western Region		Bia National Park, Bia F. Resrve.	Bia National Park, Bia F. Resrve.		6.4986111111	-3.0900000000	WGS84	0.0833333333333333	googl	0	4	1937	April 1937			PreservedSpecimen
Other material	ok		R698	A.A. Enti R698	A.A. Enti	BR,MO		Uvariopsis guineensis var. globiflora (Keay) Dagallier & Couvreur	Plantae	Magnoliopsidae	Magnoliales	Annonaceae	Uvariopsis	guineensis	globiflora	varietas	(Keay) Dagallier & Couvreur		Africa	Ghana		Eastern Region		Aiyaola Forest Reserve, Kade.	Aiyaola Forest Reserve, Kade.		6.1500000000	-0.9500000000	WGS84	0.0833333333333333		3	5	1972	3 May 1972	Forest understorey.		PreservedSpecimen	5.25 m
Other material	ok		FE1220	A.A. Enti FE1220	A.A. Enti	K,MO		Uvariopsis guineensis var. globiflora (Keay) Dagallier & Couvreur	Plantae	Magnoliopsidae	Magnoliales	Annonaceae	Uvariopsis	guineensis	globiflora	varietas	(Keay) Dagallier & Couvreur		Africa	Ghana		Brong-Ahafo Region		Asukese F.R.	Asukese F.R.		7.1519444444	-2.5186111111	WGS84	0.0833333333333333	google	2	3	1973	2 March 1973	Forest understorey		PreservedSpecimen	10 m
Other material	ok		GC37451	A.A. Enti GC37451	A.A. Enti, J.B. Hall	K		Uvariopsis guineensis var. globiflora (Keay) Dagallier & Couvreur	Plantae	Magnoliopsidae	Magnoliales	Annonaceae	Uvariopsis	guineensis	globiflora	varietas	(Keay) Dagallier & Couvreur		Africa	Ghana		Eastern Region		Atewa Range F.R.	Atewa Range F.R.		6.1500000000	-0.6000000000	WGS84	0.0833333333333333		14	12	1967	14 December 1967	Forest understorey		PreservedSpecimen
Other material	ok		51	A.H. Unwin 51	A.H. Unwin, C.W. Smythe	K	in bloom	Uvariopsis guineensis var. guineensis	Plantae	Magnoliopsidae	Magnoliales	Annonaceae	Uvariopsis	guineensis	guineensis	varietas	Keay		Africa	Sierra Leone		Southern Province	Pujehun	Gola Forest.	Gola Forest.		7.2666666667	-11.3000000000	WGS84	0.25		0	0	1909	1909			PreservedSpecimen
Other material	ok		19224	A.J.B. Chevalier 19224	A.J.B. Chevalier	P	fruit-bearing	Uvariopsis guineensis var. guineensis	Plantae	Magnoliopsidae	Magnoliales	Annonaceae	Uvariopsis	guineensis	guineensis	varietas	Keay		Africa	Ivory Coast		Soubré		entre le moyen Sassandra et le moyen Cavally.	entre le moyen Sassandra et le moyen Cavally.		5.9332630000	-7.0628750000	WGS84	0.25	GEOlo	6	7	1907	6 July 1907			PreservedSpecimen
Other material	ok		20797	A.J.B. Chevalier 20797	A.J.B. Chevalier	K,P		Uvariopsis guineensis var. guineensis	Plantae	Magnoliopsidae	Magnoliales	Annonaceae	Uvariopsis	guineensis	guineensis	varietas	Keay		Africa	Guinea		Nzérékoré	Macenta	Pays des Koniankéi, Fassakoïdou.	Pays des Koniankéi, Fassakoïdou.		8.6666666667	-9.2833333333	WGS84	0.0833333333333333		24	2	1909	24 February 1909			PreservedSpecimen
Other material	ok		7066	B. Senterre 7066	B. Senterre	MO		Uvariopsis guineensis var. guineensis	Plantae	Magnoliopsidae	Magnoliales	Annonaceae	Uvariopsis	guineensis	guineensis	varietas	Keay		Africa	Liberia		Sino		Dugbe hummingbird site (ca. 20km South of Sapo National Park, ca. 50 km East of Greenville), North of Money camp.	Dugbe hummingbird site (ca. 20km South of Sapo National Park, ca. 50 km East of Greenville), North of Money camp.	107 m	5.1130555556	-8.5383333333	WGS84	0.000166666666666667	sheet	27	3	2014	27 March 2014	Mesophilous rainforest, lowland belt (convave landform but not yet a ravine forest).		PreservedSpecimen	4 m
Other material	ok		619	C. Versteegh 619	C. Versteegh, R.W. den Outer	U,WAG,WAG	in bloom; fruit-bearing	Uvariopsis guineensis var. guineensis	Plantae	Magnoliopsidae	Magnoliales	Annonaceae	Uvariopsis	guineensis	guineensis	varietas	Keay		Africa	Ivory Coast		Abengourou		Surroundings of Niablé, 30 km east of Abengourou.	Surroundings of Niablé, 30 km east of Abengourou.		6.6612860000	-3.2698390000	WGS84	0.0333333333333333	geolocate	31	7	1969	31 July 1969	Clear out in rain-forest.		PreservedSpecimen	4 m
Other material	ok		1809	C.C.H. Jongkind 1809	C.C.H. Jongkind, H.H. Schmidt & D.K. Abbiw	MA,MO,WAG,WAG	in bloom; fruit-bearing	Uvariopsis guineensis var. globiflora (Keay) Dagallier & Couvreur	Plantae	Magnoliopsidae	Magnoliales	Annonaceae	Uvariopsis	guineensis	globiflora	varietas	(Keay) Dagallier & Couvreur		Africa	Ghana		Eastern Region		Atewa Range Forest Reserve, along Old Geological Survey road	Atewa Range Forest Reserve, along Old Geological Survey road	400 m	6.2350000000	-0.5500000000	WGS84	0.00166666666666667		26	10	1994	26 October 1994			PreservedSpecimen
Other material	ok		6667	C.C.H. Jongkind 6667	C.C.H. Jongkind, D. Kwewon; J. Kpadeyeah; J. Konie; D.C. Morgan & A.K. Daniels	WAG	in bloom	Uvariopsis guineensis var. guineensis	Plantae	Magnoliopsidae	Magnoliales	Annonaceae	Uvariopsis	guineensis	guineensis	varietas	Keay		Africa	Liberia		Grand Gedeh		along Zwedru - Harper road, south of Tiama Town.	along Zwedru - Harper road, south of Tiama Town.	260 m	5.5701666667	-8.1545000000	WGS84	0.000166666666666667	sheet	7	6	2005	7 June 2005	Distrurbed forest.		PreservedSpecimen
Other material	ok		6691	C.C.H. Jongkind 6691	C.C.H. Jongkind, A.K. Daniels; J. Konie & M.G. Gorpudolo	WAG	in bloom	Uvariopsis guineensis var. guineensis	Plantae	Magnoliopsidae	Magnoliales	Annonaceae	Uvariopsis	guineensis	guineensis	varietas	Keay		Africa	Liberia		Lofa		North Lorma National Forest.	North Lorma National Forest.		8.0500000000	-9.7000000000	WGS84	0.0333333333333333		19	11	2005	19 November 2005	Forest close to river.		PreservedSpecimen
Other material	ok		7767	C.C.H. Jongkind 7767	C.C.H. Jongkind, J.-L. Holié & P. Cherif	BR,K,P,WAG	in bloom	Uvariopsis guineensis var. guineensis	Plantae	Magnoliopsidae	Magnoliales	Annonaceae	Uvariopsis	guineensis	guineensis	varietas	Keay		Africa	Guinea		Nzérékoré		Nimba Mountains, banks of Zié River close to reserve boundary.	Nimba Mountains, banks of Zié River close to reserve boundary.	540 m	7.7161666667	-8.3610000000	WGS84	0.00166666666666667	gps	21	6	2007	21 June 2007	Forest on river bank.		PreservedSpecimen	4 m
Other material	ok		8898	C.C.H. Jongkind 8898	C.C.H. Jongkind, D. Bilivogui & D. Dorbor	WAG	in bloom	Uvariopsis guineensis var. guineensis	Plantae	Magnoliopsidae	Magnoliales	Annonaceae	Uvariopsis	guineensis	guineensis	varietas	Keay		Africa	Liberia		Sino		Babooni road not too far from main road.	Babooni road not too far from main road.	140 - 160 m	5.5166666667	-8.6266666667	WGS84	0.0166666666666667	GPS	9	3	2009	9 March 2009	High forest.		PreservedSpecimen
Other material	ok		9478	C.C.H. Jongkind 9478	C.C.H. Jongkind, D. Bilivogui & D. Dorbor	WAG	in bloom	Uvariopsis guineensis var. guineensis	Plantae	Magnoliopsidae	Magnoliales	Annonaceae	Uvariopsis	guineensis	guineensis	varietas	Keay		Africa	Liberia		Lofa		near Ziggida, rappids in Jèbèh River.	near Ziggida, rappids in Jèbèh River.	455 m	8.0363333333	-9.4821666667	WGS84	0.00166666666666667	GPS	12	2	2010	12 February 2010	River bank forest.		PreservedSpecimen	1 m
Other material	ok		10660	C.C.H. Jongkind 10660	C.C.H. Jongkind, D. Bilivogui; E.J.M. Koenen; K. Kortekaas & D.M. Mulbah	WAG	in bloom	Uvariopsis guineensis var. guineensis	Plantae	Magnoliopsidae	Magnoliales	Annonaceae	Uvariopsis	guineensis	guineensis	varietas	Keay		Africa	Guinea		Nzérékoré		Forêt Classée de Mt Yonon, not far from the Diane River.	Forêt Classée de Mt Yonon, not far from the Diane River.	480 m	7.9830000000	-9.1213333333	WGS84	0.00166666666666667	GPS	7	5	2011	7 May 2011	Forest on stream bank.		PreservedSpecimen
Other material	ok		10774	C.C.H. Jongkind 10774	C.C.H. Jongkind, D. Bilivogui; E.J.M. Koenen; K. Kortekaas & D.M. Mulbah	BR,MO,P,WAG	in bloom	Uvariopsis guineensis var. guineensis	Plantae	Magnoliopsidae	Magnoliales	Annonaceae	Uvariopsis	guineensis	guineensis	varietas	Keay		Africa	Guinea		Nzérékoré		Forêt Classée de Mt Yonon, not far from the Diane River.	Forêt Classée de Mt Yonon, not far from the Diane River.	445 m	7.9838333333	-9.1215000000	WGS84	0.00166666666666667	GPS	12	5	2011	12 May 2011	High forest near small stream.		PreservedSpecimen
Other material	ok		11343	C.C.H. Jongkind 11343	C.C.H. Jongkind, D. Bilivogui	MO,WAG,WAG	in bloom	Uvariopsis guineensis var. guineensis	Plantae	Magnoliopsidae	Magnoliales	Annonaceae	Uvariopsis	guineensis	guineensis	varietas	Keay		Africa	Guinea		Nzérékoré		Nimba mountains. East side of main ridge.	Nimba mountains. East side of main ridge.	793 m	7.6490000000	-8.3613333333	WGS84	0.000166666666666667	GPS	30	6	2012	30 June 2012	Closed high forest.		PreservedSpecimen
Other material	ok		4	D. Bilivogui 4	D. Bilivogui, M. Diabaté; G.D. McPherson & J.-Y. Serein	MO,P,WAG	in bloom	Uvariopsis guineensis var. guineensis	Plantae	Magnoliopsidae	Magnoliales	Annonaceae	Uvariopsis	guineensis	guineensis	varietas	Keay		Africa	Guinea		Nzérékoré	Lola	Guinée Forestière, Nimba Mountains, SMFG iron ore mine concession. Gouan River valley, at its lowest point inside the reserve.	Guinée Forestière, Nimba Mountains, SMFG iron ore mine concession. Gouan River valley, at its lowest point inside the reserve.	535 m	7.7127777778	-8.3944444444	WGS84	0.000166666666666667		28	9	2011	28 September 2011	Gallery forest on river banks.		PreservedSpecimen	5.5 m
Other material	ok		101	D. Small 101	D. Small	K		Uvariopsis guineensis var. guineensis	Plantae	Magnoliopsidae	Magnoliales	Annonaceae	Uvariopsis	guineensis	guineensis	varietas	Keay		Africa	Sierra Leone		Eastern Province	Kenema	Dambayei Valley. Kenema, Kambui Hills F.R.	Dambayei Valley. Kenema, Kambui Hills F.R.		7.8000000000	-11.1833333333	WGS84	0.0833333333333333	map	25	5	1951	25 May 1951	In dense over canopy in unopened high forest		PreservedSpecimen
Other material	ok		593	D. Small 593	D. Small	K,K,P	in bloom	Uvariopsis guineensis var. guineensis	Plantae	Magnoliopsidae	Magnoliales	Annonaceae	Uvariopsis	guineensis	guineensis	varietas	Keay		Africa	Sierra Leone		Southern Province	Pujehun	Gola forest.	Gola forest.		7.6666666667	-10.9166666667	WGS84	0.0333333333333333	brahm	8	4	1952	8 April 1952			PreservedSpecimen	50 m
Other material	ok		655	D. Small 655	D. Small	K	in bloom	Uvariopsis guineensis var. guineensis	Plantae	Magnoliopsidae	Magnoliales	Annonaceae	Uvariopsis	guineensis	guineensis	varietas	Keay		Africa	Sierra Leone		Southern Province	Pujehun	Gola Forest.	Gola Forest.		7.2666666667	-11.3000000000	WGS84	0.25		0	0	1952	1952			PreservedSpecimen
Other material	ok		676	D. Small 676	D. Small	K,P		Uvariopsis guineensis var. guineensis	Plantae	Magnoliopsidae	Magnoliales	Annonaceae	Uvariopsis	guineensis	guineensis	varietas	Keay		Africa	Sierra Leone		Southern Province	Pujehun	Gola forest, Bagbe Line 20n B.III.	Gola forest, Bagbe Line 20n B.III.		7.2666666667	-11.3000000000	WGS84	0.25		19	5	1952	19 May 1952			PreservedSpecimen	9 m
Other material	ok		678	D. Small 678	D. Small	K		Uvariopsis guineensis var. guineensis	Plantae	Magnoliopsidae	Magnoliales	Annonaceae	Uvariopsis	guineensis	guineensis	varietas	Keay		Africa	Sierra Leone		Southern Province	Pujehun	Gola forest, Bagbe Line 20n B.III.	Gola forest, Bagbe Line 20n B.III.		7.2666666667	-11.3000000000	WGS84	0.25		15	5	1952	15 May 1952			PreservedSpecimen	9.1 m
Other material	ok		580	D.H. Linder 580	D.H. Linder	K		Uvariopsis guineensis var. guineensis	Plantae	Magnoliopsidae	Magnoliales	Annonaceae	Uvariopsis	guineensis	guineensis	varietas	Keay		Africa	Liberia		Bong		Gbanga.	Gbanga.		7.0000000000	-9.4833333333	WGS84	0.0333333333333333	map	12	9	1926	12 September 1926	In original forest.		PreservedSpecimen
Other material	ok		3325	D.K. Harder 3325	D.K. Harder, M.C. Merello; Welsing, A.; Amponsah, J.; Gyeke, D. & Amoako, C.	MO,WAG		Uvariopsis guineensis var. globiflora (Keay) Dagallier & Couvreur	Plantae	Magnoliopsidae	Magnoliales	Annonaceae	Uvariopsis	guineensis	globiflora	varietas	(Keay) Dagallier & Couvreur		Africa	Ghana		Eastern Region		Asiakwa District: Sagyimase Village; Atewa Range (Forest Reserve); between 6-8 km NW of intersection of Accra-Kumasi Road at Sagyimase along forest access road.	Asiakwa District: Sagyimase Village; Atewa Range (Forest Reserve); between 6-8 km NW of intersection of Accra-Kumasi Road at Sagyimase along forest access road.	810 m	6.2300000000	-0.5450000000	WGS84	0.00166666666666667	sheet	4	7	1995	4 July 1995	Collections from disturbed (selectively logged) humid-evergreen forest. In understory.		PreservedSpecimen	2.5 m
Other material	ok		632	E. Bidault 632	E. Bidault	MO,P	in bloom	Uvariopsis guineensis var. guineensis	Plantae	Magnoliopsidae	Magnoliales	Annonaceae	Uvariopsis	guineensis	guineensis	varietas	Keay		Africa	Guinea		Nzérékoré	Lola	Nimba Mountain, Guinea, Monts Nimba, site du patrimoine mondial, forêt de Gbié au nord de la grande savane.	Nimba Mountain, Guinea, Monts Nimba, site du patrimoine mondial, forêt de Gbié au nord de la grande savane.	773 m	7.9439916667	-8.3605555556	WGS84	0.000166666666666667	sheet	26	6	2012	26 June 2012	Forêt humide de basse altitude sur pente.		PreservedSpecimen	8 m
Other material	ok		4798	E. Bidault 4798	E. Bidault	BRLU, MO, P, SERG	fruit-bearing	Uvariopsis guineensis var. guineensis	Plantae	Magnoliopsidae	Magnoliales	Annonaceae	Uvariopsis	guineensis	guineensis	varietas	Keay		Africa	Guinea		Nzérékoré		Monts Nimba, autour du camp Seringbara 2.	Monts Nimba, autour du camp Seringbara 2.		7.62875	-8.4277000	WGS84	1		9	10	2019		Forêt en fond de ravine.		PreservedSpecimen
Other material	ok		1445	F.N. Kouamé 1445	F.N. Kouamé	CSRS,G		Uvariopsis guineensis var. guineensis	Plantae	Magnoliopsidae	Magnoliales	Annonaceae	Uvariopsis	guineensis	guineensis	varietas	Keay		Africa	Ivory Coast		Vavoua		F.C. du Haut-Sassandra, Nord. forêt dégradée, relevé FNK14	F.C. du Haut-Sassandra, Nord. forêt dégradée, relevé FNK14		7.3000000000	-7.0166666667	WGS84	1		4	4	1995	4 April 1995	Forêt dégradée		PreservedSpecimen
Other material	ok		2068	H.D. Jordan 2068	H.D. Jordan	B,K,P		Uvariopsis guineensis var. guineensis	Plantae	Magnoliopsidae	Magnoliales	Annonaceae	Uvariopsis	guineensis	guineensis	varietas	Keay		Africa	Sierra Leone		Southern Province	Pujehun	Gola Forest, mile 44 (Tunkia).	Gola Forest, mile 44 (Tunkia).		7.6500000000	-10.9000000000	WGS84	0.25		14	5	1955	14 May 1955			PreservedSpecimen	3.5 m
Other material	ok		2070	H.H. Schmidt 2070	H.H. Schmidt	MO		Uvariopsis guineensis var. guineensis	Plantae	Magnoliopsidae	Magnoliales	Annonaceae	Uvariopsis	guineensis	guineensis	varietas	Keay		Africa	Ghana		Western Region		Bia National Park and Production Reserve. From the town of Bankasa, PArk Guard Camp 13, along foot trail to Park Guard Camp 11.	Bia National Park and Production Reserve. From the town of Bankasa, PArk Guard Camp 13, along foot trail to Park Guard Camp 11.	180 m	6.5444444444	-3.1388888889	WGS84	0.000166666666666667	sheet	5	3	1996	5 March 1996	In disturbed moist, deciduous forest.		PreservedSpecimen	4 m
Other material	ok		4587	J. de Koning 4587	J. de Koning	WAG		Uvariopsis guineensis var. guineensis	Plantae	Magnoliopsidae	Magnoliales	Annonaceae	Uvariopsis	guineensis	guineensis	varietas	Keay		Africa	Ivory Coast		Abidjan		Experimental Station ORSTOM, Adiopodoumé. Seedlings, seed source Banco Forest.	Experimental Station ORSTOM, Adiopodoumé. Seedlings, seed source Banco Forest.		5.3833333333	-4.0500000000	WGS84	0.0333333333333333		30	10	1974	30 October 1974			PreservedSpecimen
Other material	ok		4905	J. de Koning 4905	J. de Koning	WAG	in bloom	Uvariopsis guineensis var. guineensis	Plantae	Magnoliopsidae	Magnoliales	Annonaceae	Uvariopsis	guineensis	guineensis	varietas	Keay		Africa	Ivory Coast		Abidjan		CULTA. Experimental Station ORSTOM, Adiopodoumé. Seedlings, seed source Banco Forest.	CULTA. Experimental Station ORSTOM, Adiopodoumé. Seedlings, seed source Banco Forest.		5.3833333333	-4.0500000000	WGS84	0.0333333333333333		29	11	1974	29 November 1974			PreservedSpecimen
Other material	ok		5170	J. de Koning 5170	J. de Koning	MO,WAG	fruit-bearing	Uvariopsis guineensis var. guineensis	Plantae	Magnoliopsidae	Magnoliales	Annonaceae	Uvariopsis	guineensis	guineensis	varietas	Keay		Africa	Ivory Coast		Abidjan		Abidjan, Banco Forest.	Abidjan, Banco Forest.		5.3833333333	-4.0500000000	WGS84	0.0333333333333333	sheet	16	1	1975	16 January 1975			PreservedSpecimen
Other material	ok		5504	J. de Koning 5504	J. de Koning	BR,MO,WAG	in bloom; fruit-bearing	Uvariopsis guineensis var. guineensis	Plantae	Magnoliopsidae	Magnoliales	Annonaceae	Uvariopsis	guineensis	guineensis	varietas	Keay		Africa	Ivory Coast		Abidjan		Banco Forest.	Banco Forest.		5.3833333333	-4.0500000000	WGS84	0.0333333333333333		8	3	1975	8 March 1975			PreservedSpecimen
Other material	ok		37	J. Momoh 37	J. Momoh, X.M. van der Burgt; L. Lopez Poveda; B. Saradugu; M. Swaray; A. Jusu & M.P. Sesay	K,SL,WAG	in bloom; fruit-bearing	Uvariopsis guineensis var. guineensis	Plantae	Magnoliopsidae	Magnoliales	Annonaceae	Uvariopsis	guineensis	guineensis	varietas	Keay		Africa	Sierra Leone		Eastern Province		Gola National Park, central block. 600 m N of Malimbe camp.	Gola National Park, central block. 600 m N of Malimbe camp.	320 m	7.6686111111	-10.8896388889	WGS84	0.000166666666666667		24	10	2013	24 October 2013	Primary forest.		PreservedSpecimen	4.5 m
Other material	ok		3826	J.-G. Adam 3826	J.-G. Adam	WAG		Uvariopsis guineensis var. guineensis	Plantae	Magnoliopsidae	Magnoliales	Annonaceae	Uvariopsis	guineensis	guineensis	varietas	Keay		Africa	Guinea		Nzérékoré		Nzérékoré. Jomou.	Nzérékoré. Jomou.		0.0000000000	0.0000000000	WGS84	1		24	2	1949	24 February 1949			PreservedSpecimen
Other material	ok		20713	J.-G. Adam 20713	J.-G. Adam	IFAN,K,P,UPS		Uvariopsis guineensis var. guineensis	Plantae	Magnoliopsidae	Magnoliales	Annonaceae	Uvariopsis	guineensis	guineensis	varietas	Keay		Africa	Liberia		Nimba		Nimba.	Nimba.	450 m	7.5333333333	-8.5333333333	WGS84	0.0833333333333333		23	1	1965	23 January 1965			PreservedSpecimen
Other material	ok		23345	J.-G. Adam 23345	J.-G. Adam	MO	in bloom	Uvariopsis guineensis var. guineensis	Plantae	Magnoliopsidae	Magnoliales	Annonaceae	Uvariopsis	guineensis	guineensis	varietas	Keay		Africa	Sierra Leone		Northern Province	Koinadugu	Loma Mountains, Kabala Mt Loma - Kamia.	Loma Mountains, Kabala Mt Loma - Kamia.		9.3769860000	-11.3240300000	WGS84	0.0833333333333333	geolo	26	1	1966	26 January 1966			PreservedSpecimen
Other material	ok		26362	J.-G. Adam 26362	J.-G. Adam	MO		Uvariopsis guineensis var. guineensis	Plantae	Magnoliopsidae	Magnoliales	Annonaceae	Uvariopsis	guineensis	guineensis	varietas	Keay		Africa	Liberia		Nimba		Granfield Mt Nimba.	Granfield Mt Nimba.		7.5666666667	-8.4833333333	WGS84	0.0833333333333333		17	10	1971	17 October 1971			PreservedSpecimen
Other material	ok		FH4246	J.E. Andoh FH4246	J.E. Andoh	K,P		Uvariopsis guineensis var. globiflora (Keay) Dagallier & Couvreur	Plantae	Magnoliopsidae	Magnoliales	Annonaceae	Uvariopsis	guineensis	globiflora	varietas	(Keay) Dagallier & Couvreur		Africa	Ghana		Ashanti Region		South Fomangsu Reserve	South Fomangsu Reserve		6.6000000000	-0.9500000000	WGS84	0.0333333333333333		0	10	1936	October 1936			PreservedSpecimen	6.7 m
Other material	ok		5096	J.E. Andoh 5096	J.E. Andoh	P	in bloom	Uvariopsis guineensis var. globiflora (Keay) Dagallier & Couvreur	Plantae	Magnoliopsidae	Magnoliales	Annonaceae	Uvariopsis	guineensis	globiflora	varietas	(Keay) Dagallier & Couvreur		Africa	Ghana		Ashanti Region		Bobiri Forest Reserve.	Bobiri Forest Reserve.		6.6666666667	-1.3333333333	WGS84	0.0333333333333333	brahm	0	1	1948	January 1948			PreservedSpecimen
Other material	ok		3811	J.J.F.E. de Wilde 3811	J.J.F.E. de Wilde, A.G. Voorhoeve	MO,WAG		Uvariopsis guineensis var. guineensis	Plantae	Magnoliopsidae	Magnoliales	Annonaceae	Uvariopsis	guineensis	guineensis	varietas	Keay		Africa	Liberia		Montserrado		between Bomi hills and Lofa river, c. 15km N.N.W. of Bomi hills.	between Bomi hills and Lofa river, c. 15km N.N.W. of Bomi hills.		6.9666666667	-10.8666666667	WGS84	0.0333333333333333		15	4	1962	15 April 1962	In exploited high forest.		PreservedSpecimen	5 m
Other material	ok		A4247	J.K. Morton A4247	J.K. Morton	K,WAG	in bloom	Uvariopsis guineensis var. globiflora (Keay) Dagallier & Couvreur	Plantae	Magnoliopsidae	Magnoliales	Annonaceae	Uvariopsis	guineensis	globiflora	varietas	(Keay) Dagallier & Couvreur		Africa	Ghana		Eastern Region		Kade Agric. Res. Station.	Kade Agric. Res. Station.		6.1333333333	-0.9166666667	WGS84	0.0833333333333333		4	5	1961	4 May 1961	Understorey tree.		PreservedSpecimen
Other material	ok		8823	L. Aké Assi 8823	L. Aké Assi	G		Uvariopsis guineensis var. guineensis	Plantae	Magnoliopsidae	Magnoliales	Annonaceae	Uvariopsis	guineensis	guineensis	varietas	Keay		Africa	Ivory Coast		Danané		Forêt de Tiapleu 7.4197, -8.2116.	Forêt de Tiapleu 7.4197, -8.2116.		7.4197000000	-8.2160000000	WGS84	0.0833333333333333	WDPA	30	4	1966	30 April 1966			PreservedSpecimen
Other material	ok		9131	L. Aké Assi 9131	L. Aké Assi	G	in bloom; fruit-bearing	Uvariopsis guineensis var. guineensis	Plantae	Magnoliopsidae	Magnoliales	Annonaceae	Uvariopsis	guineensis	guineensis	varietas	Keay		Africa	Ivory Coast		Danané		Momi Mont, Foret Classee du, Forêt de Mont Momi.	Momi Mont, Foret Classee du, Forêt de Mont Momi.		7.4000000000	-8.0500000000	WGS84	0.0333333333333333	BRAHM	28	10	1966	28 October 1966			PreservedSpecimen
Other material	ok		36	L.P.G.A. Nusbaumer 36	L.P.G.A. Nusbaumer	G	in bloom	Uvariopsis guineensis var. guineensis	Plantae	Magnoliopsidae	Magnoliales	Annonaceae	Uvariopsis	guineensis	guineensis	varietas	Keay		Africa	Ivory Coast		Daloa		F.C. Scio., Pinhou, Lobykro à 5 Km, Bloc 28, Parcelle 141 de la Sodefor.	F.C. Scio., Pinhou, Lobykro à 5 Km, Bloc 28, Parcelle 141 de la Sodefor.		7.7000000000	-6.8333333333	WGS84	0.0333333333333333	SHEET	10	9	2001	10 September 2001			PreservedSpecimen	1.1 m
Other material	ok		NS74	Nimba Botanic Team NS74	Nimba Botanic Team	WAG	in bloom	Uvariopsis guineensis var. guineensis	Plantae	Magnoliopsidae	Magnoliales	Annonaceae	Uvariopsis	guineensis	guineensis	varietas	Keay		Africa	Liberia		Nimba		Valley between Mt Gangra and Mt Yuelliton, plot SNFR01.	Valley between Mt Gangra and Mt Yuelliton, plot SNFR01.	700 m	7.5561666667	-8.6333333333	WGS84	0.000166666666666667	GPS	14	1	2009	14 January 2009	Large rocks together several meters high, water dripping from lower rocks, in forest.		PreservedSpecimen
Other material	ok		JR1272	Nimba Botanic Team JR1272	Nimba Botanic Team	WAG	in bloom; fruit-bearing	Uvariopsis guineensis var. guineensis	Plantae	Magnoliopsidae	Magnoliales	Annonaceae	Uvariopsis	guineensis	guineensis	varietas	Keay		Africa	Guinea		Nzérékoré		Nimba Mountains, plot JRFM01, vallée de Gba.	Nimba Mountains, plot JRFM01, vallée de Gba.	947 m	7.6763333333	-8.3916666667	WGS84	0.000166666666666667	GPS	5	12	2007	5 December 2007	Primary, good looking forest on slight slope.		PreservedSpecimen
Other material	ok		7488	P. Jaeger 7488	P. Jaeger	P	in bloom	Uvariopsis guineensis var. guineensis	Plantae	Magnoliopsidae	Magnoliales	Annonaceae	Uvariopsis	guineensis	guineensis	varietas	Keay		Africa	Sierra Leone		Northern Province	Koinadugu	Loma Mountains, Loma.	Loma Mountains, Loma.		9.1666666667	-11.1166666667	WGS84	0.0833333333333333	Brahm	16	9	1964	16 September 1964	Forêt dense ombrophile.		PreservedSpecimen
Other material	ok		7489	P. Jaeger 7489	P. Jaeger	G		Uvariopsis guineensis var. guineensis	Plantae	Magnoliopsidae	Magnoliales	Annonaceae	Uvariopsis	guineensis	guineensis	varietas	Keay		Africa	Sierra Leone		Northern Province	Koinadugu	Loma Mountains, W Loma.	Loma Mountains, W Loma.	300 m	9.1666666667	-11.1166666667	WGS84	0.0833333333333333	brahm	16	9	1964	16 September 1964	Forêt dense.		PreservedSpecimen
Other material	ok		8041	P. Jaeger 8041	P. Jaeger	G,K,P	in bloom	Uvariopsis guineensis var. guineensis	Plantae	Magnoliopsidae	Magnoliales	Annonaceae	Uvariopsis	guineensis	guineensis	varietas	Keay		Africa	Sierra Leone		Northern Province	Koinadugu	Mt Loma.	Mt Loma.	600 m	9.1666666667	-11.1166666667	WGS84	0.0833333333333333		13	10	1964	13 October 1964	Talweg humide, Forêt dense versant W		PreservedSpecimen
Other material	ok		8756	P. Jaeger 8756	P. Jaeger	K	in bloom; fruit-bearing	Uvariopsis guineensis var. guineensis	Plantae	Magnoliopsidae	Magnoliales	Annonaceae	Uvariopsis	guineensis	guineensis	varietas	Keay		Africa	Sierra Leone		Northern Province	Koinadugu	Mt Loma.	Mt Loma.	800 m	9.1666666667	-11.1166666667	WGS84	0.0833333333333333		29	12	1965	29 December 1965	Forêt dense versant W		PreservedSpecimen
Other material	ok		9093	P. Jaeger 9093	P. Jaeger	K,P		Uvariopsis guineensis var. guineensis	Plantae	Magnoliopsidae	Magnoliales	Annonaceae	Uvariopsis	guineensis	guineensis	varietas	Keay		Africa	Sierra Leone		Northern Province	Koinadugu	Mt Loma.	Mt Loma.		9.1666666667	-11.1166666667	WGS84	0.0833333333333333		26	1	1966	26 January 1966	Forêt ombrophile		PreservedSpecimen
Other material	ok		9159	P. Jaeger 9159	P. Jaeger	G,K,P	in bloom	Uvariopsis guineensis var. guineensis	Plantae	Magnoliopsidae	Magnoliales	Annonaceae	Uvariopsis	guineensis	guineensis	varietas	Keay		Africa	Sierra Leone		Northern Province	Koinadugu	Mt W Loma.	Mt W Loma.	600 m	9.1666666667	-11.1166666667	WGS84	0.0833333333333333		29	1	1966	29 January 1966	Forêt dense versant (?) W Loma [...]		PreservedSpecimen
Other material	ok		107	P.K. Haba 107	P.K. Haba	K	in bloom; fruit-bearing	Uvariopsis guineensis var. guineensis	Plantae	Magnoliopsidae	Magnoliales	Annonaceae	Uvariopsis	guineensis	guineensis	varietas	Keay		Africa	Guinea		Nzérékoré		Béro Mountains, Le sommet du Mont Thon dans les Monts Béro. Proche de la ville de Boola.	Béro Mountains, Le sommet du Mont Thon dans les Monts Béro. Proche de la ville de Boola.	1099 m	8.3200000000	-8.6963888889	WGS84	0.000166666666666667	sheet	3	12	2007	3 December 2007	Forpet près d'un cours d'eau.		PreservedSpecimen	7 m
Other material	ok		3618	R.A.A. Schnell 3618	R.A.A. Schnell	P		Uvariopsis guineensis var. guineensis	Plantae	Magnoliopsidae	Magnoliales	Annonaceae	Uvariopsis	guineensis	guineensis	varietas	Keay		Africa	Guinea		Nzérékoré		Mt Nimba., Blanmbaya.	Mt Nimba., Blanmbaya.		7.6166666667	-8.4166666667	WGS84	0.0833333333333333	brahm	0	9	1947	September 1947			PreservedSpecimen
Other material	ok		1556	W.J. Harley 1556	W.J. Harley	K	fruit-bearing	Uvariopsis guineensis var. guineensis	Plantae	Magnoliopsidae	Magnoliales	Annonaceae	Uvariopsis	guineensis	guineensis	varietas	Keay		Africa	Liberia		Nimba		Bilimu.	Bilimu.		7.4000000000	-8.6000000000	WGS84	0.0333333333333333		6	1	1948	6 January 1948			PreservedSpecimen
Other material	ok		1300	X.M. van der Burgt 1300	X.M. van der Burgt, A. Traoré	K,WAG		Uvariopsis guineensis var. guineensis	Plantae	Magnoliopsidae	Magnoliales	Annonaceae	Uvariopsis	guineensis	guineensis	varietas	Keay		Africa	Guinea		Nzérékoré	Macenta	Guinée Forestière. Macenta + Beyla préfectures. Simandou Range. South of Pic de Fon, 1.4 km south and 900 m west of Fokou hill.	Guinée Forestière. Macenta + Beyla préfectures. Simandou Range. South of Pic de Fon, 1.4 km south and 900 m west of Fokou hill.	855 m	8.4819444444	-8.9013888889	WGS84	1	sheet	15	9	2008	15 September 2008	Forest understory.		PreservedSpecimen
Other material	ok		62456	A.H. Gentry 62456	A.H. Gentry, D.W. Thomas	MO	in bloom	Uvariopsis korupensis Gereau & Kenfack	Plantae	Magnoliopsidae	Magnoliales	Annonaceae	Uvariopsis	korupensis		species	Gereau & Kenfack		Africa	Cameroon		South-West Region		Banyong, Batanga area, between Awong and Banyu, ca 15 km W of Manyemen. TRANSECT 3.	Banyong, Batanga area, between Awong and Banyu, ca 15 km W of Manyemen. TRANSECT 3.	420 m	5.0000000000	9.1666666667	WGS84	0.0166666666666667		3	5	1988	3 May 1988			PreservedSpecimen
Other material	ok		1863	A.M. Louis 1863	A.M. Louis, J.M. Reitsma & T. Nzabi	BR,K,LBV,MO,WAG,WAG		Uvariopsis korupensis Gereau & Kenfack	Plantae	Magnoliopsidae	Magnoliales	Annonaceae	Uvariopsis	korupensis		species	Gereau & Kenfack		Africa	Gabon		Estuaire		Andem, Kougouleu-Kango ± 10 km, 2 km N.	Andem, Kougouleu-Kango ± 10 km, 2 km N.		0.3666666667	9.9500000000	WGS84	0.0166666666666667	sheet	9	10	1985	9 October 1985	Forêt sur sol sableux.		PreservedSpecimen
Other material	ok		1784	C.M. Wilks 1784	C.M. Wilks	LBV,WAG	in bloom	Uvariopsis korupensis Gereau & Kenfack	Plantae	Magnoliopsidae	Magnoliales	Annonaceae	Uvariopsis	korupensis		species	Gereau & Kenfack		Africa	Equatorial Guinea		Rio Muni, Litoral		Monts de Cristal. 11 km ENE d'Okuamkos.	Monts de Cristal. 11 km ENE d'Okuamkos.		1.1500000000	10.2333333333	WGS84	0.0166666666666667		10	8	1988	10 August 1988	Forêt primaire. Flanc sur crête.		PreservedSpecimen
Other material	ok		1818	C.M. Wilks 1818	C.M. Wilks	LBV,P,P,WAG	in bloom	Uvariopsis korupensis Gereau & Kenfack	Plantae	Magnoliopsidae	Magnoliales	Annonaceae	Uvariopsis	korupensis		species	Gereau & Kenfack		Africa	Equatorial Guinea				Monts de Cristal. 15 km d'Okuamkos.	Monts de Cristal. 15 km d'Okuamkos.		1.1666666667	10.2666666667	WGS84	0.0166666666666667		23	8	1988	23 August 1988	Forêt primaire. Flanc crête.		PreservedSpecimen
Other material	ok		1620	D. Kenfack 1620	D. Kenfack	MO	in bloom	Uvariopsis korupensis Gereau & Kenfack	Plantae	Magnoliopsidae	Magnoliales	Annonaceae	Uvariopsis	korupensis		species	Gereau & Kenfack		Africa	Cameroon		Littoral		Nkam, Yingui. Ekem River bank.	Nkam, Yingui. Ekem River bank.	500 m	4.5333330000	10.3000000000	WGS84	0.0833333333333333	geolo	5	3	2002	5 March 2002	Forest.		PreservedSpecimen	8 m
Other material	ok		631	D.W. Thomas 631	D.W. Thomas	K	in bloom	Uvariopsis korupensis Gereau & Kenfack	Plantae	Magnoliopsidae	Magnoliales	Annonaceae	Uvariopsis	korupensis		species	Gereau & Kenfack		Africa	Cameroon		South-West Region	Ndian	Korup National Park, transect R.	Korup National Park, transect R.		5.1000000000	8.9305555556	WGS84	0.0833333333333333	FS	0	7	1979	July 1979	Swamp.		PreservedSpecimen
Other material	ok		3182	D.W. Thomas 3182	D.W. Thomas	L,MO,P	in bloom	Uvariopsis korupensis Gereau & Kenfack	Plantae	Magnoliopsidae	Magnoliales	Annonaceae	Uvariopsis	korupensis		species	Gereau & Kenfack		Africa	Cameroon		South-West Region	Ndian	Cameroon. South-West, forest in the Korup National Park.	Cameroon. South-West, forest in the Korup National Park.	50 m	5.0500000000	8.8000000000	WGS84	1		28	2	1984	28 February 1984	Forest.		PreservedSpecimen
Other material	ok		3971	G.A. Zenker 3971	G.A. Zenker	BM,E,G,G,K	in bloom	Uvariopsis korupensis Gereau & Kenfack	Plantae	Magnoliopsidae	Magnoliales	Annonaceae	Uvariopsis	korupensis		species	Gereau & Kenfack		Africa	Cameroon		South Region		Bipinde.	Bipinde.		3.0833333333	10.4166666667	WGS84	0.0833333333333333	map	0	0	1911	1911	Urwaldgebiet.		PreservedSpecimen
Other material	ok		BIFAX25	G.P. Tchouto Mbatchou BIFAX25	G.P. Tchouto Mbatchou, M.E. Elad & A. Nnangah	WAG	in bloom	Uvariopsis korupensis Gereau & Kenfack	Plantae	Magnoliopsidae	Magnoliales	Annonaceae	Uvariopsis	korupensis		species	Gereau & Kenfack		Africa	Cameroon		South Region		Campo Ma'an area, Bifa, in the National Park.	Campo Ma'an area, Bifa, in the National Park.	60 m	2.6744444444	10.2816666667	WGS84	0.00166666666666667		13	10	2001	13 October 2001	Lowland evergreen rain forest rich in Caesalpinioideae with Sacoglottis gabonensis.		PreservedSpecimen	4 m
Other material	ok		675	G.P. Tchouto Mbatchou 675	G.P. Tchouto Mbatchou	K,SCA,YA	fruit-bearing	Uvariopsis korupensis Gereau & Kenfack	Plantae	Magnoliopsidae	Magnoliales	Annonaceae	Uvariopsis	korupensis		species	Gereau & Kenfack		Africa	Cameroon		South-West Region		Bomana forest. Transect OA, Plot OA0X.	Bomana forest. Transect OA, Plot OA0X.	200 m	4.2500000000	9.0166666667	WGS84	0.0166666666666667	sheet	5	10	1993	5 October 1993	Secondary forest. Black rocky volcanic soil.		PreservedSpecimen	5 m
Other material	ok		284	J. Nning 284	J. Nning, E. Ndive & B. Moluwa	K,MO,SCA,YA		Uvariopsis korupensis Gereau & Kenfack	Plantae	Magnoliopsidae	Magnoliales	Annonaceae	Uvariopsis	korupensis		species	Gereau & Kenfack		Africa	Cameroon		South-West Region	Fako	Bakingili, along a hill`slope to drink gari Camp above the 6th plot.	Bakingili, along a hill`slope to drink gari Camp above the 6th plot.	480 m	4.0833333333	9.0500000000	WGS84	0.0166666666666667	sheet	16	2	1997	16 February 1997			PreservedSpecimen	12 m
Other material	ok		5486	M.R. Cheek 5486	M.R. Cheek, M. Seifert; Greene, W.; R. Scott; Lyonga, C. & Nganda	K,SCA,YA	in bloom	Uvariopsis korupensis Gereau & Kenfack	Plantae	Magnoliopsidae	Magnoliales	Annonaceae	Uvariopsis	korupensis		species	Gereau & Kenfack		Africa	Cameroon		South-West Region		Low altitude forest above oil palm plantation. Reached after c. 40 minutes walk N then E from Njonji. Hunters path to 'Lake Njonji'.	Low altitude forest above oil palm plantation. Reached after c. 40 minutes walk N then E from Njonji. Hunters path to 'Lake Njonji'.	300 m	4.1333333333	9.0166666667	WGS84	0.0166666666666667	sheet	19	11	1993	19 November 1993			PreservedSpecimen	12 m
Other material	ok		8258	M.R. Cheek 8258	M.R. Cheek, M. Elangwe; M. Etuge; F. Namata; B. Satabié & L. Zapfack	K,YA	in bloom; fruit-bearing	Uvariopsis korupensis Gereau & Kenfack	Plantae	Magnoliopsidae	Magnoliales	Annonaceae	Uvariopsis	korupensis		species	Gereau & Kenfack		Africa	Cameroon		South-West Region	Ndian	Korup National Park, Ekundu Kundu, Transect 9, c. 7.5 cm.	Korup National Park, Ekundu Kundu, Transect 9, c. 7.5 cm.	170 m	5.1166666667	8.8333333333	WGS84	0.0166666666666667	sheet	28	4	1996	28 April 1996	Lowland rainforest.		PreservedSpecimen	10 m
Other material	ok		8815	M.R. Cheek 8815	M.R. Cheek, F.I. Okon; M. Etuge; M. Elangwe; Arong & Ewone	K,YA	in bloom	Uvariopsis korupensis Gereau & Kenfack	Plantae	Magnoliopsidae	Magnoliales	Annonaceae	Uvariopsis	korupensis		species	Gereau & Kenfack		Africa	Cameroon		South-West Region	Ndian	Korup National Park, path from village of Ekundu Kundu to top of Mt Juahan.	Korup National Park, path from village of Ekundu Kundu to top of Mt Juahan.	550 m	5.1500000000	8.8666666667	WGS84	0.0166666666666667	sheet	9	1	1998	9 January 1998	Evergreen rainforest.		PreservedSpecimen	10 m
Other material	ok		5192	R.E. Gereau 5192	R.E. Gereau, D.W. Thomas; F. Namata & Jato, E.	MO,P,WAG		Uvariopsis korupensis Gereau & Kenfack	Plantae	Magnoliopsidae	Magnoliales	Annonaceae	Uvariopsis	korupensis		species	Gereau & Kenfack		Africa	Cameroon		South-West Region		Ndian Division; NW of Mundemba and W of Fabe Village, less than 1 km NE of confluence of Six Cup Garri Creek with Ndian (Mana) River.	Ndian Division; NW of Mundemba and W of Fabe Village, less than 1 km NE of confluence of Six Cup Garri Creek with Ndian (Mana) River.	90 m	5.0500000000	8.8833333333	WGS84	0.0333333333333333	Sheet	5	3	1993	5 March 1993	In secondary forest on Ancistrocladus transect #5. Near north bank of creek.		PreservedSpecimen	8 m
Other material	ok		1039	T.L.P. Couvreur 1039	T.L.P. Couvreur, G.N. Kamdem	MPU,WAG,YA		Uvariopsis korupensis Gereau & Kenfack	Plantae	Magnoliopsidae	Magnoliales	Annonaceae	Uvariopsis	korupensis		species	Gereau & Kenfack		Africa	Cameroon		South-West Region		Mount Cameroon National Park, Bakinguili trail, above Bakinguili village.	Mount Cameroon National Park, Bakinguili trail, above Bakinguili village.	563 m	4.0966570000	9.0568660000	WGS84	0.000166666666666667	GPS	2	4	2016	2 April 2016	Forest on rocky soil.		PreservedSpecimen	10 m
Other material	ok		1052	T.L.P. Couvreur 1052	T.L.P. Couvreur, G.N. Kamdem	MPU,WAG,YA	in bloom	Uvariopsis korupensis Gereau & Kenfack	Plantae	Magnoliopsidae	Magnoliales	Annonaceae	Uvariopsis	korupensis		species	Gereau & Kenfack		Africa	Cameroon		South-West Region		Mount Cameroon National Park, on the Bomona trail, behind Bomona village, 10 km NW from Idenau.	Mount Cameroon National Park, on the Bomona trail, behind Bomona village, 10 km NW from Idenau.	688 m	4.2969430000	9.0786310000	WGS84	0.000166666666666667	GPS	3	4	2016	3 April 2016	In small patch of secondary forest.		PreservedSpecimen	15 m
Other material	ok		82177	A.L. Borhidi 82177	A.L. Borhidi	DSM	in bloom	Uvariopsis lovettiana Couvreur & Q.Luke	Plantae	Magnoliopsidae	Magnoliales	Annonaceae	Uvariopsis	lovettiana		species	Couvreur & Q.Luke		Africa	Tanzania		Tanga	Lushoto District	SE corner of Mazumbai University Forest Reserve with 'Lundgren's plot'.	SE corner of Mazumbai University Forest Reserve with 'Lundgren's plot'.	1400 - 1500 m	-4.8000000000	38.5000000000	WGS84	0.0166666666666667	sheet	24	2	1982	24 February 1982	Submontane rain forest.		PreservedSpecimen
Other material	ok		1116	A.R. Marshall 1116	A.R. Marshall	K	in bloom	Uvariopsis lovettiana Couvreur & Q.Luke	Plantae	Magnoliopsidae	Magnoliales	Annonaceae	Uvariopsis	lovettiana		species	Couvreur & Q.Luke		Africa	Tanzania		Morogoro		Gologolo - PSP10. Uddzungwa Nationa Park. Udzungwa Mountains.	Gologolo - PSP10. Uddzungwa Nationa Park. Udzungwa Mountains.	1772 m	-7.6922020000	36.8725050000	WGS84	0.000166666666666667	sheet	7	8	2007	7 August 2007	Semi-open forest.		PreservedSpecimen	4 m
Other material	ok		2010	A.R. Marshall 2010	A.R. Marshall	K	in bloom	Uvariopsis lovettiana Couvreur & Q.Luke	Plantae	Magnoliopsidae	Magnoliales	Annonaceae	Uvariopsis	lovettiana		species	Couvreur & Q.Luke		Africa	Tanzania		Morogoro	Kilombero District	Ndundulu - Kipunji Plot 1. Kilombero Nature Reserve. udzungwa Mountains.	Ndundulu - Kipunji Plot 1. Kilombero Nature Reserve. udzungwa Mountains.	1425 m	-7.8049550000	36.5026920000	WGS84	0.000166666666666667	sheet	30	7	2010	30 July 2010	Mature forest.		PreservedSpecimen
Other material	ok		2114	A.R. Marshall 2114	A.R. Marshall	K		Uvariopsis lovettiana Couvreur & Q.Luke	Plantae	Magnoliopsidae	Magnoliales	Annonaceae	Uvariopsis	lovettiana		species	Couvreur & Q.Luke		Africa	Tanzania		Morogoro		Udzungwa Forest, Kipunji.	Udzungwa Forest, Kipunji.		-7.8038980000	36.5027800000	WGS84	0.000166666666666667	gps	28	5	2011	28 May 2011			PreservedSpecimen
Other material	ok		6257	B.J. Harris 6257	B.J. Harris	DSM	in bloom	Uvariopsis lovettiana Couvreur & Q.Luke	Plantae	Magnoliopsidae	Magnoliales	Annonaceae	Uvariopsis	lovettiana		species	Couvreur & Q.Luke		Africa	Tanzania		Tanga		West Usambara Mountains, Mwazumbai	West Usambara Mountains, Mwazumbai	1450 m	-4.8000000000	38.5000000000	WGS84	0.0166666666666667		6	4	1972	6 April 1972	Forest		PreservedSpecimen
Other material	ok		102	C.E. Bracebridge 102	C.E. Bracebridge	MO		Uvariopsis lovettiana Couvreur & Q.Luke	Plantae	Magnoliopsidae	Magnoliales	Annonaceae	Uvariopsis	lovettiana		species	Couvreur & Q.Luke		Africa	Tanzania		Iringa	Kilolo District	Kilombero Nature Reserve, Udekwa Village.	Kilombero Nature Reserve, Udekwa Village.	1415 m	-7.8016666667	36.5058333333	WGS84	0.000166666666666667	sheet	22	10	2009	22 October 2009			PreservedSpecimen
Other material	ok		TZ95	C. Frimodt-Møller TZ95	C. Frimodt-Møller	DSM,K		Uvariopsis lovettiana Couvreur & Q.Luke	Plantae	Magnoliopsidae	Magnoliales	Annonaceae	Uvariopsis	lovettiana		species	Couvreur & Q.Luke		Africa	Tanzania		Iringa		Luhega Forest Reserve, Iringa District, T7.	Luhega Forest Reserve, Iringa District, T7.	1600 m	-8.3500000000	35.9666666667	WGS84	0.00166666666666667	sheet	20	1	1997	20 January 1997	Moist montane forest.		PreservedSpecimen
Other material	ok		1406	C.J. Kayombo 1406	C.J. Kayombo, M.A. Mwangoka	MO		Uvariopsis lovettiana Couvreur & Q.Luke	Plantae	Magnoliopsidae	Magnoliales	Annonaceae	Uvariopsis	lovettiana		species	Couvreur & Q.Luke		Africa	Tanzania		Tanga	Korogwe District	T3. Ambangulu Tea Estate, Forest Reserve 5 km W of Ambangulu Tea Factory above Estate road to Makunga.	T3. Ambangulu Tea Estate, Forest Reserve 5 km W of Ambangulu Tea Factory above Estate road to Makunga.	1300 m	-5.0800000000	38.4180555556	WGS84	0.000166666666666667		3	11	1998	3 November 1998	Forest dominated by Allanblackia stuhlmannii, Newtonia buchananii and Myrianthus holstii.		PreservedSpecimen	10 m
Other material	ok		3921	D.W. Thomas 3921	D.W. Thomas	K,MO		Uvariopsis lovettiana Couvreur & Q.Luke	Plantae	Magnoliopsidae	Magnoliales	Annonaceae	Uvariopsis	lovettiana		species	Couvreur & Q.Luke		Africa	Tanzania		Iringa	Iringa Rural District	Mwanihana Forest Reserve, above Sanje village.Forest on steep slope with small streams and swamps, and patches of elfin forest on ridge top.	Mwanihana Forest Reserve, above Sanje village.Forest on steep slope with small streams and swamps, and patches of elfin forest on ridge top.	1400 - 1700 m	-7.8333333333	36.9166666667	WGS84	0.0166666666666667		10	10	1984	10 October 1984	Forest		PreservedSpecimen	5 m
Other material	ok		2014	L. Festo 2014	L. Festo, M.A. Mwangoka; Manongi, C. & W.R.Q. Luke	MO		Uvariopsis lovettiana Couvreur & Q.Luke	Plantae	Magnoliopsidae	Magnoliales	Annonaceae	Uvariopsis	lovettiana		species	Couvreur & Q.Luke		Africa	Tanzania		Iringa	Kilolo District	Udzungwa Mountains National park, Udzungwa forest, c. 10 km from Msolwa village at source of Msolwa stream.	Udzungwa Mountains National park, Udzungwa forest, c. 10 km from Msolwa village at source of Msolwa stream.	1350 m	-7.7030555556	36.8730555556	WGS84	0.00166666666666667		24	10	2005	24 October 2005			PreservedSpecimen	7 m
Other material	ok		64	L.-P.M.J. Dagallier 64	L.-P.M.J. Dagallier, F.M. Mbago	DSM,MPU,WAG		Uvariopsis lovettiana Couvreur & Q.Luke	Plantae	Magnoliopsidae	Magnoliales	Annonaceae	Uvariopsis	lovettiana		species	Couvreur & Q.Luke		Africa	Tanzania		Tanga	Korogwe District	East Usambaras, Ambangulu, top of the mountain above the tea plantations.	East Usambaras, Ambangulu, top of the mountain above the tea plantations.	1316 m	-5.0691580000	38.4084580000	WGS84	0.000166666666666667	GPS	20	11	2019	20 November 2019	Border of the forest and cultivated fields.		PreservedSpecimen	3.5 m
Other material	ok		66	L.-P.M.J. Dagallier 66	L.-P.M.J. Dagallier, F.M. Mbago	DSM,K,MO,MPU,P,WAG		Uvariopsis lovettiana Couvreur & Q.Luke	Plantae	Magnoliopsidae	Magnoliales	Annonaceae	Uvariopsis	lovettiana		species	Couvreur & Q.Luke		Africa	Tanzania		Tanga	Korogwe District	East Usambaras, Ambangulu, top of the mountain above the tea plantations.	East Usambaras, Ambangulu, top of the mountain above the tea plantations.	1208 m	-5.0660110000	38.3998420000	WGS84	0.000166666666666667	GPS	20	11	2019	20 November 2019	Border of the forest and cultivated fields.		PreservedSpecimen	15 m
Other material	ok		3973	M.A. Mwangoka 3973	M.A. Mwangoka	MO		Uvariopsis lovettiana Couvreur & Q.Luke	Plantae	Magnoliopsidae	Magnoliales	Annonaceae	Uvariopsis	lovettiana		species	Couvreur & Q.Luke		Africa	Tanzania		Morogoro	Mvomero District	Kanga Forest Reserve, Kwamndolwa area.	Kanga Forest Reserve, Kwamndolwa area.		-6.0000000000	37.7166666667	WGS84	0.0166666666666667	sheet	29	6	2005	29 June 2005	Submontane forest.		PreservedSpecimen	7 m
Other material	ok		7178	M.A. Mwangoka 7178	M.A. Mwangoka	MO		Uvariopsis lovettiana Couvreur & Q.Luke	Plantae	Magnoliopsidae	Magnoliales	Annonaceae	Uvariopsis	lovettiana		species	Couvreur & Q.Luke		Africa	Tanzania		Morogoro	Kilosa District	Lumuma Ward, Lunezi Village, Mianzini forest between Lunenzi and Manyomis subvillage.	Lumuma Ward, Lunezi Village, Mianzini forest between Lunenzi and Manyomis subvillage.	1530 m	-6.8216666667	36.7433333333	WGS84	0.000166666666666667	sheet	15	12	2010	15 December 2010	Evergreen montane rain forest.		PreservedSpecimen	3 m
Other material	ok		8670	M.A. Mwangoka 8670	M.A. Mwangoka	MO		Uvariopsis lovettiana Couvreur & Q.Luke	Plantae	Magnoliopsidae	Magnoliales	Annonaceae	Uvariopsis	lovettiana		species	Couvreur & Q.Luke		Africa	Tanzania		Iringa	Kilolo District	Uzungwa Scarp Forest Reserve, Idegenda area, E part of Idegenda village.	Uzungwa Scarp Forest Reserve, Idegenda area, E part of Idegenda village.	1650 m	-8.3833333333	35.9500000000	WGS84	0.0166666666666667	sheet	4	12	2012	4 December 2012	Forest.		PreservedSpecimen	8 m
Other material	ok		2252	W.A. Rodgers 2252	W.A. Rodgers	DSM,K		Uvariopsis lovettiana Couvreur & Q.Luke	Plantae	Magnoliopsidae	Magnoliales	Annonaceae	Uvariopsis	lovettiana		species	Couvreur & Q.Luke		Africa	Tanzania		Iringa	Iringa Rural District	Udekwa village, forest blowk to East. West of Kilombero F.R.	Udekwa village, forest blowk to East. West of Kilombero F.R.	1676 - 2133 m	-7.9166666667	36.5000000000	WGS84	0.0166666666666667	sheet	0	10	1982	October 1982	Montane moist forest.		PreservedSpecimen
Other material	ok		6722	W.R.Q. Luke 6722	W.R.Q. Luke	MO		Uvariopsis lovettiana Couvreur & Q.Luke	Plantae	Magnoliopsidae	Magnoliales	Annonaceae	Uvariopsis	lovettiana		species	Couvreur & Q.Luke		Africa	Tanzania		Iringa	Iringa Rural District	Udzungwa Mountain NP Mt Luhombero Pt 129-131.	Udzungwa Mountain NP Mt Luhombero Pt 129-131.	1440 m	-7.7833333333	36.5333333333	WGS84	0.0166666666666667		27	9	2000	27 September 2000	Montane Forest		PreservedSpecimen	6 m
Other material	ok		7730	W.R.Q. Luke 7730	W.R.Q. Luke	EA,K,NHT		Uvariopsis lovettiana Couvreur & Q.Luke	Plantae	Magnoliopsidae	Magnoliales	Annonaceae	Uvariopsis	lovettiana		species	Couvreur & Q.Luke		Africa	Tanzania		Iringa		Pt 211.	Pt 211.	1080 m	-7.7833333333	36.8166666667	WGS84	0.0166666666666667	sheet	23	9	2001	23 September 2001	Edge of submontane forest, near spring with large rocks.		PreservedSpecimen	6 m
Other material	ok		9195	W.R.Q. Luke 9195	W.R.Q. Luke	EA,K		Uvariopsis lovettiana Couvreur & Q.Luke	Plantae	Magnoliopsidae	Magnoliales	Annonaceae	Uvariopsis	lovettiana		species	Couvreur & Q.Luke		Africa	Tanzania		Iringa		Pt 370-371.	Pt 370-371.	1780 m	-7.6666666667	36.6666666667	WGS84	0.0166666666666667	sheet	16	10	2002	16 October 2002	Montane forest.		PreservedSpecimen	5 m
Other material	ok		10369	W.R.Q. Luke 10369	W.R.Q. Luke	K,MO		Uvariopsis lovettiana Couvreur & Q.Luke	Plantae	Magnoliopsidae	Magnoliales	Annonaceae	Uvariopsis	lovettiana		species	Couvreur & Q.Luke		Africa	Tanzania		Iringa	Kilolo District	Ndundulu Forest reserve, Camp 589 - Camp 590.	Ndundulu Forest reserve, Camp 589 - Camp 590.	1440 m	-7.7833333333	36.4833333333	WGS84	0.0166666666666667		6	9	2004	6 September 2004	Montane forest with sharp ridges and many streams.		PreservedSpecimen	5 m
Other material	ok		2625	Y.S. Abeid 2625	Y.S. Abeid	MO		Uvariopsis lovettiana Couvreur & Q.Luke	Plantae	Magnoliopsidae	Magnoliales	Annonaceae	Uvariopsis	lovettiana		species	Couvreur & Q.Luke		Africa	Tanzania		Morogoro	Mvomero District	Kanga Forest Resrve, Work Unit 1, North East Transect, 500m from centre point.	Kanga Forest Resrve, Work Unit 1, North East Transect, 500m from centre point.	900 m	-5.9833333333	37.6666666667	WGS84	0.0166666666666667	sheet	21	2	2006	21 February 2006	Rocky Sloped Montane Forest.		PreservedSpecimen	8 m
Other material	ok		140	A. Bakayoko 140	A. Bakayoko, P. Martin	G,P,WAG		Uvariopsis oligocarpa Dagallier & Couvreur	Plantae	Magnoliopsidae	Magnoliales	Annonaceae	Uvariopsis	oligocarpa		species	Dagallier & Couvreur		Africa	Ivory Coast		Guiglo		Zagné.	Zagné.		6.2166666667	-7.4833333333	WGS84	0.0166666666666667	sheet	23	5	2002	23 May 2002	Fragment forestier.		PreservedSpecimen	2.5 m
Other material	ok		334	A. de Rouw 334	A. de Rouw	WAG		Uvariopsis oligocarpa Dagallier & Couvreur	Plantae	Magnoliopsidae	Magnoliales	Annonaceae	Uvariopsis	oligocarpa		species	Dagallier & Couvreur		Africa	Ivory Coast				Pauleoula	Pauleoula		5.8166666667	-7.4000000000	WGS84	0.0166666666666667		8	12	1986	8 December 1986			PreservedSpecimen
Other material	ok		16721	A.J.B. Chevalier 16721	A.J.B. Chevalier	P		Uvariopsis oligocarpa Dagallier & Couvreur	Plantae	Magnoliopsidae	Magnoliales	Annonaceae	Uvariopsis	oligocarpa		species	Dagallier & Couvreur		Africa	Ivory Coast		Agboville		Bouroukrou, chemin de fer km 92.	Bouroukrou, chemin de fer km 92.		6.0666666667	-4.3000000000	WGS84	0.25	brahm	20	1	1907	20 January 1907			PreservedSpecimen
Other material	ok		19061	A.J.B. Chevalier 19061	A.J.B. Chevalier	P		Uvariopsis oligocarpa Dagallier & Couvreur	Plantae	Magnoliopsidae	Magnoliales	Annonaceae	Uvariopsis	oligocarpa		species	Dagallier & Couvreur		Africa	Ivory Coast		Soubré		Guideko, Bassin de la moyenne Sassandra entre Guidéko et la Zozro.	Guideko, Bassin de la moyenne Sassandra entre Guidéko et la Zozro.		5.9500000000	-6.5833333333	WGS84	0.0333333333333333	map	10	6	1907	10 June 1907			PreservedSpecimen
Other material	ok		19222	A.J.B. Chevalier 19222	A.J.B. Chevalier	P		Uvariopsis oligocarpa Dagallier & Couvreur	Plantae	Magnoliopsidae	Magnoliales	Annonaceae	Uvariopsis	oligocarpa		species	Dagallier & Couvreur		Africa	Ivory Coast		Soubré		entre le moyen Sassandra et le moyen Cavally.	entre le moyen Sassandra et le moyen Cavally.		5.9332630000	-7.0628750000	WGS84	0.25	GEOlo	6	7	1907	6 July 1907	Forêt vierge, sous bois.		PreservedSpecimen
Other material	ok		19253bis	A.J.B. Chevalier 19253bis	A.J.B. Chevalier	P		Uvariopsis oligocarpa Dagallier & Couvreur	Plantae	Magnoliopsidae	Magnoliales	Annonaceae	Uvariopsis	oligocarpa		species	Dagallier & Couvreur		Africa	Ivory Coast		Soubré		entre moy. Sassandra et moy. Cavally.	entre moy. Sassandra et moy. Cavally.		5.9332630000	-7.0628750000	WGS84	0.25	GEOlo	6	7	1907	6 July 1907	Sous bois.		PreservedSpecimen
Other material	ok		19282	A.J.B. Chevalier 19282	A.J.B. Chevalier	P		Uvariopsis oligocarpa Dagallier & Couvreur	Plantae	Magnoliopsidae	Magnoliales	Annonaceae	Uvariopsis	oligocarpa		species	Dagallier & Couvreur		Africa	Ivory Coast		Soubré		entre le moyen Sassandra et le moyen Cavally.	entre le moyen Sassandra et le moyen Cavally.		5.9332630000	-7.0628750000	WGS84	0.25	GEOlo	4	7	1907	4 July 1907	Forêt vierge.		PreservedSpecimen
Other material	ok		19308	A.J.B. Chevalier 19308	A.J.B. Chevalier	P		Uvariopsis oligocarpa Dagallier & Couvreur	Plantae	Magnoliopsidae	Magnoliales	Annonaceae	Uvariopsis	oligocarpa		species	Dagallier & Couvreur		Africa	Ivory Coast		Guiglo		Keeta, Bassin du moyen Cavally. Pays des Oubi: vilage de Ke'eta et environs.	Keeta, Bassin du moyen Cavally. Pays des Oubi: vilage de Ke'eta et environs.		5.9833333333	-7.4666666667	WGS84	0.0333333333333333	brahm	9	7	1907	9 July 1907			PreservedSpecimen
Other material	ok		19347	A.J.B. Chevalier 19347	A.J.B. Chevalier	P		Uvariopsis oligocarpa Dagallier & Couvreur	Plantae	Magnoliopsidae	Magnoliales	Annonaceae	Uvariopsis	oligocarpa		species	Dagallier & Couvreur		Africa	Ivory Coast		Guiglo		Keeta, Bassin du moyen Cavally. Pays des Oubi: vilage de Ke'eta et environs.	Keeta, Bassin du moyen Cavally. Pays des Oubi: vilage de Ke'eta et environs.		5.9833333333	-7.4666666667	WGS84	0.0333333333333333	brahm	9	7	1907	9 July 1907			PreservedSpecimen	1.5 m
Other material	ok		57	B. Saradugu 57	B. Saradugu, X.M. van der Burgt; J. Momoh; L. Lopez Poveda; M. Swaray; A. Jusu & M.P. Sesay	K,SL,WAG		Uvariopsis oligocarpa Dagallier & Couvreur	Plantae	Magnoliopsidae	Magnoliales	Annonaceae	Uvariopsis	oligocarpa		species	Dagallier & Couvreur		Africa	Sierra Leone		Eastern Province		Gola National Park, central block.	Gola National Park, central block.	285 m	7.6618611111	-10.8673888889	WGS84	0.000166666666666667		31	10	2013	31 October 2013	Primary forest.		PreservedSpecimen	3 m
Other material	ok		2328	C. Geerling 2328	C. Geerling, J. Bokdam	WAG		Uvariopsis oligocarpa Dagallier & Couvreur	Plantae	Magnoliopsidae	Magnoliales	Annonaceae	Uvariopsis	oligocarpa		species	Dagallier & Couvreur		Africa	Ivory Coast		Sassandra		Dakpadou-Sago.	Dakpadou-Sago.		5.2666666667	-5.9666666667	WGS84	0.0166666666666667	sheet	29	3	1968	29 March 1968	Secondary forest, on sandy soil.		PreservedSpecimen
Other material	ok		4737	C.C.H. Jongkind 4737	C.C.H. Jongkind, W.D. Hawthorne; J. Assi-Yapo & K.C. Aman	WAG		Uvariopsis oligocarpa Dagallier & Couvreur	Plantae	Magnoliopsidae	Magnoliales	Annonaceae	Uvariopsis	oligocarpa		species	Dagallier & Couvreur		Africa	Ivory Coast		San-Pédro		Forêt Classée Monogaga, just south of Sassandra - San Pedro road.	Forêt Classée Monogaga, just south of Sassandra - San Pedro road.		4.8633333333	-6.4416666667	WGS84	0.00166666666666667	sheet	25	3	2000	25 March 2000			PreservedSpecimen	2.5 m
Other material	ok		640	F.M. van der Laan 640	F.M. van der Laan	U,WAG		Uvariopsis oligocarpa Dagallier & Couvreur	Plantae	Magnoliopsidae	Magnoliales	Annonaceae	Uvariopsis	oligocarpa		species	Dagallier & Couvreur		Africa	Ivory Coast		Abidjan		Centre Orstom Adiopodonmé, 17km Dabou rd. from Abidjan. Jardin Botanique.	Centre Orstom Adiopodonmé, 17km Dabou rd. from Abidjan. Jardin Botanique.		5.325	-4.133333	WGS84	1		29	6	1983	29 June 1983			PreservedSpecimen
Other material	ok		2657	J. de Koning 2657	J. de Koning	BR,MO,WAG		Uvariopsis oligocarpa Dagallier & Couvreur	Plantae	Magnoliopsidae	Magnoliales	Annonaceae	Uvariopsis	oligocarpa		species	Dagallier & Couvreur		Africa	Ivory Coast		Sassandra		near Fuyt plantation.	near Fuyt plantation.		5.0500000000	-6.2333333333	WGS84	0.0333333333333333		11	11	1973	11 November 1973	At border of primary forest.		PreservedSpecimen
Other material	ok		44553	J.B. Hall 44553	J.B. Hall	K		Uvariopsis oligocarpa Dagallier & Couvreur	Plantae	Magnoliopsidae	Magnoliales	Annonaceae	Uvariopsis	oligocarpa		species	Dagallier & Couvreur		Africa	Ghana		Brong-Ahafo Region		Desiri F.R.	Desiri F.R.		6.7583900000	-2.3018500000	WGS84	0.0166666666666667	wpda	20	6	1973	20 June 1973	Forest.		PreservedSpecimen	1.8 m
Other material	ok		10345	J.J. Bos 10345	J.J. Bos	WAG		Uvariopsis oligocarpa Dagallier & Couvreur	Plantae	Magnoliopsidae	Magnoliales	Annonaceae	Uvariopsis	oligocarpa		species	Dagallier & Couvreur		Africa	Ivory Coast		Abidjan		Centre Orstom Adiopodonmé, 17km Dabou road from Abidjan, Jardin Botanique.	Centre Orstom Adiopodonmé, 17km Dabou road from Abidjan, Jardin Botanique.		5.3333333333	-4.1166666667	WGS84	0.0166666666666667		16	6	1978	16 June 1978	Shady forest on sea level, bordering the lagoon.		PreservedSpecimen	3 m
Other material	ok		3656	J.J.F.E. de Wilde 3656	J.J.F.E. de Wilde, A.G. Voorhoeve	K,MA,MO,P,U,WAG		Uvariopsis oligocarpa Dagallier & Couvreur	Plantae	Magnoliopsidae	Magnoliales	Annonaceae	Uvariopsis	oligocarpa		species	Dagallier & Couvreur		Africa	Liberia		Grand Gedeh		Eastern Province, Putu District. Near Kanweake, a village c. 70 km S. of Chiehn (Zwedru village).	Eastern Province, Putu District. Near Kanweake, a village c. 70 km S. of Chiehn (Zwedru village).		5.5000000000	-8.0500000000	WGS84	1		26	3	1962	26 March 1962	Small tree or shrub, in undergrowth of primary high forest.		PreservedSpecimen	4 m
Other material	ok		7091	J.T. Baldwin jr. 7091	J.T. Baldwin jr.	K		Uvariopsis oligocarpa Dagallier & Couvreur	Plantae	Magnoliopsidae	Magnoliales	Annonaceae	Uvariopsis	oligocarpa		species	Dagallier & Couvreur		Africa	Liberia		Grand Gedeh		Zwedru.	Zwedru.		6.0666666667	-8.1333333333	WGS84	0.0833333333333333	GAZET	9	8	1947	9 August 1947			PreservedSpecimen	4.5 m
Other material	ok		12088	L. Aké Assi 12088	L. Aké Assi	K		Uvariopsis oligocarpa Dagallier & Couvreur	Plantae	Magnoliopsidae	Magnoliales	Annonaceae	Uvariopsis	oligocarpa		species	Dagallier & Couvreur		Africa	Ivory Coast		Guiglo		Forêt près de Ziriglo.	Forêt près de Ziriglo.		5.6166666667	-7.3500000000	WGS84	0.0833333333333333	GOOGL	4	6	1973	4 June 1973			PreservedSpecimen
Other material	ok		12872	L. Aké Assi 12872	L. Aké Assi	G		Uvariopsis oligocarpa Dagallier & Couvreur	Plantae	Magnoliopsidae	Magnoliales	Annonaceae	Uvariopsis	oligocarpa		species	Dagallier & Couvreur		Africa	Ivory Coast		Adzopé		Forêt de la Besso.	Forêt de la Besso.		6.0333333333	-3.6833333333	WGS84	0.0833333333333333	BRAHM	1	4	1975	1 April 1975			PreservedSpecimen
Other material	ok		13218	L. Aké Assi 13218	L. Aké Assi	G		Uvariopsis oligocarpa Dagallier & Couvreur	Plantae	Magnoliopsidae	Magnoliales	Annonaceae	Uvariopsis	oligocarpa		species	Dagallier & Couvreur		Africa	Ivory Coast		Guiglo		entre Taï et Grabo: Troya.	entre Taï et Grabo: Troya.		5.7077940000	-7.3951350000	WGS84	0.0166666666666667	geolo	10	1	1976	10 January 1976			PreservedSpecimen
Other material	ok		8403	L. Bernardi 8403	L. Bernardi	G,K,P		Uvariopsis oligocarpa Dagallier & Couvreur	Plantae	Magnoliopsidae	Magnoliales	Annonaceae	Uvariopsis	oligocarpa		species	Dagallier & Couvreur		Africa	Ivory Coast		Guiglo		De oppido Tienkulà, ad orientem per 5-9 km in silva alta.	De oppido Tienkulà, ad orientem per 5-9 km in silva alta.		6.1333333333	-7.4166666667	WGS84	0.0166666666666667		2	3	1962	2 March 1962			PreservedSpecimen
Other material	ok		8623	L. Bernardi 8623	L. Bernardi	G,K,P		Uvariopsis oligocarpa Dagallier & Couvreur	Plantae	Magnoliopsidae	Magnoliales	Annonaceae	Uvariopsis	oligocarpa		species	Dagallier & Couvreur		Africa	Ivory Coast		Agboville		in regione Yapo-Nord, 60-70 km ad septentrionem Abidjan.	in regione Yapo-Nord, 60-70 km ad septentrionem Abidjan.		5.7500000000	-4.1166666667	WGS84	0.0166666666666667		14	3	1962	14 March 1962			PreservedSpecimen
Other material	ok		222	M. Scouppe 222	M. Scouppe	G		Uvariopsis oligocarpa Dagallier & Couvreur	Plantae	Magnoliopsidae	Magnoliales	Annonaceae	Uvariopsis	oligocarpa		species	Dagallier & Couvreur		Africa	Ivory Coast		Soubré		Taï National Park, P.N. de Taï, zone du Centre, secteur Soubré, groupe de transect VH, RL6.	Taï National Park, P.N. de Taï, zone du Centre, secteur Soubré, groupe de transect VH, RL6.	220 m	5.7225516667	-7.8904033333	WGS84	0.0333333333333333	SHEET	28	1	2010	28 January 2010	Forêt dense humide sempervirente.		PreservedSpecimen
Other material	ok		848	N. Stäuble 848	N. Stäuble	G,MO		Uvariopsis oligocarpa Dagallier & Couvreur	Plantae	Magnoliopsidae	Magnoliales	Annonaceae	Uvariopsis	oligocarpa		species	Dagallier & Couvreur		Africa	Ivory Coast		Guiglo		Taï.	Taï.		5.8666666667	-7.4500000000	WGS84	0.0166666666666667		0	2	1982	February 1982			PreservedSpecimen
Other material	ok		849	N. Stäuble 849	N. Stäuble	G,MO		Uvariopsis oligocarpa Dagallier & Couvreur	Plantae	Magnoliopsidae	Magnoliales	Annonaceae	Uvariopsis	oligocarpa		species	Dagallier & Couvreur		Africa	Ivory Coast		Guiglo		Taï.	Taï.		5.8666666667	-7.4500000000	WGS84	0.0166666666666667		27	12	1981	27 December 1981			PreservedSpecimen
Other material	ok		2507	P.R.J. Bamps 2507	P.R.J. Bamps	P		Uvariopsis oligocarpa Dagallier & Couvreur	Plantae	Magnoliopsidae	Magnoliales	Annonaceae	Uvariopsis	oligocarpa		species	Dagallier & Couvreur		Africa	Ivory Coast		Soubré		Guézon - Buyo.	Guézon - Buyo.		6.5036010000	-7.0550600000	WGS84	0.25	GEOlo	0	2	1970	February 1970	Forêt dense.		PreservedSpecimen	2 m
Other material	ok		2600	P.R.J. Bamps 2600	P.R.J. Bamps	P		Uvariopsis oligocarpa Dagallier & Couvreur	Plantae	Magnoliopsidae	Magnoliales	Annonaceae	Uvariopsis	oligocarpa		species	Dagallier & Couvreur		Africa	Ivory Coast		Guiglo		Zro.	Zro.		6.2961010000	-7.5729700000	WGS84	0.0833333333333333	GEOLO	0	4	1970	April 1970	Forêt dense.		PreservedSpecimen	2 m
Other material	ok		2989	B. Senterre 2989	B. Senterre	BRLU		Uvariopsis pedunculosa (Diels) Robyns & Ghesq.	Plantae	Magnoliopsidae	Magnoliales	Annonaceae	Uvariopsis	pedunculosa		species	(Diels) Robyns & Ghesq.		Africa	Equatorial Guinea		Centro Sur		SO du Parc National de Monte Alén, 2km au NE du site de traversée du rio Uolo pour aller aux cataractas	SO du Parc National de Monte Alén, 2km au NE du site de traversée du rio Uolo pour aller aux cataractas		1.60934	10.09249	WGS84	1		23	6	2002		Forêt dense mature de terre ferme sur sol peu profond avec horiz. gravillonnaire impénétrable vers 60cm et affleurements rocheux localement, bien drainé, sur pente faible au sommet d’une haute montagne, hygromorphie élevée (brumes matinales épaisses), tendance sub-montagnarde		PreservedSpecimen	8 m
Other material	ok		2756	D.W. Thomas 2756	D.W. Thomas	K,MO		Uvariopsis pedunculosa (Diels) Robyns & Ghesq.	Plantae	Magnoliopsidae	Magnoliales	Annonaceae	Uvariopsis	pedunculosa		species	(Diels) Robyns & Ghesq.		Africa	Cameroon		South-West Region		on the southern slope of Mount Cameroon, above Batoke.	on the southern slope of Mount Cameroon, above Batoke.	500 m	4.0833333333	9.1000000000	WGS84	0.0166666666666667		29	12	1983	29 December 1983	Forest.		PreservedSpecimen
Other material	ok		7364	D.W. Thomas 7364	D.W. Thomas, C. Doumenge; B. Satabié & P. Mezili	P		Uvariopsis pedunculosa (Diels) Robyns & Ghesq.	Plantae	Magnoliopsidae	Magnoliales	Annonaceae	Uvariopsis	pedunculosa		species	(Diels) Robyns & Ghesq.		Africa	Cameroon		South-West Region		Takamanda Forest Reserve.	Takamanda Forest Reserve.	500 m	6.2166666667	9.4333333333	WGS84	0.0166666666666667	sheet	30	4	1987	30 April 1987	Hillside on rocky soil, with abundant Clusiaceae, Calpocalyx, Lophira.		PreservedSpecimen	8 m
Other material	ok		2300	E. Bidault 2300	E. Bidault, D. Nguema Ekomo; E. Akouangou; D. Bikissa & J. de Dieu Kaparidi	BR,BRLU,LBV,MO,MO,P,WAG		Uvariopsis pedunculosa (Diels) Robyns & Ghesq.	Plantae	Magnoliopsidae	Magnoliales	Annonaceae	Uvariopsis	pedunculosa		species	(Diels) Robyns & Ghesq.		Africa	Gabon		Ogooué-Ivindo		concession forestière Rougier-Ivindo.	concession forestière Rougier-Ivindo.	380 m	0.1066390000	12.3517500000	WGS84	0.000166666666666667	GPS	29	10	2015	29 October 2015	Forêt mature de bas-fond humide.		PreservedSpecimen	2 m
Other material	ok		170307/11	G.K. Gottsberger 170307/11	G.K. Gottsberger, Meinke, S. & Porembski, S.	ULM,WAG		Uvariopsis pedunculosa (Diels) Robyns & Ghesq.	Plantae	Magnoliopsidae	Magnoliales	Annonaceae	Uvariopsis	pedunculosa		species	(Diels) Robyns & Ghesq.		Africa	Cameroon		South-West Region		c. 2 km from Banyang Mbo Research Station.	c. 2 km from Banyang Mbo Research Station.		5.1333333333	9.5000000000	WGS84	0.0333333333333333	BRAHM	17	3	2007	17 March 2007	Secondary rain forest.		PreservedSpecimen	4 m
Other material	ok		8525	G.M.P.C. Le Testu 8525	G.M.P.C. Le Testu	P		Uvariopsis pedunculosa (Diels) Robyns & Ghesq.	Plantae	Magnoliopsidae	Magnoliales	Annonaceae	Uvariopsis	pedunculosa		species	(Diels) Robyns & Ghesq.		Africa	Gabon		Ogooué-Lolo		region de Lastoursville, Lastoursville.	region de Lastoursville, Lastoursville.		-0.8333333333	12.7000000000	WGS84	0.0333333333333333		18	11	1930	18 November 1930			PreservedSpecimen
Other material	ok		ELEX15	G.P. Tchouto Mbatchou ELEX15	G.P. Tchouto Mbatchou, M.E. Elad & A. Nnangah	WAG		Uvariopsis pedunculosa (Diels) Robyns & Ghesq.	Plantae	Magnoliopsidae	Magnoliales	Annonaceae	Uvariopsis	pedunculosa		species	(Diels) Robyns & Ghesq.		Africa	Cameroon		South Region		Campo Ma'an area, Mont d' Elephant, Bidou area towards Hevecam, path to the summit.	Campo Ma'an area, Mont d' Elephant, Bidou area towards Hevecam, path to the summit.	180 m	2.7977777778	10.0200000000	WGS84	0.00166666666666667		16	10	2001	16 October 2001	Lowland evergreen rain forest rich in Caesalpinioideae and Sacoglottis gabonensis.		PreservedSpecimen	3.5 m
Other material	ok		ONOX182	G.P. Tchouto Mbatchou ONOX182	G.P. Tchouto Mbatchou, M.E. Elad	WAG		Uvariopsis pedunculosa (Diels) Robyns & Ghesq.	Plantae	Magnoliopsidae	Magnoliales	Annonaceae	Uvariopsis	pedunculosa		species	(Diels) Robyns & Ghesq.		Africa	Cameroon		South Region		Campo Ma'an area, Onoyong, between plots ONO1 and 10.	Campo Ma'an area, Onoyong, between plots ONO1 and 10.	360 m	2.5275000000	10.6969444444	WGS84	0.00166666666666667		18	3	2001	18 March 2001	Mixed atlantic evergreen and semi-deciduous forest more often with elements of evergreen forest predominant.		PreservedSpecimen	3 m
Other material	ok		ONOX274	G.P. Tchouto Mbatchou ONOX274	G.P. Tchouto Mbatchou, M.E. Elad	WAG		Uvariopsis pedunculosa (Diels) Robyns & Ghesq.	Plantae	Magnoliopsidae	Magnoliales	Annonaceae	Uvariopsis	pedunculosa		species	(Diels) Robyns & Ghesq.		Africa	Cameroon		South Region		Campo Ma'an area, Onoyong, between plots ONO1 and 10.	Campo Ma'an area, Onoyong, between plots ONO1 and 10.	360 m	2.5275000000	10.6969444444	WGS84	0.00166666666666667		18	3	2001	18 March 2001	Mixed atlantic evergreen and semi-deciduous forest more often with elements of evergreen forest predominant.		PreservedSpecimen	3 m
Other material	ok		3242	G.P. Tchouto Mbatchou 3242	G.P. Tchouto Mbatchou, M.E. Elad; Ntoutoumou; Mbea & Ohandja	KRIBI,SCA,WAG,WAG		Uvariopsis pedunculosa (Diels) Robyns & Ghesq.	Plantae	Magnoliopsidae	Magnoliales	Annonaceae	Uvariopsis	pedunculosa		species	(Diels) Robyns & Ghesq.		Africa	Cameroon		South Region		Campo-Ma'an area, Massif des Mamelles, along the path to Mamelles highlands.	Campo-Ma'an area, Massif des Mamelles, along the path to Mamelles highlands.	280 m	2.5658333333	9.9494444444	WGS84	0.00166666666666667		23	4	2001	23 April 2001	Atlantic biafran forest with Caesalpinioideae with Calpocalyx heitzii and Sacoglottis gabonensis.		PreservedSpecimen	5 m
Other material	ok		10745	G.W.J. Mildbraed 10745	G.W.J. Mildbraed	B,K		Uvariopsis pedunculosa (Diels) Robyns & Ghesq.	Plantae	Magnoliopsidae	Magnoliales	Annonaceae	Uvariopsis	pedunculosa		species	(Diels) Robyns & Ghesq.		Africa	Cameroon		South-West Region		Likomba - Pflanzung, 15-35km NE von Victoria.	Likomba - Pflanzung, 15-35km NE von Victoria.	50 - 100 m	4.1000000000	9.3333333333	WGS84	0.0166666666666667	Mapca	3	12	1928	3 December 1928			PreservedSpecimen
Other material	ok		1427	J.F. Villiers 1427	J.F. Villiers	P		Uvariopsis pedunculosa (Diels) Robyns & Ghesq.	Plantae	Magnoliopsidae	Magnoliales	Annonaceae	Uvariopsis	pedunculosa		species	(Diels) Robyns & Ghesq.		Africa	Cameroon		South-West Region		Massif Ntali, crète sommitale, 30km SE Mamfé.	Massif Ntali, crète sommitale, 30km SE Mamfé.	1100 m	5.5649130000	9.4905740000	WGS84	0.0333333333333333	brahm	14	6	1982	14 June 1982	Forêt dense sur crète.		PreservedSpecimen	8 m
Other material	ok		2940	J.L.C.H. van Valkenburg 2940	J.L.C.H. van Valkenburg, L. Ngok Banak; Y. Azizet Issembé & T. Nzabi	BR,LBV,WAG,WAG		Uvariopsis pedunculosa (Diels) Robyns & Ghesq.	Plantae	Magnoliopsidae	Magnoliales	Annonaceae	Uvariopsis	pedunculosa		species	(Diels) Robyns & Ghesq.		Africa	Gabon		Nyanga		Moukalaba Doudou, national park, south of the road to Kachimba.	Moukalaba Doudou, national park, south of the road to Kachimba.	500 m	-2.6933333333	10.4516666667	WGS84	0.000166666666666667		22	2	2004	22 February 2004	Primary ridge forest, common in understory.		PreservedSpecimen	4 m
Other material	ok		891	J.M. Reitsma 891	J.M. Reitsma, B. Reitsma; F.J. Breteler & A.M. Louis	LBV,MO,WAG,WAG		Uvariopsis pedunculosa (Diels) Robyns & Ghesq.	Plantae	Magnoliopsidae	Magnoliales	Annonaceae	Uvariopsis	pedunculosa		species	(Diels) Robyns & Ghesq.		Africa	Gabon		Woleu-Ntem		chantier Rougier-Océan, Oveng.	chantier Rougier-Océan, Oveng.	760 m	0.6666666667	11.3666666667	WGS84	0.0166666666666667		8	5	1985	8 May 1985	Primary rain forest.		PreservedSpecimen
Other material	ok		2554	J.M. Reitsma 2554	J.M. Reitsma, B. Reitsma & Mezui	LBV,MO,WAG		Uvariopsis pedunculosa (Diels) Robyns & Ghesq.	Plantae	Magnoliopsidae	Magnoliales	Annonaceae	Uvariopsis	pedunculosa		species	(Diels) Robyns & Ghesq.		Africa	Gabon		Woleu-Ntem		Inventory Oveng; primary rain forest, ca 25 km WSW of Mintsic.	Inventory Oveng; primary rain forest, ca 25 km WSW of Mintsic.		0.7333333333	11.3666666667	WGS84	0.0166666666666667		8	11	1986	8 November 1986	Primary rainforest		PreservedSpecimen
Other material	ok		2241	M.S.M. Sosef 2241	M.S.M. Sosef, T.L.P. Couvreur; M. Botermans; Y. Azizet Issembé & J.-N. Boussiengui	BR,K,LBV,MO,WAG		Uvariopsis pedunculosa (Diels) Robyns & Ghesq.	Plantae	Magnoliopsidae	Magnoliales	Annonaceae	Uvariopsis	pedunculosa		species	(Diels) Robyns & Ghesq.		Africa	Gabon		Ogooué-Ivindo		c. 30 km down the Ivindo River from the IRET Research Station, SW of Makokou.	c. 30 km down the Ivindo River from the IRET Research Station, SW of Makokou.	350 m	0.3583333333	12.6450000000	WGS84	0.00166666666666667		7	11	2005	7 November 2005	Forest along the river.		PreservedSpecimen
Other material	ok		13849	R.G. Letouzey 13849	R.G. Letouzey	MO,P		Uvariopsis pedunculosa (Diels) Robyns & Ghesq.	Plantae	Magnoliopsidae	Magnoliales	Annonaceae	Uvariopsis	pedunculosa		species	(Diels) Robyns & Ghesq.		Africa	Cameroon		South-West Region		Crète de Nta Ali, entre cotes 1009 et 1202; 30km SE Mamfe (feuille IGN 1/200.000 Mamfe).	Crète de Nta Ali, entre cotes 1009 et 1202; 30km SE Mamfe (feuille IGN 1/200.000 Mamfe).	1266 m	5.5611080000	9.5027260000	WGS84	0.00166666666666667	qgis	19	6	1975	19 June 1975			PreservedSpecimen	6 m
Other material	ok		517	T.L.P. Couvreur 517	T.L.P. Couvreur, H.J.X. Sauquet; J. Massoni; V. Droissart; G.M. Kamdem & M. Libalah	MPU,YA		Uvariopsis pedunculosa (Diels) Robyns & Ghesq.	Plantae	Magnoliopsidae	Magnoliales	Annonaceae	Uvariopsis	pedunculosa		species	(Diels) Robyns & Ghesq.		Africa	Cameroon		South-West Region	Fako	on trail trough palm oil plantation, 3 km before lava flow and Seme Beach hotel when coming from Limbe.	on trail trough palm oil plantation, 3 km before lava flow and Seme Beach hotel when coming from Limbe.	479 m	4.0746100000	9.0851770000	WGS84	0.000166666666666667	GPS	18	10	2013	18 October 2013	In lowland rain forest, on rocky soil.		PreservedSpecimen	4 m
Other material	ok		594	T.L.P. Couvreur 594	T.L.P. Couvreur, H.J.X. Sauquet; A. Faye & R. Niangadouma	MPU,YA		Uvariopsis pedunculosa (Diels) Robyns & Ghesq.	Plantae	Magnoliopsidae	Magnoliales	Annonaceae	Uvariopsis	pedunculosa		species	(Diels) Robyns & Ghesq.		Africa	Gabon		Woleu-Ntem		40 km from Sam, on raod main road to Medouneu.	40 km from Sam, on raod main road to Medouneu.	589 m	0.7041160000	10.3481650000	WGS84	0.000166666666666667	GPS	14	11	2013	14 November 2013	Mature forest.		PreservedSpecimen	2 m
Other material	ok		602	T.L.P. Couvreur 602	T.L.P. Couvreur, H.J.X. Sauquet; A. Faye & R. Niangadouma	MPU,YA		Uvariopsis pedunculosa (Diels) Robyns & Ghesq.	Plantae	Magnoliopsidae	Magnoliales	Annonaceae	Uvariopsis	pedunculosa		species	(Diels) Robyns & Ghesq.		Africa	Gabon		Estuaire		Crystal Mountains, on trail behind the dam at Tchimbélé.	Crystal Mountains, on trail behind the dam at Tchimbélé.	617 m	0.6173410000	10.4114610000	WGS84	0.000166666666666667	GPS	16	11	2013	16 November 2013	Mature forest.		PreservedSpecimen	2 m
Other material	ok		607	T.L.P. Couvreur 607	T.L.P. Couvreur, H.J.X. Sauquet; A. Faye & R. Niangadouma	MPU,YA		Uvariopsis pedunculosa (Diels) Robyns & Ghesq.	Plantae	Magnoliopsidae	Magnoliales	Annonaceae	Uvariopsis	pedunculosa		species	(Diels) Robyns & Ghesq.		Africa	Gabon		Estuaire		Crystal Mountains, on trail befind tunnel leading under dam.	Crystal Mountains, on trail befind tunnel leading under dam.	492 m	0.6132330000	10.4030440000	WGS84	0.000166666666666667	GPS	16	11	2013	16 November 2013	Mature forest. High abundance of Podococcus barteri.		PreservedSpecimen	2 m
Other material	ok		878	T.L.P. Couvreur 878	T.L.P. Couvreur, R. Niangadouma; S. Mogue Kamga & P.H. Hoekstra	LBV,WAG,YA		Uvariopsis pedunculosa (Diels) Robyns & Ghesq.	Plantae	Magnoliopsidae	Magnoliales	Annonaceae	Uvariopsis	pedunculosa		species	(Diels) Robyns & Ghesq.		Africa	Gabon		Woleu-Ntem		on road from Mitzic to Lalara (N2), just after the bridge over the Lara, c.500 m in forest.	on road from Mitzic to Lalara (N2), just after the bridge over the Lara, c.500 m in forest.	574 m	0.6043510000	11.4866660000	WGS84	0.000166666666666667	GPS	15	11	2015	15 November 2015	Old secondary forest, on hill side.		PreservedSpecimen	2 m
Other material	ok		885	T.L.P. Couvreur 885	T.L.P. Couvreur, R. Niangadouma; S. Mogue Kamga & P.H. Hoekstra	LBV,WAG,YA		Uvariopsis pedunculosa (Diels) Robyns & Ghesq.	Plantae	Magnoliopsidae	Magnoliales	Annonaceae	Uvariopsis	pedunculosa		species	(Diels) Robyns & Ghesq.		Africa	Gabon		Woleu-Ntem		c.15 km south of Mitzic (N2), in Foreex logging conssession, 5 km after the bridge after the main base camp (Saint Germain, c.25 km from road N2), on abandoned logging road left to the main road.	c.15 km south of Mitzic (N2), in Foreex logging conssession, 5 km after the bridge after the main base camp (Saint Germain, c.25 km from road N2), on abandoned logging road left to the main road.	531 m	0.6975950000	11.6806360000	WGS84	0.000166666666666667	GPS	16	11	2015	16 November 2015	Old secondary forest.		PreservedSpecimen	4 m
Other material	ok		1063	T.L.P. Couvreur 1063	T.L.P. Couvreur, G.N. Kamdem	MPU,WAG,YA		Uvariopsis pedunculosa (Diels) Robyns & Ghesq.	Plantae	Magnoliopsidae	Magnoliales	Annonaceae	Uvariopsis	pedunculosa		species	(Diels) Robyns & Ghesq.		Africa	Cameroon		South-West Region		on forest trail, north of Ngomboku village.	on forest trail, north of Ngomboku village.	793 m	4.9134690000	9.7246460000	WGS84	0.000166666666666667	GPS	6	4	2016	6 April 2016	In swampy forest.		PreservedSpecimen	3 m
Other material	ok		1066	T.L.P. Couvreur 1066	T.L.P. Couvreur, G.N. Kamdem	MPU,WAG,YA		Uvariopsis pedunculosa (Diels) Robyns & Ghesq.	Plantae	Magnoliopsidae	Magnoliales	Annonaceae	Uvariopsis	pedunculosa		species	(Diels) Robyns & Ghesq.		Africa	Cameroon		South-West Region		on forest trail, north of Ngomboku village.	on forest trail, north of Ngomboku village.	815 m	4.9107600000	9.7300500000	WGS84	0.000166666666666667	GPS	6	4	2016	6 April 2016	Old secondary forest.		PreservedSpecimen	2.5 m
Other material	ok		1173	T.L.P. Couvreur 1173	T.L.P. Couvreur, G.N. Kamdem; S. Mogue Kamga & A.J. Helmstetter	K,MPU,P,WAG,YA		Uvariopsis pedunculosa (Diels) Robyns & Ghesq.	Plantae	Magnoliopsidae	Magnoliales	Annonaceae	Uvariopsis	pedunculosa		species	(Diels) Robyns & Ghesq.		Africa	Cameroon		Littoral		Mapubi, 30 km before Edea on Yaoundé-Edea road. On forestry road, 5 km direction to Sanaga river.	Mapubi, 30 km before Edea on Yaoundé-Edea road. On forestry road, 5 km direction to Sanaga river.	219 m	3.8457100000	10.3894400000	WGS84	0.000166666666666667	GPS	28	2	2018	28 February 2018	Forest.		PreservedSpecimen	2 m
Other material	ok		244	W.G. Gosline 244	W.G. Gosline, Ajang, D. & Mme Helene	K,MO,P,WAG,YA		Uvariopsis pedunculosa (Diels) Robyns & Ghesq.	Plantae	Magnoliopsidae	Magnoliales	Annonaceae	Uvariopsis	pedunculosa		species	(Diels) Robyns & Ghesq.		Africa	Cameroon				Kupe-Muanenguba Division, Ajang saprophyte plot.	Kupe-Muanenguba Division, Ajang saprophyte plot.	950 m	4.7666666667	9.6833333333	WGS84	0.0166666666666667		1	12	1999	1 December 1999	Sub-montane forest.		PreservedSpecimen
Other material	ok		154	A. Koufani 154	A. Koufani	P		Uvariopsis solheidii var. solheidii	Plantae	Magnoliopsidae	Magnoliales	Annonaceae	Uvariopsis	solheidii	solheidii	varietas	(De Wild.) Robyns & Ghesq.		Africa	Cameroon		South Region		Ngongonjie hill, near Akonetye.	Ngongonjie hill, near Akonetye.	650 m	2.6666670000	12.8666670000	WGS84	0.0833333333333333	geolo	30	8	1978	30 August 1978	Forest.		PreservedSpecimen	1 m
Other material	ok		33052	A.H. Gentry 33052	A.H. Gentry	MO,P		Uvariopsis solheidii var. solheidii	Plantae	Magnoliopsidae	Magnoliales	Annonaceae	Uvariopsis	solheidii	solheidii	varietas	(De Wild.) Robyns & Ghesq.		Africa	Gabon		Ogooué-Ivindo		Makokou. Transect 1.	Makokou. Transect 1.	480 m	0.5666666667	12.8666666667	WGS84	0.0833333333333333		1	7	1981	1 July 1981			PreservedSpecimen
Other material	ok		273	B.-A. Nkongmeneck 273	B.-A. Nkongmeneck	P		Uvariopsis solheidii var. solheidii	Plantae	Magnoliopsidae	Magnoliales	Annonaceae	Uvariopsis	solheidii	solheidii	varietas	(De Wild.) Robyns & Ghesq.		Africa	Cameroon		Central Region		Mt Ngoro à 58km de Lint. Feuille IGN 1/200.000 LINTE.	Mt Ngoro à 58km de Lint. Feuille IGN 1/200.000 LINTE.		5.0815330000	11.2824340000	WGS84	0.0333333333333333	geolo	17	4	1982	17 April 1982	Sous bois, forêt semi-décidue.		PreservedSpecimen	3 m
Other material	ok		804	Équipe C. Tisserant 804	Équipe C. Tisserant	K,P,WAG		Uvariopsis solheidii var. solheidii	Plantae	Magnoliopsidae	Magnoliales	Annonaceae	Uvariopsis	solheidii	solheidii	varietas	(De Wild.) Robyns & Ghesq.		Africa	Central African Republic		Lobaye	Mbaïki	Forèt Soms bois.	Forèt Soms bois.		3.9000000000	17.9333333333	WGS84	0.0833333333333333	FUZZY	23	3	1948	23 March 1948	Forêt, sous-bois		PreservedSpecimen
Other material	ok		2422	Équipe C. Tisserant 2422	Équipe C. Tisserant	BM,P,WAG		Uvariopsis solheidii var. solheidii	Plantae	Magnoliopsidae	Magnoliales	Annonaceae	Uvariopsis	solheidii	solheidii	varietas	(De Wild.) Robyns & Ghesq.	Molo-Mobay (in Bissongo)	Africa	Central African Republic		Lobaye	Mbaïki	Station de Boukoko.	Station de Boukoko.		3.9000000000	17.9333333333	WGS84	1		26	4	1952	26 April 1952	Forêt.		PreservedSpecimen	3 m
Other material	ok		s.n.	G.L. Bates s.n.	G.L. Bates	BM		Uvariopsis solheidii var. solheidii	Plantae	Magnoliopsidae	Magnoliales	Annonaceae	Uvariopsis	solheidii	solheidii	varietas	(De Wild.) Robyns & Ghesq.		Africa	Cameroon		South Region		Bitye, Yaunde, Cameroons.	Bitye, Yaunde, Cameroons.		3.0115130000	12.3511600000	WGS84	0.0166666666666667	GEOlo	0	0	1919	1919			PreservedSpecimen
Other material	ok		EGONX191	G.P. Tchouto Mbatchou EGONX191	G.P. Tchouto Mbatchou, M.E. Elad	WAG		Uvariopsis solheidii var. solheidii	Plantae	Magnoliopsidae	Magnoliales	Annonaceae	Uvariopsis	solheidii	solheidii	varietas	(De Wild.) Robyns & Ghesq.		Africa	Cameroon		South Region		Campo Ma'an area, Akom II, Efoulan and Egongo hills.	Campo Ma'an area, Akom II, Efoulan and Egongo hills.	840 m	2.7461111111	10.5480555556	WGS84	0.00166666666666667		6	12	2000	6 December 2000	Transitional submontane forest.		PreservedSpecimen	2 m
Other material	ok		2843	G.P. Tchouto Mbatchou 2843	G.P. Tchouto Mbatchou, M.E. Elad & C. Balogue	KRIBI,WAG		Uvariopsis solheidii var. solheidii	Plantae	Magnoliopsidae	Magnoliales	Annonaceae	Uvariopsis	solheidii	solheidii	varietas	(De Wild.) Robyns & Ghesq.		Africa	Cameroon		South Region		Efoulan, Ongongo and Nkolomekok hills in Akom II area.	Efoulan, Ongongo and Nkolomekok hills in Akom II area.	1000 m	2.7452777778	10.5300000000	WGS84	0.00166666666666667		25	4	2000	25 April 2000	Atlantic biafran lowland forest rich in Caesalpinioideae.		PreservedSpecimen	4 m
Other material	ok		3089	G.P. Tchouto Mbatchou 3089	G.P. Tchouto Mbatchou, M.E. Elad; J. Nganwui & Nkpwele	KRIBI,SCA,WAG,WAG,YA		Uvariopsis solheidii var. solheidii	Plantae	Magnoliopsidae	Magnoliales	Annonaceae	Uvariopsis	solheidii	solheidii	varietas	(De Wild.) Robyns & Ghesq.		Africa	Cameroon		South Region		Efoulan.	Efoulan.	960 m	2.7458333333	10.5477777778	WGS84	0.00166666666666667		4	12	2000	4 December 2000	Submontane forest with dense cover of epiphytes on tree barks and branches.		PreservedSpecimen	2.5 m
Other material	ok		3674	J. Bokdam 3674	J. Bokdam	KIS,WAG,WAG		Uvariopsis solheidii var. solheidii	Plantae	Magnoliopsidae	Magnoliales	Annonaceae	Uvariopsis	solheidii	solheidii	varietas	(De Wild.) Robyns & Ghesq.		Africa	Democratic Republic of the Congo		Orientale	Banalia	22km along road from Kisangani to Bengamisa.	22km along road from Kisangani to Bengamisa.		0.7166666667	25.2000000000	WGS84	0.0333333333333333		16	11	1972	16 November 1972	Gilbertiodendron forest.		PreservedSpecimen	1 m
Other material	ok		4153B	J. Bokdam 4153B	J. Bokdam	WAG		Uvariopsis solheidii var. solheidii	Plantae	Magnoliopsidae	Magnoliales	Annonaceae	Uvariopsis	solheidii	solheidii	varietas	(De Wild.) Robyns & Ghesq.		Africa	Democratic Republic of the Congo		Orientale	Banalia	23km along road from Kisangani to Bengamisa.	23km along road from Kisangani to Bengamisa.		0.7666666667	25.2166666667	WGS84	0.0333333333333333		31	5	1973	31 May 1973			PreservedSpecimen	2 m
Other material	ok		1158	J. Florence 1158	J. Florence	P		Uvariopsis solheidii var. solheidii	Plantae	Magnoliopsidae	Magnoliales	Annonaceae	Uvariopsis	solheidii	solheidii	varietas	(De Wild.) Robyns & Ghesq.		Africa	Gabon		Ogooué-Ivindo		Station d'Ipassa, 10km S de Makokou	Station d'Ipassa, 10km S de Makokou	500 m	0.5000000000	12.7833333333	WGS84	0.0333333333333333		4	5	1978	4 May 1978	Forêt sempervirente		PreservedSpecimen
Other material	ok		1578	J. Florence 1578	J. Florence	P		Uvariopsis solheidii var. letestui (Pellegr.) Dagallier & Couvreur	Plantae	Magnoliopsidae	Magnoliales	Annonaceae	Uvariopsis	solheidii	letestui	varietas	(Pellegr.) Dagallier & Couvreur		Africa	Gabon		Ogooué-Ivindo		Station d'Ipassa, 10 Km S de Makokou	Station d'Ipassa, 10 Km S de Makokou	500 m	0.5000000000	12.7833333333	WGS84	0.0333333333333333		22	1	1979	22 January 1979	Forêt sempervirente		PreservedSpecimen
Other material	ok		549	J.-B. Ndjango 549	J.-B. Ndjango, X.M. van der Burgt & F. Bujo Dhego	EPU,K,K,YBI		Uvariopsis solheidii var. solheidii	Plantae	Magnoliopsidae	Magnoliales	Annonaceae	Uvariopsis	solheidii	solheidii	varietas	(De Wild.) Robyns & Ghesq.		Africa	Democratic Republic of the Congo		Orientale	Haut-Uele	Asonga Hill, c. 75 km South of Isiro. Outskirts of the Ituri forest. Temporary camp.	Asonga Hill, c. 75 km South of Isiro. Outskirts of the Ituri forest. Temporary camp.	960 m	2.1097222222	27.5213888889	WGS84	0.00166666666666667	GPS	24	7	2011	24 July 2011	Mature, little disturbed forest; with closed canopy 35-40 m high, emergent trees 45 m high; understory shady with many saplings of woody species. No signs of fire. Farmland patches nearby. Well-drained soil.		PreservedSpecimen
Other material	ok		2848	J.-M. Onana 2848	J.-M. Onana, Tadjouteu; Essama, R.; Ali; Gulnara & Catherine	K,SCA,WAG,YA		Uvariopsis solheidii var. solheidii	Plantae	Magnoliopsidae	Magnoliales	Annonaceae	Uvariopsis	solheidii	solheidii	varietas	(De Wild.) Robyns & Ghesq.		Africa	Cameroon		Central Region		Mefou Proposed National Park, Ndanan 1, River N Didoumou.	Mefou Proposed National Park, Ndanan 1, River N Didoumou.	720 m	3.6166670000	11.5666670000	WGS84	1		26	3	2004	26 March 2004	Forest.		PreservedSpecimen
Other material	ok		893	J.F. Villiers 893	J.F. Villiers	P		Uvariopsis solheidii var. solheidii	Plantae	Magnoliopsidae	Magnoliales	Annonaceae	Uvariopsis	solheidii	solheidii	varietas	(De Wild.) Robyns & Ghesq.		Africa	Cameroon		South Region		colline de Nkoltsia, 23km NW de Bipindi.	colline de Nkoltsia, 23km NW de Bipindi.		3.1750000000	10.2750000000	WGS84	0.00166666666666667	sheet	27	4	1974	27 April 1974	Forêt climacique sur crête sommitale. inselberg gréseux.		PreservedSpecimen	8 m
Other material	ok		8373B	J.J.F.E. de Wilde 8373B	J.J.F.E. de Wilde	WAG		Uvariopsis solheidii var. solheidii	Plantae	Magnoliopsidae	Magnoliales	Annonaceae	Uvariopsis	solheidii	solheidii	varietas	(De Wild.) Robyns & Ghesq.		Africa	Cameroon		South Region		East face of Zingui hill, 21 km on the road from Ebolowa to Kribi (counted from the crossing at Ebolowa).	East face of Zingui hill, 21 km on the road from Ebolowa to Kribi (counted from the crossing at Ebolowa).	760 m	2.8500000000	10.9833333333	WGS84	1		21	7	1975	21 July 1975	Remnant of original forest with secondary influences.		PreservedSpecimen
Other material	ok		8357	J.L.P. Louis 8357	J.L.P. Louis	BR,MO,P		Uvariopsis solheidii var. solheidii	Plantae	Magnoliopsidae	Magnoliales	Annonaceae	Uvariopsis	solheidii	solheidii	varietas	(De Wild.) Robyns & Ghesq.		Africa	Democratic Republic of the Congo		Orientale	Isangi	Yangambi.	Yangambi.	470 m	0.7666666667	24.4500000000	WGS84	0.0333333333333333	bamps	8	3	1938	8 March 1938			PreservedSpecimen
Other material	ok		13439	J.L.P. Louis 13439	J.L.P. Louis	K		Uvariopsis solheidii var. solheidii	Plantae	Magnoliopsidae	Magnoliales	Annonaceae	Uvariopsis	solheidii	solheidii	varietas	(De Wild.) Robyns & Ghesq.		Africa	Democratic Republic of the Congo		Orientale	Isangi	Bassao (île), Un peu en aval de Loléko.	Bassao (île), Un peu en aval de Loléko.		0.9000000000	24.2000000000	WGS84	0.0333333333333333		27	1	1939	27 January 1939			PreservedSpecimen
Other material	ok		14540	J.L.P. Louis 14540	J.L.P. Louis	BM,K,MO,P		Uvariopsis solheidii var. solheidii	Plantae	Magnoliopsidae	Magnoliales	Annonaceae	Uvariopsis	solheidii	solheidii	varietas	(De Wild.) Robyns & Ghesq.		Africa	Democratic Republic of the Congo		Orientale	Isangi	Yangambi.	Yangambi.	470 m	0.7666666667	24.4500000000	WGS84	0.0833333333333333	Bamps	9	9	1939	9 September 1939			PreservedSpecimen
Other material	ok		15474	J.L.P. Louis 15474	J.L.P. Louis	BM,K,P		Uvariopsis solheidii var. solheidii	Plantae	Magnoliopsidae	Magnoliales	Annonaceae	Uvariopsis	solheidii	solheidii	varietas	(De Wild.) Robyns & Ghesq.		Africa	Democratic Republic of the Congo		Bandundu				470 m	-4.9316666667	18.7450000000	WGS84	0.0166666666666667	googl	5	12	1939	5 December 1939			PreservedSpecimen
Other material	ok		8384	J.M. Fay 8384	J.M. Fay, D.J. Harris	K,MO,P,WAG		Uvariopsis solheidii var. solheidii	Plantae	Magnoliopsidae	Magnoliales	Annonaceae	Uvariopsis	solheidii	solheidii	varietas	(De Wild.) Robyns & Ghesq.	Ita ti ngaingai (in Bambindjere)	Africa	Central African Republic		Sangha-Mbaéré		Ndakan Gorilla Study Area.	Ndakan Gorilla Study Area.	380 m	2.3333333333	16.1833333333	WGS84	1	sheet	26	5	1988	26 May 1988			PreservedSpecimen
Other material	ok		310	J.N. Asonganyi 310	J.N. Asonganyi	P		Uvariopsis solheidii var. solheidii	Plantae	Magnoliopsidae	Magnoliales	Annonaceae	Uvariopsis	solheidii	solheidii	varietas	(De Wild.) Robyns & Ghesq.		Africa	Cameroon		East Region		between Somalomo and Milon, 69km SE Akonolinga, Map IGN 1/200.000 Akonolinga.	between Somalomo and Milon, 69km SE Akonolinga, Map IGN 1/200.000 Akonolinga.		3.3500000000	12.7333333333	WGS84	0.25	googl	18	6	1981	18 June 1981			PreservedSpecimen	3 m
Other material	ok		268	M.E. Leal 268	M.E. Leal, D. Nguema Ekomo; A. Moundounga & P. Bissiemou	LBV,WAG		Uvariopsis solheidii var. solheidii	Plantae	Magnoliopsidae	Magnoliales	Annonaceae	Uvariopsis	solheidii	solheidii	varietas	(De Wild.) Robyns & Ghesq.		Africa	Gabon		Estuaire		Monts de Cristal, Mbe National Parc, south of Mont Mbilan.	Monts de Cristal, Mbe National Parc, south of Mont Mbilan.	550 m	0.4611111111	10.2583333333	WGS84	0.00166666666666667	GPS	12	2	2005	12 February 2005	On a wet steep rocky slope with seeping water.		PreservedSpecimen	4 m
Other material	ok		1906	M.E. Leal 1906	M.E. Leal, D. Nguema Ekomo; E. Mounoumoulossi & P. Bissiemou	LBV,MO,WAG		Uvariopsis solheidii var. solheidii	Plantae	Magnoliopsidae	Magnoliales	Annonaceae	Uvariopsis	solheidii	solheidii	varietas	(De Wild.) Robyns & Ghesq.		Africa	Gabon		Ngounié		Bouvala hills. Col between the two summits.	Bouvala hills. Col between the two summits.	995 m	-1.6208333333	11.7625000000	WGS84	0.00166666666666667	GPS	6	10	2007	6 October 2007			PreservedSpecimen
Other material	ok		11606	M.R. Cheek 11606	M.R. Cheek, V. Nana	K,SCA,WAG,YA		Uvariopsis solheidii var. solheidii	Plantae	Magnoliopsidae	Magnoliales	Annonaceae	Uvariopsis	solheidii	solheidii	varietas	(De Wild.) Robyns & Ghesq.		Africa	Cameroon		Central Region		Mefou National Park Ndanan 1. Trail to Oncoba flag. (l after bridge).	Mefou National Park Ndanan 1. Trail to Oncoba flag. (l after bridge).	710 m	3.6202777778	11.5844444444	WGS84	0.00166666666666667	sheet	10	3	2004	10 March 2004	Evergreen Gilbertiodendron d. forest; merging into Raphia, river-edge.		PreservedSpecimen	10 m
Other material	ok		R67	MINKébé Series R67	MINKébé Series	WAG		Uvariopsis solheidii var. solheidii	Plantae	Magnoliopsidae	Magnoliales	Annonaceae	Uvariopsis	solheidii	solheidii	varietas	(De Wild.) Robyns & Ghesq.		Africa	Gabon		Woleu-Ntem		Minkébé area, 10 x 10 m inventory plot R, placed 2-12 m south at 1380-1390 m on transect A.	Minkébé area, 10 x 10 m inventory plot R, placed 2-12 m south at 1380-1390 m on transect A.		1.5000000000	12.8000000000	WGS84	0.0166666666666667	sheet	0	4	1990	April 1990	Dry-land forest with emergents to 45 m tall.		PreservedSpecimen
Other material	ok		W289	MINKébé Series W289	MINKébé Series, C.M. Wilks	WAG		Uvariopsis solheidii var. solheidii	Plantae	Magnoliopsidae	Magnoliales	Annonaceae	Uvariopsis	solheidii	solheidii	varietas	(De Wild.) Robyns & Ghesq.		Africa	Gabon		Woleu-Ntem		crest to the south of Mount Minkébé.	crest to the south of Mount Minkébé.		1.5833333333	12.8666666667	WGS84	0.0166666666666667		10	5	1990	10 May 1990	Light forest.		PreservedSpecimen	6 m
Other material	ok		2975	N. Hallé 2975	N. Hallé	U		Uvariopsis solheidii var. solheidii	Plantae	Magnoliopsidae	Magnoliales	Annonaceae	Uvariopsis	solheidii	solheidii	varietas	(De Wild.) Robyns & Ghesq.		Africa	Gabon							0.0000000000	0.0000000000	WGS84	1		0	0	0				PreservedSpecimen
Other material	ok		2975	N. Hallé 2975	N. Hallé	K,P,P		Uvariopsis solheidii var. letestui (Pellegr.) Dagallier & Couvreur	Plantae	Magnoliopsidae	Magnoliales	Annonaceae	Uvariopsis	solheidii	letestui	varietas	(Pellegr.) Dagallier & Couvreur		Africa	Gabon		Ogooué-Ivindo		Bélinga.	Bélinga.	950 m	1.0833333333	13.1333333333	WGS84	0.0333333333333333		3	11	1964	3 November 1964			PreservedSpecimen
Other material	ok		3006	N. Hallé 3006	N. Hallé	P		Uvariopsis solheidii var. letestui (Pellegr.) Dagallier & Couvreur	Plantae	Magnoliopsidae	Magnoliales	Annonaceae	Uvariopsis	solheidii	letestui	varietas	(Pellegr.) Dagallier & Couvreur		Africa	Gabon		Ogooué-Ivindo		Bélinga.	Bélinga.		1.0833333333	13.1333333333	WGS84	0.0333333333333333		4	11	1964	4 November 1964			PreservedSpecimen
Other material	ok		3029	N. Hallé 3029	N. Hallé	P		Uvariopsis solheidii var. letestui (Pellegr.) Dagallier & Couvreur	Plantae	Magnoliopsidae	Magnoliales	Annonaceae	Uvariopsis	solheidii	letestui	varietas	(Pellegr.) Dagallier & Couvreur	Héli (in Bakota)	Africa	Gabon		Ogooué-Ivindo		Bélinga.	Bélinga.		1.0833333333	13.1333333333	WGS84	0.0333333333333333		5	11	1964	5 November 1964			PreservedSpecimen
Other material	ok		3060	N. Hallé 3060	N. Hallé	P		Uvariopsis solheidii var. letestui (Pellegr.) Dagallier & Couvreur	Plantae	Magnoliopsidae	Magnoliales	Annonaceae	Uvariopsis	solheidii	letestui	varietas	(Pellegr.) Dagallier & Couvreur		Africa	Gabon		Ogooué-Ivindo		Bélinga.	Bélinga.		1.0833333333	13.1333333333	WGS84	0.0333333333333333		6	11	1964	6 November 1964			PreservedSpecimen
Other material	ok		3474	N. Hallé 3474	N. Hallé	K,P,P,U		Uvariopsis solheidii var. solheidii	Plantae	Magnoliopsidae	Magnoliales	Annonaceae	Uvariopsis	solheidii	solheidii	varietas	(De Wild.) Robyns & Ghesq.		Africa	Gabon		Ogooué-Ivindo		Bélinga. Route de Mvadi.	Bélinga. Route de Mvadi.	800 - 900 m	1.0833333333	13.1333333333	WGS84	0.0333333333333333		12	12	1964	12 December 1964	Forêt sur pente		PreservedSpecimen
Other material	ok		7613	R.E. Gereau 7613	R.E. Gereau	MO		Uvariopsis solheidii var. solheidii	Plantae	Magnoliopsidae	Magnoliales	Annonaceae	Uvariopsis	solheidii	solheidii	varietas	(De Wild.) Robyns & Ghesq.		Africa	Democratic Republic of the Congo		Maniema		Secteur Bangengele; parc National proposé de la Lomani, ca. 330m à l'Est du camp T7 Lomami et 1.3km à l'Est de la rivière Lomami sur la piste au camp Kaka Barkata.	Secteur Bangengele; parc National proposé de la Lomani, ca. 330m à l'Est du camp T7 Lomami et 1.3km à l'Est de la rivière Lomami sur la piste au camp Kaka Barkata.	450 m	-2.6950000000	25.0883333333	WGS84	0.00166666666666667	sheet	28	4	2015	28 April 2015	Terrain dissecté par beaucoup de petits ruisseaux. Forêt ouverte sur sol sablonneux mélangé avec de l'argile.		PreservedSpecimen	6 m
Other material	ok		294	S.T. Ndolo Ebika 294	S.T. Ndolo Ebika	E,IEC,WAG		Uvariopsis solheidii var. solheidii	Plantae	Magnoliopsidae	Magnoliales	Annonaceae	Uvariopsis	solheidii	solheidii	varietas	(De Wild.) Robyns & Ghesq.		Africa	Republic of the Congo		Sangha		Nouablé-Ndoki National Park, Goualougo Study Site, 37.53 km E-SE de Bomassa.	Nouablé-Ndoki National Park, Goualougo Study Site, 37.53 km E-SE de Bomassa.	383 m	2.1892600000	16.5234300000	WGS84	0.000166666666666667	GPS	18	1	2008	18 January 2008	Forêt mixte de terre ferme.		PreservedSpecimen	3 m
Other material	ok		659	S.T. Ndolo Ebika 659	S.T. Ndolo Ebika	E,IEC,WAG		Uvariopsis solheidii var. solheidii	Plantae	Magnoliopsidae	Magnoliales	Annonaceae	Uvariopsis	solheidii	solheidii	varietas	(De Wild.) Robyns & Ghesq.		Africa	Republic of the Congo		Sangha		Périphérie du Nouable Ndoki National Park: 19 Km E de Bomassa.	Périphérie du Nouable Ndoki National Park: 19 Km E de Bomassa.	381 m	2.2064700000	16.3388700000	WGS84	0.000166666666666667		6	6	2011	6 June 2011	Forêt mixte de terre.		PreservedSpecimen	6 m
Other material	ok		550	T.L.P. Couvreur 550	T.L.P. Couvreur, H.J.X. Sauquet; A. Faye & R. Niangadouma	MPU,YA		Uvariopsis solheidii var. letestui (Pellegr.) Dagallier & Couvreur	Plantae	Magnoliopsidae	Magnoliales	Annonaceae	Uvariopsis	solheidii	letestui	varietas	(Pellegr.) Dagallier & Couvreur		Africa	Gabon		Ogooué-Maritime		along road between Mandji and Rabi. About km 19 from Mandji.	along road between Mandji and Rabi. About km 19 from Mandji.	282 m	-1.7681670000	10.2837490000	WGS84	0.000166666666666667	GPS	8	11	2013	8 November 2013	In mature forest.		PreservedSpecimen	3 m
Other material	ok		856	T.L.P. Couvreur 856	T.L.P. Couvreur, R. Niangadouma & S. Mogue Kamga	LBV,WAG,YA		Uvariopsis solheidii var. solheidii	Plantae	Magnoliopsidae	Magnoliales	Annonaceae	Uvariopsis	solheidii	solheidii	varietas	(De Wild.) Robyns & Ghesq.		Africa	Gabon		Woleu-Ntem		Oyem, on road to Mbolonzok (off main road to Mongono and Equatorial Guinea).	Oyem, on road to Mbolonzok (off main road to Mongono and Equatorial Guinea).	675 m	1.4892600000	11.4663840000	WGS84	0.000166666666666667	GPS	13	11	2015	13 November 2015	In secondary forest at the base of a large rock ('dale rocheuse').		PreservedSpecimen	3 m
Other material	ok		3993	T.O.B.E.B. Stévart 3993	T.O.B.E.B. Stévart, Y. Azizet Issembé; E. Akouangou & J.-N. Boussiengui	BR,LBV,MO,WAG		Uvariopsis solheidii var. letestui (Pellegr.) Dagallier & Couvreur	Plantae	Magnoliopsidae	Magnoliales	Annonaceae	Uvariopsis	solheidii	letestui	varietas	(Pellegr.) Dagallier & Couvreur		Africa	Gabon		Ngounié		Birougou National Park, Massif du Chaillu, 40 km SE of Mbigou, 5.5 km E of Moukimbi village. MBG transect T59.	Birougou National Park, Massif du Chaillu, 40 km SE of Mbigou, 5.5 km E of Moukimbi village. MBG transect T59.	780 m	-2.0441666667	12.2336111111	WGS84	0.000166666666666667	GPS	16	2	2011	16 February 2011	Forest, 20-30 m high, open.		PreservedSpecimen
Other material	ok		666	ATBP (Africa Tropical Biodiversity Programme) 666	ATBP (Africa Tropical Biodiversity Programme)	MO		Uvariopsis sp. nov. 1 ‘Uganda’	Plantae	Magnoliopsidae	Magnoliales	Annonaceae	Uvariopsis	sp. nov. 1 ‘Uganda’		species	0		Africa	Uganda		Western Province	Masindi District	Budongo Forest Reserve, Nyakafunjo Nature Reserve.	Budongo Forest Reserve, Nyakafunjo Nature Reserve.	1051 m	1.7166666667	31.5166666667	WGS84	0.0166666666666667	sheet	26	6	1998	26 June 1998	Unlogged forest.		PreservedSpecimen	3 m
[truncated: 103 more rows]
